# Supplementary material for: Identification of atrial fibrillation associated genes and functional non-coding variants
Source: Nat Commun. 2019 Oct 18;10:4755. doi: 10.1038/s41467-019-12721-5 (PMC6802215; doi:10.1038/s41467-019-12721-5)
Supplement: Supplementary file 5 — Supplementary Data 1 [file 41467_2019_12721_MOESM5_ESM.xlsx]

## Sheet: Sheet1
Supplementary Data 1: Target gene scoring
VR#	lead snp	gene#	ENSEMBL-ID	genesymbol	TAD	PCHiC1x10^-6	PCHiC5x10^-8	PCHiC1x10^-8	LA-PCM	LA	RA	RA_fetal	LA_fetal	eqtl	score p<10-6	score 5x10-8	score 10-8
1	rs187585530	1	ENSG00000142599	RERE	0	0	0	0	1	2	2	1	1	0	7	7	7
1	rs187585530	2	ENSG00000162426	SLC45A1	0	0	0	0	0	0	0	0	0	0	0	0	0
1	rs187585530	3	ENSG00000230679	ENO1-AS1	0	0	0	0	0	0	0	0	0	0	0	0	0
1	rs187585530	4	ENSG00000074800	ENO1	0	0	0	0	2	0	0	2	2	0	6	6	6
1	rs187585530	5	ENSG00000197241	SLC2A7	0	0	0	0	0	0	0	0	0	0	0	0	0
1	rs187585530	6	ENSG00000131686	CA6	0	0	0	0	0	0	0	0	0	0	0	0	0
1	rs187585530	7	ENSG00000142583	SLC2A5	0	0	0	0	0	0	0	0	0	0	0	0	0
1	rs187585530	8	ENSG00000180758	GPR157	0	0	0	0	1	0	0	0	0	0	1	1	1
1	rs187585530	9	ENSG00000049239	H6PD	0	0	0	0	2	1	1	1	1	0	6	6	6
1	rs187585530	10	ENSG00000171612	SLC25A33	0	0	0	0	0	1	1	0	0	0	2	2	2
1	rs187585530	11	ENSG00000171621	SPSB1	0	0	0	0	0	0	1	0	0	0	1	1	1
1	rs187585530	12	ENSG00000188807	TMEM201	0	0	0	0	0	0	0	0	0	0	0	0	0
1	rs187585530	13	ENSG00000179840	C1orf200	0	0	0	0	0	0	0	0	0	0	0	0	0
1	rs187585530	14	ENSG00000171608	PIK3CD	0	0	0	0	0	0	0	0	0	0	0	0	0
1	rs187585530	15	ENSG00000171603	CLSTN1	0	0	0	0	1	1	1	2	2	0	7	7	7
1	rs187585530	16	ENSG00000178585	CTNNBIP1	1	0	0	0	0	0	1	1	2	0	6	6	6
1	rs187585530	17	ENSG00000162441	LZIC	1	0	0	0	1	1	1	2	2	0	9	9	9
1	rs187585530	18	ENSG00000173614	NMNAT1	1	0	0	0	0	1	1	0	0	0	4	4	4
1	rs187585530	19	ENSG00000162444	RBP7	1	0	0	0	0	0	1	2	1	0	6	6	6
1	rs187585530	20	ENSG00000130939	UBE4B	1	0	0	0	2	2	2	1	1	0	10	10	10
1	rs187585530	21	ENSG00000054523	KIF1B	1	1	1	1	2	2	2	1	1	0	13	13	13
1	rs187585530	22	ENSG00000142657	PGD	1	0	0	0	1	1	1	2	2	0	9	9	9
1	rs187585530	23	ENSG00000175279	APITD1	1	0	0	0	0	0	0	0	0	0	2	2	2
1	rs187585530	24	ENSG00000130940	CASZ1	1	1	1	1	0	1	1	0	1	0	8	8	8
1	rs187585530	25	ENSG00000241563	CORT	1	0	0	0	0	0	0	0	0	0	2	2	2
1	rs187585530	26	ENSG00000160049	DFFA	1	0	0	0	1	0	0	1	1	0	5	5	5
1	rs187585530	27	ENSG00000142655	PEX14	1	0	0	0	0	0	0	0	1	0	3	3	3
1	rs187585530	28	ENSG00000175262	C1orf127	1	0	0	0	0	0	0	0	0	0	2	2	2
1	rs187585530	29	ENSG00000120948	TARDBP	0	0	0	0	2	2	2	2	2	0	10	10	10
1	rs187585530	30	ENSG00000009724	MASP2	0	0	0	0	2	1	1	0	0	0	4	4	4
1	rs187585530	31	ENSG00000116649	SRM	0	0	0	0	2	2	2	1	2	0	9	9	9
1	rs187585530	32	ENSG00000171824	EXOSC10	0	0	0	0	2	2	2	2	2	0	10	10	10
1	rs187585530	33	ENSG00000198793	MTOR	0	0	0	0	2	1	1	1	1	0	6	6	6
1	rs187585530	34	ENSG00000177674	AGTRAP	0	0	0	0	0	0	0	1	1	0	2	2	2
1	rs187585530	35	ENSG00000171819	ANGPTL7	0	0	0	0	1	1	1	0	0	0	3	3	3
1	rs187585530	36	ENSG00000116663	FBXO6	0	0	0	0	0	0	0	0	0	0	0	0	0
1	rs187585530	37	ENSG00000120942	UBIAD1	0	0	0	0	0	0	0	0	0	0	0	0	0
1	rs187585530	38	ENSG00000204624	PTCHD2	0	0	0	0	0	0	0	0	0	0	0	0	0
1	rs187585530	39	ENSG00000132879	FBXO44	0	0	0	0	1	0	0	0	0	0	1	1	1
1	rs187585530	40	ENSG00000116661	FBXO2	0	0	0	0	0	0	0	0	0	0	0	0	0
1	rs187585530	41	ENSG00000116670	MAD2L2	0	0	0	0	0	0	0	1	1	0	2	2	2
1	rs187585530	42	ENSG00000162490	C1orf187	0	0	0	0	0	0	0	0	0	0	0	0	0
1	rs187585530	43	ENSG00000011021	CLCN6	0	0	0	0	2	1	1	1	1	0	6	6	6
1	rs187585530	44	ENSG00000215910	C1orf167	0	0	0	0	0	0	0	0	0	0	0	0	0
1	rs187585530	45	ENSG00000177000	MTHFR	0	0	0	0	2	0	1	1	2	0	6	6	6
1	rs187585530	46	ENSG00000116688	MFN2	0	0	0	0	2	2	2	2	2	0	10	10	10
1	rs187585530	47	ENSG00000175206	NPPA	0	0	0	0	2	2	2	2	2	0	10	10	10
1	rs187585530	48	ENSG00000120937	NPPB	0	0	0	0	2	2	2	2	2	0	10	10	10
1	rs187585530	49	ENSG00000199347	RNU5E-1	0	0	0	0	0	0	0	2	2	0	4	4	4
1	rs187585530	50	ENSG00000083444	PLOD1	0	0	0	0	1	1	1	2	2	0	7	7	7
1	rs187585530	51	ENSG00000116685	KIAA2013	0	0	0	0	2	0	0	0	1	0	3	3	3
2	rs880315	52	ENSG00000230679	ENO1-AS1	0	0	0	0	0	0	0	0	0	0	0	0	0
2	rs880315	53	ENSG00000074800	ENO1	0	0	0	0	2	0	0	2	2	0	6	6	6
2	rs880315	54	ENSG00000197241	SLC2A7	0	0	0	0	0	0	0	0	0	0	0	0	0
2	rs880315	55	ENSG00000131686	CA6	0	0	0	0	0	0	0	0	0	0	0	0	0
2	rs880315	56	ENSG00000142583	SLC2A5	0	0	0	0	0	0	0	0	0	0	0	0	0
2	rs880315	57	ENSG00000180758	GPR157	0	0	0	0	1	0	0	0	0	0	1	1	1
2	rs880315	58	ENSG00000049239	H6PD	0	0	0	0	2	1	1	1	1	0	6	6	6
2	rs880315	59	ENSG00000171612	SLC25A33	0	0	0	0	0	1	1	0	0	0	2	2	2
2	rs880315	60	ENSG00000171621	SPSB1	0	0	0	0	0	0	1	0	0	0	1	1	1
2	rs880315	61	ENSG00000188807	TMEM201	0	0	0	0	0	0	0	0	0	0	0	0	0
2	rs880315	62	ENSG00000179840	C1orf200	0	0	0	0	0	0	0	0	0	0	0	0	0
2	rs880315	63	ENSG00000171608	PIK3CD	0	0	0	0	0	0	0	0	0	0	0	0	0
2	rs880315	64	ENSG00000171603	CLSTN1	0	0	0	0	1	1	1	2	2	0	7	7	7
2	rs880315	65	ENSG00000178585	CTNNBIP1	1	0	0	0	0	0	1	1	2	0	6	6	6
2	rs880315	66	ENSG00000162441	LZIC	1	0	0	0	1	1	1	2	2	0	9	9	9
2	rs880315	67	ENSG00000173614	NMNAT1	1	0	0	0	0	1	1	0	0	0	4	4	4
2	rs880315	68	ENSG00000162444	RBP7	1	0	0	0	0	0	1	2	1	0	6	6	6
2	rs880315	69	ENSG00000130939	UBE4B	1	0	0	0	2	2	2	1	1	0	10	10	10
2	rs880315	70	ENSG00000054523	KIF1B	1	1	1	1	2	2	2	1	1	0	13	13	13
2	rs880315	71	ENSG00000142657	PGD	1	0	0	0	1	1	1	2	2	0	9	9	9
2	rs880315	72	ENSG00000175279	APITD1	1	0	0	0	0	0	0	0	0	0	2	2	2
2	rs880315	73	ENSG00000130940	CASZ1	1	1	1	1	0	1	1	0	1	0	8	8	8
2	rs880315	74	ENSG00000241563	CORT	1	0	0	0	0	0	0	0	0	0	2	2	2
2	rs880315	75	ENSG00000160049	DFFA	1	0	0	0	1	0	0	1	1	0	5	5	5
2	rs880315	76	ENSG00000142655	PEX14	1	0	0	0	0	0	0	0	1	0	3	3	3
2	rs880315	77	ENSG00000175262	C1orf127	1	0	0	0	0	0	0	0	0	0	2	2	2
2	rs880315	78	ENSG00000120948	TARDBP	0	0	0	0	2	2	2	2	2	0	10	10	10
2	rs880315	79	ENSG00000009724	MASP2	0	0	0	0	2	1	1	0	0	0	4	4	4
2	rs880315	80	ENSG00000116649	SRM	0	0	0	0	2	2	2	1	2	0	9	9	9
2	rs880315	81	ENSG00000171824	EXOSC10	0	0	0	0	2	2	2	2	2	0	10	10	10
2	rs880315	82	ENSG00000198793	MTOR	0	0	0	0	2	1	1	1	1	0	6	6	6
2	rs880315	83	ENSG00000177674	AGTRAP	0	0	0	0	0	0	0	1	1	0	2	2	2
2	rs880315	84	ENSG00000171819	ANGPTL7	0	0	0	0	1	1	1	0	0	0	3	3	3
2	rs880315	85	ENSG00000116663	FBXO6	0	0	0	0	0	0	0	0	0	0	0	0	0
2	rs880315	86	ENSG00000120942	UBIAD1	0	0	0	0	0	0	0	0	0	0	0	0	0
2	rs880315	87	ENSG00000204624	PTCHD2	0	0	0	0	0	0	0	0	0	0	0	0	0
2	rs880315	88	ENSG00000132879	FBXO44	0	0	0	0	1	0	0	0	0	0	1	1	1
2	rs880315	89	ENSG00000116661	FBXO2	0	0	0	0	0	0	0	0	0	0	0	0	0
2	rs880315	90	ENSG00000116670	MAD2L2	0	0	0	0	0	0	0	1	1	0	2	2	2
2	rs880315	91	ENSG00000162490	C1orf187	0	0	0	0	0	0	0	0	0	0	0	0	0
2	rs880315	92	ENSG00000011021	CLCN6	0	0	0	0	2	1	1	1	1	0	6	6	6
2	rs880315	93	ENSG00000215910	C1orf167	0	0	0	0	0	0	0	0	0	0	0	0	0
2	rs880315	94	ENSG00000177000	MTHFR	0	0	0	0	2	0	1	1	2	0	6	6	6
2	rs880315	95	ENSG00000048707	VPS13D	0	0	0	0	2	2	2	1	1	0	8	8	8
2	rs880315	96	ENSG00000116688	MFN2	0	0	0	0	2	2	2	2	2	0	10	10	10
2	rs880315	97	ENSG00000175206	NPPA	0	0	0	0	2	2	2	2	2	0	10	10	10
2	rs880315	98	ENSG00000120937	NPPB	0	0	0	0	2	2	2	2	2	0	10	10	10
2	rs880315	99	ENSG00000199347	RNU5E-1	0	0	0	0	0	0	0	2	2	0	4	4	4
2	rs880315	100	ENSG00000083444	PLOD1	0	0	0	0	1	1	1	2	2	0	7	7	7
2	rs880315	101	ENSG00000116685	KIAA2013	0	0	0	0	2	0	0	0	1	0	3	3	3
2	rs880315	102	ENSG00000116691	MIIP	0	0	0	0	0	0	0	1	1	0	2	2	2
2	rs880315	103	ENSG00000120949	TNFRSF8	0	0	0	0	0	0	0	0	0	0	0	0	0
2	rs880315	104	ENSG00000239149	SNORA59A	0	0	0	0	1	0	0	0	0	0	1	1	1
2	rs880315	105	ENSG00000162496	DHRS3	0	0	0	0	1	2	2	2	2	0	9	9	9
3	rs146518726	106	ENSG00000186094	AGBL4	0	0	0	0	0	0	0	0	0	0	0	0	0
3	rs146518726	107	ENSG00000162374	ELAVL4	0	0	0	0	0	0	0	0	0	0	0	0	0
3	rs146518726	108	ENSG00000142700	DMRTA2	1	1	1	1	0	0	0	0	0	0	5	5	5
3	rs146518726	109	ENSG00000185104	FAF1	1	1	1	1	0	2	2	2	2	0	13	13	13
3	rs146518726	110	ENSG00000123080	CDKN2C	1	1	1	1	0	0	0	1	1	0	7	7	7
3	rs146518726	111	ENSG00000204006	C1orf185	1	0	0	0	0	0	0	0	0	0	2	2	2
3	rs146518726	112	ENSG00000085831	TTC39A	1	1	1	1	1	1	1	0	0	0	8	8	8
3	rs146518726	113	ENSG00000123091	RNF11	1	1	1	1	0	2	2	2	2	0	13	13	13
3	rs146518726	114	ENSG00000085832	EPS15	1	1	1	0	2	2	2	2	2	0	15	15	12
3	rs146518726	115	ENSG00000117859	OSBPL9	1	1	1	0	1	2	2	2	2	0	14	14	11
3	rs146518726	116	ENSG00000198841	KTI12	0	1	1	0	0	0	0	0	0	0	3	3	0
3	rs146518726	117	ENSG00000078618	NRD1	1	1	1	0	2	0	0	0	0	0	7	7	4
3	rs146518726	118	ENSG00000169213	RAB3B	0	0	0	0	0	0	0	0	0	0	0	0	0
3	rs146518726	119	ENSG00000117862	TXNDC12	0	0	0	0	0	2	2	2	2	0	8	8	8
3	rs146518726	120	ENSG00000157077	ZFYVE9	0	0	0	0	0	1	1	1	1	0	4	4	4
3	rs146518726	121	ENSG00000134717	BTF3L4	0	0	0	0	1	2	2	1	1	0	7	7	7
3	rs146518726	122	ENSG00000154222	CC2D1B	0	0	0	0	2	0	0	0	0	0	2	2	2
3	rs146518726	123	ENSG00000134748	PRPF38A	0	0	0	0	2	2	2	1	1	0	8	8	8
3	rs146518726	124	ENSG00000085840	ORC1	0	0	0	0	0	0	0	0	0	0	0	0	0
3	rs146518726	125	ENSG00000134744	ZCCHC11	0	0	0	0	2	2	2	2	2	0	10	10	10
3	rs146518726	126	ENSG00000182183	FAM159A	0	0	0	0	0	0	0	0	0	0	0	0	0
3	rs146518726	127	ENSG00000116157	GPX7	0	0	0	0	2	1	1	2	2	0	8	8	8
3	rs146518726	128	ENSG00000162378	ZYG11B	0	0	0	0	1	2	2	1	2	0	8	8	8
3	rs146518726	129	ENSG00000162377	SELRC1	0	0	0	0	0	1	1	0	1	0	3	3	3
3	rs146518726	130	ENSG00000203995	ZYG11A	0	0	0	0	0	0	0	0	0	0	0	0	0
3	rs146518726	131	ENSG00000121310	ECHDC2	0	0	0	0	2	2	2	2	2	0	10	10	10
3	rs146518726	132	ENSG00000116171	SCP2	0	0	0	0	1	2	2	2	2	0	9	9	9
4	rs1443926	133	ENSG00000116396	KCNC4	0	0	0	0	0	0	0	0	0	0	0	0	0
4	rs1443926	134	ENSG00000168710	AHCYL1	0	0	0	0	2	2	2	1	1	0	8	8	8
4	rs1443926	135	ENSG00000143093	FAM40A	0	0	0	0	2	1	0	1	2	0	6	6	6
4	rs1443926	136	ENSG00000197106	SLC6A17	0	0	0	0	0	0	0	0	0	0	0	0	0
4	rs1443926	137	ENSG00000156150	ALX3	0	0	0	0	0	0	0	0	0	0	0	0	0
4	rs1443926	138	ENSG00000186150	UBL4B	0	0	0	0	0	0	0	0	0	0	0	0	0
4	rs1443926	139	ENSG00000134255	CEPT1	0	0	0	0	1	1	1	1	1	0	5	5	5
4	rs1443926	140	ENSG00000134248	HBXIP	0	0	0	0	2	2	2	2	2	0	10	10	10
4	rs1443926	141	ENSG00000162775	RBM15	0	0	0	0	2	1	0	2	2	0	7	7	7
4	rs1443926	142	ENSG00000168679	SLC16A4	0	0	0	0	1	1	1	0	0	0	3	3	3
4	rs1443926	143	ENSG00000240194	CYMP	0	0	0	0	0	0	0	0	0	0	0	0	0
4	rs1443926	144	ENSG00000143125	PROK1	0	0	0	0	0	0	0	0	0	0	0	0	0
4	rs1443926	145	ENSG00000177301	KCNA2	0	0	0	0	0	0	0	0	0	0	0	0	0
4	rs1443926	146	ENSG00000143105	KCNA10	0	0	0	0	0	0	0	0	0	0	0	0	0
4	rs1443926	147	ENSG00000177272	KCNA3	0	0	0	0	2	0	0	0	0	0	2	2	2
4	rs1443926	148	ENSG00000143119	CD53	0	0	0	0	0	1	1	0	0	0	2	2	2
4	rs1443926	149	ENSG00000121931	LRIF1	0	0	0	0	1	1	1	0	0	0	3	3	3
4	rs1443926	150	ENSG00000156171	DRAM2	0	0	0	0	1	2	2	1	1	0	7	7	7
4	rs1443926	151	ENSG00000162777	DENND2D	0	0	0	0	0	0	0	0	0	0	0	0	0
4	rs1443926	152	ENSG00000064886	CHI3L2	0	0	0	0	0	0	0	0	0	0	0	0	0
4	rs1443926	153	ENSG00000134216	CHIA	0	0	0	0	0	0	0	0	0	0	0	0	0
4	rs1443926	154	ENSG00000173947	C1orf88	0	0	0	0	2	1	1	1	1	0	6	6	6
4	rs1443926	155	ENSG00000085465	OVGP1	0	0	0	0	0	0	0	0	0	0	0	0	0
4	rs1443926	156	ENSG00000227179	PGCP1	0	0	0	0	0	0	0	0	0	0	0	0	0
4	rs1443926	157	ENSG00000143110	C1orf162	0	0	0	0	2	2	2	0	0	0	6	6	6
4	rs1443926	158	ENSG00000116459	ATP5F1	0	0	0	0	2	2	2	2	2	0	10	10	10
4	rs1443926	159	ENSG00000116455	WDR77	0	0	0	0	0	1	1	1	2	0	5	5	5
4	rs1443926	160	ENSG00000116473	RAP1A	0	0	0	0	0	2	2	1	2	0	7	7	7
4	rs1443926	161	ENSG00000171385	KCND3	1	0	0	0	1	1	1	0	0	0	5	5	5
4	rs1443926	162	ENSG00000064703	DDX20	0	0	0	0	2	1	1	1	1	0	6	6	6
4	rs1443926	163	ENSG00000143079	CTTNBP2NL	0	0	0	0	1	2	2	0	0	0	5	5	5
4	rs1443926	164	ENSG00000007341	ST7L	0	0	0	0	1	1	1	0	0	0	3	3	3
4	rs1443926	165	ENSG00000134245	WNT2B	0	0	0	0	2	1	2	0	0	0	5	5	5
4	rs1443926	166	ENSG00000116489	CAPZA1	0	0	0	0	1	2	2	2	2	0	9	9	9
4	rs1443926	167	ENSG00000155363	MOV10	0	0	0	0	2	0	0	1	1	0	4	4	4
4	rs1443926	168	ENSG00000155366	RHOC	0	0	0	0	2	1	1	2	2	0	8	8	8
4	rs1443926	169	ENSG00000155367	PPM1J	0	0	0	0	0	0	0	0	0	0	0	0	0
4	rs1443926	170	ENSG00000184599	FAM19A3	0	0	0	0	0	0	0	0	0	0	0	0	0
4	rs1443926	171	ENSG00000155380	SLC16A1	0	0	0	0	1	2	2	2	2	0	9	9	9
4	rs1443926	172	ENSG00000198799	LRIG2	0	0	0	0	2	1	1	1	1	0	6	6	6
4	rs1443926	173	ENSG00000081026	MAGI3	0	0	0	0	0	1	1	0	0	0	2	2	2
4	rs1443926	174	ENSG00000116793	PHTF1	0	0	0	0	0	1	1	0	0	0	2	2	2
4	rs1443926	175	ENSG00000081019	RSBN1	0	0	0	0	1	1	2	0	1	0	5	5	5
4	rs1443926	176	ENSG00000134242	PTPN22	0	0	0	0	0	0	0	0	0	0	0	0	0
5	rs4484922	177	ENSG00000197323	TRIM33	0	0	0	0	2	2	2	1	1	0	8	8	8
5	rs4484922	178	ENSG00000134262	AP4B1	0	0	0	0	2	0	1	0	1	0	4	4	4
5	rs4484922	179	ENSG00000134242	PTPN22	0	0	0	0	0	0	0	0	0	0	0	0	0
5	rs4484922	180	ENSG00000188761	BCL2L15	0	0	0	0	0	0	0	0	0	0	0	0	0
5	rs4484922	181	ENSG00000163349	HIPK1	0	0	0	0	2	2	2	1	1	0	8	8	8
5	rs4484922	182	ENSG00000118655	DCLRE1B	0	0	0	0	1	1	1	0	0	0	3	3	3
5	rs4484922	183	ENSG00000116774	OLFML3	0	0	0	0	0	1	2	2	2	0	7	7	7
5	rs4484922	184	ENSG00000134207	SYT6	0	0	0	0	0	0	0	0	0	0	0	0	0
5	rs4484922	185	ENSG00000173212	MAB21L3	0	0	0	0	0	0	0	0	0	0	0	0	0
5	rs4484922	186	ENSG00000116752	BCAS2	0	0	0	0	1	2	2	2	2	0	9	9	9
5	rs4484922	187	ENSG00000175984	DENND2C	0	0	0	0	1	1	1	0	0	0	3	3	3
5	rs4484922	188	ENSG00000116748	AMPD1	0	0	0	0	0	0	0	0	0	0	0	0	0
5	rs4484922	189	ENSG00000213281	NRAS	0	0	0	0	1	1	1	1	1	0	5	5	5
5	rs4484922	190	ENSG00000009307	CSDE1	0	0	0	0	2	2	2	2	2	0	10	10	10
5	rs4484922	191	ENSG00000052723	SIKE1	0	0	0	0	2	1	1	1	1	0	6	6	6
5	rs4484922	192	ENSG00000198765	SYCP1	0	0	0	0	0	0	0	0	0	0	0	0	0
5	rs4484922	193	ENSG00000134200	TSHB	0	0	0	0	0	0	0	0	0	0	0	0	0
5	rs4484922	194	ENSG00000134198	TSPAN2	0	0	0	0	0	1	0	1	1	0	3	3	3
5	rs4484922	195	ENSG00000134259	NGF	0	0	0	0	0	0	1	0	0	0	1	1	1
5	rs4484922	196	ENSG00000177551	NHLH2	1	0	0	0	0	0	0	0	0	0	2	2	2
5	rs4484922	197	ENSG00000173218	VANGL1	1	1	1	1	1	1	1	0	0	0	8	8	8
5	rs4484922	198	ENSG00000118729	CASQ2	1	0	0	0	2	2	2	2	2	0	12	12	12
5	rs4484922	199	ENSG00000163393	SLC22A15	1	1	1	1	0	0	0	0	0	0	5	5	5
5	rs4484922	200	ENSG00000134256	CD101	0	0	0	0	0	0	0	0	0	0	0	0	0
5	rs4484922	201	ENSG00000203865	ATP1A1OS	0	0	0	0	1	0	0	0	0	0	1	1	1
5	rs4484922	202	ENSG00000163399	ATP1A1	0	0	0	0	2	2	2	2	2	0	10	10	10
5	rs4484922	203	ENSG00000116815	CD58	0	0	0	0	0	1	1	1	1	0	4	4	4
5	rs4484922	204	ENSG00000211543	MIR320B1	0	0	0	0	0	0	0	0	0	0	0	0	0
5	rs4484922	205	ENSG00000143061	IGSF3	0	0	0	0	0	1	1	1	1	0	4	4	4
5	rs4484922	206	ENSG00000116824	CD2	0	0	0	0	0	0	0	0	0	0	0	0	0
5	rs4484922	207	ENSG00000134247	PTGFRN	0	0	0	0	1	2	2	2	2	0	9	9	9
5	rs4484922	208	ENSG00000116830	TTF2	0	0	0	0	1	1	1	0	0	0	3	3	3
5	rs4484922	209	ENSG00000215930	MIR942	0	0	0	0	0	0	0	0	0	0	0	0	0
5	rs4484922	210	ENSG00000134253	TRIM45	0	0	0	0	2	1	1	1	1	0	6	6	6
5	rs4484922	211	ENSG00000198162	MAN1A2	0	0	0	0	1	2	2	2	2	0	9	9	9
5	rs4484922	212	ENSG00000134258	VTCN1	0	0	0	0	0	0	0	0	0	0	0	0	0
5	rs4484922	213	ENSG00000183508	FAM46C	0	0	0	0	2	2	2	1	1	0	8	8	8
6	rs79187193	214	ENSG00000168509	HFE2	0	0	0	0	2	1	1	0	0	0	4	4	4
6	rs79187193	215	ENSG00000121851	POLR3GL	0	0	0	0	0	1	2	2	2	0	7	7	7
6	rs79187193	216	ENSG00000174827	PDZK1	0	0	0	0	0	0	0	0	0	0	0	0	0
6	rs79187193	217	ENSG00000186141	POLR3C	0	0	0	0	1	2	1	1	1	0	6	6	6
6	rs79187193	218	ENSG00000131779	PEX11B	0	0	0	0	1	2	2	1	1	0	7	7	7
6	rs79187193	219	ENSG00000211451	GNRHR2	0	0	0	0	0	1	1	0	0	0	2	2	2
6	rs79187193	220	ENSG00000143127	ITGA10	0	0	0	0	1	0	0	1	0	0	2	2	2
6	rs79187193	221	ENSG00000198483	ANKRD35	0	0	0	0	0	0	0	0	0	0	0	0	0
6	rs79187193	222	ENSG00000131788	PIAS3	0	0	0	0	2	1	1	1	1	0	6	6	6
6	rs79187193	223	ENSG00000186364	NUDT17	0	0	0	0	1	0	0	0	0	0	1	1	1
6	rs79187193	224	ENSG00000117281	CD160	0	0	0	0	1	1	1	0	0	0	3	3	3
6	rs79187193	225	ENSG00000117262	GPR89A	0	0	0	0	2	0	0	0	0	0	2	2	2
6	rs79187193	226	ENSG00000131781	FMO5	1	0	0	0	0	0	0	0	0	0	2	2	2
6	rs79187193	227	ENSG00000131791	PRKAB2	1	1	0	0	2	2	2	1	1	0	13	10	10
6	rs79187193	228	ENSG00000131778	CHD1L	1	0	0	0	1	1	1	1	1	0	7	7	7
6	rs79187193	229	ENSG00000116128	BCL9	1	1	0	0	1	1	1	0	0	0	8	5	5
6	rs79187193	230	ENSG00000162836	ACP6	1	1	0	0	2	1	1	1	1	0	11	8	8
6	rs79187193	231	ENSG00000121634	GJA8	1	1	0	0	0	0	0	0	0	0	5	2	2
6	rs79187193	232	ENSG00000188092	GPR89B	1	0	0	0	1	0	0	0	0	0	3	3	3
6	rs79187193	233	ENSG00000206585	RNU1-6	1	0	0	0	1	0	0	0	0	0	3	3	3
6	rs79187193	234	ENSG00000232265	XXyac-YX155B6.5	1	0	0	0	1	0	0	0	0	0	3	3	3
6	rs79187193	235	ENSG00000256374	PPIAL4D	1	0	0	0	0	0	0	0	0	0	2	2	2
7	rs11264280	236	ENSG00000160678	S100A1	0	0	0	0	2	2	2	0	0	0	6	6	6
7	rs11264280	237	ENSG00000196420	S100A5	0	0	0	0	0	0	0	0	0	0	0	0	0
7	rs11264280	238	ENSG00000163218	PGLYRP4	0	0	0	0	0	0	0	0	0	0	0	0	0
7	rs11264280	239	ENSG00000163216	SPRR2D	0	0	0	0	0	0	0	0	0	0	0	0	0
7	rs11264280	240	ENSG00000163209	SPRR3	0	0	0	0	0	0	0	0	0	0	0	0	0
7	rs11264280	241	ENSG00000169469	SPRR1B	0	0	0	0	0	0	0	0	0	0	0	0	0
7	rs11264280	242	ENSG00000241794	SPRR2A	0	0	0	0	0	0	0	0	0	0	0	0	0
7	rs11264280	243	ENSG00000196805	SPRR2B	0	0	0	0	0	0	0	0	0	0	0	0	0
7	rs11264280	244	ENSG00000203785	SPRR2E	0	0	0	0	0	0	0	0	0	0	0	0	0
7	rs11264280	245	ENSG00000244094	SPRR2F	0	0	0	0	0	0	0	0	0	0	0	0	0
7	rs11264280	246	ENSG00000159516	SPRR2G	0	0	0	0	0	0	0	0	0	0	0	0	0
7	rs11264280	247	ENSG00000203784	LELP1	0	0	0	0	0	0	0	0	0	0	0	0	0
7	rs11264280	248	ENSG00000203782	LOR	0	0	0	0	0	0	0	0	0	0	0	0	0
7	rs11264280	249	ENSG00000159527	PGLYRP3	0	0	0	0	0	0	0	0	0	0	0	0	0
7	rs11264280	250	ENSG00000197364	S100A7L2	0	0	0	0	0	0	0	0	0	0	0	0	0
7	rs11264280	251	ENSG00000143546	S100A8	0	0	0	0	2	1	2	0	1	0	6	6	6
7	rs11264280	252	ENSG00000163221	S100A12	0	0	0	0	0	1	1	0	0	0	2	2	2
7	rs11264280	253	ENSG00000163220	S100A9	0	0	0	0	0	0	0	0	2	0	2	2	2
7	rs11264280	254	ENSG00000184330	S100A7A	0	0	0	0	0	0	0	0	0	0	0	0	0
7	rs11264280	255	ENSG00000143556	S100A7	0	0	0	0	0	0	0	0	0	0	0	0	0
7	rs11264280	256	ENSG00000197956	S100A6	0	0	0	0	2	2	2	2	2	0	10	10	10
7	rs11264280	257	ENSG00000188643	S100A16	0	0	0	0	1	1	1	2	2	0	7	7	7
7	rs11264280	258	ENSG00000188015	S100A3	0	0	0	0	0	0	0	0	0	0	0	0	0
7	rs11264280	259	ENSG00000196154	S100A4	0	0	0	0	0	0	0	0	1	0	1	1	1
7	rs11264280	260	ENSG00000196754	S100A2	0	0	0	0	0	0	0	0	0	0	0	0	0
7	rs11264280	261	ENSG00000189171	S100A13	0	0	0	0	1	2	2	2	2	0	9	9	9
7	rs11264280	262	ENSG00000189334	S100A14	0	0	0	0	1	0	0	0	0	0	1	1	1
7	rs11264280	263	ENSG00000143553	SNAPIN	0	0	0	0	2	1	1	2	2	0	8	8	8
7	rs11264280	264	ENSG00000160679	CHTOP	0	0	0	0	2	2	2	2	2	0	10	10	10
7	rs11264280	265	ENSG00000143554	SLC27A3	0	0	0	0	1	0	0	1	1	0	3	3	3
7	rs11264280	266	ENSG00000169418	NPR1	0	0	0	0	1	0	0	1	1	0	3	3	3
7	rs11264280	267	ENSG00000143621	ILF2	0	0	0	0	2	2	2	2	2	0	10	10	10
7	rs11264280	268	ENSG00000143624	INTS3	0	0	0	0	2	1	1	2	2	0	8	8	8
7	rs11264280	269	ENSG00000143614	GATAD2B	0	0	0	0	1	2	2	0	0	0	5	5	5
7	rs11264280	270	ENSG00000198837	DENND4B	0	0	0	0	2	1	0	1	1	0	5	5	5
7	rs11264280	271	ENSG00000160741	CRTC2	0	1	1	1	2	1	1	0	0	0	7	7	7
7	rs11264280	272	ENSG00000143545	RAB13	0	0	0	0	2	2	2	2	1	0	9	9	9
7	rs11264280	273	ENSG00000143578	CREB3L4	0	0	0	0	2	0	0	1	1	0	4	4	4
7	rs11264280	274	ENSG00000143570	SLC39A1	0	0	0	0	1	0	0	2	2	0	5	5	5
7	rs11264280	275	ENSG00000143543	JTB	0	0	0	0	2	2	1	2	2	0	9	9	9
7	rs11264280	276	ENSG00000177954	RPS27	0	0	0	0	2	2	2	0	0	0	6	6	6
7	rs11264280	277	ENSG00000143552	NUP210L	0	0	0	0	0	0	0	0	0	0	0	0	0
7	rs11264280	278	ENSG00000116521	SCAMP3	0	0	1	0	2	1	1	1	1	0	6	9	6
7	rs11264280	279	ENSG00000215938	MIR190B	0	0	0	0	0	0	0	0	0	0	0	0	0
7	rs11264280	280	ENSG00000143549	TPM3	0	1	1	1	2	2	2	0	0	0	9	9	9
7	rs11264280	281	ENSG00000163263	C1orf189	0	0	0	0	0	0	0	0	0	0	0	0	0
7	rs11264280	282	ENSG00000143612	C1orf43	0	0	0	0	2	2	2	2	2	0	10	10	10
7	rs11264280	283	ENSG00000143569	UBAP2L	0	1	1	1	2	2	2	2	2	0	13	13	13
7	rs11264280	284	ENSG00000143575	HAX1	0	1	1	1	2	2	2	2	2	0	13	13	13
7	rs11264280	285	ENSG00000143515	ATP8B2	1	1	1	1	2	0	0	1	1	0	9	9	9
7	rs11264280	286	ENSG00000143595	AQP10	1	1	1	1	0	0	0	0	0	0	5	5	5
7	rs11264280	287	ENSG00000185499	MUC1	1	1	1	1	1	0	0	0	0	0	6	6	6
7	rs11264280	288	ENSG00000160714	UBE2Q1	1	1	1	1	2	2	2	1	1	0	13	13	13
7	rs11264280	289	ENSG00000160712	IL6R	1	1	1	1	0	0	0	0	0	0	5	5	5
7	rs11264280	290	ENSG00000163239	TDRD10	1	1	1	1	0	0	0	0	0	0	5	5	5
7	rs11264280	291	ENSG00000169291	SHE	1	0	0	0	0	1	1	0	0	0	4	4	4
7	rs11264280	292	ENSG00000160716	CHRNB2	1	1	1	1	0	0	0	0	0	0	5	5	5
7	rs11264280	293	ENSG00000179085	DPM3	1	1	1	1	2	0	0	1	2	0	10	10	10
7	rs11264280	294	ENSG00000169242	EFNA1	1	1	1	1	2	0	0	2	2	0	11	11	11
7	rs11264280	295	ENSG00000160710	ADAR	1	1	1	1	2	2	2	2	2	0	15	15	15
7	rs11264280	296	ENSG00000163354	DCST2	1	1	1	1	0	0	0	0	0	0	5	5	5
7	rs11264280	297	ENSG00000173207	CKS1B	1	0	0	0	2	0	0	0	0	0	4	4	4
7	rs11264280	298	ENSG00000163344	PMVK	1	1	1	1	0	0	0	1	2	0	8	8	8
7	rs11264280	299	ENSG00000143603	KCNN3	1	1	1	1	0	0	0	0	0	2	13	13	13
7	rs11264280	300	ENSG00000163346	PBXIP1	1	1	1	1	1	1	1	2	2	0	12	12	12
7	rs11264280	301	ENSG00000163348	PYGO2	1	1	1	1	2	1	0	1	1	0	10	10	10
7	rs11264280	302	ENSG00000160691	SHC1	1	1	1	1	2	1	1	2	2	0	13	13	13
7	rs11264280	303	ENSG00000160688	FLAD1	1	1	1	1	2	0	0	0	1	0	8	8	8
7	rs11264280	304	ENSG00000163352	LENEP	1	1	1	1	0	0	0	0	0	0	5	5	5
7	rs11264280	305	ENSG00000160685	ZBTB7B	1	1	1	1	2	0	0	0	0	0	7	7	7
7	rs11264280	306	ENSG00000143590	EFNA3	1	1	1	1	0	0	0	0	0	0	5	5	5
7	rs11264280	307	ENSG00000163357	DCST1	1	0	0	0	0	0	0	0	0	0	2	2	2
7	rs11264280	308	ENSG00000143537	ADAM15	1	1	1	1	2	1	0	1	2	1	15	15	15
7	rs11264280	309	ENSG00000243364	EFNA4	1	1	1	1	0	0	0	0	0	0	5	5	5
7	rs11264280	310	ENSG00000169241	SLC50A1	1	1	1	1	2	0	0	1	1	0	9	9	9
7	rs11264280	311	ENSG00000163462	TRIM46	1	1	1	1	0	0	0	0	0	0	5	5	5
7	rs11264280	312	ENSG00000163463	KRTCAP2	1	0	0	0	2	1	1	2	2	0	10	10	10
7	rs11264280	313	ENSG00000169231	THBS3	0	1	1	1	0	0	0	1	2	0	6	6	6
7	rs11264280	314	ENSG00000173171	MTX1	0	1	1	1	2	0	0	0	0	0	5	5	5
7	rs11264280	315	ENSG00000160766	GBAP1	0	0	0	0	1	0	0	0	0	0	1	1	1
7	rs11264280	316	ENSG00000177628	GBA	0	1	1	0	1	0	1	0	0	0	5	5	2
7	rs11264280	317	ENSG00000160767	FAM189B	0	1	1	0	0	0	0	0	0	0	3	3	0
7	rs11264280	318	ENSG00000143630	HCN3	0	0	1	0	0	0	0	0	0	0	0	3	0
7	rs11264280	319	ENSG00000176444	CLK2	0	1	1	1	2	1	1	1	1	0	9	9	9
7	rs11264280	320	ENSG00000143627	PKLR	0	1	1	1	0	0	0	0	0	0	3	3	3
7	rs11264280	321	ENSG00000160752	FDPS	0	1	1	1	2	1	1	2	2	0	11	11	11
7	rs11264280	322	ENSG00000160818	GPATCH4	0	0	0	0	2	2	2	0	0	0	6	6	6
7	rs11264280	323	ENSG00000160783	PMF1	0	0	0	0	1	1	1	2	2	0	7	7	7
7	rs11264280	324	ENSG00000125459	MSTO1	0	0	0	0	0	0	0	0	0	0	0	0	0
7	rs11264280	325	ENSG00000237872	POU5F1P4	0	0	0	0	1	0	0	0	0	0	1	1	1
7	rs11264280	326	ENSG00000160753	RUSC1	0	1	1	1	2	0	1	0	1	0	7	7	7
7	rs11264280	327	ENSG00000116539	ASH1L	0	0	1	0	1	2	2	2	2	0	9	12	9
7	rs11264280	328	ENSG00000132676	DAP3	0	0	1	0	1	2	2	2	2	0	9	12	9
7	rs11264280	329	ENSG00000163374	YY1AP1	0	0	1	0	2	2	2	1	2	0	9	12	9
7	rs11264280	330	ENSG00000116580	GON4L	0	0	0	0	2	1	1	1	1	0	6	6	6
7	rs11264280	331	ENSG00000132718	SYT11	0	0	1	0	1	1	1	1	1	0	5	8	5
7	rs11264280	332	ENSG00000173080	RXFP4	0	0	1	0	0	0	0	0	0	0	0	3	0
7	rs11264280	333	ENSG00000143622	RIT1	0	0	0	0	2	1	1	2	2	0	8	8	8
7	rs11264280	334	ENSG00000132680	KIAA0907	0	0	1	0	2	2	2	1	2	0	9	12	9
7	rs11264280	335	ENSG00000207475	SNORA42	0	0	0	0	1	0	0	0	0	0	1	1	1
7	rs11264280	336	ENSG00000196189	SEMA4A	0	0	1	0	0	0	0	0	0	0	0	3	0
7	rs11264280	337	ENSG00000163479	SSR2	0	0	0	0	2	2	2	2	2	0	10	10	10
7	rs11264280	338	ENSG00000116584	ARHGEF2	0	0	0	0	2	1	1	2	2	0	8	8	8
7	rs11264280	339	ENSG00000160803	UBQLN4	0	1	1	1	2	0	0	0	0	0	5	5	5
7	rs11264280	340	ENSG00000116586	LAMTOR2	0	0	0	0	1	0	1	2	2	0	6	6	6
7	rs11264280	341	ENSG00000132698	RAB25	0	0	0	0	0	0	0	0	0	0	0	0	0
7	rs11264280	342	ENSG00000254726	MEX3A	0	0	0	0	0	0	0	0	1	0	1	1	1
7	rs11264280	343	ENSG00000160789	LMNA	0	0	0	0	1	1	1	2	2	0	7	7	7
7	rs11264280	344	ENSG00000160785	SLC25A44	0	0	0	0	1	1	2	0	0	0	4	4	4
7	rs11264280	345	ENSG00000163382	APOA1BP	0	0	0	0	2	2	2	2	2	0	10	10	10
7	rs11264280	346	ENSG00000163468	CCT3	0	0	0	0	1	2	2	2	2	0	9	9	9
7	rs11264280	347	ENSG00000242252	BGLAP	0	0	1	0	0	0	0	1	1	0	2	5	2
7	rs11264280	348	ENSG00000163472	TMEM79	0	0	0	0	1	0	0	0	0	0	1	1	1
7	rs11264280	349	ENSG00000160781	PAQR6	0	0	0	0	1	0	0	0	0	0	1	1	1
7	rs11264280	350	ENSG00000198952	SMG5	0	0	0	0	1	1	1	2	2	0	7	7	7
7	rs11264280	351	ENSG00000189030	VHLL	0	0	0	0	0	0	0	0	0	0	0	0	0
7	rs11264280	352	ENSG00000198715	C1orf85	0	0	0	0	2	0	0	1	1	0	4	4	4
7	rs11264280	353	ENSG00000163467	C1orf182	0	0	0	0	2	0	0	0	0	0	2	2	2
7	rs11264280	354	ENSG00000132677	RHBG	0	0	0	0	0	0	0	0	0	0	0	0	0
7	rs11264280	355	ENSG00000116604	MEF2D	0	0	0	0	2	2	2	1	1	0	8	8	8
7	rs11264280	356	ENSG00000207933	MIR9-1	0	0	0	0	0	0	0	0	0	0	0	0	0
7	rs11264280	357	ENSG00000125462	C1orf61	0	0	0	0	0	0	0	0	0	0	0	0	0
7	rs11264280	358	ENSG00000183856	IQGAP3	0	0	0	0	0	0	0	0	1	0	1	1	1
7	rs11264280	359	ENSG00000187862	TTC24	0	0	0	0	0	0	0	0	0	0	0	0	0
7	rs11264280	360	ENSG00000132702	HAPLN2	0	0	0	0	0	0	0	0	0	0	0	0	0
7	rs11264280	361	ENSG00000132692	BCAN	0	0	0	0	1	0	0	0	0	0	1	1	1
7	rs11264280	362	ENSG00000132688	NES	0	0	0	0	2	2	2	2	2	0	10	10	10
7	rs11264280	363	ENSG00000143314	MRPL24	0	0	0	0	2	1	1	2	2	0	8	8	8
7	rs11264280	364	ENSG00000143320	CRABP2	0	0	0	0	0	0	0	0	0	0	0	0	0
7	rs11264280	365	ENSG00000143319	ISG20L2	0	0	0	0	2	1	2	0	1	0	6	6	6
7	rs11264280	366	ENSG00000143303	RRNAD1	0	0	0	0	1	0	0	0	1	0	2	2	2
7	rs11264280	367	ENSG00000143294	PRCC	0	0	0	0	1	1	1	1	1	0	5	5	5
7	rs11264280	368	ENSG00000143321	HDGF	0	0	0	0	1	2	2	2	2	0	9	9	9
8	rs72700114	369	ENSG00000143184	XCL1	0	0	0	0	0	0	0	0	0	0	0	0	0
8	rs72700114	370	ENSG00000207974	MIR557	0	0	0	0	0	0	0	0	0	0	0	0	0
8	rs72700114	371	ENSG00000143185	XCL2	0	0	0	0	0	0	0	0	0	0	0	0	0
8	rs72700114	372	ENSG00000143196	DPT	0	0	0	0	0	2	2	2	2	0	8	8	8
8	rs72700114	373	ENSG00000143153	ATP1B1	0	0	0	0	2	2	2	2	2	0	10	10	10
8	rs72700114	374	ENSG00000143156	NME7	0	0	0	0	0	1	1	1	0	0	3	3	3
8	rs72700114	375	ENSG00000117475	BLZF1	0	0	0	0	2	2	2	1	1	0	8	8	8
8	rs72700114	376	ENSG00000117501	C1orf129	1	0	0	0	0	0	0	0	0	0	2	2	2
8	rs72700114	377	ENSG00000188404	SELL	0	0	0	0	0	0	0	0	0	0	0	0	0
8	rs72700114	378	ENSG00000000460	C1orf112	1	0	0	0	0	1	1	0	0	0	4	4	4
8	rs72700114	379	ENSG00000117477	C1orf114	0	0	0	0	0	1	1	0	0	0	2	2	2
8	rs72700114	380	ENSG00000117479	SLC19A2	0	0	1	0	2	1	2	0	0	0	5	8	5
8	rs72700114	381	ENSG00000198734	F5	0	1	1	1	2	2	1	0	0	0	8	8	8
8	rs72700114	382	ENSG00000174175	SELP	0	0	0	0	0	1	1	1	0	0	3	3	3
8	rs72700114	383	ENSG00000007908	SELE	0	0	0	0	0	0	0	0	0	0	0	0	0
8	rs72700114	384	ENSG00000171806	METTL18	0	0	0	0	1	1	1	0	0	0	3	3	3
8	rs72700114	385	ENSG00000000457	SCYL3	1	1	1	1	1	1	1	0	1	0	9	9	9
8	rs72700114	386	ENSG00000075945	KIFAP3	1	1	1	1	1	2	2	2	2	1	18	18	18
8	rs72700114	387	ENSG00000203740	METTL11B	1	1	1	1	0	0	0	0	0	0	5	5	5
8	rs72700114	388	ENSG00000120370	GORAB	1	1	1	1	2	1	1	0	0	0	9	9	9
8	rs72700114	389	ENSG00000116132	PRRX1	1	1	1	1	1	2	2	0	0	1	14	14	14
8	rs72700114	390	ENSG00000117507	FMO6P	1	0	0	0	1	1	1	0	0	0	5	5	5
8	rs72700114	391	ENSG00000007933	FMO3	1	0	0	0	0	0	0	0	0	0	2	2	2
8	rs72700114	392	ENSG00000221390	MIR1295A	1	0	0	0	0	0	0	0	0	0	2	2	2
8	rs72700114	393	ENSG00000094963	FMO2	1	0	0	0	1	2	2	1	0	0	8	8	8
8	rs72700114	394	ENSG00000076258	FMO4	1	0	0	0	0	1	1	0	0	0	4	4	4
8	rs72700114	395	ENSG00000010932	FMO1	1	0	0	0	0	0	0	0	0	0	2	2	2
8	rs72700114	396	ENSG00000117523	PRRC2C	0	0	0	0	2	2	2	2	1	0	9	9	9
8	rs72700114	397	ENSG00000034971	MYOC	0	0	0	0	0	0	0	0	0	0	0	0	0
8	rs72700114	398	ENSG00000117533	VAMP4	0	0	0	0	1	1	1	0	0	0	3	3	3
8	rs72700114	399	ENSG00000010165	METTL13	0	0	0	0	1	1	1	0	1	0	4	4	4
8	rs72700114	400	ENSG00000197959	DNM3	0	0	0	0	0	0	0	0	0	0	0	0	0
9	rs503706	401	ENSG00000143153	ATP1B1	0	0	0	0	2	2	2	2	2	0	10	10	10
9	rs503706	402	ENSG00000143156	NME7	0	0	0	0	0	1	1	1	0	0	3	3	3
9	rs503706	403	ENSG00000117475	BLZF1	0	0	0	0	2	2	2	1	1	0	8	8	8
9	rs503706	404	ENSG00000117501	C1orf129	1	0	0	0	0	0	0	0	0	0	2	2	2
9	rs503706	405	ENSG00000188404	SELL	0	0	0	0	0	0	0	0	0	0	0	0	0
9	rs503706	406	ENSG00000000460	C1orf112	1	0	0	0	0	1	1	0	0	0	4	4	4
9	rs503706	407	ENSG00000117477	C1orf114	0	0	0	0	0	1	1	0	0	0	2	2	2
9	rs503706	408	ENSG00000117479	SLC19A2	0	0	1	0	2	1	2	0	0	0	5	8	5
9	rs503706	409	ENSG00000198734	F5	0	1	1	1	2	2	1	0	0	0	8	8	8
9	rs503706	410	ENSG00000174175	SELP	0	0	0	0	0	1	1	1	0	0	3	3	3
9	rs503706	411	ENSG00000007908	SELE	0	0	0	0	0	0	0	0	0	0	0	0	0
9	rs503706	412	ENSG00000171806	METTL18	0	0	0	0	1	1	1	0	0	0	3	3	3
9	rs503706	413	ENSG00000000457	SCYL3	1	1	1	1	1	1	1	0	1	0	9	9	9
9	rs503706	414	ENSG00000075945	KIFAP3	1	1	1	1	1	2	2	2	2	1	18	18	18
9	rs503706	415	ENSG00000203740	METTL11B	1	1	1	1	0	0	0	0	0	0	5	5	5
9	rs503706	416	ENSG00000120370	GORAB	1	1	1	1	2	1	1	0	0	0	9	9	9
9	rs503706	417	ENSG00000116132	PRRX1	1	1	1	1	1	2	2	0	0	1	14	14	14
9	rs503706	418	ENSG00000117507	FMO6P	1	0	0	0	1	1	1	0	0	0	5	5	5
9	rs503706	419	ENSG00000007933	FMO3	1	0	0	0	0	0	0	0	0	0	2	2	2
9	rs503706	420	ENSG00000221390	MIR1295A	1	0	0	0	0	0	0	0	0	0	2	2	2
9	rs503706	421	ENSG00000094963	FMO2	1	0	0	0	1	2	2	1	0	0	8	8	8
9	rs503706	422	ENSG00000076258	FMO4	1	0	0	0	0	1	1	0	0	0	4	4	4
9	rs503706	423	ENSG00000010932	FMO1	1	0	0	0	0	0	0	0	0	0	2	2	2
9	rs503706	424	ENSG00000117523	PRRC2C	0	0	0	0	2	2	2	2	1	0	9	9	9
9	rs503706	425	ENSG00000034971	MYOC	0	0	0	0	0	0	0	0	0	0	0	0	0
9	rs503706	426	ENSG00000117533	VAMP4	0	0	0	0	1	1	1	0	0	0	3	3	3
9	rs503706	427	ENSG00000010165	METTL13	0	0	0	0	1	1	1	0	1	0	4	4	4
9	rs503706	428	ENSG00000208024	MIR199A2	0	0	0	0	2	0	0	1	1	0	4	4	4
9	rs503706	429	ENSG00000197959	DNM3	0	0	0	0	0	0	0	0	0	0	0	0	0
9	rs503706	430	ENSG00000094975	C1orf9	0	0	0	0	1	1	2	2	2	0	8	8	8
9	rs503706	431	ENSG00000180999	C1orf105	0	0	0	0	0	1	1	1	1	0	4	4	4
9	rs503706	432	ENSG00000135845	PIGC	0	0	0	0	0	1	1	1	1	0	4	4	4
10	rs4590732	433	ENSG00000176393	RNPEP	0	0	0	0	0	0	0	0	1	0	1	1	1
10	rs4590732	434	ENSG00000081277	PKP1	0	0	0	0	0	0	0	0	0	0	0	0	0
10	rs4590732	435	ENSG00000163395	IGFN1	0	0	0	0	0	0	0	0	0	0	0	0	0
10	rs4590732	436	ENSG00000116857	TMEM9	0	0	0	0	0	0	0	2	2	0	4	4	4
10	rs4590732	437	ENSG00000118194	TNNT2	0	0	0	0	2	2	2	2	2	0	10	10	10
10	rs4590732	438	ENSG00000159173	TNNI1	0	0	0	0	1	0	0	2	2	0	5	5	5
10	rs4590732	439	ENSG00000159166	LAD1	0	0	0	0	0	0	0	0	0	0	0	0	0
10	rs4590732	440	ENSG00000174307	PHLDA3	0	0	0	0	1	0	0	0	0	0	1	1	1
10	rs4590732	441	ENSG00000159176	CSRP1	0	0	0	0	1	1	1	2	2	0	7	7	7
10	rs4590732	442	ENSG00000163431	LMOD1	0	0	0	0	1	2	2	0	0	0	5	5	5
10	rs4590732	443	ENSG00000134369	NAV1	0	0	0	0	1	1	1	0	0	0	3	3	3
10	rs4590732	444	ENSG00000198700	IPO9	0	0	0	0	2	2	1	1	1	0	7	7	7
10	rs4590732	445	ENSG00000221028	MIR1231	0	0	0	0	1	0	0	0	0	0	1	1	1
10	rs4590732	446	ENSG00000198892	SHISA4	0	0	0	0	2	0	1	0	0	0	3	3	3
10	rs4590732	447	ENSG00000134375	TIMM17A	0	0	0	0	2	2	2	2	2	0	10	10	10
10	rs4590732	448	ENSG00000143851	PTPN7	0	0	0	0	0	0	0	0	0	0	0	0	0
10	rs4590732	449	ENSG00000163435	ELF3	0	0	0	0	0	0	0	0	0	0	0	0	0
10	rs4590732	450	ENSG00000170075	GPR37L1	0	0	0	0	0	0	0	0	0	0	0	0	0
10	rs4590732	451	ENSG00000143862	ARL8A	0	0	0	0	1	0	1	1	1	0	4	4	4
10	rs4590732	452	ENSG00000243323	PTPRVP	0	0	0	0	0	0	0	0	0	0	0	0	0
10	rs4590732	453	ENSG00000133067	LGR6	0	0	0	0	0	0	0	0	0	0	0	0	0
10	rs4590732	454	ENSG00000077152	UBE2T	0	0	0	0	0	1	1	2	2	0	6	6	6
10	rs4590732	455	ENSG00000077157	PPP1R12B	0	0	0	0	2	2	2	2	2	0	10	10	10
10	rs4590732	456	ENSG00000143842	SOX13	0	0	0	0	0	0	0	0	0	0	0	0	0
10	rs4590732	457	ENSG00000163444	TMEM183A	1	0	0	0	1	0	1	0	0	0	4	4	4
10	rs4590732	458	ENSG00000143858	SYT2	0	0	0	0	0	1	1	0	0	0	2	2	2
10	rs4590732	459	ENSG00000117139	KDM5B	0	1	1	1	1	1	1	2	2	0	10	10	10
10	rs4590732	460	ENSG00000228288	KDM5B-AS1	0	0	0	0	0	0	0	0	0	0	0	0	0
10	rs4590732	461	ENSG00000159348	CYB5R1	0	0	0	0	2	1	1	1	2	0	7	7	7
10	rs4590732	462	ENSG00000183155	RABIF	0	0	0	0	2	1	1	0	0	0	4	4	4
10	rs4590732	463	ENSG00000117153	KLHL12	0	0	0	0	1	1	1	1	1	0	5	5	5
10	rs4590732	464	ENSG00000159346	ADIPOR1	0	0	0	0	2	2	2	2	2	0	10	10	10
10	rs4590732	465	ENSG00000257315	ZBED6	0	0	0	0	2	2	2	2	2	0	10	10	10
10	rs4590732	466	ENSG00000122176	FMOD	0	1	1	1	2	1	2	2	2	0	12	12	12
10	rs4590732	467	ENSG00000143847	PPFIA4	1	1	1	1	1	0	0	1	2	0	9	9	9
10	rs4590732	468	ENSG00000163485	ADORA1	1	1	1	1	1	0	0	1	2	0	9	9	9
10	rs4590732	469	ENSG00000122180	MYOG	1	1	1	1	0	0	0	0	1	0	6	6	6
10	rs4590732	470	ENSG00000133055	MYBPH	1	1	1	1	0	0	0	0	0	0	5	5	5
10	rs4590732	471	ENSG00000133048	CHI3L1	1	1	1	1	0	0	0	0	0	0	5	5	5
10	rs4590732	472	ENSG00000133063	CHIT1	1	1	1	1	0	0	0	0	0	0	5	5	5
10	rs4590732	473	ENSG00000159388	BTG2	0	1	1	1	2	2	2	2	1	0	12	12	12
10	rs4590732	474	ENSG00000188770	OPTC	0	1	1	1	0	0	0	0	0	0	3	3	3
10	rs4590732	475	ENSG00000188783	PRELP	0	1	1	1	2	2	2	0	0	0	9	9	9
10	rs4590732	476	ENSG00000058668	ATP2B4	0	0	0	0	2	2	2	2	2	0	10	10	10
10	rs4590732	477	ENSG00000122188	LAX1	0	0	0	0	0	0	0	0	0	0	0	0	0
10	rs4590732	478	ENSG00000221643	SNORA77	0	0	0	0	2	0	0	0	0	0	2	2	2
10	rs4590732	479	ENSG00000058673	ZC3H11A	0	0	0	0	2	2	2	2	2	0	10	10	10
10	rs4590732	480	ENSG00000182004	SNRPE	0	0	0	0	1	0	0	1	1	0	3	3	3
10	rs4590732	481	ENSG00000176754	LINC00303	0	0	0	0	0	0	0	0	0	0	0	0	0
10	rs4590732	482	ENSG00000143845	ETNK2	0	0	0	0	0	0	0	0	0	0	0	0	0
10	rs4590732	483	ENSG00000143839	REN	0	0	0	0	0	0	0	0	0	0	0	0	0
10	rs4590732	484	ENSG00000170498	KISS1	0	0	0	0	0	0	0	0	0	0	0	0	0
10	rs4590732	485	ENSG00000174567	GOLT1A	0	0	0	0	0	0	0	0	0	0	0	0	0
10	rs4590732	486	ENSG00000143850	PLEKHA6	0	0	0	0	1	1	1	1	1	0	5	5	5
10	rs4590732	487	ENSG00000198625	MDM4	0	0	0	0	2	2	2	1	1	0	8	8	8
10	rs4590732	488	ENSG00000158615	PPP1R15B	0	0	0	0	2	1	1	1	2	0	7	7	7
10	rs4590732	489	ENSG00000133056	PIK3C2B	0	0	0	0	1	1	1	0	0	0	3	3	3
10	rs4590732	490	ENSG00000170382	LRRN2	0	0	0	0	0	0	0	1	0	0	1	1	1
10	rs4590732	491	ENSG00000163531	NFASC	0	0	0	0	2	1	1	1	1	0	6	6	6
11	rs4951261	492	ENSG00000143842	SOX13	0	0	0	0	0	0	0	0	0	0	0	0	0
11	rs4951261	493	ENSG00000058673	ZC3H11A	0	0	0	0	2	2	2	2	2	0	10	10	10
11	rs4951261	494	ENSG00000182004	SNRPE	0	0	0	0	1	0	0	1	1	0	3	3	3
11	rs4951261	495	ENSG00000176754	LINC00303	0	0	0	0	0	0	0	0	0	0	0	0	0
11	rs4951261	496	ENSG00000143845	ETNK2	0	0	0	0	0	0	0	0	0	0	0	0	0
11	rs4951261	497	ENSG00000143839	REN	0	0	0	0	0	0	0	0	0	0	0	0	0
11	rs4951261	498	ENSG00000170498	KISS1	0	0	0	0	0	0	0	0	0	0	0	0	0
11	rs4951261	499	ENSG00000174567	GOLT1A	0	0	0	0	0	0	0	0	0	0	0	0	0
11	rs4951261	500	ENSG00000143850	PLEKHA6	0	0	0	0	1	1	1	1	1	0	5	5	5
11	rs4951261	501	ENSG00000198625	MDM4	0	0	0	0	2	2	2	1	1	0	8	8	8
11	rs4951261	502	ENSG00000158615	PPP1R15B	0	0	0	0	2	1	1	1	2	0	7	7	7
11	rs4951261	503	ENSG00000133056	PIK3C2B	0	0	0	0	1	1	1	0	0	0	3	3	3
11	rs4951261	504	ENSG00000170382	LRRN2	0	0	0	0	0	0	0	1	0	0	1	1	1
11	rs4951261	505	ENSG00000163531	NFASC	0	0	0	0	2	1	1	1	1	0	6	6	6
11	rs4951261	506	ENSG00000174529	TMEM81	0	0	0	0	2	0	0	0	0	0	2	2	2
11	rs4951261	507	ENSG00000184144	CNTN2	0	0	0	0	0	0	0	0	0	0	0	0	0
11	rs4951261	508	ENSG00000117222	RBBP5	0	0	0	0	1	1	1	0	0	0	3	3	3
11	rs4951261	509	ENSG00000133059	DSTYK	0	0	0	0	1	0	0	0	0	0	1	1	1
11	rs4951261	510	ENSG00000133069	TMCC2	0	0	0	0	0	0	0	1	1	0	2	2	2
11	rs4951261	511	ENSG00000163545	NUAK2	0	0	0	0	0	0	0	0	0	0	0	0	0
11	rs4951261	512	ENSG00000162873	KLHDC8A	0	0	0	0	0	0	0	0	0	0	0	0	0
11	rs4951261	513	ENSG00000199059	MIR135B	0	0	0	0	0	0	0	0	0	0	0	0	0
11	rs4951261	514	ENSG00000186007	LEMD1	0	0	0	0	0	0	0	0	0	0	0	0	0
11	rs4951261	515	ENSG00000174514	MFSD4	1	1	1	1	0	0	0	0	0	0	5	5	5
11	rs4951261	516	ENSG00000117266	CDK18	0	1	1	1	2	2	2	1	0	0	10	10	10
11	rs4951261	517	ENSG00000196550	FAM72A	1	0	0	0	0	0	0	0	0	0	2	2	2
11	rs4951261	518	ENSG00000158711	ELK4	1	1	1	0	2	2	2	0	0	0	11	11	8
11	rs4951261	519	ENSG00000133065	SLC41A1	1	0	0	0	2	2	2	2	2	0	12	12	12
11	rs4951261	520	ENSG00000158715	SLC45A3	1	1	1	1	0	0	0	0	0	0	5	5	5
11	rs4951261	521	ENSG00000069275	NUCKS1	1	0	0	0	2	2	2	2	2	1	16	16	16
11	rs4951261	522	ENSG00000117280	RAB7L1	1	0	0	0	1	1	1	0	0	1	9	9	9
11	rs4951261	523	ENSG00000162877	PM20D1	1	0	0	0	1	0	0	0	0	1	7	7	7
11	rs4951261	524	ENSG00000174502	SLC26A9	1	1	1	1	1	1	1	0	0	0	8	8	8
11	rs4951261	525	ENSG00000198049	AVPR1B	1	1	0	0	0	0	0	0	0	0	5	2	2
11	rs4951261	526	ENSG00000196188	CTSE	1	0	0	0	0	0	0	0	0	0	2	2	2
11	rs4951261	527	ENSG00000143479	DYRK3	0	0	0	0	1	1	1	1	1	0	5	5	5
11	rs4951261	528	ENSG00000143486	EIF2D	0	0	0	0	1	2	2	2	2	0	9	9	9
11	rs4951261	529	ENSG00000123836	PFKFB2	0	0	0	0	2	1	1	0	0	0	4	4	4
11	rs4951261	530	ENSG00000162889	MAPKAPK2	0	0	0	0	2	2	2	2	2	0	10	10	10
11	rs4951261	531	ENSG00000162897	FCAMR	0	0	0	0	0	0	0	0	0	0	0	0	0
11	rs4951261	532	ENSG00000162891	IL20	0	0	0	0	0	0	0	0	0	0	0	0	0
11	rs4951261	533	ENSG00000142224	IL19	0	0	0	0	0	0	0	0	0	0	0	0	0
11	rs4951261	534	ENSG00000136634	IL10	0	0	0	0	0	0	0	0	0	0	0	0	0
11	rs4951261	535	ENSG00000162892	IL24	0	0	0	0	0	0	0	0	0	0	0	0	0
11	rs4951261	536	ENSG00000162894	FAIM3	0	0	0	0	0	0	0	0	0	0	0	0	0
11	rs4951261	537	ENSG00000162896	PIGR	0	0	0	0	0	0	0	0	0	0	0	0	0
11	rs4951261	538	ENSG00000182795	C1orf116	0	0	0	0	0	0	0	0	0	0	0	0	0
11	rs4951261	539	ENSG00000180667	YOD1	0	0	0	0	2	1	0	0	0	0	3	3	3
11	rs4951261	540	ENSG00000123843	C4BPB	0	0	0	0	0	0	0	0	0	0	0	0	0
11	rs4951261	541	ENSG00000123838	C4BPA	0	0	0	0	0	0	0	0	0	0	0	0	0
11	rs4951261	542	ENSG00000196352	CD55	0	0	0	0	2	2	2	1	1	0	8	8	8
12	rs7919685	543	ENSG00000182010	RTKN2	0	0	0	0	0	0	0	0	0	0	0	0	0
12	rs7919685	544	ENSG00000150347	ARID5B	0	0	0	0	1	2	2	1	1	0	7	7	7
12	rs7919685	545	ENSG00000183346	C10orf107	0	0	0	0	0	0	0	0	0	0	0	0	0
12	rs7919685	546	ENSG00000171988	JMJD1C	1	1	1	1	1	2	2	2	2	0	14	14	14
12	rs7919685	547	ENSG00000138311	ZNF365	0	0	1	0	0	0	0	0	0	0	0	3	0
12	rs7919685	548	ENSG00000181915	ADO	0	0	1	0	1	1	1	1	1	0	5	8	5
12	rs7919685	549	ENSG00000122877	EGR2	0	1	1	1	0	0	1	0	0	0	4	4	4
12	rs7919685	550	ENSG00000148572	NRBF2	1	0	0	0	1	1	2	0	1	1	11	11	11
12	rs7919685	551	ENSG00000221063	MIR1296	1	0	0	0	2	2	1	0	0	0	7	7	7
12	rs7919685	552	ENSG00000165476	REEP3	1	1	1	1	1	2	2	1	2	0	13	13	13
13	rs6480708	553	ENSG00000156650	KAT6B	0	0	0	0	1	2	2	1	1	0	7	7	7
13	rs6480708	554	ENSG00000107736	CDH23	0	0	0	0	0	0	0	0	0	0	0	0	0
13	rs6480708	555	ENSG00000166321	NUDT13	0	0	0	0	1	1	1	0	0	0	3	3	3
13	rs6480708	556	ENSG00000166295	ANAPC16	0	0	0	0	2	2	2	2	2	0	10	10	10
13	rs6480708	557	ENSG00000107738	C10orf54	0	0	0	0	0	0	0	0	0	0	0	0	0
13	rs6480708	558	ENSG00000197746	PSAP	0	0	0	0	2	2	2	2	2	0	10	10	10
13	rs6480708	559	ENSG00000122863	CHST3	0	0	0	0	1	0	1	1	1	0	4	4	4
13	rs6480708	560	ENSG00000107742	SPOCK2	0	0	0	0	0	0	0	0	1	0	1	1	1
13	rs6480708	561	ENSG00000138303	ASCC1	0	0	0	0	0	2	2	1	1	0	6	6	6
13	rs6480708	562	ENSG00000168209	DDIT4	0	0	0	0	2	1	1	2	2	0	8	8	8
13	rs6480708	563	ENSG00000148719	DNAJB12	0	0	0	0	2	1	1	1	1	0	6	6	6
13	rs6480708	564	ENSG00000107745	MICU1	0	0	0	0	0	1	2	2	2	0	7	7	7
13	rs6480708	565	ENSG00000156026	MCU	0	0	0	0	0	1	1	1	1	0	4	4	4
13	rs6480708	566	ENSG00000138308	PLA2G12B	0	0	0	0	1	1	1	0	0	0	3	3	3
13	rs6480708	567	ENSG00000138315	OIT3	0	0	0	0	0	0	0	1	1	0	2	2	2
13	rs6480708	568	ENSG00000122884	P4HA1	0	0	0	0	1	2	2	2	2	0	9	9	9
13	rs6480708	569	ENSG00000138286	FAM149B1	1	1	0	0	1	1	2	1	1	0	11	8	8
13	rs6480708	570	ENSG00000122882	ECD	0	0	0	0	2	2	2	1	1	0	8	8	8
13	rs6480708	571	ENSG00000213551	DNAJC9	1	1	0	0	0	1	1	1	1	0	9	6	6
13	rs6480708	572	ENSG00000182180	MRPS16	1	1	0	0	2	1	1	2	2	0	13	10	10
13	rs6480708	573	ENSG00000236756	C10orf103	1	0	0	0	0	0	0	0	0	0	2	2	2
13	rs6480708	574	ENSG00000156042	TTC18	1	0	0	0	1	0	0	0	0	0	3	3	3
13	rs6480708	575	ENSG00000138279	ANXA7	1	1	1	1	1	2	2	2	2	0	14	14	14
13	rs6480708	576	ENSG00000166343	MSS51	1	0	0	0	1	0	0	0	2	0	5	5	5
13	rs6480708	577	ENSG00000107758	PPP3CB	1	1	1	1	2	2	2	2	2	0	15	15	15
13	rs6480708	578	ENSG00000166348	USP54	1	0	0	0	1	2	2	0	0	1	11	11	11
13	rs6480708	579	ENSG00000172650	AGAP5	1	0	0	0	0	0	0	0	0	1	6	6	6
13	rs6480708	580	ENSG00000177791	MYOZ1	1	1	0	0	0	0	1	1	0	2	15	12	12
13	rs6480708	581	ENSG00000166317	SYNPO2L	1	1	1	1	2	2	2	2	2	2	23	23	23
13	rs6480708	582	ENSG00000172586	CHCHD1	1	1	1	1	2	1	1	2	2	0	13	13	13
13	rs6480708	583	ENSG00000176986	SEC24C	1	1	1	1	2	1	1	2	2	0	13	13	13
13	rs6480708	584	ENSG00000196968	FUT11	1	1	1	1	2	1	1	1	1	2	19	19	19
13	rs6480708	585	ENSG00000214655	KIAA0913	1	0	0	0	2	0	0	1	1	0	6	6	6
13	rs6480708	586	ENSG00000166507	NDST2	1	1	1	1	0	1	1	0	1	0	8	8	8
13	rs6480708	587	ENSG00000122861	PLAU	1	1	1	1	0	0	0	0	0	0	5	5	5
13	rs6480708	588	ENSG00000148660	CAMK2G	1	1	1	1	0	0	0	0	1	0	6	6	6
13	rs6480708	589	ENSG00000035403	VCL	1	1	1	1	2	2	2	2	2	0	15	15	15
13	rs6480708	590	ENSG00000222047	C10orf55	1	0	0	0	0	0	0	0	0	0	2	2	2
13	rs6480708	591	ENSG00000156110	ADK	0	0	0	0	0	2	2	1	1	0	6	6	6
13	rs6480708	592	ENSG00000185009	AP3M1	1	0	0	0	2	2	2	1	1	0	10	10	10
13	rs6480708	593	ENSG00000188716	DUPD1	0	0	0	0	0	0	0	0	0	0	0	0	0
13	rs6480708	594	ENSG00000165637	VDAC2	0	0	0	0	2	2	2	2	2	0	10	10	10
13	rs6480708	595	ENSG00000156671	SAMD8	0	0	0	0	1	1	1	1	1	0	5	5	5
13	rs6480708	596	ENSG00000079393	DUSP13	0	0	0	0	0	0	0	0	0	0	0	0	0
13	rs6480708	597	ENSG00000226051	ZNF503-AS1	1	0	0	0	0	0	0	0	0	0	2	2	2
13	rs6480708	598	ENSG00000165644	COMTD1	0	0	0	0	0	0	0	0	0	0	0	0	0
13	rs6480708	599	ENSG00000165655	ZNF503	1	1	1	1	0	2	1	0	0	0	8	8	8
13	rs6480708	600	ENSG00000237149	ZNF503-AS2	1	0	0	0	0	0	0	0	0	0	2	2	2
13	rs6480708	601	ENSG00000148655	C10orf11	1	0	0	0	0	2	2	1	1	0	8	8	8
13	rs6480708	602	ENSG00000207583	MIR606	1	0	0	0	2	0	0	0	0	0	4	4	4
14	rs11001667	603	ENSG00000156650	KAT6B	0	0	0	0	1	2	2	1	1	0	7	7	7
14	rs11001667	604	ENSG00000156110	ADK	0	0	0	0	0	2	2	1	1	0	6	6	6
14	rs11001667	605	ENSG00000188716	DUPD1	0	0	0	0	0	0	0	0	0	0	0	0	0
14	rs11001667	606	ENSG00000165637	VDAC2	0	0	0	0	2	2	2	2	2	0	10	10	10
14	rs11001667	607	ENSG00000156671	SAMD8	0	0	0	0	1	1	1	1	1	0	5	5	5
14	rs11001667	608	ENSG00000079393	DUSP13	0	0	0	0	0	0	0	0	0	0	0	0	0
14	rs11001667	609	ENSG00000226051	ZNF503-AS1	1	0	0	0	0	0	0	0	0	0	2	2	2
14	rs11001667	610	ENSG00000165644	COMTD1	0	0	0	0	0	0	0	0	0	0	0	0	0
14	rs11001667	611	ENSG00000165655	ZNF503	1	1	1	1	0	2	1	0	0	0	8	8	8
14	rs11001667	612	ENSG00000237149	ZNF503-AS2	1	0	0	0	0	0	0	0	0	0	2	2	2
14	rs11001667	613	ENSG00000148655	C10orf11	1	0	0	0	0	2	2	1	1	0	8	8	8
14	rs11001667	614	ENSG00000207583	MIR606	1	0	0	0	2	0	0	0	0	0	4	4	4
14	rs11001667	615	ENSG00000156113	KCNMA1	1	0	0	0	0	0	0	0	0	0	2	2	2
14	rs11001667	616	ENSG00000151208	DLG5	0	0	0	0	1	1	1	1	1	0	5	5	5
14	rs11001667	617	ENSG00000148606	POLR3A	0	0	0	0	2	1	0	0	0	0	3	3	3
14	rs11001667	618	ENSG00000138326	RPS24	0	0	0	0	2	2	2	2	2	0	10	10	10
15	rs1044258	619	ENSG00000119906	FAM178A	0	0	0	0	2	2	2	2	2	0	10	10	10
15	rs1044258	620	ENSG00000107554	DNMBP	0	0	0	0	1	1	1	0	0	0	3	3	3
15	rs1044258	621	ENSG00000095485	CWF19L1	0	0	0	0	0	1	0	1	1	0	3	3	3
15	rs1044258	622	ENSG00000120054	CPN1	0	0	0	0	0	0	0	0	0	0	0	0	0
15	rs1044258	623	ENSG00000213341	CHUK	0	0	0	0	2	1	1	0	1	0	5	5	5
15	rs1044258	624	ENSG00000107566	ERLIN1	0	0	0	0	1	2	2	1	1	0	7	7	7
15	rs1044258	625	ENSG00000196072	BLOC1S2	0	0	0	0	1	1	1	1	1	0	5	5	5
15	rs1044258	626	ENSG00000212464	SNORA12	0	0	0	0	1	0	0	2	2	0	5	5	5
15	rs1044258	627	ENSG00000107593	PKD2L1	0	0	0	0	0	0	0	0	0	0	0	0	0
15	rs1044258	628	ENSG00000099194	SCD	0	0	0	0	1	1	1	1	1	0	5	5	5
15	rs1044258	629	ENSG00000075826	SEC31B	0	0	0	0	2	0	1	0	0	0	3	3	3
15	rs1044258	630	ENSG00000075290	WNT8B	0	0	0	0	0	0	0	0	0	0	0	0	0
15	rs1044258	631	ENSG00000166135	HIF1AN	0	0	0	0	2	1	1	1	1	0	6	6	6
15	rs1044258	632	ENSG00000166136	NDUFB8	0	0	0	0	2	2	2	2	2	0	10	10	10
15	rs1044258	633	ENSG00000075891	PAX2	0	0	0	0	0	0	0	0	0	0	0	0	0
15	rs1044258	634	ENSG00000107819	SFXN3	0	0	0	0	2	0	1	1	1	0	5	5	5
15	rs1044258	635	ENSG00000107815	C10orf2	0	0	0	0	1	0	0	0	0	0	1	1	1
15	rs1044258	636	ENSG00000095539	SEMA4G	0	1	0	0	2	0	0	0	0	0	5	2	2
15	rs1044258	637	ENSG00000055950	MRPL43	0	0	0	0	1	0	1	1	1	0	4	4	4
15	rs1044258	638	ENSG00000207551	MIR608	0	0	0	0	0	0	0	0	0	0	0	0	0
15	rs1044258	639	ENSG00000107816	LZTS2	0	1	1	0	2	0	0	2	2	0	9	9	6
15	rs1044258	640	ENSG00000186862	PDZD7	0	0	0	0	0	0	0	0	0	0	0	0	0
15	rs1044258	641	ENSG00000107821	KAZALD1	0	1	1	0	0	0	0	0	0	0	3	3	0
15	rs1044258	642	ENSG00000107807	TLX1	0	0	0	0	0	0	0	0	0	0	0	0	0
15	rs1044258	643	ENSG00000138136	LBX1	0	1	1	1	0	0	0	0	0	0	3	3	3
15	rs1044258	644	ENSG00000107829	FBXW4	1	1	1	0	1	1	1	1	2	0	11	11	8
15	rs1044258	645	ENSG00000166169	POLL	0	1	1	1	2	0	0	1	1	0	7	7	7
15	rs1044258	646	ENSG00000166167	BTRC	0	1	1	1	1	2	2	1	1	0	10	10	10
15	rs1044258	647	ENSG00000166171	DPCD	1	0	0	0	0	0	1	2	2	0	7	7	7
15	rs1044258	648	ENSG00000107831	FGF8	1	1	1	1	0	0	0	0	0	0	5	5	5
15	rs1044258	649	ENSG00000107833	NPM3	1	1	1	1	0	0	0	1	1	0	7	7	7
15	rs1044258	650	ENSG00000198408	MGEA5	1	1	1	1	2	2	2	2	2	0	15	15	15
15	rs1044258	651	ENSG00000171206	TRIM8	1	1	0	0	2	1	1	1	1	0	11	8	8
15	rs1044258	652	ENSG00000120049	KCNIP2	1	1	1	1	2	2	2	0	0	0	11	11	11
15	rs1044258	653	ENSG00000120029	C10orf76	1	1	1	1	1	1	1	1	1	0	10	10	10
15	rs1044258	654	ENSG00000166189	HPS6	1	1	1	1	0	0	0	0	1	0	6	6	6
15	rs1044258	655	ENSG00000198728	LDB1	1	1	1	1	2	1	1	2	2	0	13	13	13
15	rs1044258	656	ENSG00000148840	PPRC1	1	1	1	1	2	1	1	0	0	0	9	9	9
15	rs1044258	657	ENSG00000166197	NOLC1	1	1	1	1	2	2	2	1	1	0	13	13	13
15	rs1044258	658	ENSG00000138111	TMEM180	1	1	0	0	1	0	0	0	0	0	6	3	3
15	rs1044258	659	ENSG00000119915	ELOVL3	1	1	1	0	0	0	0	0	0	0	5	5	2
15	rs1044258	660	ENSG00000107862	GBF1	1	1	1	1	1	1	2	1	2	0	12	12	12
15	rs1044258	661	ENSG00000107859	PITX3	1	1	1	1	0	0	0	0	0	0	5	5	5
15	rs1044258	662	ENSG00000077150	NFKB2	1	1	1	0	1	0	0	0	0	0	6	6	3
15	rs1044258	663	ENSG00000107872	FBXL15	1	1	1	0	2	0	0	0	0	0	7	7	4
15	rs1044258	664	ENSG00000059915	PSD	1	1	1	0	0	0	0	0	0	0	5	5	2
15	rs1044258	665	ENSG00000202569	MIR146B	1	0	0	0	2	0	0	0	0	0	4	4	4
15	rs1044258	666	ENSG00000107874	CUEDC2	1	1	1	0	0	0	1	2	2	0	10	10	7
15	rs1044258	667	ENSG00000107882	SUFU	1	1	1	0	0	1	1	0	0	0	7	7	4
15	rs1044258	668	ENSG00000138107	ACTR1A	1	0	0	0	2	2	2	2	2	0	12	12	12
15	rs1044258	669	ENSG00000148795	CYP17A1	1	1	0	0	0	0	0	0	0	0	5	2	2
15	rs1044258	670	ENSG00000156398	SFXN2	1	0	0	0	1	0	0	0	1	0	4	4	4
15	rs1044258	671	ENSG00000138175	ARL3	1	0	0	0	1	1	1	0	0	0	5	5	5
15	rs1044258	672	ENSG00000166272	C10orf26	1	0	0	0	1	1	1	1	2	0	8	8	8
15	rs1044258	673	ENSG00000166275	C10orf32	1	1	0	0	1	1	1	1	1	0	10	7	7
15	rs1044258	674	ENSG00000214435	AS3MT	1	0	0	0	0	1	2	1	1	0	7	7	7
15	rs1044258	675	ENSG00000148842	CNNM2	1	1	0	0	1	0	0	0	0	0	6	3	3
15	rs1044258	676	ENSG00000076685	NT5C2	1	1	0	0	1	1	1	1	1	0	10	7	7
15	rs1044258	677	ENSG00000156374	PCGF6	1	0	0	0	0	0	0	0	0	0	2	2	2
15	rs1044258	678	ENSG00000148798	INA	1	0	0	0	0	0	0	0	0	0	2	2	2
15	rs1044258	679	ENSG00000107954	NEURL	1	0	0	0	0	0	0	0	0	0	2	2	2
15	rs1044258	680	ENSG00000148835	TAF5	1	1	1	1	1	0	0	0	0	0	6	6	6
15	rs1044258	681	ENSG00000185933	CALHM1	1	1	1	1	0	0	0	0	0	0	5	5	5
15	rs1044258	682	ENSG00000148843	PDCD11	1	0	0	0	1	1	1	1	1	0	7	7	7
15	rs1044258	683	ENSG00000173915	USMG5	1	1	1	1	2	0	0	0	0	1	11	11	11
15	rs1044258	684	ENSG00000138172	CALHM2	1	1	1	1	0	0	0	0	0	0	5	5	5
15	rs1044258	685	ENSG00000183128	CALHM3	1	1	1	1	0	0	0	0	0	0	5	5	5
15	rs1044258	686	ENSG00000107957	SH3PXD2A	1	1	1	1	0	1	1	2	2	0	11	11	11
16	rs11598047	687	ENSG00000156395	SORCS3	0	0	0	0	0	0	0	0	0	0	0	0	0
16	rs11598047	688	ENSG00000107829	FBXW4	0	1	1	0	1	1	1	1	2	0	9	9	6
16	rs11598047	689	ENSG00000107831	FGF8	0	1	1	1	0	0	0	0	0	0	3	3	3
16	rs11598047	690	ENSG00000107833	NPM3	0	1	1	1	0	0	0	1	1	0	5	5	5
16	rs11598047	691	ENSG00000198408	MGEA5	0	1	1	1	2	2	2	2	2	0	13	13	13
16	rs11598047	692	ENSG00000171206	TRIM8	0	1	0	0	2	1	1	1	1	0	9	6	6
16	rs11598047	693	ENSG00000120049	KCNIP2	0	1	1	1	2	2	2	0	0	0	9	9	9
16	rs11598047	694	ENSG00000120029	C10orf76	0	1	1	1	1	1	1	1	1	0	8	8	8
16	rs11598047	695	ENSG00000166189	HPS6	0	1	1	1	0	0	0	0	1	0	4	4	4
16	rs11598047	696	ENSG00000198728	LDB1	0	1	1	1	2	1	1	2	2	0	11	11	11
16	rs11598047	697	ENSG00000148840	PPRC1	0	1	1	1	2	1	1	0	0	0	7	7	7
16	rs11598047	698	ENSG00000166197	NOLC1	0	1	1	1	2	2	2	1	1	0	11	11	11
16	rs11598047	699	ENSG00000138111	TMEM180	0	1	0	0	1	0	0	0	0	0	4	1	1
16	rs11598047	700	ENSG00000119915	ELOVL3	0	1	1	0	0	0	0	0	0	0	3	3	0
16	rs11598047	701	ENSG00000107862	GBF1	0	1	1	1	1	1	2	1	2	0	10	10	10
16	rs11598047	702	ENSG00000107859	PITX3	0	1	1	1	0	0	0	0	0	0	3	3	3
16	rs11598047	703	ENSG00000077150	NFKB2	0	1	1	0	1	0	0	0	0	0	4	4	1
16	rs11598047	704	ENSG00000107872	FBXL15	0	1	1	0	2	0	0	0	0	0	5	5	2
16	rs11598047	705	ENSG00000059915	PSD	0	1	1	0	0	0	0	0	0	0	3	3	0
16	rs11598047	706	ENSG00000202569	MIR146B	0	0	0	0	2	0	0	0	0	0	2	2	2
16	rs11598047	707	ENSG00000107874	CUEDC2	0	1	1	0	0	0	1	2	2	0	8	8	5
16	rs11598047	708	ENSG00000107882	SUFU	0	1	1	0	0	1	1	0	0	0	5	5	2
16	rs11598047	709	ENSG00000138107	ACTR1A	0	0	0	0	2	2	2	2	2	0	10	10	10
16	rs11598047	710	ENSG00000148795	CYP17A1	0	1	0	0	0	0	0	0	0	0	3	0	0
16	rs11598047	711	ENSG00000156398	SFXN2	1	0	0	0	1	0	0	0	1	0	4	4	4
16	rs11598047	712	ENSG00000138175	ARL3	1	0	0	0	1	1	1	0	0	0	5	5	5
16	rs11598047	713	ENSG00000166272	C10orf26	1	0	0	0	1	1	1	1	2	0	8	8	8
16	rs11598047	714	ENSG00000166275	C10orf32	1	1	0	0	1	1	1	1	1	0	10	7	7
16	rs11598047	715	ENSG00000214435	AS3MT	1	0	0	0	0	1	2	1	1	0	7	7	7
16	rs11598047	716	ENSG00000148842	CNNM2	1	1	0	0	1	0	0	0	0	0	6	3	3
16	rs11598047	717	ENSG00000076685	NT5C2	1	1	0	0	1	1	1	1	1	0	10	7	7
16	rs11598047	718	ENSG00000156374	PCGF6	1	0	0	0	0	0	0	0	0	0	2	2	2
16	rs11598047	719	ENSG00000148798	INA	1	0	0	0	0	0	0	0	0	0	2	2	2
16	rs11598047	720	ENSG00000148834	GSTO1	1	0	0	0	1	2	2	2	2	0	11	11	11
16	rs11598047	721	ENSG00000107954	NEURL	1	0	0	0	0	0	0	0	0	0	2	2	2
16	rs11598047	722	ENSG00000148835	TAF5	1	1	1	1	1	0	0	0	0	0	6	6	6
16	rs11598047	723	ENSG00000185933	CALHM1	1	1	1	1	0	0	0	0	0	0	5	5	5
16	rs11598047	724	ENSG00000148843	PDCD11	1	0	0	0	1	1	1	1	1	0	7	7	7
16	rs11598047	725	ENSG00000173915	USMG5	1	1	1	1	2	0	0	0	0	1	11	11	11
16	rs11598047	726	ENSG00000138172	CALHM2	1	1	1	1	0	0	0	0	0	0	5	5	5
16	rs11598047	727	ENSG00000183128	CALHM3	1	1	1	1	0	0	0	0	0	0	5	5	5
16	rs11598047	728	ENSG00000107957	SH3PXD2A	1	1	1	1	0	1	1	2	2	0	11	11	11
16	rs11598047	729	ENSG00000107960	OBFC1	1	1	1	1	0	1	1	0	0	0	7	7	7
16	rs11598047	730	ENSG00000065613	SLK	1	1	1	1	2	2	2	2	2	0	15	15	15
16	rs11598047	731	ENSG00000065618	COL17A1	1	1	1	1	0	0	0	0	0	0	5	5	5
16	rs11598047	732	ENSG00000156384	SFR1	1	1	1	1	1	0	0	0	0	0	6	6	6
16	rs11598047	733	ENSG00000197748	WDR96	1	0	0	0	0	0	0	0	0	0	2	2	2
16	rs11598047	734	ENSG00000208033	MIR609	1	0	0	0	0	0	0	0	0	0	2	2	2
16	rs11598047	735	ENSG00000148841	ITPRIP	0	1	1	1	2	1	1	0	0	0	7	7	7
16	rs11598047	736	ENSG00000065621	GSTO2	1	0	0	0	1	0	0	0	0	0	3	3	3
16	rs11598047	737	ENSG00000120051	CCDC147	0	0	0	0	0	2	2	0	0	0	4	4	4
17	rs1822273	738	ENSG00000166788	SAAL1	0	0	0	0	1	2	2	0	1	0	6	6	6
17	rs1822273	739	ENSG00000166787	SAA3P	0	0	0	0	0	0	0	0	0	0	0	0	0
17	rs1822273	740	ENSG00000179826	MRGPRX3	0	0	0	0	0	0	0	0	0	0	0	0	0
17	rs1822273	741	ENSG00000179817	MRGPRX4	0	0	0	0	0	0	0	0	0	0	0	0	0
17	rs1822273	742	ENSG00000148965	SAA4	0	0	0	0	0	0	0	0	0	0	0	0	0
17	rs1822273	743	ENSG00000134339	SAA2	0	0	0	0	0	0	0	0	0	0	0	0	0
17	rs1822273	744	ENSG00000173432	SAA1	0	0	0	0	0	0	0	0	0	0	0	0	0
17	rs1822273	745	ENSG00000110768	GTF2H1	0	0	0	0	1	1	1	1	1	0	5	5	5
17	rs1822273	746	ENSG00000110756	HPS5	0	0	0	0	1	1	1	1	1	0	5	5	5
17	rs1822273	747	ENSG00000134333	LDHA	0	0	0	0	2	2	2	2	2	0	10	10	10
17	rs1822273	748	ENSG00000166800	LDHAL6A	0	0	0	0	0	0	0	0	0	0	0	0	0
17	rs1822273	749	ENSG00000166796	LDHC	0	0	0	0	0	0	0	0	0	0	0	0	0
17	rs1822273	750	ENSG00000074319	TSG101	0	0	0	0	1	2	2	2	2	0	9	9	9
17	rs1822273	751	ENSG00000151116	UEVLD	0	0	0	0	0	1	1	0	1	0	3	3	3
17	rs1822273	752	ENSG00000151117	TMEM86A	0	0	0	0	1	0	0	0	0	0	1	1	1
17	rs1822273	753	ENSG00000179119	SPTY2D1	0	0	0	0	1	1	1	0	0	0	3	3	3
17	rs1822273	754	ENSG00000179057	IGSF22	0	0	0	0	0	0	0	0	0	0	0	0	0
17	rs1822273	755	ENSG00000110786	PTPN5	0	0	0	0	0	0	0	0	0	0	0	0	0
17	rs1822273	756	ENSG00000170255	MRGPRX1	0	0	0	0	0	0	0	0	0	0	0	0	0
17	rs1822273	757	ENSG00000109854	HTATIP2	0	0	0	0	1	1	1	0	0	0	3	3	3
17	rs1822273	758	ENSG00000109851	DBX1	0	0	0	0	0	0	0	0	0	0	0	0	0
17	rs1822273	759	ENSG00000166833	NAV2	1	1	1	1	0	1	1	1	1	0	9	9	9
17	rs1822273	760	ENSG00000129170	CSRP3	0	0	0	0	2	2	2	2	2	0	10	10	10
17	rs1822273	761	ENSG00000177054	ZDHHC13	0	0	0	0	1	1	1	1	1	0	5	5	5
17	rs1822273	762	ENSG00000183695	MRGPRX2	0	0	0	0	0	0	0	0	0	0	0	0	0
17	rs1822273	763	ENSG00000129173	E2F8	0	0	0	0	2	1	1	1	1	0	6	6	6
17	rs1822273	764	ENSG00000254622	NAV2-AS4	0	0	0	0	0	0	0	0	0	0	0	0	0
17	rs1822273	765	ENSG00000165973	NELL1	0	0	0	0	0	0	0	0	0	0	0	0	0
17	rs1822273	766	ENSG00000185238	PRMT3	0	0	0	0	1	1	1	0	1	0	4	4	4
17	rs1822273	767	ENSG00000165970	SLC6A5	0	0	0	0	0	0	0	0	0	0	0	0	0
18	rs949078	768	ENSG00000154114	TBCEL	0	0	0	0	1	1	1	1	2	0	6	6	6
18	rs949078	769	ENSG00000184232	OAF	0	0	0	0	0	1	1	0	1	0	3	3	3
18	rs949078	770	ENSG00000137699	TRIM29	0	0	0	0	0	0	0	0	0	0	0	0	0
18	rs949078	771	ENSG00000137709	POU2F3	0	0	0	0	0	0	0	0	0	0	0	0	0
18	rs949078	772	ENSG00000181264	TMEM136	0	0	0	0	2	1	1	1	1	0	6	6	6
18	rs949078	773	ENSG00000196914	ARHGEF12	0	0	0	0	2	2	2	2	2	0	10	10	10
18	rs949078	774	ENSG00000149403	GRIK4	0	0	0	0	0	0	0	0	0	0	0	0	0
18	rs949078	775	ENSG00000109929	SC5DL	0	0	0	0	1	1	1	0	0	0	3	3	3
18	rs949078	776	ENSG00000109927	TECTA	0	0	0	0	0	0	0	0	0	0	0	0	0
18	rs949078	777	ENSG00000137642	SORL1	0	0	0	0	0	1	0	0	0	0	1	1	1
18	rs949078	778	ENSG00000207994	MIR100	1	0	0	0	1	0	0	0	0	0	3	3	3
18	rs949078	779	ENSG00000259571	BLID	1	0	0	0	0	0	1	0	0	0	3	3	3
18	rs949078	780	ENSG00000207971	MIR125B1	1	0	0	0	2	2	2	1	1	0	10	10	10
18	rs949078	781	ENSG00000198975	MIRLET7A2	1	0	0	0	0	0	0	1	0	0	3	3	3
18	rs949078	782	ENSG00000023171	GRAMD1B	0	0	0	0	0	0	0	0	0	0	0	0	0
18	rs949078	783	ENSG00000154127	UBASH3B	0	0	0	0	0	0	0	0	0	0	0	0	0
18	rs949078	784	ENSG00000109944	C11orf63	0	0	0	0	0	1	1	0	0	0	2	2	2
18	rs949078	785	ENSG00000109943	CRTAM	0	0	0	0	0	0	0	0	0	0	0	0	0
18	rs949078	786	ENSG00000188909	BSX	0	0	0	0	0	0	0	0	0	0	0	0	0
18	rs949078	787	ENSG00000109971	HSPA8	0	0	0	0	2	2	2	2	2	0	10	10	10
18	rs949078	788	ENSG00000166250	CLMP	0	0	0	0	0	1	1	1	1	0	4	4	4
18	rs949078	789	ENSG00000200879	SNORD14E	0	0	0	0	2	0	0	0	0	0	2	2	2
18	rs949078	790	ENSG00000207118	SNORD14D	0	0	0	0	0	0	0	1	1	0	2	2	2
18	rs949078	791	ENSG00000202252	SNORD14C	0	0	0	0	0	1	0	1	1	0	3	3	3
18	rs949078	792	ENSG00000166257	SCN3B	0	0	0	0	0	0	0	0	0	0	0	0	0
19	rs76097649	793	ENSG00000149571	KIRREL3	0	0	0	0	0	0	0	0	0	0	0	0	0
19	rs76097649	794	ENSG00000151702	FLI1	1	0	0	0	0	1	1	0	0	0	4	4	4
19	rs76097649	795	ENSG00000134954	ETS1	1	0	0	0	0	1	1	1	2	0	7	7	7
19	rs76097649	796	ENSG00000151704	KCNJ1	1	0	0	0	0	0	0	0	0	0	2	2	2
19	rs76097649	797	ENSG00000120457	KCNJ5	1	0	0	0	1	0	0	1	1	3	17	17	17
19	rs76097649	798	ENSG00000174370	C11orf45	1	0	0	0	2	0	0	0	0	2	12	12	12
19	rs76097649	799	ENSG00000120471	TP53AIP1	1	1	1	1	0	0	0	0	0	0	5	5	5
19	rs76097649	800	ENSG00000134909	ARHGAP32	1	0	0	0	1	1	1	0	0	0	5	5	5
19	rs76097649	801	ENSG00000170322	NFRKB	0	0	0	0	1	1	1	0	1	0	4	4	4
19	rs76097649	802	ENSG00000043039	BARX2	0	0	0	0	0	0	0	0	0	0	0	0	0
19	rs76097649	803	ENSG00000151715	TMEM45B	0	0	0	0	0	0	0	0	0	0	0	0	0
19	rs76097649	804	ENSG00000084234	APLP2	0	0	0	0	2	2	2	2	2	0	10	10	10
19	rs76097649	805	ENSG00000170325	PRDM10	0	0	0	0	0	0	0	0	0	0	0	0	0
19	rs76097649	806	ENSG00000149418	ST14	0	0	0	0	0	0	0	0	0	0	0	0	0
19	rs76097649	807	ENSG00000196323	ZBTB44	0	0	0	0	1	2	2	1	2	0	8	8	8
19	rs76097649	808	ENSG00000166106	ADAMTS15	0	0	0	0	1	0	0	1	1	0	3	3	3
19	rs76097649	809	ENSG00000134917	ADAMTS8	0	0	0	0	0	0	0	1	2	0	3	3	3
20	rs10842383	810	ENSG00000134532	SOX5	1	0	0	0	0	2	2	0	0	0	6	6	6
20	rs10842383	811	ENSG00000216192	MIR920	1	0	0	0	2	0	0	1	1	0	6	6	6
20	rs10842383	812	ENSG00000197503	LINC00477	1	0	0	0	0	0	0	0	0	0	2	2	2
20	rs10842383	813	ENSG00000060982	BCAT1	0	0	0	0	0	1	0	0	1	0	2	2	2
20	rs10842383	814	ENSG00000118308	LRMP	0	0	0	0	0	0	0	0	0	0	0	0	0
20	rs10842383	815	ENSG00000205707	LYRM5	0	0	0	0	1	2	2	1	2	0	8	8	8
20	rs10842383	816	ENSG00000118307	CASC1	0	0	0	0	0	0	0	0	0	0	0	0	0
20	rs10842383	817	ENSG00000152936	IFLTD1	0	0	0	0	0	0	0	0	0	0	0	0	0
20	rs10842383	818	ENSG00000133703	KRAS	0	0	0	0	1	2	2	1	1	0	7	7	7
20	rs10842383	819	ENSG00000123094	RASSF8	1	0	0	0	1	2	2	2	2	0	11	11	11
20	rs10842383	820	ENSG00000123095	BHLHE41	1	0	0	0	2	2	2	0	0	0	8	8	8
20	rs10842383	821	ENSG00000123096	SSPN	1	0	0	0	0	2	2	2	2	1	14	14	14
20	rs10842383	822	ENSG00000123104	ITPR2	1	0	0	0	1	2	2	1	2	0	10	10	10
21	rs113819537	823	ENSG00000197503	LINC00477	1	0	0	0	0	0	0	0	0	0	2	2	2
21	rs113819537	824	ENSG00000060982	BCAT1	0	0	0	0	0	1	0	0	1	0	2	2	2
21	rs113819537	825	ENSG00000118308	LRMP	0	0	0	0	0	0	0	0	0	0	0	0	0
21	rs113819537	826	ENSG00000205707	LYRM5	0	0	0	0	1	2	2	1	2	0	8	8	8
21	rs113819537	827	ENSG00000118307	CASC1	0	0	0	0	0	0	0	0	0	0	0	0	0
21	rs113819537	828	ENSG00000152936	IFLTD1	0	0	0	0	0	0	0	0	0	0	0	0	0
21	rs113819537	829	ENSG00000133703	KRAS	0	0	0	0	1	2	2	1	1	0	7	7	7
21	rs113819537	830	ENSG00000123094	RASSF8	1	0	0	0	1	2	2	2	2	0	11	11	11
21	rs113819537	831	ENSG00000123095	BHLHE41	1	0	0	0	2	2	2	0	0	0	8	8	8
21	rs113819537	832	ENSG00000123096	SSPN	1	0	0	0	0	2	2	2	2	1	14	14	14
21	rs113819537	833	ENSG00000123104	ITPR2	1	0	0	0	1	2	2	1	2	0	10	10	10
21	rs113819537	834	ENSG00000064102	ASUN	0	0	0	0	0	1	1	1	1	0	4	4	4
21	rs113819537	835	ENSG00000214700	C12orf71	0	0	0	0	0	0	0	0	0	0	0	0	0
21	rs113819537	836	ENSG00000111790	FGFR1OP2	0	0	0	0	2	2	2	1	2	0	9	9	9
21	rs113819537	837	ENSG00000152944	MED21	0	0	0	0	1	2	2	2	2	0	9	9	9
21	rs113819537	838	ENSG00000064115	TM7SF3	0	0	0	0	1	1	1	1	1	0	5	5	5
21	rs113819537	839	ENSG00000110841	PPFIBP1	0	0	0	0	1	2	2	1	1	0	7	7	7
21	rs113819537	840	ENSG00000165935	C12orf70	0	0	0	0	0	0	0	0	0	0	0	0	0
21	rs113819537	841	ENSG00000211455	STK38L	0	0	0	0	1	2	2	2	2	0	9	9	9
21	rs113819537	842	ENSG00000029153	ARNTL2	0	0	0	0	0	0	0	0	0	0	0	0	0
21	rs113819537	843	ENSG00000205693	MANSC4	0	0	0	0	0	0	0	0	0	0	0	0	0
21	rs113819537	844	ENSG00000174236	REP15	0	0	0	0	0	0	0	0	0	0	0	0	0
21	rs113819537	845	ENSG00000061794	MRPS35	0	0	0	0	0	1	1	2	2	0	6	6	6
21	rs113819537	846	ENSG00000087448	KLHDC5	0	0	0	0	2	2	2	1	1	0	8	8	8
21	rs113819537	847	ENSG00000087494	PTHLH	0	0	0	0	0	0	0	0	0	0	0	0	0
22	rs12809354	848	ENSG00000110900	TSPAN11	0	0	0	0	0	0	0	0	1	0	1	1	1
22	rs12809354	849	ENSG00000013573	DDX11	0	0	0	0	2	0	0	0	0	0	2	2	2
22	rs12809354	850	ENSG00000139146	FAM60A	0	0	0	0	1	0	1	0	1	0	3	3	3
22	rs12809354	851	ENSG00000170456	DENND5B	0	0	0	0	1	1	1	1	1	0	5	5	5
22	rs12809354	852	ENSG00000177340	AC024940.1	0	0	0	0	0	0	0	0	0	0	0	0	0
22	rs12809354	853	ENSG00000139160	METTL20	0	0	0	0	1	1	0	0	0	0	2	2	2
22	rs12809354	854	ENSG00000151743	AMN1	0	0	0	0	0	1	1	0	0	0	2	2	2
22	rs12809354	855	ENSG00000188375	H3F3C	0	0	0	0	2	0	0	0	0	0	2	2	2
22	rs12809354	856	ENSG00000057294	PKP2	1	1	1	1	2	2	2	2	2	0	15	15	15
22	rs12809354	857	ENSG00000174718	C12orf35	0	0	0	0	2	2	2	1	1	0	8	8	8
22	rs12809354	858	ENSG00000139132	FGD4	1	0	0	0	0	2	1	0	0	0	5	5	5
22	rs12809354	859	ENSG00000151746	BICD1	1	0	0	0	0	1	1	0	0	0	4	4	4
22	rs12809354	860	ENSG00000087470	DNM1L	1	0	0	0	2	2	2	2	2	0	12	12	12
22	rs12809354	861	ENSG00000139131	YARS2	1	1	1	1	1	1	1	1	1	0	10	10	10
22	rs12809354	862	ENSG00000110975	SYT10	1	0	0	0	0	0	0	0	0	0	2	2	2
22	rs12809354	863	ENSG00000139133	ALG10	1	0	0	0	1	0	0	0	0	0	3	3	3
23	rs7978685	864	ENSG00000123307	NEUROD4	0	0	0	0	0	0	0	0	0	0	0	0	0
23	rs7978685	865	ENSG00000172551	MUCL1	0	0	0	0	0	0	0	0	0	0	0	0	0
23	rs7978685	866	ENSG00000135426	TESPA1	0	0	0	0	0	0	0	0	0	0	0	0	0
23	rs7978685	867	ENSG00000170605	OR9K2	0	0	0	0	0	0	0	0	0	0	0	0	0
23	rs7978685	868	ENSG00000185633	NDUFA4L2	0	0	0	0	1	0	0	0	0	0	1	1	1
23	rs7978685	869	ENSG00000205323	SARNP	0	0	0	0	0	1	1	2	2	0	6	6	6
23	rs7978685	870	ENSG00000205327	OR6C68	0	0	0	0	0	0	0	0	0	0	0	0	0
23	rs7978685	871	ENSG00000188324	OR6C6	0	0	0	0	0	0	0	0	0	0	0	0	0
23	rs7978685	872	ENSG00000179919	OR10A7	0	0	0	0	0	0	0	0	0	0	0	0	0
23	rs7978685	873	ENSG00000197706	OR6C74	0	0	0	0	0	0	0	0	0	0	0	0	0
23	rs7978685	874	ENSG00000205330	OR6C1	0	0	0	0	0	0	0	0	0	0	0	0	0
23	rs7978685	875	ENSG00000205329	OR6C3	0	0	0	0	0	0	0	0	0	0	0	0	0
23	rs7978685	876	ENSG00000187857	OR6C75	0	0	0	0	0	0	0	0	0	0	0	0	0
23	rs7978685	877	ENSG00000205328	OR6C65	0	0	0	0	0	0	0	0	0	0	0	0	0
23	rs7978685	878	ENSG00000185821	OR6C76	0	0	0	0	0	0	0	0	0	0	0	0	0
23	rs7978685	879	ENSG00000179695	OR6C2	0	0	0	0	0	0	0	0	0	0	0	0	0
23	rs7978685	880	ENSG00000184954	OR6C70	0	0	0	0	0	0	0	0	0	0	0	0	0
23	rs7978685	881	ENSG00000179626	OR6C4	0	0	0	0	0	0	0	0	0	0	0	0	0
23	rs7978685	882	ENSG00000175398	OR10P1	0	0	0	0	1	0	0	0	0	0	1	1	1
23	rs7978685	883	ENSG00000135437	RDH5	0	0	0	0	2	1	1	0	0	0	4	4	4
23	rs7978685	884	ENSG00000135424	ITGA7	0	0	0	0	2	1	1	2	2	0	8	8	8
23	rs7978685	885	ENSG00000170439	METTL7B	0	0	0	0	2	2	2	0	2	0	8	8	8
23	rs7978685	886	ENSG00000135441	BLOC1S1	0	0	0	0	2	2	1	2	2	0	9	9	9
23	rs7978685	887	ENSG00000135404	CD63	0	0	0	0	2	2	2	2	2	0	10	10	10
23	rs7978685	888	ENSG00000135414	GDF11	0	0	0	0	1	1	1	0	0	0	3	3	3
23	rs7978685	889	ENSG00000166860	ZBTB39	1	1	1	1	2	1	1	0	0	0	9	9	9
23	rs7978685	890	ENSG00000185664	PMEL	0	0	0	0	0	0	0	0	0	0	0	0	0
23	rs7978685	891	ENSG00000123353	ORMDL2	0	0	0	0	0	0	0	0	0	0	0	0	0
23	rs7978685	892	ENSG00000182796	TMEM198B	0	0	0	0	2	1	0	0	0	0	3	3	3
23	rs7978685	893	ENSG00000135392	DNAJC14	0	0	0	0	1	0	1	1	1	0	4	4	4
23	rs7978685	894	ENSG00000065357	DGKA	0	0	0	0	1	1	1	0	0	0	3	3	3
23	rs7978685	895	ENSG00000123342	MMP19	0	0	0	0	1	1	1	0	0	0	3	3	3
23	rs7978685	896	ENSG00000170473	WIBG	0	0	0	0	1	0	0	1	1	0	3	3	3
23	rs7978685	897	ENSG00000123374	CDK2	0	0	0	0	1	1	0	1	1	0	4	4	4
23	rs7978685	898	ENSG00000111540	RAB5B	0	1	1	1	1	2	2	2	2	0	12	12	12
23	rs7978685	899	ENSG00000123411	IKZF4	0	0	0	0	2	1	1	0	0	0	4	4	4
23	rs7978685	900	ENSG00000139531	SUOX	0	0	0	0	2	1	1	1	1	0	6	6	6
23	rs7978685	901	ENSG00000110944	IL23A	0	0	0	0	0	0	0	0	0	0	0	0	0
23	rs7978685	902	ENSG00000181852	RNF41	0	0	0	0	2	1	1	1	1	0	6	6	6
23	rs7978685	903	ENSG00000170515	PA2G4	0	0	0	0	2	2	2	2	2	0	10	10	10
23	rs7978685	904	ENSG00000197728	RPS26	0	0	0	0	2	0	0	0	0	0	2	2	2
23	rs7978685	905	ENSG00000065361	ERBB3	0	0	0	0	1	0	0	0	0	0	1	1	1
23	rs7978685	906	ENSG00000229117	RPL41	0	0	0	0	2	2	2	2	2	0	10	10	10
23	rs7978685	907	ENSG00000196465	MYL6B	0	0	0	0	1	0	1	2	2	0	6	6	6
23	rs7978685	908	ENSG00000135482	ZC3H10	0	0	0	0	0	0	0	0	1	0	1	1	1
23	rs7978685	909	ENSG00000139641	ESYT1	0	0	0	0	2	1	1	1	2	0	7	7	7
23	rs7978685	910	ENSG00000092841	MYL6	0	0	0	0	2	2	2	2	2	0	10	10	10
23	rs7978685	911	ENSG00000139613	SMARCC2	0	0	0	0	2	2	2	2	2	0	10	10	10
23	rs7978685	912	ENSG00000139540	SLC39A5	0	0	0	0	0	0	0	0	0	0	0	0	0
23	rs7978685	913	ENSG00000139579	OBFC2B	0	0	0	0	0	1	1	1	1	0	4	4	4
23	rs7978685	914	ENSG00000139645	ANKRD52	0	0	0	0	2	1	1	0	0	0	4	4	4
23	rs7978685	915	ENSG00000135469	COQ10A	0	1	1	1	2	2	2	0	1	0	10	10	10
23	rs7978685	916	ENSG00000062485	CS	0	1	1	1	2	2	2	2	2	0	13	13	13
23	rs7978685	917	ENSG00000135473	PAN2	0	0	0	0	2	1	1	1	1	0	6	6	6
23	rs7978685	918	ENSG00000257727	CNPY2	0	1	1	1	2	1	1	2	2	0	11	11	11
23	rs7978685	919	ENSG00000176422	SPRYD4	0	0	0	0	2	1	1	0	0	0	4	4	4
23	rs7978685	920	ENSG00000175336	APOF	0	1	1	1	0	0	0	0	0	0	3	3	3
23	rs7978685	921	ENSG00000170581	STAT2	0	1	1	1	2	1	1	2	2	0	11	11	11
23	rs7978685	922	ENSG00000111602	TIMELESS	0	0	0	0	0	0	0	0	0	0	0	0	0
23	rs7978685	923	ENSG00000135517	MIP	0	0	0	0	0	0	0	0	0	0	0	0	0
23	rs7978685	924	ENSG00000076067	RBMS2	1	0	0	0	0	1	1	0	0	0	4	4	4
23	rs7978685	925	ENSG00000135423	GLS2	1	1	1	1	1	0	0	0	0	0	6	6	6
23	rs7978685	926	ENSG00000076108	BAZ2A	1	1	1	1	2	1	1	1	0	0	10	10	10
23	rs7978685	927	ENSG00000110955	ATP5B	1	1	1	1	2	2	2	2	2	0	15	15	15
23	rs7978685	928	ENSG00000025423	HSD17B6	1	0	0	0	0	0	0	0	0	0	2	2	2
23	rs7978685	929	ENSG00000207031	SNORD59A	1	0	0	0	2	1	1	1	2	0	9	9	9
23	rs7978685	930	ENSG00000110958	PTGES3	1	1	1	1	1	1	0	1	2	0	10	10	10
23	rs7978685	931	ENSG00000196531	NACA	1	1	1	1	2	2	2	2	2	0	15	15	15
23	rs7978685	932	ENSG00000198056	PRIM1	1	1	1	1	1	1	1	1	1	0	10	10	10
23	rs7978685	933	ENSG00000170426	SDR9C7	1	1	1	1	0	0	0	0	0	0	5	5	5
23	rs7978685	934	ENSG00000166856	GPR182	1	1	1	1	1	0	0	0	0	0	6	6	6
23	rs7978685	935	ENSG00000139547	RDH16	1	0	0	0	0	0	0	0	0	0	2	2	2
23	rs7978685	936	ENSG00000221365	MIR1228	0	0	0	0	0	0	0	0	0	0	0	0	0
23	rs7978685	937	ENSG00000123384	LRP1	1	1	1	1	2	1	1	1	2	0	12	12	12
23	rs7978685	938	ENSG00000166863	TAC3	1	1	1	1	0	0	0	0	2	0	7	7	7
23	rs7978685	939	ENSG00000166888	STAT6	1	1	1	1	2	1	1	1	1	0	11	11	11
23	rs7978685	940	ENSG00000166886	NAB2	1	1	1	1	0	0	0	1	1	0	7	7	7
23	rs7978685	941	ENSG00000166866	MYO1A	1	0	0	0	0	0	0	0	0	0	2	2	2
23	rs7978685	942	ENSG00000166881	TMEM194A	1	1	1	1	0	1	1	0	0	0	7	7	7
23	rs7978685	943	ENSG00000182199	SHMT2	0	0	0	0	2	0	0	1	1	0	4	4	4
23	rs7978685	944	ENSG00000182379	NXPH4	0	1	1	1	0	0	0	0	0	0	3	3	3
23	rs7978685	945	ENSG00000135502	SLC26A10	0	0	0	0	0	0	0	0	0	0	0	0	0
23	rs7978685	946	ENSG00000155980	KIF5A	0	0	0	0	0	0	0	0	0	0	0	0	0
23	rs7978685	947	ENSG00000185482	STAC3	0	0	0	0	0	0	0	0	0	0	0	0	0
23	rs7978685	948	ENSG00000179912	R3HDM2	0	0	0	0	0	2	2	1	1	0	6	6	6
23	rs7978685	949	ENSG00000208028	MIR616	0	0	0	0	1	0	0	0	0	0	1	1	1
23	rs7978685	950	ENSG00000175197	DDIT3	0	0	0	0	2	1	1	1	1	0	6	6	6
23	rs7978685	951	ENSG00000175189	INHBC	0	0	0	0	0	0	0	0	0	0	0	0	0
23	rs7978685	952	ENSG00000139269	INHBE	0	0	0	0	0	0	0	0	0	0	0	0	0
23	rs7978685	953	ENSG00000111087	GLI1	0	1	1	1	0	0	0	0	0	0	3	3	3
23	rs7978685	954	ENSG00000123329	ARHGAP9	0	0	0	0	0	0	0	0	0	0	0	0	0
23	rs7978685	955	ENSG00000175203	DCTN2	0	0	0	0	2	1	1	2	2	0	8	8	8
23	rs7978685	956	ENSG00000166987	MBD6	0	0	0	0	2	0	0	0	0	0	2	2	2
23	rs7978685	957	ENSG00000178498	DTX3	0	0	0	0	2	0	1	2	2	0	7	7	7
23	rs7978685	958	ENSG00000166908	PIP4K2C	0	0	0	0	2	1	0	0	0	0	3	3	3
23	rs7978685	959	ENSG00000240771	ARHGEF25	0	0	0	0	0	0	0	1	1	0	2	2	2
23	rs7978685	960	ENSG00000135506	OS9	0	0	0	0	2	2	2	2	2	0	10	10	10
23	rs7978685	961	ENSG00000135454	B4GALNT1	0	0	0	0	0	0	0	0	0	0	0	0	0
23	rs7978685	962	ENSG00000135439	AGAP2	0	0	0	0	0	0	0	0	0	0	0	0	0
23	rs7978685	963	ENSG00000135452	TSPAN31	0	0	0	0	1	1	1	2	2	0	7	7	7
23	rs7978685	964	ENSG00000139266	MARCH9	0	0	0	0	2	0	0	0	0	0	2	2	2
23	rs7978685	965	ENSG00000135446	CDK4	0	0	0	0	2	1	1	2	2	0	8	8	8
23	rs7978685	966	ENSG00000123427	METTL21B	0	0	0	0	1	0	0	0	0	0	1	1	1
23	rs7978685	967	ENSG00000111012	CYP27B1	0	0	0	0	0	0	0	0	0	0	0	0	0
23	rs7978685	968	ENSG00000037897	METTL1	0	0	0	0	2	0	0	0	0	0	2	2	2
23	rs7978685	969	ENSG00000123297	TSFM	0	0	0	0	1	1	1	1	1	0	5	5	5
23	rs7978685	970	ENSG00000135407	AVIL	0	0	0	0	2	1	1	0	0	0	4	4	4
23	rs7978685	971	ENSG00000175215	CTDSP2	0	0	0	0	2	1	1	2	2	0	8	8	8
23	rs7978685	972	ENSG00000207789	MIR26A2	0	0	0	0	2	0	0	0	0	0	2	2	2
23	rs7978685	973	ENSG00000166896	XRCC6BP1	0	0	0	0	0	0	0	0	0	0	0	0	0
24	rs35349325	974	ENSG00000175782	SLC35E3	0	0	0	0	0	0	0	0	0	0	0	0	0
24	rs35349325	975	ENSG00000111536	IL26	0	0	0	0	0	0	0	0	0	0	0	0	0
24	rs35349325	976	ENSG00000111537	IFNG	0	0	0	0	0	0	0	0	0	0	0	0	0
24	rs35349325	977	ENSG00000127318	IL22	0	0	0	0	0	0	0	0	0	0	0	0	0
24	rs35349325	978	ENSG00000111554	MDM1	0	0	0	0	1	1	1	1	1	0	5	5	5
24	rs35349325	979	ENSG00000127314	RAP1B	0	0	0	0	1	1	1	0	0	0	3	3	3
24	rs35349325	980	ENSG00000206650	SNORA70G	0	0	0	0	2	0	1	0	1	0	4	4	4
24	rs35349325	981	ENSG00000111581	NUP107	0	0	0	0	1	2	2	2	2	0	9	9	9
24	rs35349325	982	ENSG00000111605	CPSF6	1	1	1	1	2	1	1	2	2	0	13	13	13
24	rs35349325	983	ENSG00000135679	MDM2	0	0	0	0	2	2	2	1	1	0	8	8	8
24	rs35349325	984	ENSG00000135678	CPM	0	0	0	0	0	2	1	0	0	0	3	3	3
24	rs35349325	985	ENSG00000090382	LYZ	1	1	1	1	1	2	2	0	1	0	11	11	11
24	rs35349325	986	ENSG00000127337	YEATS4	1	1	1	1	0	1	1	1	1	0	9	9	9
24	rs35349325	987	ENSG00000166225	FRS2	1	1	1	1	1	2	2	1	1	0	12	12	12
24	rs35349325	988	ENSG00000127329	PTPRB	1	0	0	0	1	2	2	0	0	0	7	7	7
24	rs35349325	989	ENSG00000198812	LRRC10	1	1	1	1	2	1	1	2	2	0	13	13	13
24	rs35349325	990	ENSG00000166226	CCT2	1	1	1	1	2	2	2	2	2	0	15	15	15
24	rs35349325	991	ENSG00000127325	BEST3	1	1	1	1	0	0	0	0	0	0	5	5	5
24	rs35349325	992	ENSG00000127328	RAB3IP	1	1	1	1	2	2	2	0	1	0	12	12	12
24	rs35349325	993	ENSG00000166268	C12orf28	1	0	0	0	0	0	0	0	0	0	2	2	2
24	rs35349325	994	ENSG00000111596	CNOT2	1	1	1	1	1	2	2	2	2	0	14	14	14
24	rs35349325	995	ENSG00000135643	KCNMB4	1	1	1	1	0	0	1	1	1	0	8	8	8
24	rs35349325	996	ENSG00000153233	PTPRR	1	0	0	0	0	0	0	0	0	0	2	2	2
24	rs35349325	997	ENSG00000139292	LGR5	0	0	0	0	0	0	0	0	0	0	0	0	0
24	rs35349325	998	ENSG00000127324	TSPAN8	0	0	0	0	0	0	0	0	0	0	0	0	0
25	rs11180703	999	ENSG00000253719	ATXN7L3B	0	0	0	0	2	2	2	2	2	0	10	10	10
25	rs11180703	1000	ENSG00000166006	KCNC2	1	0	0	0	0	0	0	0	0	0	2	2	2
25	rs11180703	1001	ENSG00000180881	CAPS2	1	0	0	0	1	1	1	0	0	0	5	5	5
25	rs11180703	1002	ENSG00000180481	GLIPR1L2	1	0	0	0	0	0	0	0	0	0	2	2	2
25	rs11180703	1003	ENSG00000173401	GLIPR1L1	1	0	0	0	0	0	0	0	0	0	2	2	2
25	rs11180703	1004	ENSG00000139278	GLIPR1	1	0	0	0	1	1	1	0	0	0	5	5	5
25	rs11180703	1005	ENSG00000111615	KRR1	1	0	0	0	1	1	1	1	1	0	7	7	7
25	rs11180703	1006	ENSG00000139289	PHLDA1	0	1	1	1	2	0	0	1	0	0	6	6	6
25	rs11180703	1007	ENSG00000091039	OSBPL8	0	0	0	0	0	2	2	1	1	0	6	6	6
25	rs11180703	1008	ENSG00000187109	NAP1L1	0	0	0	0	2	2	2	2	2	0	10	10	10
25	rs11180703	1009	ENSG00000179941	BBS10	0	0	0	0	2	2	2	1	1	0	8	8	8
25	rs11180703	1010	ENSG00000186908	ZDHHC17	0	0	0	0	1	1	1	1	2	0	6	6	6
25	rs11180703	1011	ENSG00000175183	CSRP2	0	0	0	0	1	1	0	2	2	0	6	6	6
25	rs11180703	1012	ENSG00000165891	E2F7	0	0	0	0	0	0	0	0	0	0	0	0	0
26	rs883079	1013	ENSG00000089169	RPH3A	0	0	0	0	0	0	0	0	0	0	0	0	0
26	rs883079	1014	ENSG00000179295	PTPN11	0	0	0	0	1	2	2	2	2	0	9	9	9
26	rs883079	1015	ENSG00000135144	DTX1	0	0	0	0	0	0	0	0	0	0	0	0	0
26	rs883079	1016	ENSG00000111335	OAS2	0	0	0	0	0	1	0	0	0	0	1	1	1
26	rs883079	1017	ENSG00000089127	OAS1	0	0	0	0	0	0	0	0	0	0	0	0	0
26	rs883079	1018	ENSG00000111331	OAS3	0	0	0	0	0	0	0	0	0	0	0	0	0
26	rs883079	1019	ENSG00000186710	CCDC42B	0	0	0	0	0	0	0	0	0	0	0	0	0
26	rs883079	1020	ENSG00000111344	RASAL1	0	0	0	0	0	0	0	0	0	0	0	0	0
26	rs883079	1021	ENSG00000123064	DDX54	0	0	0	0	1	0	0	0	1	0	2	2	2
26	rs883079	1022	ENSG00000139405	C12orf52	0	0	0	0	1	0	0	1	1	0	3	3	3
26	rs883079	1023	ENSG00000166578	IQCD	0	0	0	0	0	0	0	0	0	0	0	0	0
26	rs883079	1024	ENSG00000186815	TPCN1	0	0	0	0	2	2	2	0	0	0	6	6	6
26	rs883079	1025	ENSG00000135094	SDS	0	0	0	0	0	0	0	0	0	0	0	0	0
26	rs883079	1026	ENSG00000151176	PLBD2	0	0	0	0	0	1	1	0	0	0	2	2	2
26	rs883079	1027	ENSG00000089060	SLC24A6	0	0	0	0	0	0	0	0	0	0	0	0	0
26	rs883079	1028	ENSG00000139410	SDSL	0	0	0	0	0	0	0	0	0	0	0	0	0
26	rs883079	1029	ENSG00000089116	LHX5	0	0	0	0	0	0	0	0	0	0	0	0	0
26	rs883079	1030	ENSG00000122965	RBM19	1	1	1	0	1	0	0	1	1	0	8	8	5
26	rs883079	1031	ENSG00000089225	TBX5	1	1	1	1	2	2	2	2	2	2	23	23	23
26	rs883079	1032	ENSG00000135111	TBX3	0	0	0	0	1	1	1	0	0	0	3	3	3
26	rs883079	1033	ENSG00000123066	MED13L	0	0	0	0	1	2	2	1	1	0	7	7	7
26	rs883079	1034	ENSG00000207967	MIR620	0	0	0	0	1	0	0	0	0	0	1	1	1
27	rs12810346	1035	ENSG00000089169	RPH3A	0	0	0	0	0	0	0	0	0	0	0	0	0
27	rs12810346	1036	ENSG00000135144	DTX1	0	0	0	0	0	0	0	0	0	0	0	0	0
27	rs12810346	1037	ENSG00000111335	OAS2	0	0	0	0	0	1	0	0	0	0	1	1	1
27	rs12810346	1038	ENSG00000089127	OAS1	0	0	0	0	0	0	0	0	0	0	0	0	0
27	rs12810346	1039	ENSG00000111331	OAS3	0	0	0	0	0	0	0	0	0	0	0	0	0
27	rs12810346	1040	ENSG00000186710	CCDC42B	0	0	0	0	0	0	0	0	0	0	0	0	0
27	rs12810346	1041	ENSG00000111344	RASAL1	0	0	0	0	0	0	0	0	0	0	0	0	0
27	rs12810346	1042	ENSG00000123064	DDX54	0	0	0	0	1	0	0	0	1	0	2	2	2
27	rs12810346	1043	ENSG00000139405	C12orf52	0	0	0	0	1	0	0	1	1	0	3	3	3
27	rs12810346	1044	ENSG00000166578	IQCD	0	0	0	0	0	0	0	0	0	0	0	0	0
27	rs12810346	1045	ENSG00000186815	TPCN1	0	0	0	0	2	2	2	0	0	0	6	6	6
27	rs12810346	1046	ENSG00000135094	SDS	0	0	0	0	0	0	0	0	0	0	0	0	0
27	rs12810346	1047	ENSG00000151176	PLBD2	0	0	0	0	0	1	1	0	0	0	2	2	2
27	rs12810346	1048	ENSG00000089060	SLC24A6	0	0	0	0	0	0	0	0	0	0	0	0	0
27	rs12810346	1049	ENSG00000139410	SDSL	0	0	0	0	0	0	0	0	0	0	0	0	0
27	rs12810346	1050	ENSG00000089116	LHX5	0	0	0	0	0	0	0	0	0	0	0	0	0
27	rs12810346	1051	ENSG00000122965	RBM19	0	1	1	0	1	0	0	1	1	0	6	6	3
27	rs12810346	1052	ENSG00000089225	TBX5	0	1	1	1	2	2	2	2	2	2	21	21	21
27	rs12810346	1053	ENSG00000135111	TBX3	1	0	0	0	1	1	1	0	0	0	5	5	5
27	rs12810346	1054	ENSG00000123066	MED13L	1	0	0	0	1	2	2	1	1	0	9	9	9
27	rs12810346	1055	ENSG00000207967	MIR620	0	0	0	0	1	0	0	0	0	0	1	1	1
27	rs12810346	1056	ENSG00000196668	LINC00173	0	0	0	0	0	0	0	0	0	0	0	0	0
28	rs12298484	1057	ENSG00000119242	CCDC92	1	0	0	0	1	2	2	1	1	1	13	13	13
28	rs12298484	1058	ENSG00000090975	PITPNM2	0	0	0	0	0	0	0	0	0	0	0	0	0
28	rs12298484	1059	ENSG00000176383	B3GNT4	0	0	0	0	1	0	0	0	0	0	1	1	1
28	rs12298484	1060	ENSG00000175727	MLXIP	0	0	0	0	1	1	1	0	0	0	3	3	3
28	rs12298484	1061	ENSG00000204671	IL31	0	0	0	0	0	0	0	0	0	0	0	0	0
28	rs12298484	1062	ENSG00000158113	LRRC43	0	0	0	0	0	0	0	0	0	0	0	0	0
28	rs12298484	1063	ENSG00000184047	DIABLO	0	0	0	0	0	0	1	1	1	0	3	3	3
28	rs12298484	1064	ENSG00000139719	VPS33A	0	0	0	0	0	1	1	0	1	0	3	3	3
28	rs12298484	1065	ENSG00000130779	CLIP1	0	0	0	0	2	2	2	1	1	0	8	8	8
28	rs12298484	1066	ENSG00000033030	ZCCHC8	0	0	0	0	2	1	1	1	1	0	6	6	6
28	rs12298484	1067	ENSG00000184445	KNTC1	0	0	0	0	1	1	1	1	1	0	5	5	5
28	rs12298484	1068	ENSG00000111011	RSRC2	0	0	0	0	2	2	2	2	2	0	10	10	10
28	rs12298484	1069	ENSG00000255398	HCAR3	0	0	0	0	0	0	0	0	0	0	0	0	0
28	rs12298484	1070	ENSG00000196917	HCAR1	0	0	0	0	0	0	0	0	0	0	0	0	0
28	rs12298484	1071	ENSG00000182782	HCAR2	0	0	0	0	0	0	0	0	0	0	0	0	0
28	rs12298484	1072	ENSG00000150967	ABCB9	0	0	0	0	0	0	0	0	0	0	0	0	0
28	rs12298484	1073	ENSG00000139726	DENR	0	0	0	0	1	1	1	1	2	0	6	6	6
28	rs12298484	1074	ENSG00000130787	HIP1R	0	0	0	0	1	0	0	0	1	0	2	2	2
28	rs12298484	1075	ENSG00000130783	CCDC62	0	0	0	0	0	0	0	0	0	0	0	0	0
28	rs12298484	1076	ENSG00000139722	VPS37B	0	0	0	0	1	0	0	1	2	0	4	4	4
28	rs12298484	1077	ENSG00000111325	OGFOD2	0	0	0	0	1	0	0	0	1	0	2	2	2
28	rs12298484	1078	ENSG00000182196	ARL6IP4	0	0	0	0	0	1	1	2	2	0	6	6	6
28	rs12298484	1079	ENSG00000130921	C12orf65	0	0	0	0	1	1	1	1	1	0	5	5	5
28	rs12298484	1080	ENSG00000051825	MPHOSPH9	0	0	0	0	1	2	2	1	2	0	8	8	8
28	rs12298484	1081	ENSG00000111328	CDK2AP1	0	1	1	1	1	2	2	2	2	0	12	12	12
28	rs12298484	1082	ENSG00000183955	SETD8	0	0	0	0	1	0	1	1	1	0	4	4	4
28	rs12298484	1083	ENSG00000086598	TMED2	0	1	1	1	2	2	2	2	2	0	13	13	13
28	rs12298484	1084	ENSG00000188026	RILPL1	0	0	0	0	1	2	2	2	1	0	8	8	8
28	rs12298484	1085	ENSG00000184209	SNRNP35	0	0	0	0	2	1	2	1	1	0	7	7	7
28	rs12298484	1086	ENSG00000150977	RILPL2	0	0	0	0	0	0	0	0	0	0	0	0	0
28	rs12298484	1087	ENSG00000111364	DDX55	0	1	1	1	2	1	1	0	1	0	8	8	8
28	rs12298484	1088	ENSG00000111361	EIF2B1	0	0	0	0	2	2	2	1	1	0	8	8	8
28	rs12298484	1089	ENSG00000168778	TCTN2	0	1	1	1	0	0	0	0	0	0	3	3	3
28	rs12298484	1090	ENSG00000111358	GTF2H3	0	1	1	1	1	1	0	1	1	0	7	7	7
28	rs12298484	1091	ENSG00000185344	ATP6V0A2	1	1	1	1	2	1	1	0	1	0	10	10	10
28	rs12298484	1092	ENSG00000197653	DNAH10	1	1	1	1	0	0	0	0	0	0	5	5	5
28	rs12298484	1093	ENSG00000073060	SCARB1	0	0	0	0	0	0	0	0	1	0	1	1	1
28	rs12298484	1094	ENSG00000179195	ZNF664	1	1	1	1	1	2	2	2	2	1	18	18	18
28	rs12298484	1095	ENSG00000196498	NCOR2	0	1	1	1	1	1	1	0	1	0	7	7	7
28	rs12298484	1096	ENSG00000184992	BRI3BP	0	0	0	0	0	0	0	0	0	0	0	0	0
28	rs12298484	1097	ENSG00000150990	DHX37	0	0	0	0	0	0	0	0	0	0	0	0	0
28	rs12298484	1098	ENSG00000150991	UBC	0	0	0	0	2	1	2	2	2	0	9	9	9
28	rs12298484	1099	ENSG00000081760	AACS	0	0	0	0	0	0	0	0	1	0	1	1	1
28	rs12298484	1100	ENSG00000139364	TMEM132B	0	0	0	0	0	0	1	0	0	0	1	1	1
29	rs9580438	1101	ENSG00000173141	MRP63	0	0	0	0	2	1	1	1	1	0	6	6	6
29	rs9580438	1102	ENSG00000132953	XPO4	0	0	0	0	1	1	2	1	1	0	6	6	6
29	rs9580438	1103	ENSG00000150457	LATS2	0	0	0	0	1	1	1	0	1	0	4	4	4
29	rs9580438	1104	ENSG00000150459	SAP18	0	0	0	0	2	2	2	2	2	0	10	10	10
29	rs9580438	1105	ENSG00000165480	SKA3	0	0	0	0	0	0	0	0	0	0	0	0	0
29	rs9580438	1106	ENSG00000180776	ZDHHC20	0	0	0	0	0	2	2	1	1	0	6	6	6
29	rs9580438	1107	ENSG00000165487	EFHA1	1	0	0	0	0	1	1	2	2	0	8	8	8
29	rs9580438	1108	ENSG00000102678	FGF9	1	1	1	1	2	2	1	0	0	0	10	10	10
29	rs9580438	1109	ENSG00000229558	SACS-AS1	0	0	0	0	1	0	0	0	0	0	1	1	1
29	rs9580438	1110	ENSG00000102683	SGCG	1	0	0	0	1	2	2	1	1	0	9	9	9
29	rs9580438	1111	ENSG00000151835	SACS	0	0	0	0	2	2	2	1	1	0	8	8	8
29	rs9580438	1112	ENSG00000232977	LINC00327	0	0	0	0	1	1	0	0	0	0	2	2	2
29	rs9580438	1113	ENSG00000127863	TNFRSF19	0	0	0	0	2	2	2	1	1	0	8	8	8
29	rs9580438	1114	ENSG00000027001	MIPEP	0	0	0	0	0	1	1	0	1	0	3	3	3
29	rs9580438	1115	ENSG00000205863	C1QTNF9B	0	0	0	0	0	0	0	0	0	0	0	0	0
29	rs9580438	1116	ENSG00000182957	SPATA13	0	0	0	0	0	1	1	0	0	0	2	2	2
29	rs9580438	1117	ENSG00000252695	MIR2276	0	0	0	0	0	0	0	0	0	0	0	0	0
29	rs9580438	1118	ENSG00000240654	C1QTNF9	0	0	0	0	0	0	0	0	0	0	0	0	0
29	rs9580438	1119	ENSG00000102699	PARP4	0	0	0	0	1	2	2	1	1	0	7	7	7
29	rs9580438	1120	ENSG00000075673	ATP12A	0	0	0	0	0	0	0	0	0	0	0	0	0
30	rs28631169	1121	ENSG00000169208	OR10G3	0	0	0	0	0	0	0	0	0	0	0	0	0
30	rs28631169	1122	ENSG00000165821	SALL2	0	0	0	0	0	0	0	0	0	0	0	0	0
30	rs28631169	1123	ENSG00000221977	OR4E2	0	0	0	0	0	0	0	0	0	0	0	0	0
30	rs28631169	1124	ENSG00000255582	OR10G2	0	0	0	0	0	0	0	0	0	0	0	0	0
30	rs28631169	1125	ENSG00000215991	MIR208B	1	0	0	0	2	0	0	0	0	0	4	4	4
30	rs28631169	1126	ENSG00000100439	ABHD4	0	0	0	0	1	1	1	0	1	0	4	4	4
30	rs28631169	1127	ENSG00000129562	DAD1	0	0	0	0	0	2	2	2	2	0	8	8	8
30	rs28631169	1128	ENSG00000155463	OXA1L	0	0	0	0	2	2	2	2	2	0	10	10	10
30	rs28631169	1129	ENSG00000155465	SLC7A7	0	0	0	0	1	1	1	0	0	0	3	3	3
30	rs28631169	1130	ENSG00000172590	MRPL52	0	0	0	0	1	0	1	1	1	0	4	4	4
30	rs28631169	1131	ENSG00000157227	MMP14	0	0	0	0	1	0	0	2	2	0	5	5	5
30	rs28631169	1132	ENSG00000139890	REM2	0	0	0	0	0	0	0	0	0	0	0	0	0
30	rs28631169	1133	ENSG00000197324	LRP10	0	0	0	0	2	1	1	1	2	0	7	7	7
30	rs28631169	1134	ENSG00000237054	PRMT5-AS1	0	0	0	0	0	0	0	0	0	0	0	0	0
30	rs28631169	1135	ENSG00000100461	RBM23	0	0	0	0	2	1	1	2	2	0	8	8	8
30	rs28631169	1136	ENSG00000100462	PRMT5	0	0	0	0	1	1	1	1	1	0	5	5	5
30	rs28631169	1137	ENSG00000222028	PSMB11	0	0	0	0	0	0	0	0	0	0	0	0	0
30	rs28631169	1138	ENSG00000129474	AJUBA	0	0	0	0	1	0	0	1	1	0	3	3	3
30	rs28631169	1139	ENSG00000100804	PSMB5	0	0	0	0	0	2	2	2	2	0	8	8	8
30	rs28631169	1140	ENSG00000100802	C14orf93	0	0	0	0	1	0	0	0	0	0	1	1	1
30	rs28631169	1141	ENSG00000215277	C14orf164	1	0	0	0	0	0	0	0	0	0	2	2	2
30	rs28631169	1142	ENSG00000179933	C14orf119	0	0	0	0	2	1	1	1	1	0	6	6	6
30	rs28631169	1143	ENSG00000100813	ACIN1	0	0	0	0	2	2	2	2	2	0	10	10	10
30	rs28631169	1144	ENSG00000139880	CDH24	0	0	0	0	0	0	0	0	0	0	0	0	0
30	rs28631169	1145	ENSG00000092067	CEBPE	1	0	0	0	0	0	0	0	0	0	2	2	2
30	rs28631169	1146	ENSG00000092068	SLC7A8	1	1	1	1	1	1	1	0	0	0	8	8	8
30	rs28631169	1147	ENSG00000197616	MYH6	1	1	1	1	2	2	2	2	2	0	15	15	15
30	rs28631169	1148	ENSG00000235194	PPP1R3E	1	1	1	1	2	1	1	0	0	0	9	9	9
30	rs28631169	1149	ENSG00000215271	HOMEZ	1	1	1	1	2	1	1	0	0	0	9	9	9
30	rs28631169	1150	ENSG00000129473	BCL2L2	1	0	0	0	2	2	2	1	1	0	10	10	10
30	rs28631169	1151	ENSG00000092096	SLC22A17	1	1	1	1	2	0	1	2	2	0	12	12	12
30	rs28631169	1152	ENSG00000100836	PABPN1	1	1	1	1	2	2	2	2	2	0	15	15	15
30	rs28631169	1153	ENSG00000100842	EFS	1	1	1	1	1	0	0	1	1	0	8	8	8
30	rs28631169	1154	ENSG00000166090	IL25	1	1	1	1	1	0	0	0	0	0	6	6	6
30	rs28631169	1155	ENSG00000166091	CMTM5	1	1	1	1	2	1	1	1	2	0	12	12	12
30	rs28631169	1156	ENSG00000092054	MYH7	1	1	1	1	2	2	2	2	2	0	15	15	15
30	rs28631169	1157	ENSG00000199157	MIR208A	1	0	0	0	2	0	0	2	2	0	8	8	8
30	rs28631169	1158	ENSG00000129460	NGDN	1	1	1	1	0	1	1	1	1	0	9	9	9
30	rs28631169	1159	ENSG00000100897	DCAF11	0	0	0	0	1	1	1	2	2	0	7	7	7
30	rs28631169	1160	ENSG00000129535	NRL	0	0	0	0	0	0	0	0	0	0	0	0	0
30	rs28631169	1161	ENSG00000100867	DHRS2	0	0	0	0	0	0	0	0	0	0	0	0	0
30	rs28631169	1162	ENSG00000259431	THTPA	0	1	1	1	2	0	0	0	1	0	6	6	6
30	rs28631169	1163	ENSG00000213983	AP1G2	0	1	1	1	0	0	0	0	0	0	3	3	3
30	rs28631169	1164	ENSG00000092051	JPH4	0	0	0	0	0	0	0	0	0	0	0	0	0
30	rs28631169	1165	ENSG00000187630	DHRS4L2	0	0	0	0	1	0	0	0	0	0	1	1	1
30	rs28631169	1166	ENSG00000215256	C14orf167	0	0	0	0	0	1	2	0	0	0	3	3	3
30	rs28631169	1167	ENSG00000157326	DHRS4	0	0	0	0	1	0	0	0	0	0	1	1	1
30	rs28631169	1168	ENSG00000100884	CPNE6	0	0	0	0	0	0	0	0	0	0	0	0	0
30	rs28631169	1169	ENSG00000186648	LRRC16B	0	0	0	0	0	0	0	0	0	0	0	0	0
30	rs28631169	1170	ENSG00000100889	PCK2	0	0	0	0	0	0	0	0	0	0	0	0	0
30	rs28631169	1171	ENSG00000092010	PSME1	0	0	0	0	2	2	2	2	2	0	10	10	10
30	rs28631169	1172	ENSG00000139914	FITM1	0	0	0	0	2	1	0	2	2	0	7	7	7
30	rs28631169	1173	ENSG00000196497	IPO4	0	0	0	0	0	0	0	0	1	0	1	1	1
30	rs28631169	1174	ENSG00000213928	IRF9	0	0	0	0	2	1	1	1	1	0	6	6	6
30	rs28631169	1175	ENSG00000100908	FAM158A	0	0	0	0	2	0	0	1	1	0	4	4	4
30	rs28631169	1176	ENSG00000092098	RNF31	0	0	0	0	2	0	0	1	1	0	4	4	4
30	rs28631169	1177	ENSG00000100918	REC8	0	0	0	0	1	0	0	1	1	0	3	3	3
30	rs28631169	1178	ENSG00000100926	TM9SF1	0	0	0	0	0	1	1	1	1	0	4	4	4
30	rs28631169	1179	ENSG00000139908	TSSK4	0	0	0	0	2	0	0	0	0	0	2	2	2
30	rs28631169	1180	ENSG00000254505	CHMP4A	0	0	0	0	0	1	1	1	1	0	4	4	4
30	rs28631169	1181	ENSG00000139899	CBLN3	0	0	0	0	0	0	0	0	0	0	0	0	0
30	rs28631169	1182	ENSG00000100938	GMPR2	0	0	0	0	2	1	1	1	1	0	6	6	6
30	rs28631169	1183	ENSG00000213920	MDP1	0	0	0	0	0	1	0	1	1	0	3	3	3
30	rs28631169	1184	ENSG00000129559	NEDD8	0	0	0	0	1	1	1	2	2	0	7	7	7
30	rs28631169	1185	ENSG00000213906	LTB4R2	0	0	0	0	0	0	0	0	0	0	0	0	0
30	rs28631169	1186	ENSG00000092330	TINF2	0	0	0	0	2	1	1	1	1	0	6	6	6
30	rs28631169	1187	ENSG00000157379	DHRS1	0	0	0	0	2	0	0	0	1	0	3	3	3
30	rs28631169	1188	ENSG00000092295	TGM1	0	0	0	0	0	0	0	0	1	0	1	1	1
30	rs28631169	1189	ENSG00000100949	RABGGTA	0	0	0	0	2	0	0	0	0	0	2	2	2
30	rs28631169	1190	ENSG00000196943	C14orf21	0	0	0	0	2	0	0	0	1	0	3	3	3
30	rs28631169	1191	ENSG00000136305	CIDEB	0	0	0	0	0	1	1	1	1	0	4	4	4
30	rs28631169	1192	ENSG00000213903	LTB4R	0	0	0	0	0	0	0	0	0	0	0	0	0
30	rs28631169	1193	ENSG00000129467	ADCY4	0	0	0	0	1	1	1	0	0	0	3	3	3
30	rs28631169	1194	ENSG00000129465	RIPK3	0	0	0	0	0	0	0	0	0	0	0	0	0
30	rs28631169	1195	ENSG00000100968	NFATC4	0	0	0	0	1	0	0	0	1	0	2	2	2
30	rs28631169	1196	ENSG00000205978	NYNRIN	0	0	0	0	0	0	0	1	1	0	2	2	2
30	rs28631169	1197	ENSG00000100445	SDR39U1	0	0	0	0	2	0	0	0	0	0	2	2	2
30	rs28631169	1198	ENSG00000100441	KHNYN	0	0	0	0	2	1	1	1	1	0	6	6	6
30	rs28631169	1199	ENSG00000092009	CMA1	0	0	0	0	0	0	0	0	0	0	0	0	0
30	rs28631169	1200	ENSG00000100448	CTSG	0	0	0	0	0	0	0	0	0	0	0	0	0
30	rs28631169	1201	ENSG00000168952	STXBP6	0	0	0	0	0	1	1	1	0	0	3	3	3
30	rs28631169	1202	ENSG00000100450	GZMH	0	0	0	0	0	0	0	0	0	0	0	0	0
30	rs28631169	1203	ENSG00000100453	GZMB	0	0	0	0	0	0	0	0	0	0	0	0	0
31	rs2145587	1204	ENSG00000092108	SCFD1	0	0	0	0	0	2	2	2	2	0	8	8	8
31	rs2145587	1205	ENSG00000092140	G2E3	0	0	0	0	1	1	1	0	1	0	4	4	4
31	rs2145587	1206	ENSG00000100473	COCH	0	0	0	0	0	0	0	0	0	0	0	0	0
31	rs2145587	1207	ENSG00000207952	MIR624	0	0	0	0	2	0	0	0	0	0	2	2	2
31	rs2145587	1208	ENSG00000196792	STRN3	0	0	0	0	1	2	2	2	2	0	9	9	9
31	rs2145587	1209	ENSG00000100478	AP4S1	0	0	0	0	1	0	0	0	0	0	1	1	1
31	rs2145587	1210	ENSG00000129493	HEATR5A	0	0	0	0	0	1	1	1	1	0	4	4	4
31	rs2145587	1211	ENSG00000092148	HECTD1	0	0	0	0	2	2	2	2	2	0	10	10	10
31	rs2145587	1212	ENSG00000129480	C14orf126	1	0	0	0	1	0	0	0	0	0	3	3	3
31	rs2145587	1213	ENSG00000151413	NUBPL	1	0	0	0	0	1	2	1	1	0	7	7	7
31	rs2145587	1214	ENSG00000100852	ARHGAP5	1	1	1	1	2	2	2	2	2	0	15	15	15
31	rs2145587	1215	ENSG00000151320	AKAP6	1	0	0	0	2	2	2	2	1	0	11	11	11
31	rs2145587	1216	ENSG00000151322	NPAS3	0	0	0	0	0	0	0	0	0	0	0	0	0
31	rs2145587	1217	ENSG00000129521	EGLN3	0	0	0	0	0	2	2	1	1	0	6	6	6
32	rs73241997	1218	ENSG00000165410	CFL2	1	0	0	0	2	2	2	2	2	0	12	12	12
32	rs73241997	1219	ENSG00000151320	AKAP6	1	0	0	0	2	2	2	2	1	0	11	11	11
32	rs73241997	1220	ENSG00000151322	NPAS3	0	0	0	0	0	0	0	0	0	0	0	0	0
32	rs73241997	1221	ENSG00000129521	EGLN3	0	0	0	0	0	2	2	1	1	0	6	6	6
32	rs73241997	1222	ENSG00000165389	SPTSSA	0	0	0	0	0	1	1	0	1	0	3	3	3
32	rs73241997	1223	ENSG00000129518	EAPP	0	0	0	0	2	1	1	2	1	0	7	7	7
32	rs73241997	1224	ENSG00000129515	SNX6	1	0	0	0	1	2	2	2	2	0	11	11	11
32	rs73241997	1225	ENSG00000258790	KIAA0391	1	0	0	0	0	1	1	1	1	0	6	6	6
32	rs73241997	1226	ENSG00000092020	PPP2R3C	1	1	1	1	1	2	2	1	1	0	12	12	12
32	rs73241997	1227	ENSG00000198604	BAZ1A	1	0	0	0	0	2	2	0	1	0	7	7	7
32	rs73241997	1228	ENSG00000100883	SRP54	1	1	1	1	1	2	2	2	2	0	14	14	14
32	rs73241997	1229	ENSG00000100902	PSMA6	1	0	0	0	1	2	2	2	2	0	11	11	11
32	rs73241997	1230	ENSG00000100906	NFKBIA	1	0	0	0	2	2	2	2	2	0	12	12	12
32	rs73241997	1231	ENSG00000168348	INSM2	1	0	0	0	0	0	0	0	0	0	2	2	2
32	rs73241997	1232	ENSG00000174373	RALGAPA1	1	0	0	0	2	2	2	0	0	0	8	8	8
32	rs73241997	1233	ENSG00000100916	BRMS1L	1	0	0	0	0	1	1	0	0	0	4	4	4
32	rs73241997	1234	ENSG00000136327	NKX2-8	0	0	0	0	0	0	0	0	0	0	0	0	0
32	rs73241997	1235	ENSG00000136352	NKX2-1	0	0	0	0	0	0	0	0	0	0	0	0	0
32	rs73241997	1236	ENSG00000151332	MBIP	0	0	0	0	1	2	2	1	1	0	7	7	7
32	rs73241997	1237	ENSG00000229415	SFTA3	0	0	0	0	0	0	0	0	0	0	0	0	0
32	rs73241997	1238	ENSG00000253563	NKX2-1-AS1	0	0	0	0	0	0	0	0	0	0	0	0	0
33	rs2738413	1239	ENSG00000179841	AKAP5	1	1	1	1	2	0	0	0	0	0	7	7	7
33	rs2738413	1240	ENSG00000140015	KCNH5	0	0	0	0	0	0	0	0	0	0	0	0	0
33	rs2738413	1241	ENSG00000126785	RHOJ	0	0	0	0	0	2	2	1	1	0	6	6	6
33	rs2738413	1242	ENSG00000154001	PPP2R5E	1	1	1	1	0	1	1	1	1	0	9	9	9
33	rs2738413	1243	ENSG00000179600	GPHB5	0	0	0	0	0	0	0	0	0	0	0	0	0
33	rs2738413	1244	ENSG00000140006	WDR89	1	1	1	1	0	1	1	0	0	0	7	7	7
33	rs2738413	1245	ENSG00000126821	SGPP1	1	0	0	0	0	0	0	0	0	0	2	2	2
33	rs2738413	1246	ENSG00000054654	SYNE2	1	1	1	1	2	2	2	2	2	2	23	23	23
33	rs2738413	1247	ENSG00000140009	ESR2	1	1	1	1	0	0	0	0	0	1	9	9	9
33	rs2738413	1248	ENSG00000221537	MIR548H1	1	0	0	0	1	0	0	0	0	0	3	3	3
33	rs2738413	1249	ENSG00000100714	MTHFD1	1	0	0	0	1	1	1	1	1	1	11	11	11
33	rs2738413	1250	ENSG00000089775	ZBTB25	1	1	1	1	2	1	2	1	1	0	12	12	12
33	rs2738413	1251	ENSG00000126804	ZBTB1	1	0	0	0	2	1	1	1	1	0	8	8	8
33	rs2738413	1252	ENSG00000126822	PLEKHG3	1	1	1	1	1	0	0	1	2	0	9	9	9
33	rs2738413	1253	ENSG00000126803	HSPA2	1	1	1	1	0	1	2	1	1	0	10	10	10
33	rs2738413	1254	ENSG00000165807	PPP1R36	1	0	0	0	0	0	0	0	0	0	2	2	2
33	rs2738413	1255	ENSG00000176153	GPX2	1	0	0	0	1	0	0	0	0	0	3	3	3
33	rs2738413	1256	ENSG00000258289	CHURC1	1	0	0	0	2	2	2	1	1	0	10	10	10
33	rs2738413	1257	ENSG00000257365	FNTB	0	0	0	0	0	1	1	1	1	0	4	4	4
33	rs2738413	1258	ENSG00000139998	RAB15	1	0	0	0	1	1	1	0	0	0	5	5	5
33	rs2738413	1259	ENSG00000125952	MAX	0	0	0	0	1	2	2	1	1	0	7	7	7
33	rs2738413	1260	ENSG00000033170	FUT8	0	0	0	0	0	1	1	0	0	0	2	2	2
33	rs2738413	1261	ENSG00000207781	MIR625	0	0	0	0	0	0	0	0	0	0	0	0	0
34	rs10873299	1262	ENSG00000119640	ACYP1	0	0	0	0	1	1	1	1	1	0	5	5	5
34	rs10873299	1263	ENSG00000119703	ZC2HC1C	0	0	0	0	2	0	0	0	0	0	2	2	2
34	rs10873299	1264	ENSG00000119638	NEK9	0	0	0	0	2	2	2	2	2	0	10	10	10
34	rs10873299	1265	ENSG00000170348	TMED10	0	0	0	0	2	2	2	2	2	0	10	10	10
34	rs10873299	1266	ENSG00000170345	FOS	0	0	0	0	2	1	1	2	2	0	8	8	8
34	rs10873299	1267	ENSG00000140044	JDP2	0	0	0	0	1	0	0	0	0	0	1	1	1
34	rs10873299	1268	ENSG00000156127	BATF	0	0	0	0	0	0	0	0	0	0	0	0	0
34	rs10873299	1269	ENSG00000063761	ADCK1	0	0	0	0	0	0	0	0	0	0	0	0	0
34	rs10873299	1270	ENSG00000119686	FLVCR2	0	0	0	0	0	0	0	0	0	0	0	0	0
34	rs10873299	1271	ENSG00000119685	TTLL5	0	0	0	0	0	2	2	1	1	0	6	6	6
34	rs10873299	1272	ENSG00000133935	C14orf1	0	0	0	0	1	1	1	1	1	0	5	5	5
34	rs10873299	1273	ENSG00000119650	IFT43	0	0	0	0	0	1	1	2	2	0	6	6	6
34	rs10873299	1274	ENSG00000119699	TGFB3	0	0	0	0	1	1	1	1	1	0	5	5	5
34	rs10873299	1275	ENSG00000089916	C14orf118	0	0	0	0	2	2	2	2	2	0	10	10	10
34	rs10873299	1276	ENSG00000119715	ESRRB	0	0	0	0	0	0	0	0	0	0	0	0	0
34	rs10873299	1277	ENSG00000071246	VASH1	1	0	0	0	2	0	0	2	2	0	8	8	8
34	rs10873299	1278	ENSG00000013523	ANGEL1	1	0	0	0	1	1	1	1	1	0	7	7	7
34	rs10873299	1279	ENSG00000100565	C14orf166B	1	0	0	0	0	0	0	0	0	0	2	2	2
34	rs10873299	1280	ENSG00000119669	IRF2BPL	1	1	1	1	2	1	1	1	2	0	12	12	12
34	rs10873299	1281	ENSG00000151445	C14orf133	0	0	0	0	1	1	1	1	1	0	5	5	5
34	rs10873299	1282	ENSG00000165548	TMEM63C	1	0	0	0	0	0	0	0	0	0	2	2	2
34	rs10873299	1283	ENSG00000198894	KIAA1737	1	0	0	0	2	2	2	2	2	0	12	12	12
34	rs10873299	1284	ENSG00000177108	ZDHHC22	1	0	0	0	0	0	0	0	0	0	2	2	2
34	rs10873299	1285	ENSG00000100580	TMED8	0	0	0	0	0	0	0	0	0	0	0	0	0
34	rs10873299	1286	ENSG00000100577	GSTZ1	0	0	0	0	1	0	0	0	0	0	1	1	1
34	rs10873299	1287	ENSG00000221754	MIR1260A	1	0	0	0	0	0	0	0	0	0	2	2	2
34	rs10873299	1288	ENSG00000165553	NGB	1	0	0	0	0	0	0	0	0	0	2	2	2
34	rs10873299	1289	ENSG00000009830	POMT2	1	0	0	0	0	0	0	0	0	0	2	2	2
34	rs10873299	1290	ENSG00000165555	NOXRED1	0	0	0	0	0	0	0	0	0	0	0	0	0
34	rs10873299	1291	ENSG00000100583	SAMD15	0	0	0	0	0	0	0	0	0	0	0	0	0
34	rs10873299	1292	ENSG00000100593	ISM2	0	0	0	0	0	0	0	0	0	0	0	0	0
34	rs10873299	1293	ENSG00000100591	AHSA1	0	0	0	0	2	2	2	2	2	0	10	10	10
34	rs10873299	1294	ENSG00000119705	SLIRP	0	0	0	0	0	2	2	2	2	0	8	8	8
34	rs10873299	1295	ENSG00000100596	SPTLC2	0	0	0	0	0	1	1	1	1	0	4	4	4
34	rs10873299	1296	ENSG00000100601	ALKBH1	0	0	0	0	0	1	1	0	0	0	2	2	2
34	rs10873299	1297	ENSG00000197734	C14orf178	0	0	0	0	0	0	0	0	0	0	0	0	0
34	rs10873299	1298	ENSG00000100603	SNW1	0	0	0	0	1	2	2	2	2	0	9	9	9
34	rs10873299	1299	ENSG00000021645	NRXN3	0	0	0	0	0	0	0	0	0	0	0	0	0
35	rs62011291	1300	ENSG00000129003	VPS13C	0	0	0	0	2	2	2	2	1	0	9	9	9
35	rs62011291	1301	ENSG00000198535	C2CD4A	0	0	0	0	0	0	0	0	0	0	0	0	0
35	rs62011291	1302	ENSG00000205502	C2CD4B	0	0	0	0	0	0	0	0	0	0	0	0	0
35	rs62011291	1303	ENSG00000171914	TLN2	0	0	0	0	0	1	1	1	1	0	4	4	4
35	rs62011291	1304	ENSG00000140416	TPM1	0	0	0	0	2	2	2	2	2	0	10	10	10
35	rs62011291	1305	ENSG00000211137	MIR190A	0	0	0	0	0	0	0	0	0	0	0	0	0
35	rs62011291	1306	ENSG00000140455	USP3	1	1	0	0	1	2	1	1	1	0	11	8	8
35	rs62011291	1307	ENSG00000166128	RAB8B	1	0	0	0	0	1	2	1	1	0	7	7	7
35	rs62011291	1308	ENSG00000103642	LACTB	1	0	0	0	1	2	2	0	0	0	7	7	7
35	rs62011291	1309	ENSG00000185088	RPS27L	1	0	0	0	2	2	2	2	2	0	12	12	12
35	rs62011291	1310	ENSG00000074410	CA12	1	0	0	0	0	0	0	0	1	0	3	3	3
35	rs62011291	1311	ENSG00000138613	APH1B	1	0	0	0	0	1	1	0	0	0	4	4	4
35	rs62011291	1312	ENSG00000197361	FBXL22	1	1	1	1	2	0	0	1	0	0	8	8	8
35	rs62011291	1313	ENSG00000103657	HERC1	1	0	0	0	2	2	2	2	2	0	12	12	12
35	rs62011291	1314	ENSG00000199156	MIR422A	1	0	0	0	0	0	0	0	0	0	2	2	2
35	rs62011291	1315	ENSG00000035664	DAPK2	1	1	0	0	2	2	1	1	2	0	13	10	10
35	rs62011291	1316	ENSG00000200156	RNU5B-1	0	0	0	0	2	0	0	2	2	0	6	6	6
35	rs62011291	1317	ENSG00000028528	SNX1	1	1	0	0	2	2	2	1	1	0	13	10	10
35	rs62011291	1318	ENSG00000166797	FAM96A	1	1	0	0	1	2	2	2	2	0	14	11	11
35	rs62011291	1319	ENSG00000169118	CSNK1G1	0	0	0	0	0	1	1	0	0	0	2	2	2
35	rs62011291	1320	ENSG00000157734	SNX22	1	1	1	1	2	0	0	1	2	0	10	10	10
35	rs62011291	1321	ENSG00000166794	PPIB	0	0	0	0	2	0	0	2	2	0	6	6	6
35	rs62011291	1322	ENSG00000259316	CTD-2116N17.1	0	0	0	0	0	0	0	0	1	0	1	1	1
35	rs62011291	1323	ENSG00000166803	KIAA0101	0	0	0	0	0	0	0	0	1	0	1	1	1
35	rs62011291	1324	ENSG00000103671	TRIP4	0	0	0	0	1	1	1	1	1	0	5	5	5
35	rs62011291	1325	ENSG00000180357	ZNF609	0	0	0	0	1	2	2	1	1	0	7	7	7
35	rs62011291	1326	ENSG00000138615	CILP	0	0	0	0	0	1	1	0	1	0	3	3	3
35	rs62011291	1327	ENSG00000221033	MIR1272	0	0	0	0	1	0	0	0	0	0	1	1	1
35	rs62011291	1328	ENSG00000166831	RBPMS2	0	0	0	0	2	2	2	1	1	0	8	8	8
35	rs62011291	1329	ENSG00000241839	PLEKHO2	0	0	0	0	0	0	0	0	1	0	1	1	1
35	rs62011291	1330	ENSG00000140451	PIF1	0	0	0	0	0	0	0	0	0	0	0	0	0
35	rs62011291	1331	ENSG00000166839	ANKDD1A	0	0	0	0	0	1	1	0	0	0	2	2	2
35	rs62011291	1332	ENSG00000103707	MTFMT	0	0	0	0	1	1	1	0	0	0	3	3	3
35	rs62011291	1333	ENSG00000090487	SPG21	0	0	0	0	1	2	2	2	2	0	9	9	9
35	rs62011291	1334	ENSG00000186198	OSTBETA	0	0	0	0	0	0	0	0	0	0	0	0	0
35	rs62011291	1335	ENSG00000234438	KBTBD13	0	0	0	0	0	0	0	0	0	0	0	0	0
35	rs62011291	1336	ENSG00000103710	RASL12	0	0	0	0	1	1	2	2	2	0	8	8	8
35	rs62011291	1337	ENSG00000246922	UBAP1L	0	0	0	0	1	0	0	0	0	0	1	1	1
35	rs62011291	1338	ENSG00000090470	PDCD7	0	0	0	0	2	1	1	1	1	0	6	6	6
35	rs62011291	1339	ENSG00000166855	CLPX	0	0	0	0	1	2	2	2	2	0	9	9	9
35	rs62011291	1340	ENSG00000138617	PARP16	0	0	0	0	0	0	0	0	0	0	0	0	0
35	rs62011291	1341	ENSG00000199568	RNU5A-1	0	0	0	0	1	0	0	2	1	0	4	4	4
35	rs62011291	1342	ENSG00000174498	IGDCC3	0	0	0	0	0	0	0	0	0	0	0	0	0
35	rs62011291	1343	ENSG00000103742	IGDCC4	0	0	0	0	0	0	0	0	0	0	0	0	0
36	rs12591736	1344	ENSG00000169018	FEM1B	0	0	0	0	2	2	2	2	2	0	10	10	10
36	rs12591736	1345	ENSG00000138604	GLCE	0	0	0	0	0	1	1	1	1	0	4	4	4
36	rs12591736	1346	ENSG00000140350	ANP32A	0	0	0	0	1	2	2	2	2	0	9	9	9
36	rs12591736	1347	ENSG00000103647	CORO2B	0	0	0	0	0	1	1	0	0	0	2	2	2
36	rs12591736	1348	ENSG00000137809	ITGA11	0	0	0	0	1	1	1	1	1	0	5	5	5
36	rs12591736	1349	ENSG00000212766	LINC00277	0	0	0	0	0	0	0	0	0	0	0	0	0
36	rs12591736	1350	ENSG00000258484	SPESP1	0	0	0	0	0	1	1	0	0	0	2	2	2
36	rs12591736	1351	ENSG00000255346	NOX5	0	0	0	0	0	0	0	0	0	0	0	0	0
36	rs12591736	1352	ENSG00000137819	PAQR5	0	0	0	0	0	0	0	0	0	0	0	0	0
36	rs12591736	1353	ENSG00000137818	RPLP1	1	0	0	0	2	2	2	2	2	0	12	12	12
36	rs12591736	1354	ENSG00000137807	KIF23	0	0	0	0	0	0	0	1	2	0	3	3	3
36	rs12591736	1355	ENSG00000259703	C15orf50	1	0	0	0	0	0	0	0	0	0	2	2	2
36	rs12591736	1356	ENSG00000140332	TLE3	1	0	0	0	1	0	0	0	1	0	4	4	4
36	rs12591736	1357	ENSG00000207965	MIR629	1	0	0	0	0	0	0	0	0	0	2	2	2
36	rs12591736	1358	ENSG00000137831	UACA	1	0	0	0	1	2	2	2	2	0	11	11	11
36	rs12591736	1359	ENSG00000137821	LRRC49	0	0	0	0	0	1	2	1	1	0	5	5	5
36	rs12591736	1360	ENSG00000166173	LARP6	1	0	0	0	1	2	2	1	0	0	8	8	8
36	rs12591736	1361	ENSG00000187720	THSD4	0	0	0	0	0	2	2	1	0	0	5	5	5
36	rs12591736	1362	ENSG00000129028	THAP10	0	0	0	0	1	1	1	0	0	0	3	3	3
36	rs12591736	1363	ENSG00000225362	CT62	0	0	0	0	0	0	0	0	0	0	0	0	0
36	rs12591736	1364	ENSG00000066933	MYO9A	0	0	0	0	1	2	2	1	2	0	8	8	8
37	rs7172038	1365	ENSG00000187720	THSD4	0	0	0	0	0	2	2	1	0	0	5	5	5
37	rs7172038	1366	ENSG00000166233	ARIH1	0	0	0	0	1	2	2	1	2	0	8	8	8
37	rs7172038	1367	ENSG00000066933	MYO9A	0	0	0	0	1	2	2	1	2	0	8	8	8
37	rs7172038	1368	ENSG00000166192	SENP8	0	0	0	0	0	0	0	0	0	0	0	0	0
37	rs7172038	1369	ENSG00000140488	CELF6	0	0	0	0	0	0	0	0	0	0	0	0	0
37	rs7172038	1370	ENSG00000175318	GRAMD2	0	0	0	0	0	0	0	0	0	0	0	0	0
37	rs7172038	1371	ENSG00000067225	PKM2	0	0	0	0	2	2	2	2	2	0	10	10	10
37	rs7172038	1372	ENSG00000137817	PARP6	0	0	0	0	2	1	1	1	1	0	6	6	6
37	rs7172038	1373	ENSG00000213614	HEXA	0	0	0	0	1	1	1	2	2	0	7	7	7
37	rs7172038	1374	ENSG00000187806	TMEM202	0	0	0	0	0	0	0	0	0	0	0	0	0
37	rs7172038	1375	ENSG00000215186	GOLGA6B	1	0	0	0	0	0	0	0	0	0	2	2	2
37	rs7172038	1376	ENSG00000103855	CD276	1	1	1	1	1	1	1	1	2	0	11	11	11
37	rs7172038	1377	ENSG00000067141	NEO1	1	0	0	0	0	1	1	1	2	0	7	7	7
37	rs7172038	1378	ENSG00000140463	BBS4	1	0	0	0	1	1	1	1	1	0	7	7	7
37	rs7172038	1379	ENSG00000175202	HIGD2B	1	0	0	0	0	0	0	0	0	0	2	2	2
37	rs7172038	1380	ENSG00000159322	ADPGK	1	0	0	0	0	1	1	1	1	0	6	6	6
37	rs7172038	1381	ENSG00000138622	HCN4	1	1	1	1	0	0	1	1	1	1	12	12	12
37	rs7172038	1382	ENSG00000183324	C15orf60	1	0	0	0	0	0	1	0	0	0	3	3	3
37	rs7172038	1383	ENSG00000156642	NPTN	1	1	1	1	2	2	2	2	2	0	15	15	15
37	rs7172038	1384	ENSG00000205363	C15orf59	1	0	0	0	1	0	0	0	1	0	4	4	4
37	rs7172038	1385	ENSG00000167139	TBC1D21	1	0	0	0	0	0	0	0	0	0	2	2	2
37	rs7172038	1386	ENSG00000140474	ULK3	0	0	0	0	2	0	0	1	2	0	5	5	5
37	rs7172038	1387	ENSG00000129038	LOXL1	0	0	0	0	0	0	0	0	2	0	2	2	2
37	rs7172038	1388	ENSG00000140464	PML	0	0	0	0	1	0	0	0	0	0	1	1	1
37	rs7172038	1389	ENSG00000067221	STOML1	0	0	0	0	1	0	0	0	0	0	1	1	1
37	rs7172038	1390	ENSG00000159289	GOLGA6A	0	0	0	0	0	0	0	0	0	0	0	0	0
37	rs7172038	1391	ENSG00000167178	ISLR2	0	0	0	0	0	0	0	0	0	0	0	0	0
37	rs7172038	1392	ENSG00000179361	ARID3B	0	0	0	0	1	0	0	0	0	0	1	1	1
37	rs7172038	1393	ENSG00000129009	ISLR	0	0	0	0	2	1	0	1	2	0	6	6	6
37	rs7172038	1394	ENSG00000137868	STRA6	0	0	0	0	0	0	0	0	0	0	0	0	0
37	rs7172038	1395	ENSG00000260266	CTD-2311M21.2	0	0	0	0	0	0	0	0	0	0	0	0	0
37	rs7172038	1396	ENSG00000140459	CYP11A1	0	0	0	0	0	0	0	0	0	0	0	0	0
37	rs7172038	1397	ENSG00000140481	CCDC33	0	0	0	0	0	0	0	0	0	0	0	0	0
37	rs7172038	1398	ENSG00000138629	UBL7	0	0	0	0	0	0	1	2	2	0	5	5	5
37	rs7172038	1399	ENSG00000138623	SEMA7A	0	0	0	0	0	0	0	0	0	0	0	0	0
37	rs7172038	1400	ENSG00000179151	EDC3	0	0	0	0	1	0	0	0	0	0	1	1	1
37	rs7172038	1401	ENSG00000179335	CLK3	0	0	0	0	2	0	1	1	1	0	5	5	5
37	rs7172038	1402	ENSG00000140465	CYP1A1	0	0	0	0	0	0	0	0	0	0	0	0	0
37	rs7172038	1403	ENSG00000140505	CYP1A2	0	0	0	0	0	0	0	0	0	0	0	0	0
37	rs7172038	1404	ENSG00000103653	CSK	0	0	0	0	1	0	0	1	1	0	3	3	3
37	rs7172038	1405	ENSG00000140506	LMAN1L	0	0	0	0	2	1	0	0	0	0	3	3	3
37	rs7172038	1406	ENSG00000213578	CPLX3	0	0	0	0	0	2	1	0	0	0	3	3	3
37	rs7172038	1407	ENSG00000140497	SCAMP2	0	0	0	0	2	2	2	2	2	0	10	10	10
37	rs7172038	1408	ENSG00000167195	GOLGA6C	0	0	0	0	0	0	0	0	0	0	0	0	0
37	rs7172038	1409	ENSG00000178761	FAM219B	0	0	0	0	2	2	1	2	2	0	9	9	9
37	rs7172038	1410	ENSG00000178802	MPI	0	0	0	0	2	1	1	2	2	0	8	8	8
37	rs7172038	1411	ENSG00000198794	SCAMP5	0	0	0	0	0	0	0	0	0	0	0	0	0
37	rs7172038	1412	ENSG00000178741	COX5A	0	0	0	0	2	2	2	2	2	0	10	10	10
37	rs7172038	1413	ENSG00000178718	RPP25	0	0	0	0	0	0	0	0	0	0	0	0	0
37	rs7172038	1414	ENSG00000138621	PPCDC	0	0	0	0	0	0	0	0	0	0	0	0	0
37	rs7172038	1415	ENSG00000167173	C15orf39	0	0	0	0	1	0	0	0	0	0	1	1	1
38	rs12908004	1416	ENSG00000169684	CHRNA5	0	0	0	0	0	0	0	0	0	0	0	0	0
38	rs12908004	1417	ENSG00000136381	IREB2	0	0	0	0	1	2	2	1	2	0	8	8	8
38	rs12908004	1418	ENSG00000188266	AGPHD1	0	0	0	0	0	2	2	0	0	0	4	4	4
38	rs12908004	1419	ENSG00000041357	PSMA4	0	0	0	0	2	2	2	2	2	0	10	10	10
38	rs12908004	1420	ENSG00000080644	CHRNA3	0	0	0	0	0	0	0	0	0	0	0	0	0
38	rs12908004	1421	ENSG00000117971	CHRNB4	0	0	0	0	0	0	0	0	0	0	0	0	0
38	rs12908004	1422	ENSG00000185787	MORF4L1	0	0	0	0	1	2	2	2	2	0	9	9	9
38	rs12908004	1423	ENSG00000136378	ADAMTS7	0	0	0	0	2	0	0	1	1	0	4	4	4
38	rs12908004	1424	ENSG00000103811	CTSH	0	0	0	0	2	1	1	1	1	0	6	6	6
38	rs12908004	1425	ENSG00000058335	RASGRF1	0	0	0	0	0	0	0	0	0	0	0	0	0
38	rs12908004	1426	ENSG00000207695	MIR184	0	0	0	0	0	0	0	0	0	0	0	0	0
38	rs12908004	1427	ENSG00000235711	ANKRD34C	0	0	0	0	0	0	0	0	0	0	0	0	0
38	rs12908004	1428	ENSG00000166557	TMED3	0	0	0	0	0	0	0	2	2	0	4	4	4
38	rs12908004	1429	ENSG00000169330	KIAA1024	0	0	0	0	0	0	0	0	0	0	0	0	0
38	rs12908004	1430	ENSG00000136371	MTHFS	0	0	0	0	0	2	2	1	1	0	6	6	6
38	rs12908004	1431	ENSG00000180953	ST20	0	0	0	0	1	0	0	0	0	0	1	1	1
38	rs12908004	1432	ENSG00000086666	ZFAND6	0	0	0	0	1	2	2	2	2	0	9	9	9
38	rs12908004	1433	ENSG00000140379	BCL2A1	0	0	0	0	0	0	0	0	0	0	0	0	0
38	rs12908004	1434	ENSG00000103876	FAH	0	0	0	0	1	1	0	0	0	0	2	2	2
38	rs12908004	1435	ENSG00000117899	MESDC2	1	0	0	0	1	1	1	1	1	0	7	7	7
38	rs12908004	1436	ENSG00000208003	MIR549	1	0	0	0	0	0	0	0	0	0	2	2	2
38	rs12908004	1437	ENSG00000136379	FAM108C1	1	0	0	0	0	0	0	0	0	0	2	2	2
38	rs12908004	1438	ENSG00000103888	KIAA1199	1	0	0	0	0	0	0	1	1	0	4	4	4
38	rs12908004	1439	ENSG00000172349	IL16	0	0	0	0	0	0	0	0	0	0	0	0	0
38	rs12908004	1440	ENSG00000140406	MESDC1	0	0	0	0	2	0	0	0	0	0	2	2	2
38	rs12908004	1441	ENSG00000156206	C15orf26	0	0	0	0	0	0	0	0	0	0	0	0	0
38	rs12908004	1442	ENSG00000172345	STARD5	0	0	0	0	0	0	0	0	0	0	0	0	0
38	rs12908004	1443	ENSG00000183496	MEX3B	0	0	0	0	0	0	0	0	1	0	1	1	1
38	rs12908004	1444	ENSG00000188869	TMC3	0	0	0	0	0	0	0	0	0	0	0	0	0
38	rs12908004	1445	ENSG00000140598	EFTUD1	0	0	0	0	0	1	1	1	1	0	4	4	4
38	rs12908004	1446	ENSG00000188659	FAM154B	0	0	0	0	0	0	0	0	0	0	0	0	0
39	rs12908437	1447	ENSG00000182253	SYNM	0	0	0	0	2	2	2	1	1	0	8	8	8
39	rs12908437	1448	ENSG00000140450	ARRDC4	0	0	0	0	1	2	2	1	1	0	7	7	7
39	rs12908437	1449	ENSG00000140443	IGF1R	1	1	1	1	1	1	1	1	1	1	14	14	14
39	rs12908437	1450	ENSG00000185087	FAM169B	1	0	0	0	0	0	0	0	0	0	2	2	2
39	rs12908437	1451	ENSG00000183571	PGPEP1L	1	0	0	0	0	0	0	0	0	0	2	2	2
39	rs12908437	1452	ENSG00000103852	TTC23	0	0	0	0	1	1	1	1	1	0	5	5	5
39	rs12908437	1453	ENSG00000183060	LYSMD4	0	0	0	0	1	0	0	1	1	0	3	3	3
39	rs12908437	1454	ENSG00000168904	LRRC28	0	0	0	0	0	1	2	1	1	0	5	5	5
39	rs12908437	1455	ENSG00000068305	MEF2A	0	0	0	0	1	2	2	2	2	0	9	9	9
39	rs12908437	1456	ENSG00000259363	CTD-2054N24.2	0	0	0	0	1	0	0	0	0	0	1	1	1
39	rs12908437	1457	ENSG00000182397	DNM1P46	0	0	0	0	0	0	0	0	0	0	0	0	0
39	rs12908437	1458	ENSG00000140470	ADAMTS17	0	0	0	0	0	0	0	0	0	0	0	0	0
39	rs12908437	1459	ENSG00000183475	ASB7	0	0	0	0	0	1	1	0	0	0	2	2	2
39	rs12908437	1460	ENSG00000154227	CERS3	0	0	0	0	0	0	0	0	0	0	0	0	0
39	rs12908437	1461	ENSG00000140471	LINS	0	0	0	0	1	1	1	0	1	0	4	4	4
40	rs2286466	1462	ENSG00000140988	RPS2	1	1	1	1	2	0	0	2	2	0	11	11	11
40	rs2286466	1463	ENSG00000090565	RAB11FIP3	0	0	0	0	0	0	0	1	1	0	2	2	2
40	rs2286466	1464	ENSG00000130656	HBZ	0	0	0	0	0	0	0	0	0	0	0	0	0
40	rs2286466	1465	ENSG00000103152	MPG	0	0	0	0	0	0	0	1	1	0	2	2	2
40	rs2286466	1466	ENSG00000007384	RHBDF1	0	0	0	0	1	0	0	1	1	0	3	3	3
40	rs2286466	1467	ENSG00000103148	NPRL3	0	0	0	0	0	0	0	0	0	0	0	0	0
40	rs2286466	1468	ENSG00000206177	HBM	0	0	0	0	0	0	0	0	0	0	0	0	0
40	rs2286466	1469	ENSG00000167930	ITFG3	0	0	0	0	0	1	0	2	2	0	5	5	5
40	rs2286466	1470	ENSG00000188536	HBA2	0	0	0	0	0	0	0	2	2	0	4	4	4
40	rs2286466	1471	ENSG00000206172	HBA1	0	0	0	0	0	0	0	2	2	0	4	4	4
40	rs2286466	1472	ENSG00000086506	HBQ1	0	0	0	0	0	0	0	0	0	0	0	0	0
40	rs2286466	1473	ENSG00000007392	LUC7L	0	0	0	0	2	1	1	2	2	0	8	8	8
40	rs2286466	1474	ENSG00000103202	NME4	0	0	0	0	1	1	2	2	2	0	8	8	8
40	rs2286466	1475	ENSG00000103126	AXIN1	0	0	0	0	0	0	0	0	1	0	1	1	1
40	rs2286466	1476	ENSG00000242173	ARHGDIG	0	0	0	0	0	0	0	0	0	0	0	0	0
40	rs2286466	1477	ENSG00000076344	RGS11	0	0	0	0	2	0	0	0	0	0	2	2	2
40	rs2286466	1478	ENSG00000185615	PDIA2	0	0	0	0	0	0	0	0	0	0	0	0	0
40	rs2286466	1479	ENSG00000236829	Z97634.5	0	0	0	0	0	0	0	0	0	0	0	0	0
40	rs2286466	1480	ENSG00000086504	MRPL28	0	0	0	0	0	0	0	2	2	0	4	4	4
40	rs2286466	1481	ENSG00000129925	TMEM8A	0	0	0	0	1	0	0	1	1	0	3	3	3
40	rs2286466	1482	ENSG00000242612	DECR2	0	0	0	0	1	0	0	0	0	0	1	1	1
40	rs2286466	1483	ENSG00000007541	PIGQ	0	0	0	0	1	0	0	0	1	0	2	2	2
40	rs2286466	1484	ENSG00000161992	C16orf11	0	0	0	0	0	0	0	0	0	0	0	0	0
40	rs2286466	1485	ENSG00000103326	SOLH	0	0	0	0	0	0	0	0	0	0	0	0	0
40	rs2286466	1486	ENSG00000127578	WFIKKN1	0	0	0	0	0	0	0	0	0	0	0	0	0
40	rs2286466	1487	ENSG00000257108	NHLRC4	0	0	0	0	0	0	0	0	0	0	0	0	0
40	rs2286466	1488	ENSG00000197562	RAB40C	0	0	0	0	0	0	0	0	0	0	0	0	0
40	rs2286466	1489	ENSG00000172366	FAM195A	0	0	0	0	1	0	0	0	0	0	1	1	1
40	rs2286466	1490	ENSG00000130731	C16orf13	0	0	0	0	2	0	1	2	2	0	7	7	7
40	rs2286466	1491	ENSG00000102854	MSLN	0	0	0	0	0	0	0	0	1	0	1	1	1
40	rs2286466	1492	ENSG00000103266	STUB1	0	0	0	0	1	0	0	0	1	0	2	2	2
40	rs2286466	1493	ENSG00000140983	RHOT2	0	0	0	0	2	0	0	2	2	0	6	6	6
40	rs2286466	1494	ENSG00000161996	WDR90	0	0	0	0	1	0	0	0	0	0	1	1	1
40	rs2286466	1495	ENSG00000103269	RHBDL1	0	0	0	0	0	0	0	0	0	0	0	0	0
40	rs2286466	1496	ENSG00000127580	WDR24	0	0	0	0	2	0	0	0	0	0	2	2	2
40	rs2286466	1497	ENSG00000161999	JMJD8	0	0	0	0	1	0	0	1	1	0	3	3	3
40	rs2286466	1498	ENSG00000167945	PRR25	0	0	0	0	0	0	0	0	0	0	0	0	0
40	rs2286466	1499	ENSG00000103245	NARFL	0	0	0	0	1	0	0	1	1	0	3	3	3
40	rs2286466	1500	ENSG00000103260	METRN	0	0	0	0	2	0	0	0	1	0	3	3	3
40	rs2286466	1501	ENSG00000127585	FBXL16	0	0	0	0	0	0	0	0	0	0	0	0	0
40	rs2286466	1502	ENSG00000103254	FAM173A	0	0	0	0	0	0	0	0	1	0	1	1	1
40	rs2286466	1503	ENSG00000103253	HAGHL	0	0	0	0	0	0	0	0	0	0	0	0	0
40	rs2286466	1504	ENSG00000162004	CCDC78	0	0	0	0	0	0	0	0	0	0	0	0	0
40	rs2286466	1505	ENSG00000007376	RPUSD1	0	0	0	0	0	0	0	0	0	0	0	0	0
40	rs2286466	1506	ENSG00000207579	MIR662	0	0	0	0	0	0	0	0	0	0	0	0	0
40	rs2286466	1507	ENSG00000127588	GNG13	0	0	0	0	0	0	0	0	0	0	0	0	0
40	rs2286466	1508	ENSG00000127586	CHTF18	0	0	0	0	0	0	0	0	1	0	1	1	1
40	rs2286466	1509	ENSG00000103227	LMF1	0	0	0	0	0	0	0	0	0	0	0	0	0
40	rs2286466	1510	ENSG00000131634	TMEM204	1	0	0	0	1	0	0	0	1	0	4	4	4
40	rs2286466	1511	ENSG00000095917	TPSD1	1	0	0	0	0	0	0	0	0	0	2	2	2
40	rs2286466	1512	ENSG00000184471	C1QTNF8	0	0	0	0	0	0	0	0	0	0	0	0	0
40	rs2286466	1513	ENSG00000005513	SOX8	0	0	0	0	0	0	0	0	0	0	0	0	0
40	rs2286466	1514	ENSG00000162009	SSTR5	0	0	0	0	0	0	0	0	0	0	0	0	0
40	rs2286466	1515	ENSG00000196557	CACNA1H	1	0	0	0	0	0	0	0	0	0	2	2	2
40	rs2286466	1516	ENSG00000116176	TPSG1	1	0	0	0	0	0	0	0	0	0	2	2	2
40	rs2286466	1517	ENSG00000172236	TPSAB1	1	0	0	0	0	0	0	0	0	0	2	2	2
40	rs2286466	1518	ENSG00000197253	TPSB2	1	0	0	0	0	0	0	0	0	0	2	2	2
40	rs2286466	1519	ENSG00000090581	GNPTG	1	0	0	0	2	1	1	1	2	0	9	9	9
40	rs2286466	1520	ENSG00000007516	BAIAP3	1	0	0	0	0	0	0	0	0	0	2	2	2
40	rs2286466	1521	ENSG00000103275	UBE2I	1	0	0	0	1	2	2	2	2	0	11	11	11
40	rs2286466	1522	ENSG00000007520	C16orf42	1	0	0	0	0	0	0	1	2	0	5	5	5
40	rs2286466	1523	ENSG00000197599	CCDC154	1	0	0	0	0	0	0	0	0	0	2	2	2
40	rs2286466	1524	ENSG00000059145	UNKL	1	0	0	0	0	0	0	0	0	0	2	2	2
40	rs2286466	1525	ENSG00000174109	C16orf91	1	0	0	0	0	0	0	0	0	0	2	2	2
40	rs2286466	1526	ENSG00000103249	CLCN7	1	0	0	0	1	0	0	0	1	0	4	4	4
40	rs2286466	1527	ENSG00000251692	PTX4	1	0	0	0	0	0	0	0	0	0	2	2	2
40	rs2286466	1528	ENSG00000100726	TELO2	1	0	0	0	0	0	0	1	1	0	4	4	4
40	rs2286466	1529	ENSG00000187535	IFT140	1	0	0	0	0	0	0	0	0	0	2	2	2
40	rs2286466	1530	ENSG00000007545	CRAMP1L	1	0	0	0	0	0	0	0	1	0	3	3	3
40	rs2286466	1531	ENSG00000138834	MAPK8IP3	1	0	0	0	1	0	0	1	2	0	6	6	6
40	rs2286466	1532	ENSG00000206053	HN1L	1	0	0	0	0	1	1	1	2	0	7	7	7
40	rs2286466	1533	ENSG00000180185	FAHD1	1	0	0	0	0	1	1	1	1	0	6	6	6
40	rs2286466	1534	ENSG00000103024	NME3	1	1	1	1	2	0	0	1	1	0	9	9	9
40	rs2286466	1535	ENSG00000197774	EME2	1	1	1	1	1	0	0	0	0	0	6	6	6
40	rs2286466	1536	ENSG00000074071	MRPS34	1	1	1	1	1	0	1	2	2	0	11	11	11
40	rs2286466	1537	ENSG00000162032	SPSB3	1	0	1	0	0	0	0	2	2	0	6	9	6
40	rs2286466	1538	ENSG00000095906	NUBP2	1	0	1	0	1	0	0	1	2	0	6	9	6
40	rs2286466	1539	ENSG00000099769	IGFALS	1	1	1	1	0	0	0	0	0	0	5	5	5
40	rs2286466	1540	ENSG00000063854	HAGH	1	1	1	1	0	1	1	2	2	0	11	11	11
40	rs2286466	1541	ENSG00000162039	C16orf73	1	0	0	0	0	0	0	0	0	0	2	2	2
40	rs2286466	1542	ENSG00000140990	NDUFB10	1	1	1	1	2	2	2	2	2	0	15	15	15
40	rs2286466	1543	ENSG00000162040	HS3ST6	1	1	1	1	0	0	0	0	0	0	5	5	5
40	rs2286466	1544	ENSG00000198736	MSRB1	1	1	1	1	0	0	0	0	0	0	5	5	5
40	rs2286466	1545	ENSG00000140986	RPL3L	1	1	1	1	2	1	0	0	0	1	12	12	12
40	rs2286466	1546	ENSG00000183751	TBL3	1	1	1	1	0	0	0	0	1	0	6	6	6
40	rs2286466	1547	ENSG00000206811	SNORA10	1	0	0	0	0	0	0	1	1	0	4	4	4
40	rs2286466	1548	ENSG00000255198	SNHG9	1	0	0	0	1	0	0	2	2	0	7	7	7
40	rs2286466	1549	ENSG00000207405	SNORA64	1	0	0	0	0	0	0	2	2	0	6	6	6
40	rs2286466	1550	ENSG00000179580	RNF151	1	1	1	1	0	0	0	0	0	0	5	5	5
40	rs2286466	1551	ENSG00000167964	RAB26	1	1	1	1	0	0	0	0	0	0	5	5	5
40	rs2286466	1552	ENSG00000103197	TSC2	1	1	1	1	1	1	1	1	2	0	11	11	11
40	rs2286466	1553	ENSG00000196408	NOXO1	1	1	1	1	0	0	0	0	0	0	5	5	5
40	rs2286466	1554	ENSG00000127561	SYNGR3	1	1	1	1	0	0	0	0	0	0	5	5	5
40	rs2286466	1555	ENSG00000127554	GFER	1	1	1	1	0	0	0	0	1	0	6	6	6
40	rs2286466	1556	ENSG00000167962	ZNF598	1	1	1	1	0	0	0	0	0	0	5	5	5
40	rs2286466	1557	ENSG00000065057	NTHL1	1	1	1	1	0	0	0	1	1	0	7	7	7
40	rs2286466	1558	ENSG00000183971	NPW	1	1	1	1	0	0	0	0	0	0	5	5	5
40	rs2286466	1559	ENSG00000065054	SLC9A3R2	1	1	1	1	0	2	1	1	1	0	10	10	10
40	rs2286466	1560	ENSG00000221656	MIR1225	1	0	0	0	0	0	0	0	0	0	2	2	2
40	rs2286466	1561	ENSG00000167967	E4F1	0	0	0	0	0	0	0	1	1	0	2	2	2
40	rs2286466	1562	ENSG00000167965	MLST8	0	1	1	1	2	0	0	1	1	0	7	7	7
40	rs2286466	1563	ENSG00000167971	CASKIN1	0	1	1	1	0	0	0	0	0	0	3	3	3
40	rs2286466	1564	ENSG00000206630	SNORD60	1	0	0	0	2	0	0	1	1	0	6	6	6
40	rs2286466	1565	ENSG00000131653	TRAF7	1	1	1	1	0	0	0	1	2	0	8	8	8
40	rs2286466	1566	ENSG00000182685	C16orf79	0	0	0	0	1	0	0	0	0	0	1	1	1
40	rs2286466	1567	ENSG00000184207	PGP	0	1	1	1	2	0	0	0	1	0	6	6	6
40	rs2286466	1568	ENSG00000167968	DNASE1L2	0	1	1	1	0	0	0	0	0	0	3	3	3
40	rs2286466	1569	ENSG00000167969	ECI1	0	0	1	0	2	1	1	2	2	0	8	11	8
40	rs2286466	1570	ENSG00000205937	RNPS1	0	0	0	0	2	1	1	2	2	0	8	8	8
40	rs2286466	1571	ENSG00000167972	ABCA3	0	1	1	1	0	0	0	0	0	0	3	3	3
40	rs2286466	1572	ENSG00000205923	CEMP1	0	1	1	1	0	0	0	0	0	0	3	3	3
40	rs2286466	1573	ENSG00000238098	ABCA17P	0	0	0	0	0	0	0	0	0	0	0	0	0
40	rs2286466	1574	ENSG00000162063	CCNF	0	1	1	1	0	0	0	0	0	0	3	3	3
40	rs2286466	1575	ENSG00000162062	C16orf59	0	1	1	1	0	0	0	0	0	0	3	3	3
40	rs2286466	1576	ENSG00000162066	AMDHD2	0	0	0	0	0	0	0	0	0	0	0	0	0
40	rs2286466	1577	ENSG00000162068	NTN3	0	1	1	1	0	0	0	0	0	0	3	3	3
40	rs2286466	1578	ENSG00000162065	TBC1D24	0	1	1	1	1	0	0	0	0	0	4	4	4
40	rs2286466	1579	ENSG00000185883	ATP6V0C	0	1	1	1	0	2	2	1	2	0	10	10	10
40	rs2286466	1580	ENSG00000140992	PDPK1	0	1	1	1	1	1	1	0	0	0	6	6	6
40	rs2286466	1581	ENSG00000085644	ZNF213	0	0	0	0	1	0	0	0	0	0	1	1	1
40	rs2286466	1582	ENSG00000131650	KREMEN2	0	0	0	0	0	0	0	0	0	0	0	0	0
40	rs2286466	1583	ENSG00000167977	KCTD5	0	0	0	0	0	0	0	0	1	0	1	1	1
40	rs2286466	1584	ENSG00000215154	AC141586.5	0	0	0	0	1	0	0	0	0	0	1	1	1
40	rs2286466	1585	ENSG00000162078	ZG16B	0	0	0	0	0	0	0	0	0	0	0	0	0
40	rs2286466	1586	ENSG00000205913	CTD-2270P14.3	0	0	0	0	0	0	0	0	0	0	0	0	0
40	rs2286466	1587	ENSG00000172382	PRSS27	0	0	0	0	0	0	0	0	0	0	0	0	0
40	rs2286466	1588	ENSG00000167978	SRRM2	0	0	0	0	2	2	2	2	2	0	10	10	10
40	rs2286466	1589	ENSG00000103363	TCEB2	0	0	0	0	1	1	1	2	2	0	7	7	7
40	rs2286466	1590	ENSG00000103355	PRSS33	0	0	0	0	0	0	0	0	0	0	0	0	0
40	rs2286466	1591	ENSG00000007038	PRSS21	0	0	0	0	0	0	0	0	0	0	0	0	0
40	rs2286466	1592	ENSG00000005001	PRSS22	0	0	0	0	0	0	0	0	0	0	0	0	0
40	rs2286466	1593	ENSG00000172460	PRSS30P	0	0	0	0	0	0	0	0	0	0	0	0	0
40	rs2286466	1594	ENSG00000059122	FLYWCH1	0	0	0	0	1	0	0	0	0	0	1	1	1
40	rs2286466	1595	ENSG00000162076	FLYWCH2	0	0	0	0	0	0	0	1	1	0	2	2	2
40	rs2286466	1596	ENSG00000131652	THOC6	0	0	0	0	0	0	0	1	1	0	2	2	2
40	rs2286466	1597	ENSG00000006327	TNFRSF12A	0	0	0	0	2	0	0	1	1	0	4	4	4
40	rs2286466	1598	ENSG00000162073	PAQR4	0	0	0	0	0	0	0	0	0	0	0	0	0
40	rs2286466	1599	ENSG00000127564	PKMYT1	0	0	0	0	0	0	0	0	0	0	0	0	0
40	rs2286466	1600	ENSG00000213937	CLDN9	0	0	0	0	0	0	0	0	0	0	0	0	0
40	rs2286466	1601	ENSG00000184697	CLDN6	0	0	0	0	0	0	0	0	0	0	0	0	0
40	rs2286466	1602	ENSG00000103145	HCFC1R1	0	0	0	0	2	0	0	2	2	0	6	6	6
40	rs2286466	1603	ENSG00000008516	MMP25	0	0	0	0	0	0	0	0	0	0	0	0	0
40	rs2286466	1604	ENSG00000162069	CCDC64B	0	0	0	0	0	0	0	0	0	0	0	0	0
40	rs2286466	1605	ENSG00000008517	IL32	0	0	0	0	0	0	0	0	0	0	0	0	0
40	rs2286466	1606	ENSG00000122386	ZNF205	0	0	0	0	0	0	0	0	1	0	1	1	1
40	rs2286466	1607	ENSG00000130182	ZSCAN10	0	0	0	0	0	0	0	0	0	0	0	0	0
40	rs2286466	1608	ENSG00000168124	OR1F1	0	0	0	0	0	0	0	0	0	0	0	0	0
40	rs2286466	1609	ENSG00000006194	ZNF263	0	0	0	0	1	0	0	1	1	0	3	3	3
40	rs2286466	1610	ENSG00000203581	OR1F2P	0	0	0	0	0	0	0	0	0	0	0	0	0
40	rs2286466	1611	ENSG00000010539	ZNF200	0	0	0	0	1	0	0	0	0	0	1	1	1
40	rs2286466	1612	ENSG00000103313	MEFV	0	0	0	0	0	0	0	0	0	0	0	0	0
40	rs2286466	1613	ENSG00000140993	TIGD7	0	0	0	0	1	1	1	0	1	0	4	4	4
40	rs2286466	1614	ENSG00000162086	ZNF75A	0	0	0	0	2	2	1	1	1	0	7	7	7
40	rs2286466	1615	ENSG00000168158	OR2C1	0	0	0	0	0	0	0	0	0	0	0	0	0
40	rs2286466	1616	ENSG00000215131	C16orf90	0	0	0	0	0	0	0	0	0	0	0	0	0
40	rs2286466	1617	ENSG00000103343	ZNF174	0	0	0	0	0	0	1	0	0	0	1	1	1
40	rs2286466	1618	ENSG00000232196	MTRNR2L4	0	0	0	0	2	0	0	0	0	0	2	2	2
40	rs2286466	1619	ENSG00000140987	ZNF434	0	0	0	0	2	1	1	0	0	0	4	4	4
40	rs2286466	1620	ENSG00000122390	NAA60	0	0	0	0	0	2	2	0	0	0	4	4	4
40	rs2286466	1621	ENSG00000167981	ZNF597	0	0	0	0	2	1	1	0	0	0	4	4	4
40	rs2286466	1622	ENSG00000167984	NLRC3	0	0	0	0	1	0	0	0	0	0	1	1	1
40	rs2286466	1623	ENSG00000103351	CLUAP1	0	0	0	0	1	1	1	1	1	0	5	5	5
40	rs2286466	1624	ENSG00000188827	SLX4	0	0	0	0	1	0	0	0	0	0	1	1	1
40	rs2286466	1625	ENSG00000213918	DNASE1	0	0	0	0	0	0	0	0	0	0	0	0	0
40	rs2286466	1626	ENSG00000126602	TRAP1	0	0	0	0	0	1	2	2	2	0	7	7	7
40	rs2286466	1627	ENSG00000005339	CREBBP	0	0	0	0	2	2	2	1	1	0	8	8	8
41	rs2359171	1628	ENSG00000157423	HYDIN	0	0	0	0	0	0	0	0	0	0	0	0	0
41	rs2359171	1629	ENSG00000167377	ZNF23	0	0	0	0	1	1	1	0	0	0	3	3	3
41	rs2359171	1630	ENSG00000180917	FTSJD1	0	0	0	0	2	1	1	1	1	0	6	6	6
41	rs2359171	1631	ENSG00000172137	CALB2	0	0	0	0	0	0	0	0	0	0	0	0	0
41	rs2359171	1632	ENSG00000157429	ZNF19	0	0	0	0	0	0	0	0	0	0	0	0	0
41	rs2359171	1633	ENSG00000140835	CHST4	0	0	0	0	0	0	0	0	0	0	0	0	0
41	rs2359171	1634	ENSG00000198650	TAT	0	0	0	0	0	0	0	0	0	0	0	0	0
41	rs2359171	1635	ENSG00000040199	PHLPP2	0	0	0	0	0	0	1	0	0	0	1	1	1
41	rs2359171	1636	ENSG00000140832	MARVELD3	0	0	0	0	0	0	0	0	0	0	0	0	0
41	rs2359171	1637	ENSG00000224470	ATXN1L	0	0	0	0	2	1	1	0	0	0	4	4	4
41	rs2359171	1638	ENSG00000223224	SNORD71	0	0	0	0	2	2	2	0	0	0	6	6	6
41	rs2359171	1639	ENSG00000166747	AP1G1	0	0	0	0	2	2	2	1	1	0	8	8	8
41	rs2359171	1640	ENSG00000102984	ZNF821	0	0	0	0	0	0	0	0	0	0	0	0	0
41	rs2359171	1641	ENSG00000182149	IST1	0	0	0	0	2	2	2	2	2	0	10	10	10
41	rs2359171	1642	ENSG00000261701	HPR	1	0	0	0	2	1	1	0	0	0	6	6	6
41	rs2359171	1643	ENSG00000140830	TXNL4B	1	1	0	0	2	1	1	0	0	0	9	6	6
41	rs2359171	1644	ENSG00000102967	DHODH	0	0	0	0	2	1	1	0	0	0	4	4	4
41	rs2359171	1645	ENSG00000257017	HP	1	0	0	0	2	0	0	0	0	0	4	4	4
41	rs2359171	1646	ENSG00000140829	DHX38	1	1	0	0	2	1	1	1	2	0	12	9	9
41	rs2359171	1647	ENSG00000118557	PMFBP1	1	1	0	0	0	0	0	0	0	0	5	2	2
41	rs2359171	1648	ENSG00000140836	ZFHX3	1	0	0	0	1	2	2	0	0	1	11	11	11
41	rs2359171	1649	ENSG00000103035	PSMD7	1	0	0	0	2	2	2	1	1	0	10	10	10
41	rs2359171	1650	ENSG00000196436	NPIPL2	1	0	0	0	1	0	0	0	0	0	3	3	3
41	rs2359171	1651	ENSG00000140839	CLEC18B	0	0	0	0	0	0	0	0	0	0	0	0	0
41	rs2359171	1652	ENSG00000090863	GLG1	0	0	0	0	1	2	2	2	2	0	9	9	9
41	rs2359171	1653	ENSG00000168404	MLKL	0	0	0	0	0	1	1	0	0	0	2	2	2
41	rs2359171	1654	ENSG00000168411	RFWD3	0	0	0	0	0	1	1	0	0	0	2	2	2
41	rs2359171	1655	ENSG00000103089	FA2H	0	0	0	0	0	0	0	0	0	0	0	0	0
41	rs2359171	1656	ENSG00000103091	WDR59	0	0	0	0	1	1	1	1	1	0	5	5	5
42	rs8073937	1657	ENSG00000161940	BCL6B	0	1	0	0	0	0	0	0	1	0	4	1	1
42	rs8073937	1658	ENSG00000179314	WSCD1	0	0	0	0	0	0	0	0	0	0	0	0	0
42	rs8073937	1659	ENSG00000129221	AIPL1	0	0	0	0	0	0	0	0	0	0	0	0	0
42	rs8073937	1660	ENSG00000091622	PITPNM3	0	0	0	0	0	0	0	0	0	0	0	0	0
42	rs8073937	1661	ENSG00000129195	FAM64A	0	0	0	0	0	0	0	0	1	0	1	1	1
42	rs8073937	1662	ENSG00000198920	KIAA0753	0	0	0	0	1	1	1	0	1	0	4	4	4
42	rs8073937	1663	ENSG00000108590	MED31	0	0	0	0	2	1	1	0	0	0	4	4	4
42	rs8073937	1664	ENSG00000129235	TXNDC17	0	0	0	0	2	1	1	1	1	0	6	6	6
42	rs8073937	1665	ENSG00000215067	MIR497HG	0	0	0	0	0	0	0	0	0	0	0	0	0
42	rs8073937	1666	ENSG00000141485	SLC13A5	0	0	0	0	0	0	0	0	0	0	0	0	0
42	rs8073937	1667	ENSG00000262943	ALOX12P2	0	0	0	0	0	0	0	0	0	0	0	0	0
42	rs8073937	1668	ENSG00000132530	XAF1	0	0	0	0	1	2	2	0	0	0	5	5	5
42	rs8073937	1669	ENSG00000177294	FBXO39	0	0	0	0	0	0	0	0	0	0	0	0	0
42	rs8073937	1670	ENSG00000167858	TEKT1	0	0	0	0	0	0	0	0	0	0	0	0	0
42	rs8073937	1671	ENSG00000219200	RNASEK	0	0	0	0	2	1	2	2	2	0	9	9	9
42	rs8073937	1672	ENSG00000108839	ALOX12	0	0	0	0	1	0	0	0	0	0	1	1	1
42	rs8073937	1673	ENSG00000258315	C17orf49	0	0	0	0	2	0	0	1	2	0	5	5	5
42	rs8073937	1674	ENSG00000200463	SNORD118	0	0	0	0	0	0	0	0	0	0	0	0	0
42	rs8073937	1675	ENSG00000209582	SNORA48	1	0	0	0	0	0	1	2	2	0	7	7	7
42	rs8073937	1676	ENSG00000072778	ACADVL	1	0	0	0	2	2	2	2	2	0	12	12	12
42	rs8073937	1677	ENSG00000132514	CLEC10A	0	1	0	0	0	0	0	0	0	0	3	0	0
42	rs8073937	1678	ENSG00000174327	SLC16A13	0	1	0	0	0	0	0	0	0	0	3	0	0
42	rs8073937	1679	ENSG00000174326	SLC16A11	0	1	0	0	0	0	0	0	0	0	3	0	0
42	rs8073937	1680	ENSG00000132535	DLG4	1	1	1	1	0	0	0	0	0	0	5	5	5
42	rs8073937	1681	ENSG00000161944	ASGR2	0	1	0	0	0	0	0	0	0	0	3	0	0
42	rs8073937	1682	ENSG00000141505	ASGR1	0	0	0	0	0	0	0	0	0	0	0	0	0
42	rs8073937	1683	ENSG00000248871	TNFSF12-TNFSF13	1	1	1	1	0	0	0	0	0	0	5	5	5
42	rs8073937	1684	ENSG00000175826	CTDNEP1	1	0	0	0	2	2	2	1	1	0	10	10	10
42	rs8073937	1685	ENSG00000199053	MIR324	1	0	0	0	2	0	0	1	1	0	6	6	6
42	rs8073937	1686	ENSG00000004975	DVL2	1	1	1	1	2	0	0	1	2	0	10	10	10
42	rs8073937	1687	ENSG00000170296	GABARAP	1	1	1	1	0	2	2	2	2	0	13	13	13
42	rs8073937	1688	ENSG00000040633	PHF23	1	1	1	1	1	0	0	1	1	0	8	8	8
42	rs8073937	1689	ENSG00000170291	C17orf81	1	0	0	0	2	0	1	1	1	0	7	7	7
42	rs8073937	1690	ENSG00000132507	EIF5A	1	1	1	1	2	1	1	2	2	0	13	13	13
42	rs8073937	1691	ENSG00000181856	SLC2A4	1	1	0	0	2	1	1	1	1	0	11	8	8
42	rs8073937	1692	ENSG00000181885	CLDN7	1	1	1	1	0	0	0	0	0	0	5	5	5
42	rs8073937	1693	ENSG00000006047	YBX2	1	1	1	1	1	0	0	0	0	0	6	6	6
42	rs8073937	1694	ENSG00000132522	GPS2	1	1	1	1	2	2	2	2	2	0	15	15	15
42	rs8073937	1695	ENSG00000205544	C17orf61	1	0	0	0	1	1	0	2	2	0	8	8	8
42	rs8073937	1696	ENSG00000215041	NEURL4	1	1	1	1	1	0	0	1	1	0	8	8	8
42	rs8073937	1697	ENSG00000174292	TNK1	1	1	1	1	0	0	0	0	0	0	5	5	5
42	rs8073937	1698	ENSG00000072818	ACAP1	1	1	1	1	1	0	0	0	0	0	6	6	6
42	rs8073937	1699	ENSG00000213859	KCTD11	1	1	1	1	1	0	0	0	0	0	6	6	6
42	rs8073937	1700	ENSG00000182896	TMEM95	1	1	1	1	0	0	0	0	0	0	5	5	5
42	rs8073937	1701	ENSG00000187838	PLSCR3	1	1	1	1	0	0	0	1	1	0	7	7	7
42	rs8073937	1702	ENSG00000181284	TMEM102	1	1	1	1	0	0	0	0	0	0	5	5	5
42	rs8073937	1703	ENSG00000169992	NLGN2	1	1	1	1	1	0	0	0	0	0	6	6	6
42	rs8073937	1704	ENSG00000181323	SPEM1	1	1	1	1	0	0	0	0	0	0	5	5	5
42	rs8073937	1705	ENSG00000184560	C17orf74	1	1	1	1	0	0	0	0	0	0	5	5	5
42	rs8073937	1706	ENSG00000239697	TNFSF12	1	0	0	0	1	0	0	0	0	0	3	3	3
42	rs8073937	1707	ENSG00000161958	FGF11	1	1	1	1	0	1	1	0	0	0	7	7	7
42	rs8073937	1708	ENSG00000170175	CHRNB1	1	1	1	1	2	1	1	0	0	0	9	9	9
42	rs8073937	1709	ENSG00000259224	SLC35G6	1	0	0	0	0	0	0	0	0	0	2	2	2
42	rs8073937	1710	ENSG00000174282	ZBTB4	1	1	1	1	2	2	2	1	1	0	13	13	13
42	rs8073937	1711	ENSG00000181222	POLR2A	1	0	0	0	2	2	2	1	1	0	10	10	10
42	rs8073937	1712	ENSG00000161955	TNFSF13	1	1	1	1	0	0	0	0	0	0	5	5	5
42	rs8073937	1713	ENSG00000161956	SENP3	1	1	1	1	1	1	1	1	2	0	11	11	11
42	rs8073937	1714	ENSG00000161960	EIF4A1	1	1	1	1	2	2	2	2	2	0	15	15	15
42	rs8073937	1715	ENSG00000252835	SCARNA21	1	0	0	0	0	0	0	2	2	0	6	6	6
42	rs8073937	1716	ENSG00000129226	CD68	1	1	1	1	0	2	2	0	1	0	10	10	10
42	rs8073937	1717	ENSG00000238917	SNORD10	1	0	0	0	0	0	0	2	2	0	6	6	6
42	rs8073937	1718	ENSG00000141510	TP53	1	0	0	0	1	1	1	0	1	0	6	6	6
42	rs8073937	1719	ENSG00000129245	FXR2	1	1	0	0	1	1	1	2	2	0	12	9	9
42	rs8073937	1720	ENSG00000129194	SOX15	1	1	0	0	0	0	0	0	0	0	5	2	2
42	rs8073937	1721	ENSG00000129255	MPDU1	1	1	1	1	2	0	0	1	2	0	10	10	10
42	rs8073937	1722	ENSG00000129214	SHBG	1	1	1	1	0	0	0	0	0	0	5	5	5
42	rs8073937	1723	ENSG00000129244	ATP1B2	1	1	0	0	0	1	1	0	0	0	7	4	4
42	rs8073937	1724	ENSG00000141504	SAT2	1	0	0	0	2	1	1	2	2	0	10	10	10
42	rs8073937	1725	ENSG00000141499	WRAP53	1	1	1	1	0	0	0	0	0	0	5	5	5
42	rs8073937	1726	ENSG00000108947	EFNB3	1	1	0	0	0	0	0	0	1	0	6	3	3
42	rs8073937	1727	ENSG00000183914	DNAH2	1	1	0	0	0	0	0	0	0	0	5	2	2
42	rs8073937	1728	ENSG00000132510	KDM6B	1	1	1	0	2	1	1	0	0	0	9	9	6
42	rs8073937	1729	ENSG00000240480	RPL29P2	1	0	0	0	0	0	0	0	0	0	2	2	2
42	rs8073937	1730	ENSG00000167874	TMEM88	1	1	0	0	2	1	1	1	2	0	12	9	9
42	rs8073937	1731	ENSG00000182224	CYB5D1	1	1	0	0	2	2	2	0	1	0	12	9	9
42	rs8073937	1732	ENSG00000183011	LSMD1	1	0	0	0	0	0	0	2	2	0	6	6	6
42	rs8073937	1733	ENSG00000170004	CHD3	1	1	1	0	1	1	1	1	2	0	11	11	8
42	rs8073937	1734	ENSG00000179593	ALOX15B	1	1	0	0	0	0	0	0	0	0	5	2	2
42	rs8073937	1735	ENSG00000170037	CNTROB	1	0	0	0	2	0	0	1	1	0	6	6	6
42	rs8073937	1736	ENSG00000170043	TRAPPC1	1	1	1	1	2	2	2	2	2	0	15	15	15
42	rs8073937	1737	ENSG00000170049	KCNAB3	1	0	0	0	1	0	0	0	0	0	3	3	3
42	rs8073937	1738	ENSG00000179859	AC025335.1	1	0	0	0	2	0	0	0	0	0	4	4	4
42	rs8073937	1739	ENSG00000132518	GUCY2D	1	0	0	0	0	0	0	0	0	0	2	2	2
42	rs8073937	1740	ENSG00000179477	ALOX12B	1	0	0	0	0	0	0	0	0	0	2	2	2
42	rs8073937	1741	ENSG00000179029	TMEM107	0	0	0	0	2	1	1	1	1	0	6	6	6
42	rs8073937	1742	ENSG00000220205	VAMP2	0	0	0	0	2	2	2	1	1	0	8	8	8
42	rs8073937	1743	ENSG00000179148	ALOXE3	0	0	0	0	0	0	0	0	0	0	0	0	0
42	rs8073937	1744	ENSG00000179111	HES7	0	0	0	0	0	0	0	0	0	0	0	0	0
42	rs8073937	1745	ENSG00000108961	RANGRF	0	0	0	0	0	0	0	0	0	0	0	0	0
42	rs8073937	1746	ENSG00000178921	PFAS	0	0	0	0	1	0	0	1	1	0	3	3	3
42	rs8073937	1747	ENSG00000196544	C17orf59	0	0	0	0	0	0	0	0	0	0	0	0	0
42	rs8073937	1748	ENSG00000178999	AURKB	0	0	0	0	0	0	0	1	1	0	2	2	2
42	rs8073937	1749	ENSG00000178971	CTC1	0	0	0	0	2	1	0	0	0	0	3	3	3
42	rs8073937	1750	ENSG00000178977	LINC00324	0	0	0	0	1	0	0	0	0	0	1	1	1
42	rs8073937	1751	ENSG00000125434	SLC25A35	0	0	0	0	2	0	0	0	0	0	2	2	2
42	rs8073937	1752	ENSG00000184650	ODF4	0	0	0	0	0	0	0	0	0	0	0	0	0
42	rs8073937	1753	ENSG00000198844	ARHGEF15	0	0	0	0	0	0	0	0	0	0	0	0	0
42	rs8073937	1754	ENSG00000184619	KRBA2	0	0	0	0	1	2	2	2	2	0	9	9	9
42	rs8073937	1755	ENSG00000161970	RPL26	0	0	0	0	2	2	2	2	2	0	10	10	10
42	rs8073937	1756	ENSG00000170310	STX8	0	0	0	0	0	1	2	2	2	0	7	7	7
42	rs8073937	1757	ENSG00000065320	NTN1	0	0	0	0	0	1	1	1	1	0	4	4	4
42	rs8073937	1758	ENSG00000133026	MYH10	0	0	0	0	1	2	2	2	2	0	9	9	9
42	rs8073937	1759	ENSG00000166579	NDEL1	0	0	0	0	2	1	1	1	1	0	6	6	6
42	rs8073937	1760	ENSG00000189051	RNF222	0	0	0	0	0	0	0	0	0	0	0	0	0
42	rs8073937	1761	ENSG00000161973	CCDC42	0	0	0	0	0	0	0	0	0	0	0	0	0
42	rs8073937	1762	ENSG00000183318	SPDYE4	0	0	0	0	0	0	0	0	0	0	0	0	0
42	rs8073937	1763	ENSG00000141506	PIK3R5	0	0	0	0	0	0	0	0	0	0	0	0	0
42	rs8073937	1764	ENSG00000185156	MFSD6L	0	0	0	0	0	0	0	0	0	0	0	0	0
43	rs72811294	1765	ENSG00000007174	DNAH9	0	0	0	0	0	0	0	0	0	0	0	0	0
43	rs72811294	1766	ENSG00000188803	SHISA6	0	0	0	0	0	0	0	0	0	0	0	0	0
43	rs72811294	1767	ENSG00000233670	PIRT	0	0	0	0	0	0	0	0	0	0	0	0	0
43	rs72811294	1768	ENSG00000006740	ARHGAP44	1	1	0	0	0	1	0	0	0	0	6	3	3
43	rs72811294	1769	ENSG00000154957	ZNF18	1	1	0	0	0	0	1	0	0	0	6	3	3
43	rs72811294	1770	ENSG00000065559	MAP2K4	1	0	0	0	0	2	2	1	1	0	8	8	8
43	rs72811294	1771	ENSG00000141052	MYOCD	1	0	0	0	2	2	2	2	2	0	12	12	12
43	rs72811294	1772	ENSG00000179136	AC005358.1	1	0	0	0	0	0	0	0	0	0	2	2	2
43	rs72811294	1773	ENSG00000006744	ELAC2	1	0	0	0	2	1	1	1	1	0	8	8	8
43	rs72811294	1774	ENSG00000153976	HS3ST3A1	0	0	0	0	0	0	0	0	0	0	0	0	0
43	rs72811294	1775	ENSG00000221698	MIR548H3	0	0	0	0	0	0	0	0	0	0	0	0	0
43	rs72811294	1776	ENSG00000006695	COX10	0	0	0	0	0	1	1	0	0	0	2	2	2
43	rs72811294	1777	ENSG00000223510	CDRT15	0	0	0	0	0	0	0	0	0	0	0	0	0
43	rs72811294	1778	ENSG00000125430	HS3ST3B1	0	0	0	0	0	0	0	0	0	0	0	0	0
44	rs242557	1779	ENSG00000159314	ARHGAP27	0	0	0	0	1	1	0	0	0	0	2	2	2
44	rs242557	1780	ENSG00000161714	PLCD3	0	0	0	0	2	1	1	0	0	0	4	4	4
44	rs242557	1781	ENSG00000167131	CCDC103	0	0	0	0	0	0	0	0	0	0	0	0	0
44	rs242557	1782	ENSG00000168591	TMUB2	0	0	0	0	2	0	0	1	1	0	4	4	4
44	rs242557	1783	ENSG00000141349	G6PC3	0	0	0	0	2	1	1	1	1	0	6	6	6
44	rs242557	1784	ENSG00000161654	LSM12	0	0	0	0	2	0	0	0	0	0	2	2	2
44	rs242557	1785	ENSG00000125319	C17orf53	0	0	0	0	0	0	0	0	0	0	0	0	0
44	rs242557	1786	ENSG00000108840	HDAC5	0	0	0	0	1	0	0	1	2	0	4	4	4
44	rs242557	1787	ENSG00000161664	ASB16	0	0	0	0	0	0	0	0	0	0	0	0	0
44	rs242557	1788	ENSG00000108312	UBTF	0	0	0	0	1	1	1	2	2	0	7	7	7
44	rs242557	1789	ENSG00000087152	ATXN7L3	0	0	0	0	1	1	1	1	2	0	6	6	6
44	rs242557	1790	ENSG00000004939	SLC4A1	0	0	0	0	0	0	0	0	0	0	0	0	0
44	rs242557	1791	ENSG00000182963	GJC1	0	0	0	0	2	2	1	2	2	0	9	9	9
44	rs242557	1792	ENSG00000108309	RUNDC3A	0	0	0	0	0	0	0	0	0	0	0	0	0
44	rs242557	1793	ENSG00000013306	SLC25A39	0	0	0	0	2	1	1	2	2	0	8	8	8
44	rs242557	1794	ENSG00000161682	FAM171A2	0	0	0	0	0	0	0	0	0	0	0	0	0
44	rs242557	1795	ENSG00000030582	GRN	0	0	0	0	2	1	1	2	2	0	8	8	8
44	rs242557	1796	ENSG00000005961	ITGA2B	0	0	0	0	0	0	0	0	0	0	0	0	0
44	rs242557	1797	ENSG00000186566	GPATCH8	0	0	0	0	2	2	2	1	1	0	8	8	8
44	rs242557	1798	ENSG00000180336	C17orf104	0	0	0	0	0	0	0	0	0	0	0	0	0
44	rs242557	1799	ENSG00000180340	FZD2	0	0	0	0	1	0	0	0	1	0	2	2	2
44	rs242557	1800	ENSG00000073670	ADAM11	0	0	0	0	1	0	0	2	2	0	5	5	5
44	rs242557	1801	ENSG00000161692	DBF4B	0	0	0	0	0	0	0	0	0	0	0	0	0
44	rs242557	1802	ENSG00000180329	CCDC43	0	0	0	0	1	1	1	1	1	0	5	5	5
44	rs242557	1803	ENSG00000131097	HIGD1B	0	0	0	0	0	0	0	0	0	0	0	0	0
44	rs242557	1804	ENSG00000108883	EFTUD2	0	0	0	0	1	1	1	1	2	0	6	6	6
44	rs242557	1805	ENSG00000214447	FAM187A	0	0	0	0	0	0	0	0	0	0	0	0	0
44	rs242557	1806	ENSG00000131094	C1QL1	0	0	0	0	0	0	0	0	0	0	0	0	0
44	rs242557	1807	ENSG00000131095	GFAP	0	0	0	0	1	0	0	0	0	0	1	1	1
44	rs242557	1808	ENSG00000186185	KIF18B	0	0	0	0	0	0	0	0	0	0	0	0	0
44	rs242557	1809	ENSG00000136448	NMT1	0	0	0	0	2	1	1	1	1	0	6	6	6
44	rs242557	1810	ENSG00000172992	DCAKD	0	0	0	0	1	1	1	1	1	0	5	5	5
44	rs242557	1811	ENSG00000168517	HEXIM2	0	0	0	0	2	0	0	0	0	0	2	2	2
44	rs242557	1812	ENSG00000186834	HEXIM1	0	0	0	0	2	2	2	0	0	0	6	6	6
44	rs242557	1813	ENSG00000181513	ACBD4	0	0	0	0	1	0	0	0	0	0	1	1	1
44	rs242557	1814	ENSG00000006062	MAP3K14	0	0	0	0	1	0	0	0	0	0	1	1	1
44	rs242557	1815	ENSG00000184922	FMNL1	0	0	0	0	1	0	0	0	0	0	1	1	1
44	rs242557	1816	ENSG00000184361	TEX34	0	0	0	0	0	0	0	0	0	0	0	0	0
44	rs242557	1817	ENSG00000185294	SPPL2C	1	1	1	0	0	0	0	0	0	0	5	5	2
44	rs242557	1818	ENSG00000204650	AC126544.2	1	0	0	0	2	0	0	0	0	0	4	4	4
44	rs242557	1819	ENSG00000120088	CRHR1	1	1	1	0	0	0	0	0	0	0	5	5	2
44	rs242557	1820	ENSG00000186868	MAPT	1	1	1	0	0	0	0	0	0	1	9	9	6
44	rs242557	1821	ENSG00000158955	WNT9B	1	1	1	0	0	0	0	0	0	0	5	5	2
44	rs242557	1822	ENSG00000176681	LRRC37A	1	0	0	0	2	0	0	0	0	0	4	4	4
44	rs242557	1823	ENSG00000256762	STH	1	1	1	0	0	0	0	0	0	0	5	5	2
44	rs242557	1824	ENSG00000120071	KANSL1	1	1	1	0	1	2	2	1	1	0	12	12	9
44	rs242557	1825	ENSG00000214401	KANSL1-AS1	1	0	0	0	1	1	0	1	1	1	10	10	10
44	rs242557	1826	ENSG00000228696	ARL17B	1	0	0	0	1	0	0	0	0	0	3	3	3
44	rs242557	1827	ENSG00000238083	LRRC37A2	1	0	0	0	2	0	0	0	0	0	4	4	4
44	rs242557	1828	ENSG00000185829	ARL17A	1	0	0	0	2	0	0	0	0	0	4	4	4
44	rs242557	1829	ENSG00000073969	NSF	1	0	0	0	0	1	2	0	0	0	5	5	5
44	rs242557	1830	ENSG00000108433	GOSR2	1	1	1	0	1	1	1	1	1	0	10	10	7
44	rs242557	1831	ENSG00000179673	RPRML	1	1	1	0	0	0	0	0	0	0	5	5	2
44	rs242557	1832	ENSG00000004897	CDC27	0	1	1	0	2	2	2	1	2	0	12	12	9
44	rs242557	1833	ENSG00000259207	ITGB3	0	1	1	0	0	1	1	1	1	0	7	7	4
44	rs242557	1834	ENSG00000198336	MYL4	0	0	0	0	2	2	2	2	2	0	10	10	10
44	rs242557	1835	ENSG00000073861	TBX21	0	0	0	0	0	0	0	0	0	0	0	0	0
44	rs242557	1836	ENSG00000198933	TBKBP1	0	0	0	0	0	0	0	0	0	0	0	0	0
44	rs242557	1837	ENSG00000141279	NPEPPS	0	0	0	0	2	2	2	2	2	0	10	10	10
44	rs242557	1838	ENSG00000178852	C17orf57	0	0	0	0	0	1	1	0	0	0	2	2	2
44	rs242557	1839	ENSG00000108424	KPNB1	0	1	1	0	2	2	2	2	2	0	13	13	10
44	rs242557	1840	ENSG00000006025	OSBPL7	0	0	0	0	2	0	0	0	0	0	2	2	2
44	rs242557	1841	ENSG00000159111	MRPL10	0	0	0	0	2	0	0	1	1	0	4	4	4
44	rs242557	1842	ENSG00000141294	LRRC46	0	0	0	0	0	0	0	0	0	0	0	0	0
44	rs242557	1843	ENSG00000141295	SCRN2	0	0	0	0	2	0	0	1	1	0	4	4	4
45	rs7219869	1844	ENSG00000108950	FAM20A	0	0	0	0	1	1	0	0	0	0	2	2	2
45	rs7219869	1845	ENSG00000108946	PRKAR1A	0	0	0	0	2	2	2	2	2	0	10	10	10
45	rs7219869	1846	ENSG00000070540	WIPI1	0	0	0	0	2	2	2	1	1	0	8	8	8
45	rs7219869	1847	ENSG00000154262	ABCA6	0	0	0	0	2	2	2	1	1	0	8	8	8
45	rs7219869	1848	ENSG00000141338	ABCA8	0	0	0	0	2	2	2	2	2	0	10	10	10
45	rs7219869	1849	ENSG00000154258	ABCA9	0	0	0	0	1	2	2	1	1	0	7	7	7
45	rs7219869	1850	ENSG00000154263	ABCA10	0	0	0	0	0	1	1	0	0	0	2	2	2
45	rs7219869	1851	ENSG00000154265	ABCA5	0	0	0	0	1	1	1	0	0	0	3	3	3
45	rs7219869	1852	ENSG00000108984	MAP2K6	0	0	0	0	0	0	0	1	0	0	1	1	1
45	rs7219869	1853	ENSG00000123700	KCNJ2	1	0	0	0	2	1	1	1	0	0	7	7	7
45	rs7219869	1854	ENSG00000153822	KCNJ16	1	1	0	0	0	0	0	0	0	0	5	2	2
45	rs7219869	1855	ENSG00000125398	SOX9	0	0	0	0	2	1	2	0	0	0	5	5	5
46	rs9953366	1856	ENSG00000134042	MRO	0	0	0	0	0	1	1	0	0	0	2	2	2
46	rs9953366	1857	ENSG00000184828	ZBTB7C	0	0	0	0	0	0	0	0	0	0	0	0	0
46	rs9953366	1858	ENSG00000134049	IER3IP1	0	0	0	0	0	1	1	2	2	0	6	6	6
46	rs9953366	1859	ENSG00000167216	KATNAL2	0	0	0	0	0	1	1	0	0	0	2	2	2
46	rs9953366	1860	ENSG00000167220	HDHD2	0	0	0	0	1	2	2	1	2	0	8	8	8
46	rs9953366	1861	ENSG00000215474	SKOR2	0	0	0	0	0	0	0	0	0	0	0	0	0
46	rs9953366	1862	ENSG00000175387	SMAD2	0	0	0	0	1	2	2	1	2	0	8	8	8
46	rs9953366	1863	ENSG00000167306	MYO5B	0	0	0	0	0	1	1	0	0	0	2	2	2
46	rs9953366	1864	ENSG00000177576	C18orf32	1	1	1	1	0	2	2	2	2	0	13	13	13
46	rs9953366	1865	ENSG00000134030	CTIF	1	0	0	0	0	1	1	1	1	0	6	6	6
46	rs9953366	1866	ENSG00000101665	SMAD7	1	0	0	0	0	1	1	2	2	0	8	8	8
46	rs9953366	1867	ENSG00000141627	DYM	1	0	0	0	0	2	2	1	1	0	8	8	8
46	rs9953366	1868	ENSG00000167315	ACAA2	0	0	0	0	2	2	2	2	2	0	10	10	10
46	rs9953366	1869	ENSG00000206602	SNORD58A	0	0	0	0	0	0	2	1	1	0	4	4	4
46	rs9953366	1870	ENSG00000101670	LIPG	0	0	0	0	0	0	0	0	0	0	0	0	0
46	rs9953366	1871	ENSG00000172361	CCDC11	0	0	0	0	0	0	0	0	0	0	0	0	0
46	rs9953366	1872	ENSG00000141644	MBD1	0	0	0	0	2	1	1	1	2	0	7	7	7
46	rs9953366	1873	ENSG00000154832	CXXC1	0	0	0	0	2	0	0	1	1	0	4	4	4
46	rs9953366	1874	ENSG00000154839	SKA1	0	0	0	0	0	0	0	0	0	0	0	0	0
46	rs9953366	1875	ENSG00000141639	MAPK4	0	0	0	0	0	2	2	2	1	0	7	7	7
47	rs6546620	1876	ENSG00000115129	TP53I3	0	0	0	0	1	0	0	1	1	0	3	3	3
47	rs6546620	1877	ENSG00000219626	AC008073.6	0	0	0	0	0	2	2	1	1	0	6	6	6
47	rs6546620	1878	ENSG00000163026	C2orf44	0	0	0	0	1	0	0	0	0	0	1	1	1
47	rs6546620	1879	ENSG00000205639	MFSD2B	0	0	0	0	0	0	0	0	0	0	0	0	0
47	rs6546620	1880	ENSG00000119782	FKBP1B	0	0	0	0	0	0	0	0	0	0	0	0	0
47	rs6546620	1881	ENSG00000115128	AC008073.5	0	0	0	0	1	2	2	2	2	0	9	9	9
47	rs6546620	1882	ENSG00000084754	HADHA	1	0	0	0	2	2	2	2	2	0	12	12	12
47	rs6546620	1883	ENSG00000176732	PFN4	0	0	0	0	1	0	0	0	0	0	1	1	1
47	rs6546620	1884	ENSG00000184924	PTRHD1	0	0	0	0	1	1	1	2	2	0	7	7	7
47	rs6546620	1885	ENSG00000198399	ITSN2	0	0	0	0	2	2	2	1	1	0	8	8	8
47	rs6546620	1886	ENSG00000186453	C2orf84	0	0	0	0	0	0	0	0	0	0	0	0	0
47	rs6546620	1887	ENSG00000084676	NCOA1	0	0	0	0	1	2	2	2	2	0	9	9	9
47	rs6546620	1888	ENSG00000084733	RAB10	1	0	0	0	1	2	2	2	2	0	11	11	11
47	rs6546620	1889	ENSG00000138031	ADCY3	0	0	0	0	0	0	0	0	0	0	0	0	0
47	rs6546620	1890	ENSG00000138092	CENPO	0	0	0	0	0	0	0	0	0	0	0	0	0
47	rs6546620	1891	ENSG00000084710	EFR3B	0	0	0	0	0	1	0	0	0	0	1	1	1
47	rs6546620	1892	ENSG00000115137	DNAJC27	0	0	0	0	2	1	1	0	0	0	4	4	4
47	rs6546620	1893	ENSG00000224165	DNAJC27-AS1	0	0	0	0	0	0	0	0	0	0	0	0	0
47	rs6546620	1894	ENSG00000119772	DNMT3A	0	0	0	0	1	1	1	1	2	0	6	6	6
47	rs6546620	1895	ENSG00000115138	POMC	0	0	0	0	0	0	0	0	0	0	0	0	0
47	rs6546620	1896	ENSG00000221445	MIR1301	0	0	0	0	0	0	0	0	0	0	0	0	0
47	rs6546620	1897	ENSG00000138101	DTNB	0	0	0	0	0	1	0	0	0	0	1	1	1
47	rs6546620	1898	ENSG00000143970	ASXL2	1	0	0	0	1	2	2	0	0	0	7	7	7
47	rs6546620	1899	ENSG00000084731	KIF3C	1	0	0	0	0	0	0	0	0	0	2	2	2
47	rs6546620	1900	ENSG00000157833	FAM59B	1	0	0	0	1	0	0	0	0	0	3	3	3
47	rs6546620	1901	ENSG00000115234	SNX17	0	0	0	0	2	0	1	2	2	0	7	7	7
47	rs6546620	1902	ENSG00000157851	DPYSL5	0	0	0	0	0	0	0	0	0	0	0	0	0
47	rs6546620	1903	ENSG00000213699	C2orf18	1	0	0	0	2	1	1	0	1	0	7	7	7
47	rs6546620	1904	ENSG00000173557	C2orf70	1	0	0	0	0	0	0	0	0	0	2	2	2
47	rs6546620	1905	ENSG00000138029	HADHB	1	0	0	0	2	2	2	2	2	0	12	12	12
47	rs6546620	1906	ENSG00000138018	EPT1	1	0	0	0	0	1	1	0	0	0	4	4	4
47	rs6546620	1907	ENSG00000173567	GPR113	1	0	0	0	0	0	0	0	0	0	2	2	2
47	rs6546620	1908	ENSG00000157856	CCDC164	1	0	0	0	0	0	0	0	0	0	2	2	2
47	rs6546620	1909	ENSG00000115155	OTOF	1	0	0	0	0	0	0	0	0	0	2	2	2
47	rs6546620	1910	ENSG00000157884	CIB4	1	0	0	0	0	0	0	0	0	0	2	2	2
47	rs6546620	1911	ENSG00000171303	KCNK3	1	0	0	0	0	0	0	0	0	0	2	2	2
47	rs6546620	1912	ENSG00000115163	CENPA	1	0	0	0	0	0	0	0	0	0	2	2	2
47	rs6546620	1913	ENSG00000163793	DNAJC5G	0	0	0	0	2	0	0	0	0	0	2	2	2
47	rs6546620	1914	ENSG00000119777	TMEM214	0	0	0	0	2	1	2	1	2	0	8	8	8
47	rs6546620	1915	ENSG00000084764	MAPRE3	0	0	0	0	0	0	1	0	0	0	1	1	1
47	rs6546620	1916	ENSG00000084693	AGBL5	0	0	0	0	1	0	0	1	1	0	3	3	3
47	rs6546620	1917	ENSG00000138074	SLC5A6	0	0	0	0	1	0	0	0	0	0	1	1	1
47	rs6546620	1918	ENSG00000138080	EMILIN1	0	0	0	0	0	0	0	2	2	0	4	4	4
47	rs6546620	1919	ENSG00000228474	OST4	0	0	0	0	2	2	2	2	2	0	10	10	10
47	rs6546620	1920	ENSG00000143994	ABHD1	0	0	0	0	0	0	0	0	0	0	0	0	0
47	rs6546620	1921	ENSG00000138030	KHK	0	0	0	0	0	0	0	0	0	0	0	0	0
47	rs6546620	1922	ENSG00000138028	CGREF1	0	0	0	0	0	0	0	0	0	0	0	0	0
47	rs6546620	1923	ENSG00000163792	TCF23	0	0	0	0	0	0	0	0	0	0	0	0	0
47	rs6546620	1924	ENSG00000138073	PREB	0	0	0	0	2	0	1	1	1	0	5	5	5
47	rs6546620	1925	ENSG00000186143	C2orf53	0	0	0	0	0	0	0	0	0	0	0	0	0
47	rs6546620	1926	ENSG00000084774	CAD	0	0	0	0	1	0	0	1	1	0	3	3	3
47	rs6546620	1927	ENSG00000138085	C2orf28	0	0	0	0	2	2	2	2	2	0	10	10	10
47	rs6546620	1928	ENSG00000115194	SLC30A3	0	0	0	0	1	1	0	0	1	0	3	3	3
47	rs6546620	1929	ENSG00000115207	GTF3C2	0	0	0	0	2	1	1	1	1	0	6	6	6
47	rs6546620	1930	ENSG00000138100	TRIM54	0	0	0	0	1	1	1	1	1	0	5	5	5
47	rs6546620	1931	ENSG00000163794	UCN	0	0	0	0	0	0	0	0	0	0	0	0	0
47	rs6546620	1932	ENSG00000115204	MPV17	0	0	0	0	2	2	2	2	2	0	10	10	10
47	rs6546620	1933	ENSG00000234945	AC109828.1	0	0	0	0	2	0	0	0	0	0	2	2	2
47	rs6546620	1934	ENSG00000115211	EIF2B4	0	0	0	0	2	1	1	1	1	0	6	6	6
47	rs6546620	1935	ENSG00000084734	GCKR	0	0	0	0	0	0	0	0	0	0	0	0	0
47	rs6546620	1936	ENSG00000115216	NRBP1	0	0	0	0	2	2	2	2	2	0	10	10	10
47	rs6546620	1937	ENSG00000163795	ZNF513	0	0	0	0	1	0	0	1	1	0	3	3	3
47	rs6546620	1938	ENSG00000115241	PPM1G	0	0	0	0	1	1	1	2	2	0	7	7	7
47	rs6546620	1939	ENSG00000157992	KRTCAP3	0	0	0	0	0	0	0	0	0	0	0	0	0
47	rs6546620	1940	ENSG00000138002	IFT172	0	0	0	0	2	1	1	1	1	0	6	6	6
47	rs6546620	1941	ENSG00000115226	FNDC4	0	0	0	0	0	0	0	1	1	0	2	2	2
47	rs6546620	1942	ENSG00000221843	C2orf16	0	0	0	0	1	0	0	0	0	0	1	1	1
47	rs6546620	1943	ENSG00000243943	ZNF512	0	0	0	0	0	2	2	1	1	0	6	6	6
47	rs6546620	1944	ENSG00000163798	SLC4A1AP	0	0	0	0	2	2	2	1	1	0	8	8	8
47	rs6546620	1945	ENSG00000198522	GPN1	0	0	0	0	1	1	1	1	1	0	5	5	5
47	rs6546620	1946	ENSG00000176714	CCDC121	0	0	0	0	2	1	1	0	0	0	4	4	4
47	rs6546620	1947	ENSG00000119760	SUPT7L	0	0	0	0	2	2	2	1	1	0	8	8	8
47	rs6546620	1948	ENSG00000171174	RBKS	0	0	0	0	0	1	0	0	0	0	1	1	1
47	rs6546620	1949	ENSG00000243147	MRPL33	0	0	0	0	0	2	2	2	2	0	8	8	8
48	rs6742276	1950	ENSG00000119866	BCL11A	0	0	0	0	0	0	0	0	0	0	0	0	0
48	rs6742276	1951	ENSG00000228414	AC010733.4	1	0	0	0	0	0	0	0	0	0	2	2	2
48	rs6742276	1952	ENSG00000115421	PAPOLG	1	0	0	0	2	1	1	0	0	0	6	6	6
48	rs6742276	1953	ENSG00000162924	REL	1	0	0	0	1	1	1	0	0	0	5	5	5
48	rs6742276	1954	ENSG00000162927	PUS10	1	0	0	0	0	1	1	0	0	0	4	4	4
48	rs6742276	1955	ENSG00000170264	FAM161A	1	1	1	1	0	0	0	0	0	0	5	5	5
48	rs6742276	1956	ENSG00000082898	XPO1	1	1	1	1	1	2	2	2	2	0	14	14	14
48	rs6742276	1957	ENSG00000162928	PEX13	1	0	0	0	1	1	1	1	1	0	7	7	7
48	rs6742276	1958	ENSG00000237651	C2orf74	1	1	1	1	0	2	2	1	1	0	11	11	11
48	rs6742276	1959	ENSG00000162929	KIAA1841	1	1	1	1	1	0	1	0	0	0	7	7	7
48	rs6742276	1960	ENSG00000212978	AC016747.3	1	0	0	0	1	0	0	0	0	1	7	7	7
48	rs6742276	1961	ENSG00000206937	SNORA70B	1	0	0	0	1	0	0	0	0	0	3	3	3
48	rs6742276	1962	ENSG00000173209	AHSA2	1	1	1	1	2	1	1	2	2	0	13	13	13
48	rs6742276	1963	ENSG00000115464	USP34	1	1	1	1	2	2	2	2	2	0	15	15	15
48	rs6742276	1964	ENSG00000115484	CCT4	1	0	0	0	1	2	2	2	2	0	11	11	11
48	rs6742276	1965	ENSG00000173163	COMMD1	0	0	0	0	0	2	2	2	2	0	8	8	8
48	rs6742276	1966	ENSG00000170340	B3GNT2	0	0	0	0	0	1	1	1	1	0	4	4	4
48	rs6742276	1967	ENSG00000186889	TMEM17	0	0	0	0	0	0	0	0	0	0	0	0	0
48	rs6742276	1968	ENSG00000115504	EHBP1	0	0	0	0	0	2	2	1	1	0	6	6	6
48	rs6742276	1969	ENSG00000115507	OTX1	0	0	0	0	0	0	0	0	0	0	0	0	0
48	rs6742276	1970	ENSG00000231609	AC009501.4	0	0	0	0	2	0	0	0	0	0	2	2	2
48	rs6742276	1971	ENSG00000143951	WDPCP	0	0	0	0	0	1	1	1	0	0	3	3	3
49	rs2723064	1972	ENSG00000143951	WDPCP	0	0	0	0	0	1	1	1	0	0	3	3	3
49	rs2723064	1973	ENSG00000014641	MDH1	0	0	0	0	2	2	2	2	2	0	10	10	10
49	rs2723064	1974	ENSG00000143952	VPS54	0	0	0	0	1	2	2	1	2	0	8	8	8
49	rs2723064	1975	ENSG00000169764	UGP2	0	0	0	0	2	2	2	2	2	0	10	10	10
49	rs2723064	1976	ENSG00000197329	PELI1	0	0	0	0	0	1	1	0	0	0	2	2	2
49	rs2723064	1977	ENSG00000233694	AC007365.1	0	0	0	0	0	0	0	0	0	0	0	0	0
49	rs2723064	1978	ENSG00000230923	LINC00309	0	0	0	0	0	0	0	0	0	0	0	0	0
49	rs2723064	1979	ENSG00000119862	LGALSL	0	0	0	0	1	1	1	0	0	0	3	3	3
49	rs2723064	1980	ENSG00000119844	AFTPH	0	0	0	0	2	2	2	1	1	0	8	8	8
49	rs2723064	1981	ENSG00000179833	SERTAD2	0	0	0	0	1	2	2	0	0	0	5	5	5
49	rs2723064	1982	ENSG00000011523	CEP68	1	1	0	0	2	2	1	1	1	2	20	17	17
49	rs2723064	1983	ENSG00000115902	SLC1A4	1	0	0	0	0	0	0	0	0	1	6	6	6
49	rs2723064	1984	ENSG00000138069	RAB1A	1	1	1	1	2	2	2	2	2	0	15	15	15
49	rs2723064	1985	ENSG00000198369	SPRED2	0	0	0	0	1	2	2	0	0	0	5	5	5
49	rs2723064	1986	ENSG00000138071	ACTR2	1	0	0	0	1	2	2	2	2	0	11	11	11
49	rs2723064	1987	ENSG00000232046	AC007392.3	0	0	0	0	0	0	0	0	0	0	0	0	0
49	rs2723064	1988	ENSG00000143995	MEIS1	0	0	0	0	2	1	1	2	2	0	8	8	8
50	rs6546553	1989	ENSG00000115946	PNO1	0	0	0	0	0	1	1	0	0	0	2	2	2
50	rs6546553	1990	ENSG00000197223	C1D	0	0	0	0	0	0	0	0	0	0	0	0	0
50	rs6546553	1991	ENSG00000243667	WDR92	0	0	0	0	0	0	1	0	0	0	1	1	1
50	rs6546553	1992	ENSG00000221823	PPP3R1	0	0	0	0	0	1	1	1	1	0	4	4	4
50	rs6546553	1993	ENSG00000169621	APLF	0	0	0	0	0	0	0	0	0	0	0	0	0
50	rs6546553	1994	ENSG00000119865	CNRIP1	0	0	0	0	0	1	2	1	0	0	4	4	4
50	rs6546553	1995	ENSG00000204923	FBXO48	0	0	0	0	1	0	0	0	0	0	1	1	1
50	rs6546553	1996	ENSG00000115956	PLEK	0	0	0	0	0	1	1	0	0	0	2	2	2
50	rs6546553	1997	ENSG00000198380	GFPT1	1	1	1	1	1	2	2	1	1	0	12	12	12
50	rs6546553	1998	ENSG00000169605	GKN1	0	0	0	0	0	0	0	0	0	0	0	0	0
[truncated: 1,571 more rows]
