# Supplementary material for: Identification of atrial fibrillation associated genes and functional non-coding variants
Source: Nat Commun. 2019 Oct 18;10:4755. doi: 10.1038/s41467-019-12721-5 (PMC6802215; doi:10.1038/s41467-019-12721-5)
Supplement: Supplementary file 6 — Supplementary Data 2 [file 41467_2019_12721_MOESM6_ESM.xlsx]

## Sheet: Sheet2
Supplementary Data 2: Variants within ATAC-seq or EMERGE peaks
chr	SNP_start	SNP_end	SNP	LA-ATAC tags	LA-ATAC-peak called	EMERGE	EMERGE-peak called	ATAC-seq+EMERGE peak called	Pmeta	RR	95%_CI	alleles	RAF	chr_Variant region	start_Variant region	end_Variant region	Variant region#
chr1	10799577	10799578	rs12046278	16	0	0.078	1	1	9.57e-08	-0.0408	0.0076	T	C	chr1	10789634	10801585	2
chr1	10789634	10789635	rs166913	17	1	0	0	1	4.18e-08	-0.0412	0.0075	T	C	chr1	10789634	10801585	2
chr1	10796547	10796548	rs17035646	14	1	0.062	1	2	7.88e-09	0.0433	0.0075	A	G	chr1	10789634	10801585	2
chr1	10789697	10789698	rs284279	15	1	0.037	0	1	8.66e-08	0.0403	0.0075	T	C	chr1	10789634	10801585	2
chr1	10798489	10798490	rs34071855	26	1	0.089	1	2	4.24e-07	-0.0385	0.0076	C	G	chr1	10789634	10801585	2
chr1	10798552	10798553	rs682178	17	1	0.089	1	2	4.66e-07	-0.0386	0.0077	T	C	chr1	10789634	10801585	2
chr1	10796866	10796867	rs880315	43	1	0.112	2	3	5.04e-09	-0.0437	0.0075	T	C	chr1	10789634	10801585	2
chr1	51983466	51983467	rs12039831	11	0	0.05	1	1	1.17e-05	-0.0899	0.0205	T	C	chr1	50814474	51992305	3
chr1	51875805	51875806	rs139036273	14	0	0	1	1	5.86e-08	0.1345	0.0248	A	G	chr1	50814474	51992305	3
chr1	51984552	51984553	rs191046555	32	1	0.312	2	3	8.82e-06	0.0912	0.0205	C	G	chr1	50814474	51992305	3
chr1	51797723	51797724	rs35844950	25	1	0.033	0	1	4.66e-07	-0.1065	0.0211	A	G	chr1	50814474	51992305	3
chr1	51811185	51811186	rs57519873	17	1	0.043	0	1	4.98e-08	0.1317	0.0242	T	C	chr1	50814474	51992305	3
chr1	51890100	51890101	rs58963289	3	0	0.085	1	1	1.27e-05	-0.0602	0.0138	A	G	chr1	50814474	51992305	3
chr1	51876499	51876500	rs59715648	15	0	0.109	2	2	5.17e-08	-0.1316	0.0242	T	C	chr1	50814474	51992305	3
chr1	51876749	51876750	rs60782272	15	0	0.09	1	1	5.07e-08	0.1317	0.0242	T	C	chr1	50814474	51992305	3
chr1	51701842	51701843	rs72692291	114	1	0.424	3	4	4.88e-06	0.0933	0.0204	T	C	chr1	50814474	51992305	3
chr1	51727595	51727596	rs72692296	11	1	0.026	0	1	7.6e-08	0.1423	0.0265	T	C	chr1	50814474	51992305	3
chr1	51762346	51762347	rs72694106	20	1	0.066	1	2	9.4e-08	0.1488	0.0279	A	G	chr1	50814474	51992305	3
chr1	51876782	51876783	rs72694198	10	0	0.09	1	1	6.09e-08	-0.1343	0.0248	T	C	chr1	50814474	51992305	3
chr1	51883453	51883454	rs72694201	14	0	0.06	1	1	1.3e-05	-0.0601	0.0138	T	G	chr1	50814474	51992305	3
chr1	51887120	51887121	rs72696103	3	0	0.102	2	2	5.24e-08	-0.1316	0.0242	A	G	chr1	50814474	51992305	3
chr1	51889202	51889203	rs72696107	51	1	0.168	2	3	5.18e-08	0.1317	0.0242	A	C	chr1	50814474	51992305	3
chr1	51889585	51889586	rs72696108	11	1	0.093	2	3	5.88e-08	-0.1345	0.0248	A	G	chr1	50814474	51992305	3
chr1	51889891	51889892	rs72696110	5	1	0.085	1	2	5.27e-08	-0.1316	0.0242	T	C	chr1	50814474	51992305	3
chr1	51907312	51907313	rs72696128	8	0	0.07	1	1	5.92e-08	-0.1346	0.0248	A	C	chr1	50814474	51992305	3
chr1	51797794	51797795	rs80061532	13	1	0.029	0	1	1.76e-06	-0.1281	0.0268	C	G	chr1	50814474	51992305	3
chr1	112424004	112424005	rs10857911	24	1	0.06	1	2	3.38e-06	0.0448	0.0096	A	T	chr1	112000000	112000000	4
chr1	112389307	112389308	rs11102345	55	1	0.038	0	1	7.49e-09	0.0602	0.0104	A	G	chr1	112000000	112000000	4
chr1	112392360	112392361	rs12044963	10	1	0.029	0	1	1.61e-12	0.0795	0.0113	T	G	chr1	112000000	112000000	4
chr1	112397477	112397478	rs12562380	10	1	0.032	0	1	9.25e-12	0.0776	0.0114	A	C	chr1	112000000	112000000	4
chr1	112427918	112427919	rs2813862	100	1	0.038	0	1	7.72e-06	-0.0378	0.0084	C	G	chr1	112000000	112000000	4
chr1	112397987	112397988	rs35725876	18	1	0.026	0	1	1.2e-11	-0.0776	0.0114	T	C	chr1	112000000	112000000	4
chr1	112405931	112405932	rs472945	1	1	0.026	0	1	8.68e-09	0.0658	0.0114	A	T	chr1	112000000	112000000	4
chr1	112463323	112463324	rs4838926	31	1	0.102	2	3	1.12e-07	-0.0393	0.0074	C	G	chr1	112000000	112000000	4
chr1	112463617	112463618	rs4838927	13	1	0.046	0	1	1.31e-07	0.039	0.0074	T	C	chr1	112000000	112000000	4
chr1	112403144	112403145	rs494643	22	1	0.034	0	1	1.89e-06	-0.0464	0.0097	A	G	chr1	112000000	112000000	4
chr1	112424077	112424078	rs528779	18	1	0.036	1	2	2.95e-06	0.0393	0.0084	T	C	chr1	112000000	112000000	4
chr1	112400225	112400226	rs589237	65	1	0.038	0	1	3.46e-09	0.0681	0.0115	T	C	chr1	112000000	112000000	4
chr1	112399115	112399116	rs61788876	21	1	0.051	1	2	4.86e-10	0.073	0.0117	T	C	chr1	112000000	112000000	4
chr1	112397189	112397190	rs650029	20	1	0.029	0	1	9.09e-05	-0.0342	0.0087	A	G	chr1	112000000	112000000	4
chr1	112403295	112403296	rs652334	52	1	0.034	0	1	2.57e-10	0.0724	0.0114	A	G	chr1	112000000	112000000	4
chr1	112462984	112462985	rs6682872	96	1	0.114	2	3	7.58e-08	0.0398	0.0074	A	G	chr1	112000000	112000000	4
chr1	112447472	112447473	rs71513979	54	1	0.094	1	2	9.05e-05	-0.0504	0.0129	T	C	chr1	112000000	112000000	4
chr1	116308511	116308512	rs10157905	10	1	0.035	0	1	1.66e-14	-0.0578	0.0075	T	C	chr1	116000000	116000000	5
chr1	116310430	116310431	rs10158267	18	1	0.044	0	1	3.19e-14	-0.0572	0.0075	T	C	chr1	116000000	116000000	5
chr1	116310189	116310190	rs10158386	44	1	0.044	0	1	2.26e-14	0.0575	0.0075	A	C	chr1	116000000	116000000	5
chr1	116310385	116310386	rs10158526	30	1	0.044	0	1	2.17e-15	0.0598	0.0075	T	C	chr1	116000000	116000000	5
chr1	116292355	116292356	rs10754351	13	0	0.051	1	1	2.8e-09	-0.0459	0.0077	A	G	chr1	116000000	116000000	5
chr1	116292369	116292370	rs10754352	16	0	0.051	1	1	2.83e-09	0.0459	0.0077	T	C	chr1	116000000	116000000	5
chr1	116292402	116292403	rs10754354	24	0	0.051	1	1	2.27e-09	0.0463	0.0077	A	G	chr1	116000000	116000000	5
chr1	116292469	116292470	rs10754356	17	0	0.041	1	1	3.46e-09	0.0458	0.0077	A	G	chr1	116000000	116000000	5
chr1	116325219	116325220	rs10754365	19	1	0.026	0	1	7.97e-11	0.0531	0.0082	T	C	chr1	116000000	116000000	5
chr1	116295519	116295520	rs10801976	21	1	0.045	0	1	1.62e-09	0.0465	0.0077	A	C	chr1	116000000	116000000	5
chr1	116307398	116307399	rs10923418	34	1	0.049	0	1	7.49e-11	-0.0467	0.0072	A	G	chr1	116000000	116000000	5
chr1	116271047	116271048	rs2997745	5	0	0.077	1	1	9.97e-05	0.0279	0.0072	T	C	chr1	116000000	116000000	5
chr1	116270234	116270235	rs35672929	22	1	0.041	0	1	4.9e-05	0.0355	0.0087	T	G	chr1	116000000	116000000	5
chr1	116312614	116312615	rs3810997	12	0	0.047	1	1	2.81e-10	0.0531	0.0084	T	C	chr1	116000000	116000000	5
chr1	116311924	116311925	rs3810998	16	1	0.053	1	2	1.91e-15	-0.0616	0.0078	T	G	chr1	116000000	116000000	5
chr1	116310967	116310968	rs4074536	17	1	0.063	1	2	4.83e-16	0.063	0.0078	T	C	chr1	116000000	116000000	5
chr1	116298064	116298065	rs4075008	12	1	0.055	1	2	9.76e-10	-0.0469	0.0077	A	C	chr1	116000000	116000000	5
chr1	116310818	116310819	rs4484922	14	1	0.063	1	2	4.57e-16	-0.063	0.0078	C	G	chr1	116000000	116000000	5
chr1	116325537	116325538	rs4839484	16	1	0.034	0	1	2.14e-11	0.0487	0.0073	A	G	chr1	116000000	116000000	5
chr1	116296510	116296511	rs6693356	30	1	0.058	1	2	9.98e-10	-0.0471	0.0077	A	T	chr1	116000000	116000000	5
chr1	116300736	116300737	rs9428086	24	1	0.034	0	1	6.45e-12	-0.0493	0.0072	T	C	chr1	116000000	116000000	5
chr1	116307846	116307847	rs9428090	21	1	0.034	0	1	9.99e-12	0.049	0.0072	A	G	chr1	116000000	116000000	5
chr1	116310298	116310299	rs9428091	52	1	0.044	0	1	2.99e-12	-0.0502	0.0072	T	C	chr1	116000000	116000000	5
chr1	116292176	116292177	rs9428218	12	0	0	1	1	1e-12	-0.0518	0.0073	C	G	chr1	116000000	116000000	5
chr1	116300137	116300138	rs9428221	15	1	0.055	1	2	5.74e-12	-0.0497	0.0072	A	G	chr1	116000000	116000000	5
chr1	116300602	116300603	rs9428222	15	1	0.034	0	1	9.59e-12	0.049	0.0072	A	G	chr1	116000000	116000000	5
chr1	147232740	147232741	rs10465885	30	1	0.131	2	3	9.94e-07	-0.0348	0.0071	T	C	chr1	147000000	147000000	6
chr1	147260765	147260766	rs1908627	5	1	0	0	1	3.96e-09	-0.1021	0.0173	A	G	chr1	147000000	147000000	6
chr1	147260568	147260569	rs1908628	10	1	0.026	0	1	3.39e-09	-0.1026	0.0174	A	G	chr1	147000000	147000000	6
chr1	147260812	147260813	rs74847853	4	1	0	0	1	1.87e-09	-0.106	0.0176	A	G	chr1	147000000	147000000	6
chr1	147266890	147266891	rs75523969	46	1	0.04	0	1	1.49e-09	0.1067	0.0176	A	G	chr1	147000000	147000000	6
chr1	147294870	147294871	rs75663428	19	1	0.031	0	1	5.57e-08	-0.0985	0.0181	T	C	chr1	147000000	147000000	6
chr1	147283038	147283039	rs76421454	22	1	0	0	1	3.86e-09	0.1041	0.0177	A	G	chr1	147000000	147000000	6
chr1	147294113	147294114	rs76831084	175	1	0.053	1	2	6.59e-09	0.1019	0.0176	C	G	chr1	147000000	147000000	6
chr1	147294871	147294872	rs79487014	19	1	0.031	0	1	5.2e-08	-0.0987	0.0181	T	C	chr1	147000000	147000000	6
chr1	154909268	154909269	rs1109815	49	1	1.299	3	4	3.26e-25	0.0769	0.0074	A	G	chr1	154000000	155000000	7
chr1	154912300	154912301	rs11264290	13	1	0.026	0	1	7.92e-25	-0.0763	0.0074	T	C	chr1	154000000	155000000	7
chr1	154914797	154914798	rs11264291	26	1	0.043	1	2	2.41e-25	-0.0787	0.0076	T	C	chr1	154000000	155000000	7
chr1	154987526	154987527	rs11264295	18	0	0.068	1	1	9.49e-22	-0.0715	0.0075	T	C	chr1	154000000	155000000	7
chr1	154819359	154819360	rs11586348	9	1	0	0	1	1.25e-47	-0.1131	0.0078	A	C	chr1	154000000	155000000	7
chr1	154948327	154948328	rs12087657	10	1	0.103	2	3	7.97e-54	0.1218	0.0079	T	G	chr1	154000000	155000000	7
chr1	154912968	154912969	rs12095061	15	1	0.026	0	1	6.51e-25	0.0764	0.0074	A	T	chr1	154000000	155000000	7
chr1	154850445	154850446	rs12144978	13	1	0.026	0	1	2.41e-26	-0.0819	0.0077	A	G	chr1	154000000	155000000	7
chr1	154817687	154817688	rs1218565	97	1	0.039	0	1	3.55e-23	-0.0726	0.0073	T	C	chr1	154000000	155000000	7
chr1	154817573	154817574	rs1218566	21	1	0.039	0	1	3.14e-41	0.1027	0.0076	T	C	chr1	154000000	155000000	7
chr1	154817420	154817421	rs1218567	23	1	0.026	0	1	3.76e-23	0.0727	0.0073	T	C	chr1	154000000	155000000	7
chr1	154817008	154817009	rs1218568	42	1	0.026	0	1	2.26e-23	-0.0731	0.0073	T	C	chr1	154000000	155000000	7
chr1	154814197	154814198	rs12740456	6	0	0.041	1	1	5.55e-43	0.1404	0.0102	A	C	chr1	154000000	155000000	7
chr1	154814353	154814354	rs13376333	9	0	0.052	1	1	7.71e-52	0.1193	0.0079	T	C	chr1	154000000	155000000	7
chr1	154979973	154979974	rs150107452	35	1	0.061	1	2	2.48e-05	0.1201	0.0285	T	C	chr1	154000000	155000000	7
chr1	154984363	154984364	rs1870940	28	1	0.065	1	2	1.79e-07	0.0438	0.0084	A	G	chr1	154000000	155000000	7
chr1	154916068	154916069	rs2102423	10	1	0.026	0	1	8.6e-25	0.0763	0.0074	A	G	chr1	154000000	155000000	7
chr1	154995503	154995504	rs2242193	21	1	0.039	0	1	1.22e-21	-0.0713	0.0075	A	G	chr1	154000000	155000000	7
chr1	154990297	154990298	rs2242194	19	1	0.129	2	3	1.7e-23	0.0765	0.0077	C	G	chr1	154000000	155000000	7
chr1	154988957	154988958	rs2242195	25	1	0.061	1	2	5.06e-34	0.09	0.0074	A	G	chr1	154000000	155000000	7
chr1	155025361	155025362	rs2306125	16	1	0.063	1	2	6e-05	0.039	0.0097	T	C	chr1	154000000	155000000	7
chr1	154843347	154843348	rs2335407	16	1	0.04	0	1	3.46e-27	-0.0812	0.0075	T	C	chr1	154000000	155000000	7
chr1	154916106	154916107	rs2335409	8	1	0.026	0	1	4.06e-25	-0.0782	0.0076	A	G	chr1	154000000	155000000	7
chr1	154913723	154913724	rs34195153	26	1	0.054	1	2	4.62e-09	-0.2303	0.0393	C	G	chr1	154000000	155000000	7
chr1	154812400	154812401	rs34292822	33	0	0.056	1	1	6.67e-55	0.1232	0.0079	C	G	chr1	154000000	155000000	7
chr1	154812280	154812281	rs34515871	34	0	0.044	1	1	1.19e-55	0.1253	0.008	T	C	chr1	154000000	155000000	7
chr1	154818403	154818404	rs36004974	19	1	0.026	0	1	1.38e-49	-0.1154	0.0078	A	G	chr1	154000000	155000000	7
chr1	154916566	154916567	rs41264249	6	1	0.058	1	2	8.92e-05	-0.1586	0.0405	A	G	chr1	154000000	155000000	7
chr1	154885779	154885780	rs4240874	12	1	0.028	0	1	4.31e-26	-0.0784	0.0074	T	C	chr1	154000000	155000000	7
chr1	154885782	154885783	rs4240875	16	1	0.028	0	1	5.64e-26	-0.0782	0.0074	A	G	chr1	154000000	155000000	7
chr1	154941593	154941594	rs4845401	7	1	0.078	1	2	5.62e-32	0.0914	0.0078	C	G	chr1	154000000	155000000	7
chr1	154400015	154400016	rs4845618	123	1	0.053	1	2	2.94e-08	-0.0395	0.0071	T	G	chr1	154000000	155000000	7
chr1	154405058	154405059	rs4845619	27	1	0.048	0	1	3.21e-09	0.0421	0.0071	T	G	chr1	154000000	155000000	7
chr1	154406656	154406657	rs4845620	14	1	0.029	0	1	4.96e-08	0.0396	0.0073	A	G	chr1	154000000	155000000	7
chr1	154884142	154884143	rs4845688	15	1	0.035	0	1	3.8e-26	0.0784	0.0074	T	C	chr1	154000000	155000000	7
chr1	154885524	154885525	rs4845689	45	1	0.028	0	1	5.43e-26	0.0782	0.0074	A	G	chr1	154000000	155000000	7
chr1	154911257	154911258	rs4845693	12	1	0.054	1	2	2.24e-24	-0.0755	0.0074	T	C	chr1	154000000	155000000	7
chr1	154911651	154911652	rs4845694	25	1	0.055	1	2	3.95e-25	0.0767	0.0074	C	G	chr1	154000000	155000000	7
chr1	154911798	154911799	rs4845695	10	1	0.035	0	1	6.84e-27	0.0828	0.0077	A	G	chr1	154000000	155000000	7
chr1	154911922	154911923	rs4845696	16	1	0.031	0	1	5.84e-25	0.0765	0.0074	A	G	chr1	154000000	155000000	7
chr1	155033014	155033015	rs4845710	14	1	0.035	0	1	2.23e-05	-0.0696	0.0164	A	G	chr1	154000000	155000000	7
chr1	154714006	154714007	rs4999127	51	1	0.042	0	1	4.77e-16	0.0891	0.011	A	G	chr1	154000000	155000000	7
chr1	154980351	154980352	rs56103503	21	1	0.048	0	1	6.31e-26	-0.0823	0.0078	T	C	chr1	154000000	155000000	7
chr1	154405024	154405025	rs56383622	25	1	0.031	0	1	4.34e-08	0.0398	0.0073	A	G	chr1	154000000	155000000	7
chr1	154910930	154910931	rs58629129	13	1	0.053	1	2	2.01e-26	0.0823	0.0077	T	C	chr1	154000000	155000000	7
chr1	154688488	154688489	rs58892549	7	0	0.051	1	1	7.61e-05	0.0675	0.0171	T	C	chr1	154000000	155000000	7
chr1	154406540	154406541	rs59632925	18	1	0	0	1	2.75e-10	0.0449	0.0071	T	G	chr1	154000000	155000000	7
chr1	154976137	154976138	rs61811895	24	1	0.244	2	3	8.66e-23	0.1004	0.0102	T	G	chr1	154000000	155000000	7
chr1	154815257	154815258	rs6426987	16	1	0.033	0	1	5.24e-51	0.1161	0.0077	A	C	chr1	154000000	155000000	7
chr1	154815320	154815321	rs6426988	4	1	0.033	0	1	3.33e-50	-0.1151	0.0077	C	G	chr1	154000000	155000000	7
chr1	154400799	154400800	rs6427658	30	1	0.05	1	2	5.31e-10	0.0442	0.0071	T	C	chr1	154000000	155000000	7
chr1	154815051	154815052	rs6658392	2	1	0.033	0	1	1.24e-47	-0.112	0.0077	T	C	chr1	154000000	155000000	7
chr1	154814268	154814269	rs6666258	9	0	0.052	1	1	1.57e-51	0.1187	0.0079	C	G	chr1	154000000	155000000	7
chr1	154989595	154989596	rs6673081	25	1	0.133	2	3	5.18e-29	0.0829	0.0074	T	C	chr1	154000000	155000000	7
chr1	154983539	154983540	rs6686021	20	1	0.035	0	1	5.39e-24	-0.0784	0.0078	T	C	chr1	154000000	155000000	7
chr1	154913404	154913405	rs6686873	21	1	0.04	0	1	4.3e-25	0.0767	0.0074	C	G	chr1	154000000	155000000	7
chr1	154400320	154400321	rs6687726	104	1	0.136	2	3	1.89e-08	0.0399	0.0071	A	G	chr1	154000000	155000000	7
chr1	154815044	154815045	rs6691945	2	1	0.037	0	1	4.02e-47	0.1113	0.0077	T	C	chr1	154000000	155000000	7
chr1	154401972	154401973	rs6694817	23	1	0.046	0	1	7.46e-10	0.0438	0.0071	T	C	chr1	154000000	155000000	7
chr1	154913021	154913022	rs6699043	10	1	0.026	0	1	3.73e-25	0.0768	0.0074	T	C	chr1	154000000	155000000	7
chr1	154917314	154917315	rs705094	21	1	0.035	0	1	4.38e-24	-0.0755	0.0075	A	G	chr1	154000000	155000000	7
chr1	154988255	154988256	rs71628639	15	1	0.061	1	2	1.65e-05	0.1551	0.036	A	C	chr1	154000000	155000000	7
chr1	154911689	154911690	rs72702224	22	1	0.055	1	2	1.99e-25	-0.0805	0.0077	A	G	chr1	154000000	155000000	7
chr1	154407419	154407420	rs7518199	75	1	0.06	1	2	1.21e-07	0.0383	0.0072	A	C	chr1	154000000	155000000	7
chr1	154407713	154407714	rs7521458	14	1	0.035	0	1	5.59e-08	0.0395	0.0073	T	C	chr1	154000000	155000000	7
chr1	154404336	154404337	rs7549250	110	1	0.084	2	3	4.33e-09	-0.0418	0.0071	T	C	chr1	154000000	155000000	7
chr1	154404380	154404381	rs7549338	27	1	0.052	1	2	1.71e-10	0.0454	0.0071	C	G	chr1	154000000	155000000	7
chr1	154404406	154404407	rs7553796	27	1	0.066	1	2	1.77e-10	0.0454	0.0071	A	C	chr1	154000000	155000000	7
chr1	154816174	154816175	rs76102976	13	1	0.026	0	1	2.23e-08	-0.0608	0.0109	A	G	chr1	154000000	155000000	7
chr1	154983930	154983931	rs77982133	22	1	0.061	1	2	3.2e-05	-0.087	0.0209	T	C	chr1	154000000	155000000	7
chr1	154814462	154814463	rs78204256	8	0	0.052	1	1	2.28e-06	-0.1103	0.0233	A	G	chr1	154000000	155000000	7
chr1	155023634	155023635	rs78266397	56	1	0.153	2	3	6.54e-05	-0.0372	0.0093	A	G	chr1	154000000	155000000	7
chr1	155055863	155055864	rs79382812	15	1	0.035	0	1	2.09e-06	0.053	0.0112	A	G	chr1	154000000	155000000	7
chr1	154910012	154910013	rs877343	81	1	0.685	3	4	3.25e-25	0.0769	0.0074	A	G	chr1	154000000	155000000	7
chr1	154815366	154815367	rs883905	13	1	0.033	0	1	7.94e-22	-0.0708	0.0074	A	G	chr1	154000000	155000000	7
chr1	154991389	154991390	rs905938	13	1	0.029	0	1	4.75e-07	-0.0421	0.0084	T	C	chr1	154000000	155000000	7
chr1	154885255	154885256	rs906593	17	1	0.036	0	1	5.51e-26	-0.0782	0.0074	A	G	chr1	154000000	155000000	7
chr1	170677723	170677724	rs113363168	8	1	0.026	0	1	3.59e-11	-0.1043	0.0158	T	C	chr1	170000000	171000000	8
chr1	170677498	170677499	rs12140571	13	1	0.034	0	1	3.63e-11	0.1043	0.0158	T	C	chr1	170000000	171000000	8
chr1	170631243	170631244	rs146084957	7	0	0.056	1	1	9.96e-12	-0.2032	0.0298	T	C	chr1	170000000	171000000	8
chr1	170501167	170501168	rs16863397	70	1	1.179	3	4	5.58e-06	-0.0394	0.0087	T	C	chr1	170000000	171000000	8
chr1	170899656	170899657	rs28538985	5	1	0.032	1	2	9.31e-08	-0.0531	0.0099	T	G	chr1	170000000	171000000	8
chr1	170899804	170899805	rs28658306	1	1	0.032	0	1	9.29e-06	-0.0413	0.0093	A	G	chr1	170000000	171000000	8
chr1	170739803	170739804	rs35157753	14	1	0.034	0	1	2.15e-07	-0.0501	0.0097	T	C	chr1	170000000	171000000	8
chr1	170240660	170240661	rs3795614	16	0	0.07	1	1	1.53e-09	-0.0435	0.0072	A	G	chr1	170000000	171000000	8
chr1	170240664	170240665	rs3795615	14	0	0.07	1	1	8.19e-09	-0.0416	0.0072	T	C	chr1	170000000	171000000	8
chr1	170636079	170636080	rs473133	16	0	0.081	1	1	7.14e-41	0.0956	0.0071	A	T	chr1	170000000	171000000	8
chr1	170635084	170635085	rs503706	11	0	0.056	1	1	1.84e-41	0.0963	0.0071	T	C	chr1	170000000	171000000	8
chr1	170635002	170635003	rs525489	15	0	0.05	1	1	1.84e-41	0.0963	0.0071	T	G	chr1	170000000	171000000	8
chr1	170632384	170632385	rs56250774	7	0	0.066	1	1	6.94e-24	-0.0948	0.0094	A	G	chr1	170000000	171000000	8
chr1	170631420	170631421	rs627848	40	0	0.056	1	1	5.21e-33	-0.0945	0.0079	A	G	chr1	170000000	171000000	8
chr1	170633896	170633897	rs659580	34	1	0.162	2	3	5.84e-13	0.058	0.0081	T	C	chr1	170000000	171000000	8
chr1	170634487	170634488	rs72705052	12	1	0.085	2	3	2.38e-08	-0.0856	0.0153	T	C	chr1	170000000	171000000	8
chr1	170668367	170668368	rs72705060	10	1	0.044	1	2	1.68e-06	-0.0558	0.0116	A	C	chr1	170000000	171000000	8
chr1	170115664	170115665	rs76411981	24	1	0.072	1	2	8.11e-11	0.1232	0.019	A	T	chr1	170000000	171000000	8
chr1	170699674	170699675	rs76964094	49	1	0.044	0	1	1.55e-11	-0.1053	0.0156	T	C	chr1	170000000	171000000	8
chr1	170116104	170116105	rs77700273	8	0	0.072	1	1	5.06e-12	-0.1281	0.0186	A	G	chr1	170000000	171000000	8
chr1	170698062	170698063	rs78712657	4	1	0.028	0	1	4.53e-07	-0.0861	0.0171	T	C	chr1	170000000	171000000	8
chr1	170677723	170677724	rs113363168	8	1	0.026	0	1	3.59e-11	-0.1043	0.0158	T	C	chr1	170000000	171000000	9
chr1	170677498	170677499	rs12140571	13	1	0.034	0	1	3.63e-11	0.1043	0.0158	T	C	chr1	170000000	171000000	9
chr1	170631243	170631244	rs146084957	7	0	0.056	1	1	9.96e-12	-0.2032	0.0298	T	C	chr1	170000000	171000000	9
chr1	170501167	170501168	rs16863397	70	1	1.179	3	4	5.58e-06	-0.0394	0.0087	T	C	chr1	170000000	171000000	9
chr1	170899656	170899657	rs28538985	5	1	0.032	1	2	9.31e-08	-0.0531	0.0099	T	G	chr1	170000000	171000000	9
chr1	170899804	170899805	rs28658306	1	1	0.032	0	1	9.29e-06	-0.0413	0.0093	A	G	chr1	170000000	171000000	9
chr1	170739803	170739804	rs35157753	14	1	0.034	0	1	2.15e-07	-0.0501	0.0097	T	C	chr1	170000000	171000000	9
chr1	170240660	170240661	rs3795614	16	0	0.07	1	1	1.53e-09	-0.0435	0.0072	A	G	chr1	170000000	171000000	9
chr1	170240664	170240665	rs3795615	14	0	0.07	1	1	8.19e-09	-0.0416	0.0072	T	C	chr1	170000000	171000000	9
chr1	170636079	170636080	rs473133	16	0	0.081	1	1	7.14e-41	0.0956	0.0071	A	T	chr1	170000000	171000000	9
chr1	170635084	170635085	rs503706	11	0	0.056	1	1	1.84e-41	0.0963	0.0071	T	C	chr1	170000000	171000000	9
chr1	170635002	170635003	rs525489	15	0	0.05	1	1	1.84e-41	0.0963	0.0071	T	G	chr1	170000000	171000000	9
chr1	170632384	170632385	rs56250774	7	0	0.066	1	1	6.94e-24	-0.0948	0.0094	A	G	chr1	170000000	171000000	9
chr1	170631420	170631421	rs627848	40	0	0.056	1	1	5.21e-33	-0.0945	0.0079	A	G	chr1	170000000	171000000	9
chr1	170633896	170633897	rs659580	34	1	0.162	2	3	5.84e-13	0.058	0.0081	T	C	chr1	170000000	171000000	9
chr1	170634487	170634488	rs72705052	12	1	0.085	2	3	2.38e-08	-0.0856	0.0153	T	C	chr1	170000000	171000000	9
chr1	170668367	170668368	rs72705060	10	1	0.044	1	2	1.68e-06	-0.0558	0.0116	A	C	chr1	170000000	171000000	9
chr1	170115664	170115665	rs76411981	24	1	0.072	1	2	8.11e-11	0.1232	0.019	A	T	chr1	170000000	171000000	9
chr1	170699674	170699675	rs76964094	49	1	0.044	0	1	1.55e-11	-0.1053	0.0156	T	C	chr1	170000000	171000000	9
chr1	170116104	170116105	rs77700273	8	0	0.072	1	1	5.06e-12	-0.1281	0.0186	A	G	chr1	170000000	171000000	9
chr1	170698062	170698063	rs78712657	4	1	0.028	0	1	4.53e-07	-0.0861	0.0171	T	C	chr1	170000000	171000000	9
chr1	203026214	203026215	rs10753933	13	0	0.098	2	2	5.83e-25	0.0743	0.0072	T	G	chr1	203000000	203000000	10
chr1	203035340	203035341	rs10800897	44	1	0.046	0	1	1.32e-12	-0.0532	0.0075	T	C	chr1	203000000	203000000	10
chr1	203027021	203027022	rs10920555	14	0	0.051	1	1	8.44e-13	-0.0557	0.0078	A	G	chr1	203000000	203000000	10
chr1	203027240	203027241	rs10920556	8	0	0.051	1	1	7.21e-07	0.0482	0.0097	A	G	chr1	203000000	203000000	10
chr1	203035693	203035694	rs10920559	13	1	0.033	0	1	1.32e-12	-0.0531	0.0075	T	C	chr1	203000000	203000000	10
chr1	203035897	203035898	rs10920560	12	1	0.031	0	1	1.63e-12	-0.0529	0.0075	A	G	chr1	203000000	203000000	10
chr1	203039049	203039050	rs1105454	11	0	0.259	2	2	8.33e-07	-0.0479	0.0097	A	G	chr1	203000000	203000000	10
chr1	203038754	203038755	rs1105455	85	1	0.235	2	3	2.77e-05	0.0398	0.0095	T	G	chr1	203000000	203000000	10
chr1	203045413	203045414	rs11578206	14	0	0.061	1	1	1.19e-12	-0.0532	0.0075	T	G	chr1	203000000	203000000	10
chr1	203045097	203045098	rs11580190	11	0	0.055	1	1	1.91e-12	0.0528	0.0075	T	C	chr1	203000000	203000000	10
chr1	203045054	203045055	rs11585814	11	0	0.055	1	1	1.41e-06	-0.0455	0.0094	T	C	chr1	203000000	203000000	10
chr1	203027354	203027355	rs11806388	4	0	0.051	1	1	1.75e-17	-0.0623	0.0073	A	C	chr1	203000000	203000000	10
chr1	203025428	203025429	rs12097602	15	0	0.046	1	1	3.19e-07	-0.05	0.0098	A	G	chr1	203000000	203000000	10
chr1	203035608	203035609	rs12161235	9	1	0.033	0	1	3.83e-06	0.0546	0.0118	T	G	chr1	203000000	203000000	10
chr1	203027537	203027538	rs12563163	12	0	0	1	1	6.39e-18	0.0633	0.0073	T	C	chr1	203000000	203000000	10
chr1	203024421	203024422	rs12742983	6	0	0.054	1	1	2.22e-05	0.0374	0.0088	A	T	chr1	203000000	203000000	10
chr1	203036614	203036615	rs1389792	8	0	0.058	1	1	1.31e-12	-0.0532	0.0075	A	G	chr1	203000000	203000000	10
chr1	203039174	203039175	rs1574183	9	0	0.105	2	2	1.55e-17	0.0625	0.0073	T	C	chr1	203000000	203000000	10
chr1	203038713	203038714	rs17508924	88	1	0.188	2	3	5.42e-07	0.0485	0.0097	T	C	chr1	203000000	203000000	10
chr1	203038509	203038510	rs1874143	22	1	0.203	2	3	1.25e-18	-0.0644	0.0073	A	G	chr1	203000000	203000000	10
chr1	203036757	203036758	rs2275354	11	0	0.069	1	1	1.13e-23	0.0722	0.0072	T	C	chr1	203000000	203000000	10
chr1	203024767	203024768	rs3736314	25	0	0.058	1	1	3.27e-07	-0.0498	0.0098	T	C	chr1	203000000	203000000	10
chr1	203035097	203035098	rs3737881	43	1	0.063	1	2	1.47e-12	-0.053	0.0075	T	C	chr1	203000000	203000000	10
chr1	203034955	203034956	rs3737882	3	0	0.055	1	1	2.74e-05	0.0397	0.0095	C	G	chr1	203000000	203000000	10
chr1	203034906	203034907	rs3737883	16	0	0.049	1	1	1.75e-24	0.0733	0.0072	A	G	chr1	203000000	203000000	10
chr1	203022023	203022024	rs4245712	9	0	0.068	1	1	6.16e-24	0.0728	0.0072	T	G	chr1	203000000	203000000	10
chr1	203021807	203021808	rs4950876	9	0	0.048	1	1	1.61e-17	0.0624	0.0073	A	G	chr1	203000000	203000000	10
chr1	203028371	203028372	rs61732315	15	0	0.048	1	1	1.92e-05	-0.0407	0.0095	T	G	chr1	203000000	203000000	10
chr1	203025583	203025584	rs61748818	7	0	0.057	1	1	9.9e-06	-0.0747	0.0169	A	G	chr1	203000000	203000000	10
chr1	203035551	203035552	rs6670637	10	1	0.033	0	1	2.99e-12	-0.0521	0.0075	A	G	chr1	203000000	203000000	10
chr1	203035911	203035912	rs6670788	11	1	0.031	0	1	3.25e-12	-0.0521	0.0075	A	C	chr1	203000000	203000000	10
chr1	203037197	203037198	rs6676973	12	0	0.099	1	1	4.57e-07	-0.0365	0.0072	T	C	chr1	203000000	203000000	10
chr1	203035365	203035366	rs6694477	41	1	0.046	0	1	2.78e-12	0.0522	0.0075	A	G	chr1	203000000	203000000	10
chr1	203038366	203038367	rs74789139	12	1	0.156	2	3	7.96e-05	0.1085	0.0275	A	C	chr1	203000000	203000000	10
chr1	203027152	203027153	rs7516201	18	0	0.051	1	1	5.41e-12	-0.0518	0.0075	A	G	chr1	203000000	203000000	10
chr1	203034309	203034310	rs7538696	15	0	0.056	1	1	1.59e-24	-0.0734	0.0072	A	G	chr1	203000000	203000000	10
chr1	203039602	203039603	rs871298	6	0	0.044	1	1	2.13e-23	0.0719	0.0072	C	G	chr1	203000000	203000000	10
chr1	203045188	203045189	rs903366	14	0	0.054	1	1	9.55e-13	0.0535	0.0075	A	T	chr1	203000000	203000000	10
chr1	205678043	205678044	rs12030754	20	0	0.052	1	1	4.95e-06	0.0376	0.0082	C	G	chr1	206000000	206000000	11
chr1	205718468	205718469	rs12047038	61	1	1	3	4	1.37e-05	-0.0348	0.008	A	G	chr1	206000000	206000000	11
chr1	205717823	205717824	rs4951261	24	0	0.212	2	2	1.17e-09	-0.0441	0.0072	A	C	chr1	206000000	206000000	11
chr1	205670369	205670370	rs6673687	44	1	0.049	0	1	4.34e-08	-0.0398	0.0073	A	T	chr1	206000000	206000000	11
chr1	205718858	205718859	rs7536483	150	1	1.865	3	4	2.14e-05	0.0319	0.0075	A	T	chr1	206000000	206000000	11
chr1	205719532	205719533	rs823114	131	1	0.96	3	4	1.37e-07	-0.0374	0.0071	A	G	chr1	206000000	206000000	11
chr10	65225244	65225245	rs1061259	32	1	0.465	2	3	6.34e-08	0.0485	0.009	C	G	chr10	64899875	65400080	12
chr10	65027610	65027611	rs10761731	16	0	0.188	2	2	3.78e-11	-0.0475	0.0072	A	T	chr10	64899875	65400080	12
chr10	65028257	65028258	rs10761732	0	1	0.188	2	3	1.24e-07	0.047	0.0089	T	C	chr10	64899875	65400080	12
chr10	65280164	65280165	rs10822179	4	1	0.034	0	1	1.19e-07	-0.0472	0.0089	T	C	chr10	64899875	65400080	12
chr10	64924217	64924218	rs11817689	28	1	0.038	0	1	3.49e-07	0.0508	0.01	T	C	chr10	64899875	65400080	12
chr10	65390634	65390635	rs12218613	55	1	0.843	3	4	5.25e-09	-0.0428	0.0073	T	C	chr10	64899875	65400080	12
chr10	65195455	65195456	rs12784772	24	1	0.034	0	1	7.21e-07	-0.0497	0.01	A	T	chr10	64899875	65400080	12
chr10	64970448	64970449	rs1579045	41	1	0.071	1	2	7.55e-08	0.0478	0.0089	A	G	chr10	64899875	65400080	12
chr10	65224510	65224511	rs2393980	2	0	0.095	1	1	4.85e-07	0.0502	0.01	C	G	chr10	64899875	65400080	12
chr10	65389209	65389210	rs36000532	87	1	0.266	2	3	3.66e-06	-0.0392	0.0085	C	G	chr10	64899875	65400080	12
chr10	65280994	65280995	rs7075901	132	1	0	2	3	4.56e-14	0.0542	0.0072	A	C	chr10	64899875	65400080	12
chr10	65027143	65027144	rs7098181	7	0	0.102	2	2	5.55e-11	0.0471	0.0072	T	G	chr10	64899875	65400080	12
chr10	65197309	65197310	rs77494594	5	1	0.037	0	1	7.21e-07	0.0497	0.01	A	C	chr10	64899875	65400080	12
chr10	75402631	75402632	rs11000727	15	1	0.029	1	2	1.42e-09	0.0722	0.0119	A	G	chr10	75000225	75690059	13
chr10	75404300	75404301	rs11000728	30	1	0.147	2	3	1.31e-23	0.1028	0.0103	C	G	chr10	75000225	75690059	13
chr10	75533988	75533989	rs11000772	11	1	0.036	0	1	1.64e-21	0.0996	0.0105	T	G	chr10	75000225	75690059	13
chr10	75545063	75545064	rs11000777	208	1	0.273	2	3	1.03e-21	-0.1002	0.0105	C	G	chr10	75000225	75690059	13
chr10	75559077	75559078	rs11000780	19	1	0	0	1	2.6e-21	-0.1	0.0105	A	G	chr10	75000225	75690059	13
chr10	75628224	75628225	rs11000797	13	0	0.056	1	1	1.77e-12	0.064	0.0091	A	G	chr10	75000225	75690059	13
chr10	75647491	75647492	rs11000801	33	1	0.082	2	3	1.78e-10	0.0585	0.0092	A	C	chr10	75000225	75690059	13
chr10	75490217	75490218	rs11814282	68	1	1.037	3	4	1.63e-09	-0.0444	0.0074	T	C	chr10	75000225	75690059	13
chr10	75410052	75410053	rs12247028	14	1	0.179	2	3	2.32e-13	0.0578	0.0079	A	G	chr10	75000225	75690059	13
chr10	75494450	75494451	rs12264025	13	1	0.055	1	2	1.54e-09	-0.0444	0.0074	A	G	chr10	75000225	75690059	13
chr10	75416789	75416790	rs12570126	16	1	0.034	0	1	4.76e-22	0.0921	0.0095	A	G	chr10	75000225	75690059	13
chr10	75174920	75174921	rs12571847	15	1	0.026	0	1	5.53e-05	-0.056	0.0139	A	T	chr10	75000225	75690059	13
chr10	75504513	75504514	rs12572278	27	1	0.161	2	3	8.7e-22	-0.1018	0.0106	A	C	chr10	75000225	75690059	13
chr10	75504512	75504513	rs12573448	26	1	0	2	3	2.96e-22	0.1025	0.0106	T	G	chr10	75000225	75690059	13
chr10	75570868	75570869	rs12775558	25	1	0.075	2	3	1.26e-08	0.0423	0.0074	A	G	chr10	75000225	75690059	13
chr10	75671162	75671163	rs1916341	18	0	0.099	1	1	6.74e-05	0.0293	0.0073	T	G	chr10	75000225	75690059	13
chr10	75409877	75409878	rs2177843	74	1	0.423	2	3	4.9e-24	-0.1018	0.0101	T	C	chr10	75000225	75690059	13
chr10	75012122	75012123	rs2271908	25	1	0.192	3	4	5.69e-05	0.0559	0.0139	A	G	chr10	75000225	75690059	13
chr10	75579510	75579511	rs2306328	29	1	0.082	1	2	2.37e-09	0.0442	0.0074	T	C	chr10	75000225	75690059	13
chr10	75636148	75636149	rs2675668	22	1	0.033	0	1	6.76e-07	0.0362	0.0073	A	G	chr10	75000225	75690059	13
chr10	75489843	75489844	rs28553894	10	1	0.072	1	2	2.26e-08	0.042	0.0075	A	C	chr10	75000225	75690059	13
chr10	75489844	75489845	rs28718766	11	1	0.072	1	2	2.2e-08	0.042	0.0075	A	C	chr10	75000225	75690059	13
chr10	75489721	75489722	rs28736827	22	1	0.059	1	2	1.18e-09	0.0448	0.0074	T	C	chr10	75000225	75690059	13
chr10	75406912	75406913	rs34163229	27	1	0.16	2	3	8.22e-24	-0.1022	0.0102	T	G	chr10	75000225	75690059	13
chr10	75406141	75406142	rs3740293	22	1	0.332	2	3	3.01e-23	0.1	0.0101	A	C	chr10	75000225	75690059	13
chr10	75407290	75407291	rs3812629	46	1	0.168	2	3	1.31e-23	-0.1025	0.0102	A	G	chr10	75000225	75690059	13
chr10	75578948	75578949	rs3843939	18	1	0.052	1	2	7.52e-22	0.1009	0.0105	T	C	chr10	75000225	75690059	13
chr10	75405635	75405636	rs41280404	47	1	0.108	2	3	1.03e-23	0.1022	0.0102	T	G	chr10	75000225	75690059	13
chr10	75007939	75007940	rs41299242	11	1	0.038	0	1	5.96e-05	0.0557	0.0139	T	C	chr10	75000225	75690059	13
chr10	75402788	75402789	rs4745718	25	1	0.05	1	2	3.85e-07	0.062	0.0122	T	C	chr10	75000225	75690059	13
chr10	75407649	75407650	rs4746139	17	1	0.168	2	3	3.79e-24	0.1034	0.0102	A	C	chr10	75000225	75690059	13
chr10	75578720	75578721	rs4746151	15	1	0.026	0	1	6.74e-22	-0.101	0.0105	T	G	chr10	75000225	75690059	13
chr10	75414344	75414345	rs60212594	25	1	0.056	1	2	6.48e-27	-0.1097	0.0102	C	G	chr10	75000225	75690059	13
chr10	75415677	75415678	rs60632610	25	1	0.386	2	3	1.04e-26	-0.1093	0.0102	T	C	chr10	75000225	75690059	13
chr10	75639578	75639579	rs60820984	119	1	0.057	1	2	3.88e-12	-0.0637	0.0092	T	C	chr10	75000225	75690059	13
chr10	75503692	75503693	rs7076585	26	1	0.721	3	4	3.9e-09	-0.0436	0.0074	T	C	chr10	75000225	75690059	13
chr10	75504029	75504030	rs7080579	118	1	1.17	3	4	1.09e-09	0.0448	0.0073	A	T	chr10	75000225	75690059	13
chr10	75545117	75545118	rs79936644	129	1	0.243	2	3	9.87e-22	-0.1003	0.0105	T	C	chr10	75000225	75690059	13
chr10	75409967	75409968	rs9664184	15	1	0.224	2	3	2.57e-13	-0.0558	0.0076	T	C	chr10	75000225	75690059	13
chr10	75409992	75409993	rs9664186	23	1	0	2	3	1.06e-12	-0.0547	0.0077	T	C	chr10	75000225	75690059	13
chr10	103989812	103989813	rs10786662	11	0	0.081	1	1	1.99e-08	-0.0403	0.0072	C	G	chr10	103000000	104000000	15
chr10	103726528	103726529	rs11191161	3	1	0.029	0	1	6.09e-08	0.0515	0.0095	T	C	chr10	103000000	104000000	15
chr10	103824920	103824921	rs11191203	59	1	0.09	2	3	5.91e-08	-0.0526	0.0097	T	C	chr10	103000000	104000000	15
chr10	103603162	103603163	rs12413444	35	1	0.064	1	2	9.49e-09	-0.0459	0.008	T	G	chr10	103000000	104000000	15
chr10	104005386	104005387	rs1541046	23	1	0.389	2	3	2.97e-07	-0.0374	0.0073	A	G	chr10	103000000	104000000	15
chr10	104060529	104060530	rs1796765	10	1	0.031	0	1	1.42e-07	0.0383	0.0073	T	C	chr10	103000000	104000000	15
chr10	103991381	103991382	rs2281983	12	1	0.061	1	2	2.47e-07	-0.0376	0.0073	A	G	chr10	103000000	104000000	15
chr10	103590594	103590595	rs3781299	48	1	0.175	2	3	9.11e-09	-0.0459	0.008	A	C	chr10	103000000	104000000	15
chr10	103454402	103454403	rs61382490	33	1	0.501	2	3	3.58e-07	0.047	0.0092	A	T	chr10	103000000	104000000	15
chr10	103880118	103880119	rs61874768	47	1	1.865	3	4	1.63e-05	-0.0426	0.0099	T	G	chr10	103000000	104000000	15
chr10	104000307	104000308	rs9664049	23	1	0.058	1	2	1.71e-07	-0.0381	0.0073	T	C	chr10	103000000	104000000	15
chr10	105518179	105518180	rs10466138	12	1	0.056	1	2	1.97e-13	0.0534	0.0073	T	C	chr10	105000000	106000000	16
chr10	105472830	105472831	rs10509768	51	1	0.039	0	1	1.7e-09	-0.0889	0.0148	A	G	chr10	105000000	106000000	16
chr10	105521705	105521706	rs10748848	21	1	0.059	1	2	1.09e-06	-0.0383	0.0078	A	G	chr10	105000000	106000000	16
chr10	105522253	105522254	rs10786766	22	0	0.057	1	1	9.09e-07	0.0388	0.0079	T	C	chr10	105000000	106000000	16
chr10	105543997	105543998	rs10786767	17	0	0.058	1	1	4.97e-26	0.1108	0.0105	T	C	chr10	105000000	106000000	16
chr10	105610326	105610327	rs10786772	6	1	0.042	0	1	1.97e-05	-0.0318	0.0075	A	G	chr10	105000000	106000000	16
chr10	105657316	105657317	rs10786775	49	1	0.054	1	2	1.16e-16	-0.098	0.0118	C	G	chr10	105000000	106000000	16
chr10	105250359	105250360	rs10883873	12	1	0.033	0	1	7.09e-06	-0.0458	0.0102	A	G	chr10	105000000	106000000	16
chr10	105474652	105474653	rs10883903	16	0	0.047	1	1	5.33e-31	-0.1003	0.0087	A	G	chr10	105000000	106000000	16
chr10	105519000	105519001	rs10883906	112	1	0	2	3	3.56e-09	-0.0465	0.0079	T	C	chr10	105000000	106000000	16
chr10	105522037	105522038	rs10883907	8	0	0.054	1	1	1.07e-06	-0.0386	0.0079	T	C	chr10	105000000	106000000	16
chr10	105595430	105595431	rs10883922	11	1	0.092	2	3	6.41e-06	0.0343	0.0076	C	G	chr10	105000000	106000000	16
chr10	105615074	105615075	rs10883928	23	1	0	2	3	1.94e-05	-0.0319	0.0075	T	C	chr10	105000000	106000000	16
chr10	105537349	105537350	rs1107300	22	1	0.062	1	2	5.32e-12	-0.056	0.0081	T	C	chr10	105000000	106000000	16
chr10	105344451	105344452	rs11191737	8	0	0	1	1	2.29e-35	-0.1086	0.0088	A	G	chr10	105000000	106000000	16
chr10	105396564	105396565	rs11191753	12	1	0.034	1	2	1e-16	0.1075	0.0129	C	G	chr10	105000000	106000000	16
chr10	105516521	105516522	rs11191794	8	0	0.068	1	1	9.79e-09	-0.0452	0.0079	T	C	chr10	105000000	106000000	16
chr10	105516579	105516580	rs11191795	8	0	0.068	1	1	7.39e-09	-0.0456	0.0079	T	C	chr10	105000000	106000000	16
chr10	105519725	105519726	rs11191797	5	1	0.09	1	2	1.12e-11	-0.059	0.0087	T	C	chr10	105000000	106000000	16
chr10	105532165	105532166	rs11191801	73	1	0.467	2	3	4.89e-12	-0.0533	0.0077	A	C	chr10	105000000	106000000	16
chr10	105537782	105537783	rs11191804	8	1	0.038	1	2	8.04e-32	0.1147	0.0098	A	G	chr10	105000000	106000000	16
chr10	105539350	105539351	rs11191805	18	1	0.104	2	3	1.77e-22	0.0853	0.0087	A	C	chr10	105000000	106000000	16
chr10	105594855	105594856	rs11191820	9	0	0.082	1	1	2.97e-05	0.0332	0.008	A	G	chr10	105000000	106000000	16
chr10	105597446	105597447	rs11191821	13	1	0.08	1	2	9.7e-05	-0.033	0.0085	A	G	chr10	105000000	106000000	16
chr10	105599770	105599771	rs11191822	19	1	0.121	2	3	1.83e-05	0.0323	0.0075	T	G	chr10	105000000	106000000	16
chr10	105614452	105614453	rs11191829	16	1	0.275	2	3	3.26e-05	-0.0309	0.0074	T	G	chr10	105000000	106000000	16
chr10	105511647	105511648	rs11592714	37	1	0.172	2	3	2.5e-32	0.1334	0.0113	T	C	chr10	105000000	106000000	16
chr10	105511601	105511602	rs11592750	24	1	0.172	2	3	1.52e-32	0.1343	0.0113	C	G	chr10	105000000	106000000	16
chr10	105512186	105512187	rs11592832	12	0	0.047	1	1	3.03e-32	0.1332	0.0113	T	C	chr10	105000000	106000000	16
chr10	105580251	105580252	rs11594668	25	0	0.061	1	1	3.13e-19	0.1099	0.0123	T	G	chr10	105000000	106000000	16
chr10	105395501	105395502	rs11598294	35	1	0.052	1	2	1.1e-13	0.2146	0.0289	T	C	chr10	105000000	106000000	16
chr10	105427135	105427136	rs117975133	21	1	0.072	1	2	4.03e-07	-0.1177	0.0232	A	G	chr10	105000000	106000000	16
chr10	105481068	105481069	rs12220358	13	0	0.046	1	1	1.57e-32	-0.096	0.0081	T	G	chr10	105000000	106000000	16
chr10	105476082	105476083	rs12244353	16	0	0.074	2	2	1.13e-14	-0.0682	0.0088	T	C	chr10	105000000	106000000	16
chr10	105525454	105525455	rs12415349	18	0	0.054	1	1	3.93e-23	0.0914	0.0092	A	G	chr10	105000000	106000000	16
chr10	105438331	105438332	rs12766741	15	1	0.132	2	3	6.51e-19	0.1376	0.0155	A	G	chr10	105000000	106000000	16
chr10	105472074	105472075	rs12771336	10	1	0.03	0	1	8.67e-21	0.0982	0.0105	T	C	chr10	105000000	106000000	16
chr10	105502410	105502411	rs12772158	18	0	0.052	1	1	3.23e-32	0.1335	0.0113	C	G	chr10	105000000	106000000	16
chr10	105473067	105473068	rs12778211	12	0	0.055	1	1	3.17e-21	-0.0994	0.0105	C	G	chr10	105000000	106000000	16
chr10	105502836	105502837	rs12779039	18	0	0.051	1	1	1.32e-32	-0.1344	0.0113	T	C	chr10	105000000	106000000	16
chr10	105519364	105519365	rs12779135	15	1	0.142	2	3	8.99e-32	-0.1324	0.0113	A	G	chr10	105000000	106000000	16
chr10	105408120	105408121	rs141221125	12	1	0.029	0	1	4.55e-14	0.2181	0.0289	A	G	chr10	105000000	106000000	16
chr10	105376021	105376022	rs145978079	15	1	0.06	1	2	1.96e-06	-0.1408	0.0296	A	G	chr10	105000000	106000000	16
chr10	105472989	105472990	rs17115849	8	1	0.055	1	2	8.68e-10	0.0906	0.0148	A	G	chr10	105000000	106000000	16
chr10	105468967	105468968	rs17739429	14	0	0.055	1	1	7.14e-09	-0.0891	0.0154	A	G	chr10	105000000	106000000	16
chr10	105510744	105510745	rs2067560	26	0	0.071	1	1	2.43e-11	-0.0581	0.0087	A	G	chr10	105000000	106000000	16
chr10	105642803	105642804	rs2073338	10	1	0.031	0	1	2.34e-05	0.0315	0.0075	A	C	chr10	105000000	106000000	16
chr10	105543756	105543757	rs2073340	5	0	0.057	1	1	1.54e-19	0.0793	0.0088	C	G	chr10	105000000	106000000	16
chr10	105543393	105543394	rs2073341	15	0	0.057	1	1	9.6e-09	-0.0421	0.0073	A	G	chr10	105000000	106000000	16
chr10	105344756	105344757	rs2236209	10	0	0.053	1	1	8.58e-18	0.061	0.0071	T	C	chr10	105000000	106000000	16
chr10	105531562	105531563	rs2236280	13	0	0.048	1	1	5.1e-23	-0.0913	0.0092	T	G	chr10	105000000	106000000	16
chr10	105453452	105453453	rs2295590	20	0	0.079	1	1	1.85e-05	0.0502	0.0117	T	C	chr10	105000000	106000000	16
chr10	105476045	105476046	rs2902635	11	0	0.074	1	1	2.78e-31	-0.1008	0.0087	T	G	chr10	105000000	106000000	16
chr10	105668843	105668844	rs2995264	4	1	0.035	0	1	3.36e-17	-0.1012	0.012	A	G	chr10	105000000	106000000	16
chr10	105523416	105523417	rs34936990	14	0	0.048	1	1	8.97e-31	0.1281	0.0111	A	G	chr10	105000000	106000000	16
chr10	105517491	105517492	rs34943195	13	0	0.061	1	1	6.98e-32	-0.1328	0.0113	A	G	chr10	105000000	106000000	16
chr10	105510755	105510756	rs35053579	20	0	0.071	1	1	2.51e-32	0.1334	0.0113	T	C	chr10	105000000	106000000	16
chr10	105476760	105476761	rs35056927	7	0	0.105	2	2	3.18e-10	-0.0826	0.0131	A	G	chr10	105000000	106000000	16
chr10	105480387	105480388	rs35176054	6	1	0.104	2	3	8.47e-41	0.1458	0.0109	A	T	chr10	105000000	106000000	16
chr10	105553793	105553794	rs35478175	4	0	0.077	1	1	6.33e-16	-0.135	0.0167	A	C	chr10	105000000	106000000	16
chr10	105536662	105536663	rs35696766	10	1	0.026	0	1	5.94e-32	0.1332	0.0113	T	G	chr10	105000000	106000000	16
chr10	105428152	105428153	rs3781339	20	1	0.112	2	3	2.56e-20	-0.0834	0.009	T	C	chr10	105000000	106000000	16
chr10	105677897	105677898	rs4387287	204	1	0.219	2	3	4.93e-09	0.0546	0.0093	A	C	chr10	105000000	106000000	16
chr10	105515412	105515413	rs4918046	10	0	0.054	1	1	1.94e-11	-0.0585	0.0087	T	C	chr10	105000000	106000000	16
chr10	105596641	105596642	rs4918058	5	0	0.055	1	1	1.81e-05	-0.0325	0.0076	C	G	chr10	105000000	106000000	16
chr10	105475620	105475621	rs58512942	12	0	0.102	2	2	5.7e-22	0.1007	0.0104	A	G	chr10	105000000	106000000	16
chr10	105455696	105455697	rs59208231	13	1	0.038	0	1	4.02e-15	0.1352	0.0172	A	G	chr10	105000000	106000000	16
chr10	105398249	105398250	rs60203807	71	1	0.094	1	2	1.48e-15	-0.1028	0.0129	A	T	chr10	105000000	106000000	16
chr10	105421505	105421506	rs61870178	107	1	0.274	2	3	7.55e-12	0.0856	0.0125	A	G	chr10	105000000	106000000	16
chr10	105395893	105395894	rs6584565	14	1	0.042	0	1	1.56e-16	0.1067	0.0129	A	G	chr10	105000000	106000000	16
chr10	105554334	105554335	rs6584570	6	0	0.064	1	1	1.64e-07	0.057	0.0109	C	G	chr10	105000000	106000000	16
chr10	105596007	105596008	rs67764572	7	0	0.047	1	1	1.37e-05	0.0328	0.0076	T	C	chr10	105000000	106000000	16
chr10	105340059	105340060	rs7068070	22	1	0.05	1	2	1.62e-37	0.1108	0.0087	A	G	chr10	105000000	106000000	16
chr10	105467814	105467815	rs7084804	8	0	0.06	1	1	3.85e-09	-0.0873	0.0148	T	C	chr10	105000000	106000000	16
chr10	105508269	105508270	rs7090045	9	0	0.069	1	1	6.87e-11	-0.0572	0.0088	C	G	chr10	105000000	106000000	16
chr10	105508502	105508503	rs71476605	11	0	0.054	1	1	2.45e-32	0.1335	0.0113	T	C	chr10	105000000	106000000	16
chr10	105480535	105480536	rs72815789	26	1	0.168	2	3	4.48e-10	0.0478	0.0077	A	G	chr10	105000000	106000000	16
chr10	105127191	105127192	rs72847518	8	1	0.05	1	2	4.55e-06	-0.0827	0.018	A	C	chr10	105000000	106000000	16
chr10	105595797	105595798	rs73340551	13	1	0.101	2	3	6.92e-14	0.0626	0.0084	T	C	chr10	105000000	106000000	16
chr10	105379129	105379130	rs75577686	14	0	0.088	1	1	9.52e-10	-0.1239	0.0203	T	G	chr10	105000000	106000000	16
chr10	105613725	105613726	rs77410164	15	0	0.058	1	1	5.32e-08	-0.0929	0.0171	C	G	chr10	105000000	106000000	16
chr10	105423561	105423562	rs77705594	18	1	0.086	1	2	5.62e-12	0.0889	0.0129	A	C	chr10	105000000	106000000	16
chr10	105413743	105413744	rs77953709	5	1	0.031	0	1	9.49e-18	0.1728	0.0201	T	C	chr10	105000000	106000000	16
chr10	105516650	105516651	rs7898224	14	0	0.068	1	1	7.19e-13	-0.0522	0.0073	A	G	chr10	105000000	106000000	16
chr10	105398748	105398749	rs7898267	25	1	0.046	0	1	6.94e-12	0.0832	0.0121	A	G	chr10	105000000	106000000	16
chr10	105395453	105395454	rs7900994	13	1	0.052	1	2	1.59e-16	-0.1068	0.0129	T	C	chr10	105000000	106000000	16
chr10	105518544	105518545	rs7906955	11	1	0.131	2	3	1.37e-31	0.1321	0.0113	A	G	chr10	105000000	106000000	16
chr10	105397741	105397742	rs7910092	43	1	0.07	1	2	1.62e-18	-0.0639	0.0073	T	C	chr10	105000000	106000000	16
chr10	105409587	105409588	rs79694929	12	1	0.043	0	1	2.59e-07	0.1185	0.023	T	C	chr10	105000000	106000000	16
chr10	105412473	105412474	rs902994	15	1	0.033	0	1	1.07e-11	0.0848	0.0125	T	G	chr10	105000000	106000000	16
chr10	105519375	105519376	rs9663414	17	1	0.142	2	3	2.24e-10	0.046	0.0073	A	G	chr10	105000000	106000000	16
chr11	20009209	20009210	rs10766613	56	1	0.052	1	2	1.69e-16	0.0677	0.0082	T	C	chr11	19981627	20019137	17
chr11	20009262	20009263	rs10766614	36	1	0.043	1	2	1.7e-16	0.0677	0.0082	A	G	chr11	19981627	20019137	17
chr11	20009871	20009872	rs10766615	12	1	0.031	0	1	2.2e-16	-0.0676	0.0082	C	G	chr11	19981627	20019137	17
chr11	20009885	20009886	rs10833215	11	1	0.031	0	1	2.24e-16	0.0675	0.0082	T	C	chr11	19981627	20019137	17
chr11	20009811	20009812	rs11025351	14	1	0.039	0	1	2.05e-15	-0.0661	0.0083	A	G	chr11	19981627	20019137	17
chr11	20009681	20009682	rs12099071	13	1	0.039	0	1	1.27e-16	0.068	0.0082	A	G	chr11	19981627	20019137	17
chr11	20009622	20009623	rs12792546	12	1	0.039	0	1	1.69e-09	0.0711	0.0118	T	C	chr11	19981627	20019137	17
chr11	20010141	20010142	rs1442713	13	1	0.04	1	2	1.93e-16	0.0676	0.0082	A	G	chr11	19981627	20019137	17
chr11	20010057	20010058	rs1442715	3	1	0.04	0	1	2.6e-16	0.0674	0.0082	A	T	chr11	19981627	20019137	17
chr11	20009445	20009446	rs17614100	21	1	0.045	1	2	1.81e-09	-0.0708	0.0118	A	G	chr11	19981627	20019137	17
chr11	20010513	20010514	rs1822273	16	1	0	1	2	8.99e-17	-0.0683	0.0082	A	G	chr11	19981627	20019137	17
chr11	20016016	20016017	rs2246408	13	1	0.031	0	1	2.45e-07	0.0534	0.0103	T	C	chr11	19981627	20019137	17
chr11	20016059	20016060	rs2246409	7	1	0.034	0	1	2.68e-07	-0.0534	0.0104	T	G	chr11	19981627	20019137	17
chr11	19993934	19993935	rs2252099	25	1	0.059	1	2	3.34e-10	-0.058	0.0092	C	G	chr11	19981627	20019137	17
chr11	20008905	20008906	rs2403551	9	0	0.056	1	1	1.51e-16	0.0678	0.0082	T	C	chr11	19981627	20019137	17
chr11	19993339	19993340	rs2625290	11	1	0.028	0	1	3.4e-08	0.0491	0.0089	A	C	chr11	19981627	20019137	17
chr11	20010841	20010842	rs2625321	12	1	0.039	0	1	4.65e-07	0.0513	0.0102	A	T	chr11	19981627	20019137	17
chr11	20010351	20010352	rs2625322	112	1	0.081	1	2	1e-16	0.0686	0.0083	A	G	chr11	19981627	20019137	17
chr11	19992506	19992507	rs4757873	21	1	0.028	0	1	2.23e-05	-0.0333	0.0078	A	T	chr11	19981627	20019137	17
chr11	20010291	20010292	rs4757877	116	1	0.081	1	2	1.2e-16	0.0681	0.0082	A	G	chr11	19981627	20019137	17
chr11	20016559	20016560	rs7111951	26	1	0.061	1	2	3.96e-07	0.0521	0.0103	A	G	chr11	19981627	20019137	17
chr11	121594124	121594125	rs10736509	11	0	0.122	2	2	1.7e-05	0.0379	0.0088	T	G	chr11	122000000	122000000	18
chr11	121613013	121613014	rs1893840	64	1	0.15	2	3	1.27e-05	-0.0815	0.0187	T	C	chr11	122000000	122000000	18
chr11	121593385	121593386	rs1893841	50	1	0.317	2	3	2.37e-09	-0.0483	0.0081	A	C	chr11	122000000	122000000	18
chr11	121592727	121592728	rs4307731	16	0	0.056	1	1	3.84e-05	0.0364	0.0088	T	G	chr11	122000000	122000000	18
chr11	121592720	121592721	rs4627092	14	0	0.056	1	1	4.4e-05	-0.0362	0.0089	C	G	chr11	122000000	122000000	18
chr11	128785742	128785743	rs10790977	7	1	0.028	0	1	2.29e-11	-0.062	0.0093	A	G	chr11	129000000	129000000	19
chr11	128785307	128785308	rs111927325	17	1	0.091	1	2	1.49e-09	0.1454	0.024	A	G	chr11	129000000	129000000	19
chr11	128764922	128764923	rs11221500	27	1	0.128	2	3	4.53e-07	0.0402	0.008	A	G	chr11	129000000	129000000	19
chr11	128787794	128787795	rs1137937	14	1	0	0	1	4.66e-05	0.0396	0.0097	C	G	chr11	129000000	129000000	19
chr11	128785123	128785124	rs1940455	43	1	0.081	1	2	4.71e-11	0.0514	0.0078	A	G	chr11	129000000	129000000	19
chr11	128784806	128784807	rs1940456	17	0	0.088	1	1	5.46e-11	-0.0513	0.0078	A	G	chr11	129000000	129000000	19
chr11	128787430	128787431	rs2604204	9	1	0.041	0	1	6.53e-12	-0.0538	0.0078	T	G	chr11	129000000	129000000	19
chr11	128772955	128772956	rs2604212	26	1	0.041	1	2	2.29e-07	-0.0389	0.0075	C	G	chr11	129000000	129000000	19
chr11	128766055	128766056	rs2846674	4	0	0.038	1	1	9.07e-05	0.0413	0.0106	A	G	chr11	129000000	129000000	19
chr11	128787036	128787037	rs2846675	9	1	0.046	0	1	8.95e-12	-0.0634	0.0093	T	C	chr11	129000000	129000000	19
chr11	128787689	128787690	rs2846696	14	1	0.026	0	1	2.05e-11	-0.0524	0.0078	A	G	chr11	129000000	129000000	19
chr11	128764571	128764572	rs75190942	12	1	0.152	2	3	3.48e-20	0.1256	0.0136	A	C	chr11	129000000	129000000	19
chr11	128764570	128764571	rs76097649	12	1	0.152	2	3	2.19e-20	0.1264	0.0137	A	G	chr11	129000000	129000000	19
chr11	128787554	128787555	rs7925056	11	1	0.029	0	1	4.98e-12	-0.0639	0.0093	T	C	chr11	129000000	129000000	19
chr11	128783985	128783986	rs7933444	14	0	0.071	1	1	5.11e-11	0.0513	0.0078	A	G	chr11	129000000	129000000	19
chr11	128784284	128784285	rs7933818	6	0	0.069	1	1	4.24e-11	0.0608	0.0092	A	G	chr11	129000000	129000000	19
chr11	128771636	128771637	rs79963032	16	1	0.053	1	2	8.02e-09	0.1462	0.0254	A	C	chr11	129000000	129000000	19
chr12	24814274	24814275	rs10842390	12	1	0	0	1	8.65e-05	0.0718	0.0183	A	G	chr12	24668999	24873178	20
chr12	24714924	24714925	rs117898821	29	1	0.201	2	3	1.58e-05	0.1155	0.0267	A	C	chr12	24668999	24873178	20
chr12	24715048	24715049	rs2291437	71	1	0.341	2	3	7.53e-14	-0.0786	0.0105	T	G	chr12	24668999	24873178	20
chr12	24715061	24715062	rs2291438	66	1	0.341	2	3	1.85e-06	0.0464	0.0097	T	C	chr12	24668999	24873178	20
chr12	26338730	26338731	rs12314653	30	1	0.034	0	1	2.06e-06	-0.0387	0.0082	C	G	chr12	26293489	26348429	21
chr12	26348304	26348305	rs58747679	24	1	0.126	2	3	3.8e-09	0.046	0.0078	T	C	chr12	26293489	26348429	21
chr12	26306484	26306485	rs78518764	164	1	0	2	3	2.2e-06	-0.0538	0.0114	T	C	chr12	26293489	26348429	21
chr12	32978437	32978438	rs12809354	17	0	0.171	2	2	5.48e-16	-0.081	0.01	T	C	chr12	32941446	33027458	22
chr12	32993281	32993282	rs12813221	12	0	0.184	2	2	1.25e-08	-0.0481	0.0085	A	G	chr12	32941446	33027458	22
chr12	33017043	33017044	rs1454933	7	0	0.044	1	1	1.76e-08	-0.0629	0.0112	A	C	chr12	32941446	33027458	22
chr12	32992139	32992140	rs16920304	5	1	0.07	1	2	1.56e-14	0.0776	0.0101	T	C	chr12	32941446	33027458	22
chr12	32992441	32992442	rs16920307	10	1	0.107	2	3	1.07e-13	-0.075	0.0101	C	G	chr12	32941446	33027458	22
chr12	32980161	32980162	rs2045172	81	1	0.135	2	3	6.36e-16	0.0823	0.0102	T	G	chr12	32941446	33027458	22
chr12	32981288	32981289	rs34321778	13	1	0.14	2	3	3.35e-08	-0.0851	0.0154	A	G	chr12	32941446	33027458	22
chr12	32990419	32990420	rs34791177	4	0	0.054	1	1	3.85e-14	0.0762	0.0101	T	C	chr12	32941446	33027458	22
chr12	32988907	32988908	rs35292063	6	0	0.081	1	1	3.44e-14	0.0762	0.01	T	C	chr12	32941446	33027458	22
chr12	56987179	56987180	rs10783794	8	1	0.031	0	1	1.98e-06	-0.0349	0.0073	A	G	chr12	56983425	57171516	23
chr12	57030686	57030687	rs1107479	306	1	0.574	2	3	2.54e-09	0.0443	0.0074	T	C	chr12	56983425	57171516	23
chr12	57112637	57112638	rs11171951	10	1	0.035	0	1	1.78e-09	-0.044	0.0073	A	G	chr12	56983425	57171516	23
chr12	57033680	57033681	rs12229457	13	1	0.026	0	1	6.78e-09	0.0436	0.0075	A	T	chr12	56983425	57171516	23
chr12	57030026	57030027	rs2255074	66	1	0.146	2	3	6.02e-09	-0.0431	0.0074	T	C	chr12	56983425	57171516	23
chr12	57033353	57033354	rs2950388	20	1	0	0	1	1.58e-10	0.0508	0.0079	T	C	chr12	56983425	57171516	23
chr12	57036023	57036024	rs2950393	16	1	0.026	0	1	7.43e-09	0.0434	0.0075	A	G	chr12	56983425	57171516	23
chr12	57027621	57027622	rs2958124	15	1	0.034	0	1	4.13e-09	0.0436	0.0074	A	C	chr12	56983425	57171516	23
chr12	57081517	57081518	rs2958153	33	1	0.501	2	3	3.63e-11	0.0527	0.008	A	G	chr12	56983425	57171516	23
chr12	57119236	57119237	rs3214051	303	1	1.179	3	4	2.88e-10	-0.0462	0.0073	A	G	chr12	56983425	57171516	23
chr12	56987070	56987071	rs7314487	16	1	0.031	0	1	5.14e-05	-0.0306	0.0076	C	G	chr12	56983425	57171516	23
chr12	56988342	56988343	rs9368	12	0	0.161	2	2	1.46e-06	0.0351	0.0073	A	C	chr12	56983425	57171516	23
chr12	57023284	57023285	rs941207	26	1	0	2	3	2.07e-10	-0.0511	0.008	C	G	chr12	56983425	57171516	23
chr12	57034388	57034389	rs9634246	12	1	0.026	0	1	1.31e-10	-0.0511	0.008	A	G	chr12	56983425	57171516	23
chr12	57034840	57034841	rs9634247	16	1	0	0	1	4.79e-09	0.0445	0.0076	A	T	chr12	56983425	57171516	23
chr12	57034694	57034695	rs9634277	16	1	0	0	1	2.76e-09	-0.0451	0.0076	A	G	chr12	56983425	57171516	23
chr12	69978953	69978954	rs11177730	20	0	0.286	2	2	2.12e-09	0.052	0.0087	T	C	chr12	69855402	70098621	24
chr12	69979077	69979078	rs11177731	60	1	0	2	3	4.42e-10	-0.0556	0.0089	T	C	chr12	69855402	70098621	24
chr12	70005534	70005535	rs11177752	11	1	0.031	0	1	1.28e-09	0.0567	0.0093	T	G	chr12	69855402	70098621	24
chr12	69999383	69999384	rs112731306	19	1	0.04	0	1	9.78e-10	-0.0541	0.0089	T	G	chr12	69855402	70098621	24
chr12	70032962	70032963	rs11611266	9	0	0.048	1	1	3.19e-07	-0.0372	0.0073	T	C	chr12	69855402	70098621	24
chr12	69978623	69978624	rs12319536	7	0	0.079	2	2	1.3e-10	0.0525	0.0082	A	C	chr12	69855402	70098621	24
chr12	69864170	69864171	rs221070	121	1	0.714	3	4	3.96e-06	0.0381	0.0083	A	G	chr12	69855402	70098621	24
chr12	70003439	70003440	rs28203	17	1	0.047	0	1	3.12e-07	0.041	0.008	T	C	chr12	69855402	70098621	24
chr12	70014714	70014715	rs42874	10	1	0.033	0	1	4.81e-11	0.0485	0.0074	T	C	chr12	69855402	70098621	24
chr12	70051908	70051909	rs4761254	22	1	0.04	1	2	2.74e-08	0.0413	0.0074	A	T	chr12	69855402	70098621	24
chr12	69980028	69980029	rs485288	26	0	0.041	1	1	9.44e-08	-0.042	0.0079	A	G	chr12	69855402	70098621	24
chr12	70079387	70079388	rs60954668	8	1	0	0	1	3.71e-08	0.0409	0.0074	T	C	chr12	69855402	70098621	24
chr12	70082357	70082358	rs710711	4	1	0.026	0	1	1.08e-07	0.0394	0.0074	A	G	chr12	69855402	70098621	24
chr12	69989730	69989731	rs710770	16	1	0.038	0	1	1.06e-07	-0.0419	0.0079	T	C	chr12	69855402	70098621	24
chr12	69989313	69989314	rs710771	11	1	0	0	1	9.73e-07	0.0391	0.008	A	C	chr12	69855402	70098621	24
chr12	70036048	70036049	rs7137565	25	1	0.029	0	1	1.25e-07	-0.0394	0.0075	A	G	chr12	69855402	70098621	24
chr12	70000518	70000519	rs727948	2	0	0.055	1	1	1.1e-09	0.054	0.0089	A	G	chr12	69855402	70098621	24
chr12	70059443	70059444	rs7302375	7	1	0	0	1	1.27e-06	0.0347	0.0072	C	G	chr12	69855402	70098621	24
chr12	70082903	70082904	rs775419	51	1	0.052	1	2	1.85e-10	-0.0465	0.0073	A	T	chr12	69855402	70098621	24
chr12	70059926	70059927	rs775503	10	1	0	0	1	1.35e-06	-0.0343	0.0071	A	G	chr12	69855402	70098621	24
chr12	70059343	70059344	rs775505	21	1	0	0	1	1.14e-06	-0.0348	0.0072	A	T	chr12	69855402	70098621	24
chr12	70059036	70059037	rs775506	156	1	0.039	1	2	1.77e-08	-0.0415	0.0074	A	G	chr12	69855402	70098621	24
chr12	114784040	114784041	rs10744822	15	1	0	0	1	4.4e-26	0.1035	0.0098	T	C	chr12	114000000	115000000	26
chr12	114798082	114798083	rs10744823	9	1	0	0	1	1.9e-28	0.0983	0.0089	T	C	chr12	114000000	115000000	26
chr12	114808638	114808639	rs10744824	9	1	0.034	0	1	9.05e-29	0.1049	0.0094	A	G	chr12	114000000	115000000	26
chr12	114629081	114629082	rs10774737	26	1	0.029	0	1	7.25e-05	0.0386	0.0097	T	G	chr12	114000000	115000000	26
chr12	114784186	114784187	rs10774753	11	1	0.034	0	1	8.57e-06	0.0345	0.0077	T	C	chr12	114000000	115000000	26
chr12	114784317	114784318	rs10850324	14	1	0.034	0	1	1.64e-06	0.0386	0.0081	A	G	chr12	114000000	115000000	26
chr12	114784737	114784738	rs10850325	14	1	0.034	0	1	5.13e-07	0.0405	0.0081	A	C	chr12	114000000	115000000	26
chr12	114501396	114501397	rs11066919	18	1	0.026	0	1	2.08e-06	0.0497	0.0105	T	C	chr12	114000000	115000000	26
chr12	114787769	114787770	rs11067066	12	1	0	0	1	4.82e-08	-0.045	0.0082	A	G	chr12	114000000	115000000	26
chr12	114799863	114799864	rs11067076	24	1	0.04	0	1	6.55e-08	-0.0447	0.0083	A	T	chr12	114000000	115000000	26
chr12	114809683	114809684	rs12320320	19	1	0.028	0	1	2.11e-13	0.0572	0.0078	A	G	chr12	114000000	115000000	26
chr12	114875843	114875844	rs12321635	11	1	0.026	0	1	1.28e-06	0.0605	0.0125	T	G	chr12	114000000	115000000	26
chr12	114808784	114808785	rs12424010	17	1	0.034	0	1	1.14e-12	-0.0934	0.0131	T	C	chr12	114000000	115000000	26
chr12	114854929	114854930	rs1248051	21	1	0.043	0	1	4.93e-07	-0.0513	0.0102	T	C	chr12	114000000	115000000	26
chr12	114851151	114851152	rs1248054	5	1	0.051	1	2	3.46e-07	-0.0521	0.0102	A	G	chr12	114000000	115000000	26
chr12	114840075	114840076	rs150524061	9	1	0.053	1	2	1.41e-06	0.1731	0.0359	A	C	chr12	114000000	115000000	26
chr12	114787105	114787106	rs1862909	19	1	0.034	0	1	4.41e-26	-0.1066	0.0101	A	G	chr12	114000000	115000000	26
chr12	114787365	114787366	rs1896002	19	1	0.034	0	1	2.69e-16	-0.0582	0.0071	A	C	chr12	114000000	115000000	26
chr12	114794057	114794058	rs2113433	18	1	0.031	0	1	2.15e-29	-0.105	0.0093	T	G	chr12	114000000	115000000	26
chr12	114851066	114851067	rs2295233	9	1	0.057	1	2	8.54e-05	0.0546	0.0139	T	C	chr12	114000000	115000000	26
chr12	114819760	114819761	rs2551394	16	1	0.031	0	1	1.05e-06	0.0379	0.0078	A	G	chr12	114000000	115000000	26
chr12	114820280	114820281	rs2555027	21	1	0.026	0	1	8.07e-07	-0.0384	0.0078	A	G	chr12	114000000	115000000	26
chr12	114800813	114800814	rs4767237	12	1	0.032	0	1	8.17e-49	-0.1203	0.0082	A	G	chr12	114000000	115000000	26
chr12	114816548	114816549	rs4767239	14	1	0.034	0	1	2.28e-24	0.1008	0.0099	C	G	chr12	114000000	115000000	26
chr12	114833920	114833921	rs56267344	32	1	0.086	1	2	3.76e-05	-0.0463	0.0112	A	G	chr12	114000000	115000000	26
chr12	114601280	114601281	rs61932374	5	1	0	0	1	4.69e-05	0.0416	0.0102	A	G	chr12	114000000	115000000	26
chr12	114799974	114799975	rs7312625	56	1	0.031	0	1	2.21e-49	0.1202	0.0081	A	G	chr12	114000000	115000000	26
chr12	114808338	114808339	rs76137559	17	1	0.026	0	1	3e-05	-0.0594	0.0142	A	G	chr12	114000000	115000000	26
chr12	114754382	114754383	rs76986559	15	1	0.028	0	1	1.7e-10	0.0533	0.0083	A	G	chr12	114000000	115000000	26
chr12	114878018	114878019	rs77750518	9	0	0.062	1	1	7.67e-07	0.1465	0.0296	A	G	chr12	114000000	115000000	26
chr12	114754531	114754532	rs77794603	7	1	0.026	0	1	1.93e-10	0.0531	0.0083	A	C	chr12	114000000	115000000	26
chr12	114847136	114847137	rs7957609	14	1	0.084	2	3	3.51e-05	0.0449	0.0108	A	G	chr12	114000000	115000000	26
chr12	114813313	114813314	rs7960396	5	1	0.034	0	1	1.84e-07	-0.0432	0.0083	T	C	chr12	114000000	115000000	26
chr12	114845077	114845078	rs79733928	11	1	0.066	1	2	3.29e-07	-0.1809	0.0354	T	G	chr12	114000000	115000000	26
chr12	114793240	114793241	rs883079	14	1	0.037	0	1	1.26e-51	0.1196	0.0079	T	C	chr12	114000000	115000000	26
chr12	115142968	115142969	rs28688755	14	1	0	0	1	2.76e-06	-0.0921	0.0196	A	G	chr12	115000000	116000000	27
chr12	124479331	124479332	rs11057409	11	1	0.029	0	1	1.26e-08	-0.0435	0.0076	T	C	chr12	124000000	124000000	28
chr12	124431049	124431050	rs11835839	10	1	0.05	1	2	7.68e-09	-0.044	0.0076	A	G	chr12	124000000	124000000	28
chr12	124482256	124482257	rs12303933	17	1	0.037	0	1	8.96e-09	0.044	0.0076	T	C	chr12	124000000	124000000	28
chr12	124458002	124458003	rs12823740	23	1	0.164	2	3	1.36e-08	-0.0436	0.0077	A	C	chr12	124000000	124000000	28
chr12	124431519	124431520	rs34180676	24	1	0.05	1	2	6.27e-09	-0.045	0.0078	T	C	chr12	124000000	124000000	28
chr12	124430612	124430613	rs4765305	9	0	0.054	1	1	1.13e-08	-0.0435	0.0076	A	G	chr12	124000000	124000000	28
chr12	124475156	124475157	rs7307277	4	0	0.073	1	1	1.19e-08	0.0435	0.0076	A	G	chr12	124000000	124000000	28
chr12	124470333	124470334	rs7311969	6	0	0.06	1	1	1.9e-08	0.0429	0.0076	T	C	chr12	124000000	124000000	28
chr12	124431701	124431702	rs7966192	12	1	0.039	0	1	1.32e-08	0.0433	0.0076	A	G	chr12	124000000	124000000	28
chr12	124468572	124468573	rs7978610	25	1	0.057	1	2	8.59e-09	-0.0439	0.0076	C	G	chr12	124000000	124000000	28
chr13	23364220	23364221	rs2114224	3	0	0.055	1	1	2.95e-09	-0.0422	0.0071	A	G	chr13	22727812	23416203	29
chr13	23363420	23363421	rs9506924	2	0	0.057	1	1	3.66e-10	-0.0521	0.0083	A	G	chr13	22727812	23416203	29
chr13	23412512	23412513	rs9578504	23	0	0.053	1	1	7.93e-07	0.0394	0.008	T	G	chr13	22727812	23416203	29
chr14	23853152	23853153	rs11624298	61	1	0.029	0	1	2.27e-08	0.0657	0.0118	A	G	chr14	23847194	23920281	30
chr14	23890691	23890692	rs12147533	5	0	0	2	2	3.16e-11	-0.0672	0.0101	A	G	chr14	23847194	23920281	30
chr14	23881920	23881921	rs12147570	21	1	0.197	2	3	1.09e-12	0.0717	0.0101	T	G	chr14	23847194	23920281	30
chr14	23888040	23888041	rs12894524	17	1	0.096	1	2	5.06e-07	0.0384	0.0076	T	G	chr14	23847194	23920281	30
chr14	23851874	23851875	rs178636	138	1	0.075	1	2	2.42e-08	-0.0409	0.0073	A	G	chr14	23847194	23920281	30
chr14	23854324	23854325	rs178638	33	1	0.052	1	2	1.69e-08	-0.0413	0.0073	A	G	chr14	23847194	23920281	30
chr14	23874523	23874524	rs2277474	55	1	0.2	2	3	1.36e-10	0.0539	0.0084	T	C	chr14	23847194	23920281	30
chr14	23888665	23888666	rs2277475	20	1	0.149	2	3	5.17e-07	-0.0384	0.0077	A	T	chr14	23847194	23920281	30
chr14	23882144	23882145	rs2284651	30	1	0.103	2	3	2.9e-08	-0.0416	0.0075	T	C	chr14	23847194	23920281	30
chr14	23882855	23882856	rs2331979	18	1	0	2	3	5.82e-07	-0.0381	0.0076	A	G	chr14	23847194	23920281	30
chr14	23888183	23888184	rs28631169	24	1	0.096	1	2	3.8e-14	0.07	0.0093	T	C	chr14	23847194	23920281	30
chr14	23861811	23861812	rs365990	56	1	0.057	1	2	2.54e-13	-0.0547	0.0075	A	G	chr14	23847194	23920281	30
chr14	23886264	23886265	rs3729825	20	1	0.12	2	3	2.98e-12	0.0694	0.0099	T	C	chr14	23847194	23920281	30
chr14	23885997	23885998	rs3729828	25	1	0.12	2	3	3.31e-07	0.0391	0.0077	A	G	chr14	23847194	23920281	30
chr14	23885887	23885888	rs3729829	15	1	0.12	2	3	4.39e-07	0.0386	0.0076	A	G	chr14	23847194	23920281	30
chr14	23883184	23883185	rs3729833	20	1	0.303	2	3	1.24e-12	0.0704	0.0099	T	C	chr14	23847194	23920281	30
chr14	23869029	23869030	rs376439	117	1	0.355	2	3	2.02e-10	-0.0476	0.0075	A	G	chr14	23847194	23920281	30
chr14	23855320	23855321	rs382872	100	1	0.038	0	1	2.01e-08	0.0661	0.0118	A	G	chr14	23847194	23920281	30
chr14	23873092	23873093	rs388914	50	1	0.205	2	3	3.98e-10	0.0527	0.0084	A	G	chr14	23847194	23920281	30
chr14	23855478	23855479	rs396024	99	1	0.038	0	1	1.85e-08	-0.0662	0.0118	C	G	chr14	23847194	23920281	30
chr14	23869028	23869029	rs403720	107	1	0	2	3	1.19e-09	0.0512	0.0084	T	C	chr14	23847194	23920281	30
chr14	23868776	23868777	rs403739	75	1	0.316	2	3	1.01e-07	-0.0408	0.0077	T	C	chr14	23847194	23920281	30
chr14	23866713	23866714	rs412768	105	1	0.131	2	3	2.56e-09	-0.0467	0.0078	A	G	chr14	23847194	23920281	30
chr14	23864804	23864805	rs422068	70	1	0.052	2	3	2.24e-12	-0.053	0.0076	T	C	chr14	23847194	23920281	30
chr14	23870752	23870753	rs432256	122	1	0.084	2	3	5.99e-10	0.0522	0.0084	A	G	chr14	23847194	23920281	30
chr14	23850902	23850903	rs433673	120	1	0.034	1	2	3.83e-08	-0.0646	0.0117	A	G	chr14	23847194	23920281	30
chr14	23868285	23868286	rs439735	128	1	0.159	2	3	7.39e-10	0.0519	0.0084	A	G	chr14	23847194	23920281	30
chr14	23874117	23874118	rs440466	55	1	0.119	2	3	1.87e-08	-0.043	0.0076	T	C	chr14	23847194	23920281	30
chr14	23863802	23863803	rs445754	77	1	0.137	2	3	2.61e-12	0.0606	0.0087	T	G	chr14	23847194	23920281	30
chr14	23858232	23858233	rs451794	120	1	0.085	1	2	1.84e-09	0.0711	0.0118	T	C	chr14	23847194	23920281	30
chr14	23865885	23865886	rs452036	105	1	0.137	2	3	6.36e-12	0.0519	0.0075	A	G	chr14	23847194	23920281	30
chr14	23851400	23851401	rs453361	164	1	0.094	1	2	1.89e-07	0.0585	0.0112	T	C	chr14	23847194	23920281	30
chr14	23887134	23887135	rs45489294	12	0	0.108	2	2	2.77e-05	0.1023	0.0244	T	G	chr14	23847194	23920281	30
chr14	23855426	23855427	rs45520434	103	1	0.038	0	1	1.26e-07	0.0601	0.0114	T	C	chr14	23847194	23920281	30
chr14	23885694	23885695	rs7140721	11	1	0.081	1	2	5.32e-07	0.0383	0.0076	A	G	chr14	23847194	23920281	30
chr14	23881083	23881084	rs7143356	15	1	0.128	2	3	1.11e-08	-0.0427	0.0075	T	C	chr14	23847194	23920281	30
chr14	23882589	23882590	rs7145023	9	1	0.106	2	3	9.52e-13	0.071	0.0099	T	C	chr14	23847194	23920281	30
chr14	23882560	23882561	rs7145543	18	1	0.145	2	3	4.96e-07	-0.0384	0.0076	A	G	chr14	23847194	23920281	30
chr14	23882186	23882187	rs7149517	19	1	0.103	2	3	4.92e-07	-0.0384	0.0076	T	G	chr14	23847194	23920281	30
chr14	23892888	23892889	rs7157716	14	0	0.157	2	2	2.47e-05	-0.0328	0.0078	A	G	chr14	23847194	23920281	30
chr14	23887645	23887646	rs7159367	16	0	0.135	2	2	7.72e-07	-0.0378	0.0077	T	C	chr14	23847194	23920281	30
chr14	23848311	23848312	rs723840	446	1	0.192	2	3	1.23e-09	0.0444	0.0073	T	C	chr14	23847194	23920281	30
chr14	23899027	23899028	rs735711	18	0	0.12	2	2	3.51e-11	0.0671	0.0101	T	C	chr14	23847194	23920281	30
chr14	23847194	23847195	rs74037001	301	1	0.075	1	2	5.93e-08	-0.059	0.0109	A	G	chr14	23847194	23920281	30
chr14	23890982	23890983	rs743567	9	0	0.13	2	2	1.06e-06	-0.0376	0.0077	T	G	chr14	23847194	23920281	30
chr14	23903703	23903704	rs75208264	14	0	0.248	2	2	2.61e-05	0.1028	0.0244	T	C	chr14	23847194	23920281	30
chr14	23849530	23849531	rs75246323	423	1	0.137	2	3	3.45e-08	0.0644	0.0117	T	C	chr14	23847194	23920281	30
chr14	23849981	23849982	rs76324036	233	1	0.121	2	3	3.07e-08	0.0648	0.0117	A	G	chr14	23847194	23920281	30
chr14	23883739	23883740	rs765020	53	1	0.132	2	3	1.91e-08	-0.0422	0.0075	A	G	chr14	23847194	23920281	30
chr14	23883599	23883600	rs765021	28	1	0.222	2	3	3.88e-07	0.0387	0.0076	A	G	chr14	23847194	23920281	30
chr14	23849483	23849484	rs77265383	339	1	0.137	2	3	3.11e-08	0.0648	0.0117	T	C	chr14	23847194	23920281	30
chr14	23854155	23854156	rs8004990	98	1	0.034	0	1	2.19e-08	0.0658	0.0118	A	G	chr14	23847194	23920281	30
chr14	23857351	23857352	rs8022522	102	1	0.05	2	3	1.11e-08	0.0445	0.0078	A	G	chr14	23847194	23920281	30
chr14	23878279	23878280	rs9788443	47	1	0.755	3	4	7.29e-05	-0.0634	0.016	T	C	chr14	23847194	23920281	30
chr14	32980797	32980798	rs10142412	20	1	0.032	0	1	1.86e-05	-0.0357	0.0083	C	G	chr14	32898974	33000955	31
chr14	32927925	32927926	rs11623071	5	0	0.066	2	2	4.05e-05	0.0305	0.0074	A	G	chr14	32898974	33000955	31
chr14	32926953	32926954	rs1957022	67	1	0.259	2	3	2.59e-13	-0.0653	0.0089	T	G	chr14	32898974	33000955	31
chr14	32923626	32923627	rs3784194	31	0	0.052	1	1	8.77e-14	0.0663	0.0089	T	C	chr14	32898974	33000955	31
chr14	32923677	32923678	rs3825751	24	0	0.052	1	1	7.47e-14	0.0665	0.0089	T	C	chr14	32898974	33000955	31
chr14	32926901	32926902	rs4329831	227	1	0.259	2	3	1.56e-10	0.0464	0.0072	A	G	chr14	32898974	33000955	31
chr14	32978728	32978729	rs6571531	2	1	0.038	0	1	3.46e-05	-0.0346	0.0083	T	C	chr14	32898974	33000955	31
chr14	32977664	32977665	rs8006810	8	1	0.032	0	1	4.99e-05	0.0338	0.0083	T	C	chr14	32898974	33000955	31
chr14	35184323	35184324	rs10141892	20	1	0.277	2	3	2.78e-10	0.046	0.0073	T	C	chr14	35156561	35209375	32
chr14	35181146	35181147	rs11539496	3	0	0.085	1	1	2.55e-12	-0.0674	0.0096	A	G	chr14	35156561	35209375	32
chr14	35183213	35183214	rs11624278	67	1	0.364	2	3	5.14e-05	-0.0543	0.0134	T	C	chr14	35156561	35209375	32
chr14	35183888	35183889	rs117211470	307	1	1.489	3	4	2.37e-11	-0.0656	0.0098	C	G	chr14	35156561	35209375	32
chr14	35184228	35184229	rs17525727	22	1	0.277	3	4	1.42e-11	0.0667	0.0099	T	C	chr14	35156561	35209375	32
chr14	35184936	35184937	rs72677087	7	1	0.043	0	1	2.07e-05	-0.058	0.0136	A	G	chr14	35156561	35209375	32
chr14	35184788	35184789	rs8005011	12	1	0.043	1	2	4.95e-05	-0.0297	0.0073	C	G	chr14	35156561	35209375	32
chr14	35184541	35184542	rs8005490	23	1	0.1	2	3	1.94e-10	0.0465	0.0073	T	C	chr14	35156561	35209375	32
chr14	35180033	35180034	rs9491	4	1	0.087	1	2	4.01e-12	0.0668	0.0096	A	C	chr14	35156561	35209375	32
chr14	35181786	35181787	rs9789	21	0	0.035	2	2	1.51e-12	-0.068	0.0096	T	C	chr14	35156561	35209375	32
chr14	64668144	64668145	rs10162323	24	0	0.053	1	1	1.24e-16	-0.0623	0.0075	T	C	chr14	64612845	64878265	33
chr14	64855041	64855042	rs1076991	251	1	0.219	2	3	5.34e-09	0.0425	0.0073	T	C	chr14	64612845	64878265	33
chr14	64688175	64688176	rs1152588	7	0	0.08	1	1	8.68e-21	-0.0674	0.0072	C	G	chr14	64612845	64878265	33
chr14	64681193	64681194	rs1152590	15	1	0.069	1	2	6.01e-22	-0.0709	0.0074	T	C	chr14	64612845	64878265	33
chr14	64680848	64680849	rs1152591	23	0	0.05	1	1	4.15e-29	0.0802	0.0072	A	G	chr14	64612845	64878265	33
chr14	64676098	64676099	rs1152592	18	1	0.076	1	2	2.19e-22	0.0715	0.0073	A	G	chr14	64612845	64878265	33
chr14	64675895	64675896	rs1152593	33	1	0.074	1	2	9.08e-22	-0.0713	0.0074	T	C	chr14	64612845	64878265	33
chr14	64675044	64675045	rs1152594	9	1	0.033	0	1	1.86e-21	0.0702	0.0074	A	G	chr14	64612845	64878265	33
chr14	64667337	64667338	rs1152601	12	1	0.117	2	3	7.23e-22	0.0703	0.0073	T	C	chr14	64612845	64878265	33
chr14	64667975	64667976	rs12435376	8	1	0.053	1	2	1.42e-16	0.0622	0.0075	T	C	chr14	64612845	64878265	33
chr14	64761917	64761918	rs1271572	5	1	0.069	1	2	1.53e-09	0.0487	0.0081	A	C	chr14	64612845	64878265	33
chr14	64686543	64686544	rs17179404	16	1	0.071	1	2	1.79e-14	0.0617	0.008	A	T	chr14	64612845	64878265	33
chr14	64664758	64664759	rs2027094	5	1	0.038	0	1	1.82e-16	-0.0619	0.0075	T	C	chr14	64612845	64878265	33
chr14	64663083	64663084	rs2781379	10	1	0.05	1	2	6.22e-17	0.0626	0.0075	T	C	chr14	64612845	64878265	33
chr14	64855425	64855426	rs35020344	22	1	0	2	3	7.11e-13	-0.0519	0.0072	A	G	chr14	64612845	64878265	33
chr14	64686125	64686126	rs35648226	14	1	0.047	0	1	1.42e-13	-0.0604	0.0082	T	G	chr14	64612845	64878265	33
chr14	64699816	64699817	rs4986938	23	1	0.041	0	1	6.25e-12	-0.0516	0.0075	T	C	chr14	64612845	64878265	33
chr14	64665994	64665995	rs6573547	14	1	0.047	0	1	8.45e-16	-0.0606	0.0075	A	G	chr14	64612845	64878265	33
chr14	64664576	64664577	rs7143846	7	1	0.034	0	1	3.04e-07	0.0782	0.0153	A	G	chr14	64612845	64878265	33
chr14	64665060	64665061	rs7148637	13	1	0.047	1	2	8.26e-14	-0.0576	0.0077	A	C	chr14	64612845	64878265	33
chr14	64667439	64667440	rs79398136	11	1	0.09	1	2	7.72e-07	-0.0459	0.0093	T	C	chr14	64612845	64878265	33
chr14	64682646	64682647	rs79988539	19	1	0.067	1	2	9.06e-07	0.0753	0.0153	A	G	chr14	64612845	64878265	33
chr14	64699450	64699451	rs8006145	16	1	0.038	0	1	4.74e-14	-0.0609	0.0081	A	C	chr14	64612845	64878265	33
chr14	64701042	64701043	rs867443	18	1	0.026	0	1	4.51e-12	-0.0565	0.0082	A	G	chr14	64612845	64878265	33
chr14	64686207	64686208	rs915057	18	1	0.047	0	1	1.93e-22	0.0709	0.0073	A	G	chr14	64612845	64878265	33
chr14	77426525	77426526	rs10873298	23	1	0.058	1	2	1.02e-10	-0.0482	0.0075	T	C	chr14	77421660	77430681	34
chr14	77426711	77426712	rs10873299	25	1	0.058	1	2	9.62e-11	0.0483	0.0075	A	G	chr14	77421660	77430681	34
chr14	77426077	77426078	rs12889775	27	1	0.076	1	2	2.29e-10	-0.0473	0.0075	T	G	chr14	77421660	77430681	34
chr14	77421660	77421661	rs4399486	13	1	0.031	0	1	6.14e-08	-0.0465	0.0086	T	C	chr14	77421660	77430681	34
chr14	77429105	77429106	rs4899629	9	0	0.056	1	1	2.85e-09	0.0456	0.0077	T	C	chr14	77421660	77430681	34
chr14	77429104	77429105	rs4903521	10	0	0	1	1	1.72e-09	0.0463	0.0077	T	G	chr14	77421660	77430681	34
chr14	77422803	77422804	rs6574341	115	1	0.445	2	3	6.12e-08	-0.0419	0.0077	T	C	chr14	77421660	77430681	34
chr14	77424276	77424277	rs6574343	23	1	0.071	1	2	2.11e-06	0.0496	0.0105	T	C	chr14	77421660	77430681	34
chr14	77422815	77422816	rs75851851	129	1	0.445	2	3	1.08e-05	0.0459	0.0104	T	C	chr14	77421660	77430681	34
chr14	77427469	77427470	rs8181996	27	1	0.053	1	2	1e-10	-0.0485	0.0075	C	G	chr14	77421660	77430681	34
chr15	63845425	63845426	rs62011344	2	0	0.079	1	1	1.31e-07	-0.0529	0.01	A	G	chr15	63800013	63888113	35
chr15	63887644	63887645	rs62012782	18	1	0.06	1	2	2.46e-07	0.0516	0.01	T	C	chr15	63800013	63888113	35
chr15	70457720	70457721	rs745636	23	1	0.05	1	2	1.17e-07	-0.045	0.0085	A	G	chr15	70454139	70458576	36
chr15	73662855	73662856	rs11630367	6	0	0.06	1	1	1.5e-26	-0.1027	0.0096	A	G	chr15	73381846	73691202	37
chr15	73657267	73657268	rs11634918	12	0	0.062	1	1	3.67e-13	-0.0974	0.0134	T	G	chr15	73381846	73691202	37
chr15	73651202	73651203	rs11636411	6	0	0.051	1	1	5.71e-14	-0.1051	0.014	T	C	chr15	73381846	73691202	37
chr15	73651380	73651381	rs11636462	7	0	0.034	1	1	6.04e-14	-0.105	0.014	T	G	chr15	73381846	73691202	37
chr15	73681648	73681649	rs11636535	7	1	0	0	1	7.25e-19	-0.0754	0.0085	T	C	chr15	73381846	73691202	37
chr15	73575039	73575040	rs118167166	65	1	0.045	0	1	4.32e-09	0.1175	0.02	C	G	chr15	73381846	73691202	37
chr15	73669313	73669314	rs142222485	28	1	0	0	1	1.1e-12	0.0979	0.0138	A	G	chr15	73381846	73691202	37
chr15	73687743	73687744	rs144378790	21	1	0.028	0	1	6.7e-13	-0.1015	0.0141	A	C	chr15	73381846	73691202	37
chr15	73675774	73675775	rs2013657	6	0	0.053	1	1	1.72e-13	0.1051	0.0143	T	G	chr15	73381846	73691202	37
chr15	73663040	73663041	rs3784813	8	0	0.061	1	1	9.95e-25	-0.0874	0.0085	T	C	chr15	73381846	73691202	37
chr15	73632869	73632870	rs512943	10	0	0.053	1	1	9.29e-08	0.0646	0.0121	T	C	chr15	73381846	73691202	37
chr15	73666730	73666731	rs59322618	14	1	0.1	2	3	3.07e-13	0.0967	0.0133	T	C	chr15	73381846	73691202	37
chr15	73623193	73623194	rs62015504	9	0	0.048	1	1	1.35e-05	-0.0324	0.0075	T	C	chr15	73381846	73691202	37
chr15	73682691	73682692	rs6495062	13	1	0.063	1	2	1.61e-18	-0.0749	0.0085	T	C	chr15	73381846	73691202	37
chr15	73682708	73682709	rs6495063	8	1	0.063	1	2	1.46e-18	0.0752	0.0086	T	G	chr15	73381846	73691202	37
chr15	73682867	73682868	rs6495064	13	1	0.035	0	1	1.38e-19	-0.0771	0.0085	T	C	chr15	73381846	73691202	37
chr15	73667255	73667256	rs7172038	112	1	0.372	2	3	1.34e-27	-0.1046	0.0096	T	G	chr15	73381846	73691202	37
chr15	73661687	73661688	rs7172796	15	0	0.115	2	2	5.16e-27	-0.1033	0.0096	T	G	chr15	73381846	73691202	37
chr15	73680301	73680302	rs7174643	21	1	0.063	1	2	2.81e-19	-0.0762	0.0085	A	C	chr15	73381846	73691202	37
chr15	73668046	73668047	rs7178084	19	1	0.287	2	3	3.09e-26	-0.0909	0.0086	T	C	chr15	73381846	73691202	37
chr15	73657063	73657064	rs74022954	5	0	0.051	1	1	1.13e-13	0.0992	0.0134	T	C	chr15	73381846	73691202	37
chr15	73663239	73663240	rs74022957	11	0	0.048	1	1	2.53e-14	0.0964	0.0127	A	G	chr15	73381846	73691202	37
chr15	73676535	73676536	rs74743553	8	1	0.034	1	2	1.37e-14	-0.0977	0.0127	A	G	chr15	73381846	73691202	37
chr15	73680843	73680844	rs75372618	58	1	0.142	2	3	4.08e-14	-0.0967	0.0128	A	G	chr15	73381846	73691202	37
chr15	73676517	73676518	rs75952618	7	1	0.034	1	2	3.17e-14	0.0972	0.0128	A	G	chr15	73381846	73691202	37
chr15	73668728	73668729	rs76495120	22	1	0.073	1	2	7.03e-13	0.097	0.0135	T	C	chr15	73381846	73691202	37
chr15	73634582	73634583	rs77688257	19	1	0.068	1	2	1.57e-14	0.1075	0.014	A	G	chr15	73381846	73691202	37
chr15	73655236	73655237	rs78152326	19	0	0.094	1	1	1.17e-13	0.1021	0.0138	A	C	chr15	73381846	73691202	37
chr15	73654842	73654843	rs78680002	10	0	0.077	1	1	6.37e-14	0.1049	0.014	A	G	chr15	73381846	73691202	37
chr15	73631288	73631289	rs8027745	13	0	0.057	1	1	1.39e-14	0.1078	0.014	A	G	chr15	73381846	73691202	37
chr15	73631701	73631702	rs8032565	15	0	0	1	1	1.04e-14	0.1082	0.014	A	G	chr15	73381846	73691202	37
chr15	99275008	99275009	rs11633294	23	1	0.069	1	2	1.61e-08	0.0433	0.0077	A	C	chr15	99249029	99297665	39
chr15	99273032	99273033	rs11633717	84	1	0.283	2	3	5.78e-09	-0.0444	0.0076	T	C	chr15	99249029	99297665	39
chr15	99259016	99259017	rs11634241	28	1	0.123	2	3	3.66e-07	0.0376	0.0074	A	G	chr15	99249029	99297665	39
chr15	99258710	99258711	rs2018860	18	1	0.283	2	3	2.21e-08	0.0403	0.0072	A	T	chr15	99249029	99297665	39
chr15	99269878	99269879	rs28657002	3	0	0.031	1	1	3.76e-09	0.0451	0.0077	A	T	chr15	99249029	99297665	39
chr15	99264767	99264768	rs28684460	16	0	0.055	1	1	2.64e-07	0.0397	0.0077	A	C	chr15	99249029	99297665	39
chr15	99256570	99256571	rs3803476	20	0	0.071	1	1	7.7e-08	0.0391	0.0073	A	G	chr15	99249029	99297665	39
chr15	99268259	99268260	rs4616271	14	0	0.055	1	1	1.31e-07	0.0407	0.0077	T	C	chr15	99249029	99297665	39
chr15	99270441	99270442	rs55686521	5	1	0.109	2	3	6.48e-09	-0.0444	0.0077	T	C	chr15	99249029	99297665	39
chr15	99271685	99271686	rs62024488	21	1	0.253	2	3	4.29e-09	-0.0448	0.0076	A	G	chr15	99249029	99297665	39
chr15	99271135	99271136	rs6598541	58	1	0.752	3	4	3.6e-10	0.0461	0.0073	A	G	chr15	99249029	99297665	39
chr15	99273075	99273076	rs7166287	77	1	0.283	2	3	3.62e-10	-0.0459	0.0073	T	C	chr15	99249029	99297665	39
chr15	99251356	99251357	rs7174918	9	1	0.093	1	2	3.08e-07	0.0396	0.0077	T	C	chr15	99249029	99297665	39
chr15	99272519	99272520	rs875686	6	1	0.109	2	3	4.84e-09	0.0448	0.0077	A	T	chr15	99249029	99297665	39
chr15	99272663	99272664	rs907799	4	1	0.174	2	3	4.93e-09	-0.0447	0.0077	A	G	chr15	99249029	99297665	39
chr16	2008533	2008534	rs11642940	18	1	0.064	1	2	4.18e-09	0.0436	0.0074	T	C	chr16	2003016	2140972	40
chr16	2014130	2014131	rs11643780	20	1	0.108	2	3	1.92e-07	0.0647	0.0124	A	C	chr16	2003016	2140972	40
chr16	2003016	2003017	rs140185678	15	1	0.053	1	2	5.57e-14	0.1813	0.0241	A	G	chr16	2003016	2140972	40
chr16	2003399	2003400	rs2023274	6	1	0.031	0	1	1.43e-06	-0.0418	0.0087	T	G	chr16	2003016	2140972	40
chr16	2014283	2014284	rs2286466	19	1	0.207	2	3	3.53e-14	-0.0718	0.0095	A	G	chr16	2003016	2140972	40
chr16	2014954	2014955	rs2302176	316	1	1.17	3	4	7.36e-09	0.0423	0.0073	T	C	chr16	2003016	2140972	40
chr16	2014979	2014980	rs2302177	199	1	1.17	3	4	8.93e-09	0.0423	0.0073	T	G	chr16	2003016	2140972	40
chr16	2004718	2004719	rs2815301	114	1	0.136	2	3	8.91e-14	-0.0689	0.0092	T	C	chr16	2003016	2140972	40
chr16	2010138	2010139	rs397435	24	1	0.092	1	2	7.75e-14	0.0698	0.0093	A	G	chr16	2003016	2140972	40
chr16	2010181	2010182	rs397460	11	1	0.092	1	2	1.21e-11	0.0626	0.0092	C	G	chr16	2003016	2140972	40
chr16	2014424	2014425	rs403609	45	1	0.207	2	3	2.31e-08	-0.0411	0.0074	C	G	chr16	2003016	2140972	40
chr16	2010857	2010858	rs4786902	24	1	0.08	1	2	6.04e-08	-0.0395	0.0073	A	T	chr16	2003016	2140972	40
chr16	2014031	2014032	rs6366	7	1	0.108	2	3	6.49e-14	-0.071	0.0095	C	G	chr16	2003016	2140972	40
chr16	2016479	2016480	rs7192722	7	1	0.026	0	1	4.68e-09	0.0431	0.0073	A	G	chr16	2003016	2140972	40
chr16	2011126	2011127	rs758335	14	1	0.051	1	2	4.92e-13	-0.0684	0.0095	A	G	chr16	2003016	2140972	40
chr16	73023013	73023014	rs11075957	12	1	0.026	0	1	1.52e-15	0.0567	0.0071	A	G	chr16	72452608	73102243	41
chr16	73034505	73034506	rs11643592	23	1	0.031	0	1	3.11e-53	0.1373	0.0089	A	G	chr16	72452608	73102243	41
chr16	73020760	73020761	rs117390968	10	1	0.029	0	1	8.06e-05	-0.1063	0.027	T	C	chr16	72452608	73102243	41
chr16	73045384	73045385	rs12050983	9	1	0.026	0	1	8.57e-59	0.1425	0.0088	C	G	chr16	72452608	73102243	41
chr16	73008248	73008249	rs12325558	9	1	0.026	0	1	2.9e-16	-0.0583	0.0071	A	C	chr16	72452608	73102243	41
chr16	73069888	73069889	rs12932445	6	0	0.079	1	1	2.52e-89	-0.1785	0.0089	T	C	chr16	72452608	73102243	41
chr16	73053871	73053872	rs139994651	7	1	0.04	0	1	1.96e-06	0.2947	0.0619	A	G	chr16	72452608	73102243	41
chr16	72698612	72698613	rs1429434	21	1	0.071	2	3	4.67e-06	-0.1253	0.0274	A	T	chr16	72452608	73102243	41
chr16	73059861	73059862	rs1548373	19	1	0.049	0	1	1.56e-49	0.112	0.0076	A	G	chr16	72452608	73102243	41
chr16	73059729	73059730	rs1548374	5	1	0.053	1	2	2.94e-26	-0.077	0.0073	A	G	chr16	72452608	73102243	41
chr16	72866755	72866756	rs16971315	14	1	0.042	0	1	2.68e-07	-0.1525	0.0296	C	G	chr16	72452608	73102243	41
chr16	73019004	73019005	rs16971474	4	1	0.029	0	1	1.21e-24	0.0889	0.0087	A	G	chr16	72452608	73102243	41
chr16	73024276	73024277	rs1858800	55	1	0.04	0	1	2.19e-06	-0.0362	0.0076	T	C	chr16	72452608	73102243	41
chr16	73019560	73019561	rs1858801	42	1	0.055	1	2	1.28e-13	-0.0525	0.0071	T	C	chr16	72452608	73102243	41
chr16	72831652	72831653	rs2229290	25	1	0.124	2	3	2.21e-06	-0.1355	0.0286	A	G	chr16	72452608	73102243	41
chr16	73053022	73053023	rs2359171	22	1	0.048	1	2	2.94e-100	0.1884	0.0089	A	T	chr16	72452608	73102243	41
chr16	73008257	73008258	rs4140672	13	1	0.034	0	1	7.24e-43	0.1428	0.0104	A	G	chr16	72452608	73102243	41
chr16	73059159	73059160	rs4499262	32	1	0.095	1	2	2.14e-98	0.1893	0.009	A	C	chr16	72452608	73102243	41
chr16	73070000	73070001	rs4788693	16	0	0.079	1	1	4.28e-10	-0.0458	0.0073	T	C	chr16	72452608	73102243	41
chr16	73070083	73070084	rs4788694	11	0	0.079	1	1	1.17e-09	-0.0447	0.0073	C	G	chr16	72452608	73102243	41
chr16	73087494	73087495	rs4788697	10	0	0.059	1	1	3.96e-24	0.0785	0.0078	A	G	chr16	72452608	73102243	41
chr16	73058423	73058424	rs56311231	5	0	0.063	1	1	1.43e-19	-0.0886	0.0098	A	G	chr16	72452608	73102243	41
chr16	73008793	73008794	rs57263129	10	1	0.038	0	1	3.47e-39	0.131	0.01	T	C	chr16	72452608	73102243	41
chr16	73026439	73026440	rs58563212	19	1	0.107	2	3	3.34e-30	0.1017	0.0089	T	G	chr16	72452608	73102243	41
chr16	73024736	73024737	rs60028025	15	1	0.026	0	1	2.15e-21	0.0841	0.0089	A	G	chr16	72452608	73102243	41
chr16	73081604	73081605	rs60602157	30	1	0.158	2	3	3.03e-25	0.085	0.0082	T	C	chr16	72452608	73102243	41
chr16	73099892	73099893	rs62055086	23	0	0.058	1	1	6.92e-14	-0.0657	0.0088	T	C	chr16	72452608	73102243	41
chr16	73045225	73045226	rs6499606	5	1	0.026	0	1	4.13e-26	-0.0781	0.0074	T	C	chr16	72452608	73102243	41
chr16	73023152	73023153	rs7187317	11	1	0.026	0	1	7.33e-15	-0.0553	0.0071	A	G	chr16	72452608	73102243	41
chr16	73045438	73045439	rs7197469	7	1	0.026	0	1	8.54e-21	-0.0679	0.0073	A	G	chr16	72452608	73102243	41
chr16	73045849	73045850	rs7199827	20	1	0.034	0	1	8.02e-57	-0.1409	0.0089	T	C	chr16	72452608	73102243	41
chr16	73089579	73089580	rs72626185	29	1	0.055	1	2	1.18e-21	0.1099	0.0115	C	G	chr16	72452608	73102243	41
chr16	72879660	72879661	rs740177	20	1	0.04	0	1	5.94e-05	0.0877	0.0219	T	C	chr16	72452608	73102243	41
chr16	73058926	73058927	rs74030209	6	0	0.05	1	1	5.12e-06	-0.1079	0.0237	T	C	chr16	72452608	73102243	41
chr16	73059747	73059748	rs74030210	6	1	0.053	1	2	7.7e-07	0.1163	0.0235	A	G	chr16	72452608	73102243	41
chr16	73089716	73089717	rs78053786	16	1	0.055	1	2	2.44e-13	0.1085	0.0148	A	G	chr16	72452608	73102243	41
chr16	73067761	73067762	rs876727	5	0	0.059	1	1	4.69e-24	0.0905	0.0089	T	G	chr16	72452608	73102243	41
chr16	73071588	73071589	rs9302644	45	1	0.153	2	3	4.05e-65	0.1517	0.0089	C	G	chr16	72452608	73102243	41
chr16	73100503	73100504	rs975376	14	0	0.081	1	1	5.54e-27	0.105	0.0098	C	G	chr16	72452608	73102243	41
chr16	73045615	73045616	rs9925403	8	1	0.026	0	1	5.42e-53	-0.1333	0.0087	A	C	chr16	72452608	73102243	41
chr16	73087689	73087690	rs9930504	13	0	0.059	1	1	5.2e-20	0.0757	0.0083	T	C	chr16	72452608	73102243	41
chr17	7386428	7386429	rs11078680	30	1	0.138	2	3	2.34e-08	-0.0403	0.0072	A	G	chr17	7213694	7525001	42
chr17	7383082	7383083	rs111259369	46	1	0.148	2	3	5.68e-05	0.0357	0.0089	T	C	chr17	7213694	7525001	42
chr17	7381754	7381755	rs2241234	33	1	0.331	2	3	2.83e-05	0.04	0.0095	T	C	chr17	7213694	7525001	42
chr17	7359277	7359278	rs2302763	36	1	0.066	1	2	3.7e-05	-0.0397	0.0096	T	C	chr17	7213694	7525001	42
chr17	7391524	7391525	rs2309751	12	1	0.026	0	1	1.02e-08	0.0416	0.0073	A	G	chr17	7213694	7525001	42
chr17	7460758	7460759	rs28362665	16	0	0.06	1	1	4.15e-05	0.0466	0.0114	A	G	chr17	7213694	7525001	42
chr17	7366619	7366620	rs34914463	17	1	0.049	0	1	2.76e-06	-0.0542	0.0116	T	C	chr17	7213694	7525001	42
chr17	7367843	7367844	rs35667146	12	1	0.031	0	1	2.02e-05	0.0414	0.0097	T	C	chr17	7213694	7525001	42
chr17	7385454	7385455	rs3760422	22	1	0.043	0	1	2.91e-05	0.0399	0.0096	A	G	chr17	7213694	7525001	42
chr17	7370605	7370606	rs3853894	16	1	0.05	1	2	1.75e-05	0.0413	0.0096	A	G	chr17	7213694	7525001	42
chr17	7360323	7360324	rs3855924	13	1	0.039	0	1	3.48e-05	-0.0399	0.0096	T	C	chr17	7213694	7525001	42
chr17	7380681	7380682	rs3867594	12	1	0.112	2	3	1.29e-05	0.0423	0.0097	T	C	chr17	7213694	7525001	42
chr17	7344497	7344498	rs4151125	26	1	0.075	1	2	2.72e-05	0.0407	0.0097	T	C	chr17	7213694	7525001	42
chr17	7491177	7491178	rs4227	9	1	0.043	0	1	1.7e-05	0.0347	0.0081	T	G	chr17	7213694	7525001	42
chr17	7387352	7387353	rs4384652	73	1	0.624	3	4	5.53e-05	0.0482	0.0119	T	G	chr17	7213694	7525001	42
chr17	7358000	7358001	rs4796418	11	1	0.026	0	1	2.83e-05	-0.0403	0.0096	C	G	chr17	7213694	7525001	42
chr17	7379617	7379618	rs4796420	35	1	0.05	1	2	8.68e-05	0.0347	0.0089	A	T	chr17	7213694	7525001	42
chr17	7379650	7379651	rs4796421	61	1	0.05	1	2	8.6e-05	0.0348	0.0089	A	G	chr17	7213694	7525001	42
chr17	7380004	7380005	rs4796422	24	1	0.09	1	2	8.61e-05	-0.0347	0.0088	T	C	chr17	7213694	7525001	42
chr17	7387973	7387974	rs4796424	173	1	1.17	3	4	7.32e-05	-0.0351	0.0089	T	C	chr17	7213694	7525001	42
chr17	7388925	7388926	rs4796425	11	1	0.026	0	1	6.26e-05	0.0354	0.0088	A	G	chr17	7213694	7525001	42
chr17	7477477	7477478	rs4968214	24	1	0.106	2	3	2.75e-05	-0.0323	0.0077	A	G	chr17	7213694	7525001	42
chr17	7383238	7383239	rs55894190	34	1	0.386	2	3	1.66e-08	-0.0407	0.0072	T	C	chr17	7213694	7525001	42
chr17	7383136	7383137	rs59665520	31	1	0.304	2	3	9.14e-05	0.0346	0.0088	A	C	chr17	7213694	7525001	42
chr17	7451844	7451845	rs62059803	16	0	0.108	2	2	1.86e-07	-0.0482	0.0093	T	C	chr17	7213694	7525001	42
chr17	7453505	7453506	rs62059804	5	0	0.054	1	1	4.02e-09	-0.0501	0.0085	A	C	chr17	7213694	7525001	42
chr17	7391819	7391820	rs6503027	17	1	0	0	1	5.46e-05	-0.0357	0.0088	A	C	chr17	7213694	7525001	42
chr17	7380188	7380189	rs66616380	17	1	0.063	1	2	9.38e-05	0.0346	0.0089	A	C	chr17	7213694	7525001	42
chr17	7382762	7382763	rs71369605	31	1	0.192	2	3	2.83e-05	0.04	0.0095	A	C	chr17	7213694	7525001	42
chr17	7376411	7376412	rs7209131	14	1	0.034	0	1	2.61e-09	-0.0437	0.0073	T	C	chr17	7213694	7525001	42
chr17	7380305	7380306	rs7210292	12	1	0.08	1	2	9.27e-05	0.0346	0.0089	T	G	chr17	7213694	7525001	42
chr17	7221707	7221708	rs7216490	7	1	0.051	1	2	3.83e-06	-0.0334	0.0072	T	G	chr17	7213694	7525001	42
chr17	7386811	7386812	rs7216801	130	1	0.337	2	3	7.17e-05	-0.0351	0.0089	A	T	chr17	7213694	7525001	42
chr17	7384198	7384199	rs7222404	16	1	0.031	0	1	8.7e-05	0.0347	0.0089	A	G	chr17	7213694	7525001	42
chr17	7452542	7452543	rs77711855	20	1	0.107	2	3	1.35e-05	0.0498	0.0114	T	C	chr17	7213694	7525001	42
chr17	7461343	7461344	rs78744936	12	1	0.104	2	3	1.15e-08	-0.0491	0.0086	A	G	chr17	7213694	7525001	42
chr17	7452752	7452753	rs80067372	26	1	0.136	2	3	3.89e-08	-0.0466	0.0085	A	G	chr17	7213694	7525001	42
chr17	7383984	7383985	rs8076642	9	1	0.031	0	1	1.85e-08	0.0406	0.0072	A	G	chr17	7213694	7525001	42
chr17	7384628	7384629	rs8081271	15	1	0.039	0	1	1.73e-08	0.0407	0.0072	A	G	chr17	7213694	7525001	42
chr17	7388728	7388729	rs8082166	15	1	0.054	1	2	7.7e-05	0.035	0.0089	C	G	chr17	7213694	7525001	42
chr17	7366651	7366652	rs871990	11	1	0.049	0	1	1.51e-05	-0.0422	0.0098	C	G	chr17	7213694	7525001	42
chr17	7391282	7391283	rs9890935	14	1	0.042	0	1	5.67e-05	-0.0356	0.0088	A	G	chr17	7213694	7525001	42
chr17	7385204	7385205	rs9891297	21	1	0.064	1	2	8.23e-05	-0.0348	0.0089	T	C	chr17	7213694	7525001	42
chr17	7452977	7452978	rs9899183	12	1	0.136	2	3	2.44e-09	0.0505	0.0085	T	C	chr17	7213694	7525001	42
chr17	7359757	7359758	rs9901900	24	1	0.068	1	2	3.55e-05	0.0398	0.0096	A	G	chr17	7213694	7525001	42
chr17	7460957	7460958	rs9907657	9	0	0.067	1	1	2.63e-07	0.0489	0.0095	T	G	chr17	7213694	7525001	42
chr17	7388558	7388559	rs9908763	33	1	0.132	2	3	2.14e-05	0.0419	0.0099	T	C	chr17	7213694	7525001	42
chr17	7388557	7388558	rs9909568	33	1	0	2	3	1.11e-05	-0.0433	0.0099	A	T	chr17	7213694	7525001	42
chr17	12618680	12618681	rs72811294	5	0	0.138	2	2	6.87e-09	-0.0667	0.0115	C	G	chr17	12468680	12768680	43
chr17	44206646	44206647	rs10514903	6	1	0	0	1	2.85e-05	-0.0396	0.0095	C	G	chr17	44019712	45055107	44
chr17	44269964	44269965	rs11079733	32	1	0.232	2	3	1.46e-05	0.0414	0.0095	A	T	chr17	44019712	45055107	44
chr17	44206079	44206080	rs1122380	15	1	0.034	0	1	2.89e-05	0.0395	0.0095	T	C	chr17	44019712	45055107	44
chr17	44051588	44051589	rs117124984	9	1	0.026	0	1	1.82e-05	-0.0416	0.0097	C	G	chr17	44019712	45055107	44
chr17	44051589	44051590	rs118087478	10	1	0.026	0	1	1.37e-05	-0.0422	0.0097	T	G	chr17	44019712	45055107	44
chr17	44054388	44054389	rs17572467	17	1	0.034	0	1	3.5e-05	-0.0391	0.0094	T	C	chr17	44019712	45055107	44
chr17	44054596	44054597	rs17572495	27	1	0.034	0	1	3.41e-05	-0.0391	0.0094	T	G	chr17	44019712	45055107	44
chr17	45013271	45013272	rs17608766	52	1	0.042	0	1	4.98e-07	-0.0538	0.0107	T	C	chr17	44019712	45055107	44
chr17	44051924	44051925	rs17651213	17	1	0.026	0	1	3.64e-05	0.039	0.0094	A	G	chr17	44019712	45055107	44
chr17	44054237	44054238	rs17651285	26	1	0.026	0	1	3.61e-05	0.039	0.0094	A	G	chr17	44019712	45055107	44
chr17	44193097	44193098	rs17661027	14	1	0.053	1	2	2.88e-05	0.0395	0.0095	A	C	chr17	44019712	45055107	44
chr17	44194152	44194153	rs17661045	10	0	0.041	1	1	2.8e-05	0.0396	0.0094	A	T	chr17	44019712	45055107	44
chr17	44207066	44207067	rs17661348	9	0	0.065	1	1	3.05e-05	-0.0394	0.0095	A	G	chr17	44019712	45055107	44
chr17	44051846	44051847	rs1800547	9	1	0.026	0	1	3.37e-05	-0.0391	0.0094	A	G	chr17	44019712	45055107	44
chr17	44847834	44847835	rs199525	10	0	0.07	1	1	1.33e-05	-0.0403	0.0093	T	G	chr17	44019712	45055107	44
chr17	44268488	44268489	rs2141298	5	0	0.054	1	1	1.35e-05	0.0415	0.0095	T	C	chr17	44019712	45055107	44
chr17	44019712	44019713	rs242557	159	1	0.039	0	1	4.35e-09	-0.0439	0.0075	A	G	chr17	44019712	45055107	44
chr17	44026548	44026549	rs242561	43	1	0.039	0	1	4.74e-05	0.0383	0.0094	T	C	chr17	44019712	45055107	44
chr17	44026739	44026740	rs242562	20	1	0.048	0	1	1.55e-05	-0.0354	0.0082	A	G	chr17	44019712	45055107	44
chr17	44270059	44270060	rs2696633	29	1	0.232	2	3	1.37e-05	-0.0415	0.0095	A	T	chr17	44019712	45055107	44
chr17	44345063	44345064	rs2732651	18	1	0.035	0	1	1.04e-05	0.0464	0.0105	T	C	chr17	44019712	45055107	44
chr17	44198806	44198807	rs3087534	25	1	0.039	0	1	2.76e-05	-0.0396	0.0095	T	C	chr17	44019712	45055107	44
chr17	44116238	44116239	rs41437445	7	1	0.034	0	1	3.04e-05	0.0394	0.0094	A	G	chr17	44019712	45055107	44
chr17	44267904	44267905	rs530892614	17	0	0.042	1	1	1.35e-05	-0.0415	0.0095	T	C	chr17	44019712	45055107	44
chr17	44237372	44237373	rs533307115	25	1	0.034	0	1	1.83e-05	0.0406	0.0095	C	G	chr17	44019712	45055107	44
chr17	44237068	44237069	rs540664392	1	1	0.034	0	1	1.93e-05	-0.0405	0.0095	A	T	chr17	44019712	45055107	44
chr17	44271152	44271153	rs546821167	84	1	0.224	2	3	1.55e-05	0.0412	0.0095	A	G	chr17	44019712	45055107	44
chr17	44269546	44269547	rs547806751	4	1	0.098	1	2	1.24e-05	0.0417	0.0095	T	C	chr17	44019712	45055107	44
chr17	44215823	44215824	rs552471054	23	1	0	0	1	2.1e-05	-0.0402	0.0095	A	G	chr17	44019712	45055107	44
chr17	44302881	44302882	rs555719522	57	1	0.096	1	2	1.33e-05	0.0418	0.0096	T	C	chr17	44019712	45055107	44
chr17	44237790	44237791	rs557054045	21	1	0.026	0	1	1.82e-05	0.0406	0.0095	A	G	chr17	44019712	45055107	44
chr17	44215045	44215046	rs557534113	12	1	0	0	1	2.23e-05	-0.0401	0.0095	T	C	chr17	44019712	45055107	44
chr17	44337760	44337761	rs56063140	30	1	0.035	0	1	1.1e-05	-0.0458	0.0104	A	G	chr17	44019712	45055107	44
chr17	44269922	44269923	rs62060947	24	1	0.232	2	3	2.22e-05	-0.0441	0.0104	T	C	chr17	44019712	45055107	44
chr17	44193882	44193883	rs62061849	18	1	0.041	0	1	2.58e-05	0.0398	0.0095	T	C	chr17	44019712	45055107	44
chr17	44198080	44198081	rs62061854	12	1	0	0	1	2.8e-05	0.0396	0.0095	T	C	chr17	44019712	45055107	44
chr17	44116312	44116313	rs62062136	13	1	0.034	0	1	3.02e-05	-0.0394	0.0094	T	C	chr17	44019712	45055107	44
chr17	44026321	44026322	rs62062793	4	1	0.03	0	1	3.21e-05	-0.0393	0.0094	T	C	chr17	44019712	45055107	44
chr17	44026394	44026395	rs62062794	11	1	0	0	1	3.21e-05	-0.0393	0.0094	A	G	chr17	44019712	45055107	44
chr17	44206482	44206483	rs62063200	18	1	0	0	1	2.89e-05	0.0395	0.0095	T	C	chr17	44019712	45055107	44
chr17	44054671	44054672	rs62063779	30	1	0.034	0	1	3.37e-05	0.0391	0.0094	T	C	chr17	44019712	45055107	44
chr17	44365098	44365099	rs77471755	16	1	0	0	1	1.12e-05	0.0739	0.0168	A	G	chr17	44019712	45055107	44
chr17	44051612	44051613	rs77875796	12	1	0.026	0	1	4.21e-05	-0.039	0.0095	A	G	chr17	44019712	45055107	44
chr17	44026478	44026479	rs78556223	8	1	0.039	0	1	5e-05	-0.0385	0.0095	A	G	chr17	44019712	45055107	44
chr17	68475145	68475146	rs1605749	38	1	0.047	0	1	1.81e-05	-0.0307	0.0072	A	G	chr17	68337185	68480523	45
chr17	68472639	68472640	rs981106	59	1	0.042	0	1	1.64e-05	-0.0309	0.0072	A	G	chr17	68337185	68480523	45
chr18	46500936	46500937	rs11874619	7	0	0.121	2	2	3.84e-05	-0.0306	0.0074	C	G	chr18	46474192	46515916	46
chr18	46482070	46482071	rs2337143	15	1	0.105	2	3	2.51e-09	-0.0454	0.0076	A	G	chr18	46474192	46515916	46
chr18	46501826	46501827	rs9676236	30	1	0.127	2	3	5.14e-05	-0.0301	0.0074	T	C	chr18	46474192	46515916	46
chr18	46474192	46474193	rs9953366	34	1	0.06	1	2	9.03e-11	-0.0504	0.0078	T	C	chr18	46474192	46515916	46
chr2	26174103	26174104	rs6546642	65	1	0.042	0	1	7.27e-07	0.0511	0.0103	A	G	chr2	26110143	26177198	47
chr2	26160374	26160375	rs7604968	16	0	0.079	1	1	6.43e-10	0.0522	0.0084	T	G	chr2	26110143	26177198	47
chr2	61698972	61698973	rs1880866	18	1	0.217	2	3	4.15e-10	0.0457	0.0073	C	G	chr2	61331578	61851845	48
chr2	61668769	61668770	rs2593625	17	1	0.038	0	1	8.05e-11	0.0475	0.0073	T	C	chr2	61331578	61851845	48
chr2	61405795	61405796	rs2600665	10	1	0.056	1	2	3.58e-09	0.0433	0.0073	T	G	chr2	61331578	61851845	48
chr2	61765074	61765075	rs3087898	33	1	0.192	2	3	1.65e-05	0.0311	0.0072	A	G	chr2	61331578	61851845	48
chr2	61764140	61764141	rs3771258	15	1	0.277	2	3	2.29e-10	0.0464	0.0073	T	C	chr2	61331578	61851845	48
chr2	61405723	61405724	rs3856521	9	1	0.069	1	2	7.34e-05	0.0371	0.0094	A	G	chr2	61331578	61851845	48
chr2	61405865	61405866	rs3856522	21	1	0.045	1	2	5.91e-05	-0.0382	0.0095	C	G	chr2	61331578	61851845	48
chr2	61482685	61482686	rs62152266	25	1	0.034	0	1	2.14e-05	0.0448	0.0105	T	C	chr2	61331578	61851845	48
chr2	61482979	61482980	rs62152267	63	1	0.034	0	1	3.09e-05	-0.044	0.0106	A	G	chr2	61331578	61851845	48
chr2	61405008	61405009	rs746032	51	1	0.192	2	3	4.83e-05	0.0386	0.0095	T	C	chr2	61331578	61851845	48
chr2	61763165	61763166	rs9309336	8	1	0.056	1	2	1.65e-10	-0.0467	0.0073	T	C	chr2	61331578	61851845	48
chr2	65355744	65355745	rs10185243	18	0	0.056	1	1	3.91e-19	0.0683	0.0076	T	G	chr2	65235333	65408369	49
chr2	65355665	65355666	rs10208485	9	0	0.056	1	1	6.77e-05	-0.0454	0.0114	A	G	chr2	65235333	65408369	49
chr2	65308913	65308914	rs113359765	21	1	0.029	0	1	3.03e-05	-0.0454	0.0109	T	C	chr2	65235333	65408369	49
chr2	65356552	65356553	rs12713532	13	1	0.13	2	3	2.53e-14	0.0586	0.0077	C	G	chr2	65235333	65408369	49
chr2	65303325	65303326	rs13012648	29	1	0.046	1	2	3.07e-05	0.1124	0.027	T	C	chr2	65235333	65408369	49
chr2	65298839	65298840	rs17849707	20	1	0.026	0	1	2.01e-10	0.0542	0.0085	A	G	chr2	65235333	65408369	49
chr2	65292762	65292763	rs2080385	4	1	0.026	0	1	2.32e-15	-0.0646	0.0081	T	G	chr2	65235333	65408369	49
chr2	65283174	65283175	rs2302647	40	1	0.219	2	3	2.29e-15	-0.0646	0.0081	A	G	chr2	65235333	65408369	49
chr2	65358329	65358330	rs2422437	12	0	0.054	1	1	6.39e-13	0.0583	0.0081	T	G	chr2	65235333	65408369	49
chr2	65284231	65284232	rs2540949	11	0	0.139	2	2	8.17e-25	0.0752	0.0073	A	T	chr2	65235333	65408369	49
chr2	65297358	65297359	rs2723084	29	1	0.042	0	1	9.05e-05	-0.0449	0.0115	T	C	chr2	65235333	65408369	49
chr2	65297359	65297360	rs2723085	28	1	0.042	0	1	1.74e-16	0.0619	0.0075	C	G	chr2	65235333	65408369	49
chr2	65297686	65297687	rs2723086	25	1	0.045	1	2	4.22e-16	-0.061	0.0075	T	C	chr2	65235333	65408369	49
chr2	65298282	65298283	rs2723087	15	1	0.039	0	1	1.83e-16	-0.0617	0.0075	A	T	chr2	65235333	65408369	49
chr2	65299300	65299301	rs2723089	8	1	0.029	0	1	8.14e-05	-0.0452	0.0115	C	G	chr2	65235333	65408369	49
chr2	65292570	65292571	rs2901749	21	1	0.038	0	1	1.99e-10	-0.0541	0.0085	T	G	chr2	65235333	65408369	49
chr2	65288898	65288899	rs34113653	15	0	0.052	1	1	1.52e-06	0.1219	0.0254	A	G	chr2	65235333	65408369	49
chr2	65303436	65303437	rs34866486	17	1	0.035	0	1	9.62e-07	0.1251	0.0255	A	G	chr2	65235333	65408369	49
chr2	65356904	65356905	rs35925158	51	1	0.164	2	3	1.58e-06	0.1215	0.0253	T	C	chr2	65235333	65408369	49
chr2	65358083	65358084	rs3732096	31	0	0.143	2	2	6.18e-13	0.0583	0.0081	T	C	chr2	65235333	65408369	49
chr2	65391482	65391483	rs4671641	5	0	0.056	1	1	8.28e-05	-0.0298	0.0076	A	T	chr2	65235333	65408369	49
chr2	65356681	65356682	rs61758848	28	1	0.186	2	3	2.16e-05	-0.1196	0.0282	C	G	chr2	65235333	65408369	49
chr2	65303582	65303583	rs6546123	19	1	0.035	0	1	2.07e-20	-0.0698	0.0075	T	C	chr2	65235333	65408369	49
chr2	65282708	65282709	rs6728523	15	0	0.052	1	1	8.12e-16	-0.0653	0.0081	C	G	chr2	65235333	65408369	49
chr2	65303701	65303702	rs71424157	15	1	0.029	0	1	1.13e-06	0.1248	0.0256	T	C	chr2	65235333	65408369	49
chr2	65355879	65355880	rs7568994	9	0	0.056	1	1	4.82e-05	0.0461	0.0113	T	G	chr2	65235333	65408369	49
chr2	65297578	65297579	rs79875321	21	1	0.042	0	1	2.11e-05	0.1147	0.027	C	G	chr2	65235333	65408369	49
chr2	70342815	70342816	rs10496178	12	0	0.048	1	1	3.49e-07	0.0395	0.0077	A	G	chr2	69787268	70406916	50
chr2	70369154	70369155	rs11692018	21	1	0.46	2	3	6.35e-07	0.0386	0.0078	A	C	chr2	69787268	70406916	50
chr2	69941485	69941486	rs12328440	6	1	0.026	0	1	9.87e-09	0.0537	0.0094	T	C	chr2	69787268	70406916	50
chr2	70359471	70359472	rs12617812	30	1	0.099	1	2	1.4e-06	0.0373	0.0077	A	G	chr2	69787268	70406916	50
chr2	70369503	70369504	rs12713688	58	1	0.565	3	4	5.05e-06	-0.0381	0.0083	C	G	chr2	69787268	70406916	50
chr2	70368598	70368599	rs12989257	58	1	0.769	3	4	1.28e-05	0.0362	0.0083	T	C	chr2	69787268	70406916	50
chr2	70360262	70360263	rs12992553	4	0	0.056	1	1	1.37e-06	0.0374	0.0077	A	G	chr2	69787268	70406916	50
chr2	70360917	70360918	rs12994100	6	0	0.056	1	1	9.36e-06	0.037	0.0083	A	G	chr2	69787268	70406916	50
chr2	70273707	70273708	rs13000817	14	1	0.031	0	1	2.31e-06	-0.0403	0.0085	A	G	chr2	69787268	70406916	50
chr2	70368391	70368392	rs13012197	46	1	0.198	2	3	3.07e-07	0.0395	0.0077	A	G	chr2	69787268	70406916	50
chr2	69941224	69941225	rs1355199	10	1	0	0	1	1.14e-08	0.055	0.0096	C	G	chr2	69787268	70406916	50
chr2	70056116	70056117	rs2278932	7	1	0.16	2	3	3.15e-18	0.0771	0.0089	A	G	chr2	69787268	70406916	50
chr2	70056365	70056366	rs2278933	40	1	0.406	3	4	4.23e-18	0.0768	0.0089	A	C	chr2	69787268	70406916	50
chr2	70057448	70057449	rs3732266	21	1	0.151	2	3	5.02e-16	0.0582	0.0072	T	G	chr2	69787268	70406916	50
chr2	70360950	70360951	rs4853334	6	0	0.044	1	1	2.36e-07	0.0399	0.0077	A	G	chr2	69787268	70406916	50
chr2	70017392	70017393	rs57830265	8	0	0.053	1	1	1.03e-14	0.0681	0.0088	A	G	chr2	69787268	70406916	50
chr2	70312306	70312307	rs62151166	17	1	0.164	2	3	8.09e-09	0.0558	0.0097	T	C	chr2	69787268	70406916	50
chr2	70350033	70350034	rs6546570	8	1	0.026	0	1	6.03e-07	-0.0385	0.0077	C	G	chr2	69787268	70406916	50
chr2	70368923	70368924	rs6708331	17	1	0.568	2	3	1.59e-05	-0.036	0.0083	A	G	chr2	69787268	70406916	50
chr2	70352640	70352641	rs6743372	11	1	0.143	2	3	1.47e-06	-0.0374	0.0078	T	G	chr2	69787268	70406916	50
chr2	70345997	70345998	rs6743853	19	0	0.059	1	1	2.8e-07	0.0397	0.0077	A	C	chr2	69787268	70406916	50
chr2	70045063	70045064	rs6744970	7	0	0.034	1	1	7.23e-18	-0.0768	0.0089	A	G	chr2	69787268	70406916	50
chr2	70176054	70176055	rs71414803	7	0	0	1	1	2.89e-07	-0.0498	0.0097	A	G	chr2	69787268	70406916	50
chr2	69969918	69969919	rs7424572	10	1	0.058	1	2	2.62e-12	-0.0502	0.0072	A	C	chr2	69787268	70406916	50
chr2	69787268	69787269	rs75466549	10	1	0.058	1	2	1.14e-08	0.0657	0.0115	C	G	chr2	69787268	70406916	50
chr2	70025737	70025738	rs7561890	6	0	0.058	2	2	9.18e-17	-0.0742	0.0089	T	C	chr2	69787268	70406916	50
chr2	70367861	70367862	rs7582417	5	0	0.08	1	1	3.03e-07	0.0395	0.0077	A	G	chr2	69787268	70406916	50
chr2	70368099	70368100	rs7585413	32	1	0.198	2	3	3.37e-07	0.0393	0.0077	A	G	chr2	69787268	70406916	50
chr2	70360006	70360007	rs7599072	10	0	0.053	1	1	1.36e-06	-0.0374	0.0077	T	C	chr2	69787268	70406916	50
chr2	86668822	86668823	rs111226991	16	1	0.192	2	3	2.49e-07	-0.0537	0.0104	A	C	chr2	86446849	86845509	51
chr2	86512036	86512037	rs11682376	20	0	0.072	1	1	6.41e-06	-0.0577	0.0128	A	G	chr2	86446849	86845509	51
chr2	86776139	86776140	rs11890032	11	1	0.039	0	1	2.32e-07	-0.0531	0.0103	A	G	chr2	86446849	86845509	51
chr2	86462502	86462503	rs1559513	13	1	0.044	0	1	1.36e-05	0.0583	0.0134	C	G	chr2	86446849	86845509	51
chr2	86790716	86790717	rs17027296	49	1	0.317	3	4	4.53e-08	-0.0558	0.0102	A	C	chr2	86446849	86845509	51
chr2	86776235	86776236	rs181394970	10	1	0.039	0	1	2.44e-07	-0.0522	0.0101	T	C	chr2	86446849	86845509	51
chr2	86511369	86511370	rs2367231	21	1	0.154	2	3	5.83e-06	-0.058	0.0128	A	C	chr2	86446849	86845509	51
chr2	86449774	86449775	rs4832256	10	0	0.071	1	1	1.49e-05	0.0458	0.0106	T	C	chr2	86446849	86845509	51
chr2	86453919	86453920	rs4832257	18	1	0.033	0	1	3.7e-05	-0.0438	0.0106	T	C	chr2	86446849	86845509	51
chr2	86620295	86620296	rs58740162	44	1	0.031	0	1	3.49e-07	-0.0518	0.0102	A	G	chr2	86446849	86845509	51
chr2	86525736	86525737	rs6547672	30	1	0.057	1	2	2.96e-05	0.0529	0.0127	T	C	chr2	86446849	86845509	51
chr2	86776683	86776684	rs6710780	18	1	0.05	1	2	1.35e-07	-0.0533	0.0101	T	G	chr2	86446849	86845509	51
chr2	86452673	86452674	rs6754021	18	1	0.095	2	3	5.87e-06	0.0587	0.013	T	C	chr2	86446849	86845509	51
chr2	86704880	86704881	rs72930400	11	1	0.038	0	1	1.1e-07	0.0546	0.0103	C	G	chr2	86446849	86845509	51
chr2	86451144	86451145	rs7419344	25	1	0.088	2	3	7.56e-07	0.0645	0.013	A	G	chr2	86446849	86845509	51
chr2	86448408	86448409	rs749579	34	1	0.034	0	1	2e-05	0.0452	0.0106	A	G	chr2	86446849	86845509	51
chr2	86670200	86670201	rs75084119	26	1	0.04	0	1	1.39e-07	-0.0545	0.0103	A	G	chr2	86446849	86845509	51
chr2	86823744	86823745	rs76085553	7	1	0.058	1	2	1.31e-06	0.0496	0.0102	A	G	chr2	86446849	86845509	51
chr2	86735064	86735065	rs80099165	16	0	0.054	1	1	2.83e-06	-0.1274	0.0272	T	C	chr2	86446849	86845509	51
chr2	86448420	86448421	rs889911	40	1	0.034	0	1	3.59e-06	0.061	0.0132	T	C	chr2	86446849	86845509	51
chr2	148601660	148601661	rs12053113	32	1	0.871	3	4	1.43e-07	-0.0396	0.0075	T	C	chr2	149000000	149000000	52
chr2	148778272	148778273	rs897172	206	1	0.339	2	3	3.55e-07	-0.0381	0.0075	A	G	chr2	149000000	149000000	52
chr2	175548132	175548133	rs12104799	13	0	0.059	1	1	1.43e-06	-0.0464	0.0096	T	G	chr2	175000000	176000000	53
chr2	175547278	175547279	rs13002156	22	1	0.11	2	3	2.42e-07	0.0516	0.01	A	G	chr2	175000000	176000000	53
chr2	175547764	175547765	rs74173160	21	1	0.146	2	3	1.86e-06	0.0456	0.0096	A	G	chr2	175000000	176000000	53
chr2	179451660	179451661	rs1007025	15	0	0.09	2	2	4.05e-22	-0.0912	0.0094	A	G	chr2	179000000	180000000	54
chr2	179651250	179651251	rs10497521	23	0	0.052	1	1	1.97e-07	0.0486	0.0093	T	C	chr2	179000000	180000000	54
chr2	179652802	179652803	rs10497523	16	0	0.091	1	1	7.7e-08	-0.0391	0.0073	A	G	chr2	179000000	180000000	54
chr2	179645731	179645732	rs12464703	8	0	0.059	1	1	1.31e-05	0.0678	0.0156	A	C	chr2	179000000	180000000	54
chr2	179631851	179631852	rs12470905	17	1	0.058	1	2	1.86e-06	0.0735	0.0154	A	C	chr2	179000000	180000000	54
chr2	179641975	179641976	rs12476289	9	1	0.026	0	1	1.03e-05	0.0686	0.0156	T	C	chr2	179000000	180000000	54
chr2	179489726	179489727	rs12614435	10	0	0.034	1	1	1.87e-19	-0.0832	0.0092	A	G	chr2	179000000	180000000	54
chr2	179488194	179488195	rs12693162	17	1	0.058	1	2	4.94e-15	0.0658	0.0084	T	C	chr2	179000000	180000000	54
chr2	179587130	179587131	rs12693166	13	1	0.044	0	1	9.28e-14	-0.07	0.0094	C	G	chr2	179000000	180000000	54
chr2	179598228	179598229	rs12993099	20	1	0.032	0	1	5.63e-10	-0.0862	0.0139	A	G	chr2	179000000	180000000	54
chr2	179533609	179533610	rs12998857	9	1	0.058	1	2	2e-19	-0.0849	0.0094	A	C	chr2	179000000	180000000	54
chr2	179388657	179388658	rs13005601	41	1	0.066	1	2	8.06e-22	0.0916	0.0095	A	G	chr2	179000000	180000000	54
chr2	179619958	179619959	rs1484118	22	1	0.026	0	1	7.6e-08	0.0535	0.01	A	C	chr2	179000000	180000000	54
chr2	179454394	179454395	rs1560221	16	1	0.049	0	1	2.82e-16	-0.0679	0.0083	A	G	chr2	179000000	180000000	54
chr2	179388994	179388995	rs16866369	12	1	0.044	0	1	7.56e-22	-0.0916	0.0095	A	G	chr2	179000000	180000000	54
chr2	179490954	179490955	rs16866418	3	0	0.058	1	1	1.54e-21	0.0855	0.009	T	C	chr2	179000000	180000000	54
chr2	179491235	179491236	rs16866420	10	0	0.058	1	1	6.89e-16	-0.0674	0.0083	T	G	chr2	179000000	180000000	54
chr2	179583496	179583497	rs16866465	17	1	0.052	1	2	1.04e-13	-0.07	0.0094	T	G	chr2	179000000	180000000	54
chr2	179595117	179595118	rs17076	12	1	0.075	1	2	9.68e-14	-0.0662	0.0089	C	G	chr2	179000000	180000000	54
chr2	179342330	179342331	rs1863671	3	0	0.051	1	1	4.93e-09	-0.053	0.0091	T	C	chr2	179000000	180000000	54
chr2	179604742	179604743	rs1883084	29	1	0.052	1	2	4.71e-06	0.071	0.0155	A	G	chr2	179000000	180000000	54
chr2	179604160	179604161	rs1883085	30	1	0.047	0	1	5.72e-06	-0.0703	0.0155	T	G	chr2	179000000	180000000	54
chr2	179672547	179672548	rs2046778	73	1	0.272	2	3	3.97e-07	0.0425	0.0084	T	C	chr2	179000000	180000000	54
chr2	179455207	179455208	rs2163009	24	1	0.026	0	1	2.68e-16	-0.0679	0.0083	T	C	chr2	179000000	180000000	54
chr2	179458591	179458592	rs2288569	14	1	0.034	1	2	6.64e-22	0.0918	0.0095	T	C	chr2	179000000	180000000	54
chr2	179444137	179444138	rs2288571	7	1	0.038	0	1	1.04e-22	-0.0889	0.0091	A	G	chr2	179000000	180000000	54
chr2	179636257	179636258	rs2291305	9	0	0.054	1	1	2e-06	0.0727	0.0153	A	T	chr2	179000000	180000000	54
chr2	179403593	179403594	rs2303539	11	1	0.038	0	1	1.05e-22	0.0942	0.0096	A	G	chr2	179000000	180000000	54
chr2	179444939	179444940	rs2303838	13	1	0.026	0	1	6.55e-22	0.0859	0.0089	T	C	chr2	179000000	180000000	54
chr2	179634936	179634937	rs2306636	18	1	0.083	1	2	1.52e-06	0.0732	0.0152	T	C	chr2	179000000	180000000	54
chr2	179427186	179427187	rs2366751	14	1	0.044	0	1	1.67e-16	-0.0685	0.0083	A	G	chr2	179000000	180000000	54
chr2	179604366	179604367	rs2562829	30	1	0.047	0	1	5.02e-06	-0.0707	0.0155	T	G	chr2	179000000	180000000	54
chr2	179585393	179585394	rs2562830	10	0	0.052	1	1	3.17e-09	-0.0503	0.0085	A	G	chr2	179000000	180000000	54
chr2	179578730	179578731	rs2562839	25	1	0.058	1	2	7.05e-10	0.0524	0.0085	A	G	chr2	179000000	180000000	54
chr2	179601975	179601976	rs2627040	13	1	0.056	1	2	4.35e-05	-0.0596	0.0146	A	G	chr2	179000000	180000000	54
chr2	179601057	179601058	rs2627041	9	1	0.044	1	2	6.11e-06	-0.0677	0.015	A	G	chr2	179000000	180000000	54
chr2	179587687	179587688	rs2742327	12	1	0.026	0	1	3.18e-09	-0.0503	0.0085	T	C	chr2	179000000	180000000	54
chr2	179600648	179600649	rs2742347	18	1	0.062	1	2	4.47e-05	0.0595	0.0146	T	C	chr2	179000000	180000000	54
chr2	179605705	179605706	rs2742357	11	1	0.068	1	2	5.23e-06	-0.0707	0.0155	A	G	chr2	179000000	180000000	54
chr2	179398823	179398824	rs2857265	19	1	0.026	0	1	7.5e-23	0.0932	0.0095	A	G	chr2	179000000	180000000	54
chr2	179650408	179650409	rs35813871	12	1	0.13	2	3	2.72e-06	-0.0414	0.0088	A	G	chr2	179000000	180000000	54
chr2	179430997	179430998	rs3731746	14	1	0.052	1	2	5.89e-23	0.0895	0.0091	A	G	chr2	179000000	180000000	54
chr2	179413110	179413111	rs3731748	17	1	0.032	0	1	8.49e-23	0.0931	0.0095	A	G	chr2	179000000	180000000	54
chr2	179666246	179666247	rs3769860	16	1	0.13	2	3	1.39e-06	0.0815	0.0169	A	T	chr2	179000000	180000000	54
chr2	179649750	179649751	rs3769863	14	0	0.049	1	1	7.94e-07	0.0353	0.0072	A	C	chr2	179000000	180000000	54
chr2	179443217	179443218	rs3769864	3	1	0.026	0	1	4.05e-16	-0.0676	0.0083	T	G	chr2	179000000	180000000	54
chr2	179631362	179631363	rs3816782	12	1	0.044	0	1	5.57e-08	-0.0693	0.0128	A	C	chr2	179000000	180000000	54
chr2	179667090	179667091	rs3816849	17	0	0.346	2	2	1.2e-07	0.0385	0.0073	T	C	chr2	179000000	180000000	54
chr2	179427536	179427537	rs3829746	25	1	0.029	0	1	1.59e-16	-0.0685	0.0083	T	C	chr2	179000000	180000000	54
chr2	179397561	179397562	rs3829747	23	1	0.058	1	2	5.88e-23	0.0942	0.0096	T	C	chr2	179000000	180000000	54
chr2	179396354	179396355	rs3829748	27	1	0.029	0	1	8.42e-23	0.0931	0.0095	A	G	chr2	179000000	180000000	54
chr2	179633298	179633299	rs4471922	11	1	0.044	0	1	3.25e-10	-0.0535	0.0085	T	G	chr2	179000000	180000000	54
chr2	179632133	179632134	rs4894044	15	0	0.058	1	1	2.23e-07	0.0512	0.0099	A	G	chr2	179000000	180000000	54
chr2	179670276	179670277	rs4894050	11	0	0.102	2	2	6.56e-06	0.0323	0.0072	A	G	chr2	179000000	180000000	54
chr2	179647546	179647547	rs55863869	29	1	0.035	0	1	4.46e-05	-0.062	0.0152	A	G	chr2	179000000	180000000	54
chr2	179396162	179396163	rs56308529	14	1	0.049	0	1	3.01e-11	-0.1198	0.018	C	G	chr2	179000000	180000000	54
chr2	179699384	179699385	rs62175451	13	1	0.045	1	2	8.06e-08	0.048	0.0089	A	G	chr2	179000000	180000000	54
chr2	179672863	179672864	rs62176572	19	1	0.13	2	3	5.45e-06	-0.0399	0.0088	C	G	chr2	179000000	180000000	54
chr2	179583398	179583399	rs62178978	11	1	0.049	1	2	8.64e-13	-0.0667	0.0093	T	C	chr2	179000000	180000000	54
chr2	179611711	179611712	rs66677602	32	1	0.063	1	2	6.43e-06	0.0693	0.0154	A	C	chr2	179000000	180000000	54
chr2	179650954	179650955	rs6715901	12	1	0.083	1	2	2.08e-07	0.038	0.0073	A	G	chr2	179000000	180000000	54
chr2	179672462	179672463	rs72647839	68	1	0.853	3	4	1.83e-06	-0.0819	0.0172	A	G	chr2	179000000	180000000	54
chr2	179633090	179633091	rs72647889	18	1	0.031	1	2	1.35e-05	-0.0671	0.0154	A	G	chr2	179000000	180000000	54
chr2	179612383	179612384	rs72648907	29	1	0.063	1	2	2.18e-07	-0.0876	0.0169	T	C	chr2	179000000	180000000	54
chr2	179610009	179610010	rs72648917	22	1	0.044	0	1	7.5e-06	-0.0689	0.0154	T	G	chr2	179000000	180000000	54
chr2	179575511	179575512	rs72648998	19	1	0.074	1	2	1.41e-08	0.0917	0.0162	T	C	chr2	179000000	180000000	54
chr2	179516580	179516581	rs72650063	16	1	0.038	0	1	9.82e-05	0.1149	0.0295	C	G	chr2	179000000	180000000	54
chr2	179436020	179436021	rs744426	15	1	0.031	0	1	3.27e-22	0.0927	0.0096	A	G	chr2	179000000	180000000	54
chr2	179605180	179605181	rs746578	39	1	0.047	0	1	1.52e-06	0.1002	0.0208	A	C	chr2	179000000	180000000	54
chr2	179605180	179605181	rs746578	39	1	0.047	0	1	8.02e-09	0.0572	0.0099	T	C	chr2	179000000	180000000	54
chr2	179388490	179388491	rs7597154	23	1	0.059	1	2	7.28e-22	0.0917	0.0095	A	G	chr2	179000000	180000000	54
chr2	179699779	179699780	rs77177339	12	1	0.026	0	1	2.61e-05	-0.0711	0.0169	A	G	chr2	179000000	180000000	54
chr2	179622805	179622806	rs77535462	15	1	0.049	0	1	9.62e-06	-0.0682	0.0154	A	G	chr2	179000000	180000000	54
chr2	179666425	179666426	rs77690739	13	1	0.13	2	3	1.39e-06	0.0815	0.0169	A	G	chr2	179000000	180000000	54
chr2	179660954	179660955	rs77903023	11	1	0.091	1	2	1.97e-06	-0.0805	0.0169	A	T	chr2	179000000	180000000	54
chr2	179684957	179684958	rs79595351	31	1	0.073	1	2	2.87e-06	0.0802	0.0171	A	G	chr2	179000000	180000000	54
chr2	179636668	179636669	rs80133134	7	0	0.091	1	1	2.05e-06	-0.0726	0.0153	T	C	chr2	179000000	180000000	54
chr2	179349227	179349228	rs9967820	7	1	0.028	0	1	7.15e-12	-0.0651	0.0095	T	G	chr2	179000000	180000000	54
chr2	201171191	201171192	rs10931898	46	1	0.54	2	3	1.3e-19	-0.0659	0.0073	C	G	chr2	201000000	201000000	55
chr2	201171207	201171208	rs12614621	51	1	0.54	2	3	2.29e-18	0.0627	0.0072	C	G	chr2	201000000	201000000	55
chr2	201171355	201171356	rs12618057	121	1	0.424	2	3	3.35e-18	-0.0625	0.0072	T	C	chr2	201000000	201000000	55
chr2	201185919	201185920	rs13028959	15	1	0	0	1	2.29e-18	0.0628	0.0072	A	C	chr2	201000000	201000000	55
chr2	200865225	200865226	rs1509833	8	1	0.031	0	1	3.56e-05	-0.0334	0.0081	A	G	chr2	201000000	201000000	55
chr2	201184713	201184714	rs159321	6	1	0.034	0	1	1.6e-17	0.0613	0.0072	A	G	chr2	201000000	201000000	55
chr2	200820505	200820506	rs281766	103	1	0.871	3	4	6.22e-08	0.0478	0.0088	T	G	chr2	201000000	201000000	55
chr2	200715388	200715389	rs2949006	21	1	0.102	2	3	4.11e-07	0.0452	0.0089	T	G	chr2	201000000	201000000	55
chr2	201195602	201195603	rs295114	49	1	0.052	1	2	1.76e-20	-0.0676	0.0073	T	C	chr2	201000000	201000000	55
chr2	201184348	201184349	rs34693942	12	1	0.034	0	1	2.87e-17	-0.0609	0.0072	T	C	chr2	201000000	201000000	55
chr2	200775125	200775126	rs35594306	16	1	0.026	0	1	2.62e-06	-0.0439	0.0093	T	C	chr2	201000000	201000000	55
chr2	201171014	201171015	rs3739121	15	1	0.11	2	3	2.19e-18	0.0627	0.0072	C	G	chr2	201000000	201000000	55
chr2	201195403	201195404	rs3769471	7	1	0.045	0	1	2.83e-17	0.0609	0.0072	A	G	chr2	201000000	201000000	55
chr2	201172999	201173000	rs3769484	15	1	0.036	0	1	4.05e-15	0.0583	0.0074	T	C	chr2	201000000	201000000	55
chr2	201167854	201167855	rs6435048	32	1	0.034	0	1	7.02e-15	0.0577	0.0074	T	C	chr2	201000000	201000000	55
chr2	201172086	201172087	rs67190025	31	1	0.11	2	3	2.91e-18	0.0625	0.0072	T	C	chr2	201000000	201000000	55
chr2	201171651	201171652	rs74853338	25	1	0.136	2	3	9.39e-19	0.0637	0.0072	T	C	chr2	201000000	201000000	55
chr2	201172628	201172629	rs7580924	11	1	0.058	1	2	2.23e-18	0.0627	0.0072	C	G	chr2	201000000	201000000	55
chr2	201167772	201167773	rs7584810	40	1	0.034	0	1	2.37e-18	0.0626	0.0072	A	G	chr2	201000000	201000000	55
chr2	200716119	200716120	rs796364	30	0	0.123	2	2	2.91e-07	-0.0457	0.0089	A	C	chr2	201000000	201000000	55
chr20	61177323	61177324	rs11696761	30	1	0.033	0	1	1.49e-06	0.0427	0.0089	T	C	chr20	61143279	61178304	57
chr20	61177272	61177273	rs11696776	23	1	0.033	0	1	1.26e-06	0.0431	0.0089	T	G	chr20	61143279	61178304	57
chr20	61177260	61177261	rs11696778	27	1	0.033	0	1	1.36e-06	0.0429	0.0089	T	C	chr20	61143279	61178304	57
chr20	61164753	61164754	rs11698727	10	1	0	0	1	3.03e-07	-0.0452	0.0088	T	C	chr20	61143279	61178304	57
chr20	61162701	61162702	rs11699886	33	1	0.062	1	2	2.21e-07	-0.046	0.0089	T	C	chr20	61143279	61178304	57
chr20	61145196	61145197	rs12479469	9	1	0.078	1	2	9.32e-07	0.0381	0.0078	A	G	chr20	61143279	61178304	57
chr20	61150928	61150929	rs12624794	22	1	0.168	2	3	9.38e-06	-0.0329	0.0074	A	G	chr20	61143279	61178304	57
chr20	61162100	61162101	rs13040413	12	1	0.051	1	2	3.57e-07	-0.0451	0.0089	A	G	chr20	61143279	61178304	57
chr20	61162037	61162038	rs13040566	15	1	0.051	1	2	3.15e-07	-0.0453	0.0089	A	G	chr20	61143279	61178304	57
chr20	61176385	61176386	rs13040569	16	1	0.052	1	2	8.94e-07	-0.0436	0.0089	A	G	chr20	61143279	61178304	57
chr20	61161954	61161955	rs13040737	21	1	0.051	1	2	2.33e-07	-0.0459	0.0089	A	G	chr20	61143279	61178304	57
chr20	61175158	61175159	rs28503365	21	1	0.038	1	2	1.45e-06	0.0426	0.0088	T	C	chr20	61143279	61178304	57
chr20	61175024	61175025	rs28720071	68	1	0.056	1	2	1.01e-06	-0.0434	0.0089	A	G	chr20	61143279	61178304	57
chr20	61163003	61163004	rs34948866	24	1	0.062	1	2	2.42e-07	0.0457	0.0089	A	T	chr20	61143279	61178304	57
chr20	61147256	61147257	rs35290528	79	1	0.513	3	4	3.11e-05	-0.0553	0.0133	T	C	chr20	61143279	61178304	57
chr20	61165610	61165611	rs35794961	22	1	0.038	0	1	3.75e-07	0.0448	0.0088	T	G	chr20	61143279	61178304	57
chr20	61174490	61174491	rs3813451	18	1	0.039	0	1	1.79e-06	0.0421	0.0088	T	C	chr20	61143279	61178304	57
chr20	61143487	61143488	rs3934574	14	1	0.043	1	2	8.95e-07	-0.0368	0.0075	T	C	chr20	61143279	61178304	57
chr20	61164022	61164023	rs4072474	21	1	0.062	1	2	3.83e-07	0.0446	0.0088	T	C	chr20	61143279	61178304	57
chr20	61148335	61148336	rs4508677	15	1	0.26	2	3	2.66e-05	-0.0331	0.0079	A	G	chr20	61143279	61178304	57
chr20	61162017	61162018	rs45547937	20	1	0.051	1	2	3.76e-07	-0.045	0.0088	A	G	chr20	61143279	61178304	57
chr20	61148451	61148452	rs4637207	20	1	0.26	2	3	4.76e-07	-0.0382	0.0076	A	G	chr20	61143279	61178304	57
chr20	61175451	61175452	rs4969524	21	1	0.039	0	1	1.12e-06	0.0431	0.0088	A	G	chr20	61143279	61178304	57
chr20	61175298	61175299	rs4969526	24	1	0.035	0	1	1.38e-06	0.0427	0.0088	C	G	chr20	61143279	61178304	57
chr20	61173361	61173362	rs4969535	26	1	0.049	0	1	1.32e-06	0.0426	0.0088	A	G	chr20	61143279	61178304	57
chr20	61168877	61168878	rs56051682	50	1	0.075	2	3	4.83e-07	-0.0442	0.0088	T	G	chr20	61143279	61178304	57
chr20	61165672	61165673	rs6062242	24	1	0.038	0	1	2.43e-07	-0.0455	0.0088	T	C	chr20	61143279	61178304	57
chr20	61162723	61162724	rs6062248	22	1	0.062	1	2	2.01e-07	0.046	0.0088	C	G	chr20	61143279	61178304	57
chr20	61153365	61153366	rs6062267	8	1	0.18	2	3	1.15e-05	-0.0323	0.0074	T	C	chr20	61143279	61178304	57
chr20	61145597	61145598	rs6062277	12	1	0.112	2	3	7.64e-07	-0.0369	0.0075	A	G	chr20	61143279	61178304	57
chr20	61144941	61144942	rs6062278	8	1	0.053	1	2	2.45e-06	-0.0352	0.0075	A	G	chr20	61143279	61178304	57
chr20	61154594	61154595	rs6089741	22	1	0.149	2	3	2.09e-06	-0.0352	0.0074	A	G	chr20	61143279	61178304	57
chr20	61155609	61155610	rs6089750	32	1	0.229	2	3	2.6e-07	-0.039	0.0076	T	C	chr20	61143279	61178304	57
chr20	61154393	61154394	rs6089752	15	1	0.135	2	3	1.82e-06	0.0353	0.0074	T	C	chr20	61143279	61178304	57
chr20	61154107	61154108	rs6089753	16	1	0.071	2	3	5.01e-06	0.0339	0.0074	T	C	chr20	61143279	61178304	57
chr20	61161899	61161900	rs6122008	29	1	0.051	1	2	2.73e-07	-0.0455	0.0089	T	C	chr20	61143279	61178304	57
chr20	61161749	61161750	rs6122009	25	1	0.051	1	2	3.39e-07	-0.0454	0.0089	T	C	chr20	61143279	61178304	57
chr20	61156946	61156947	rs6122011	18	1	0.145	2	3	1.55e-07	-0.0397	0.0076	T	G	chr20	61143279	61178304	57
chr20	61174973	61174974	rs6122013	39	1	0.056	1	2	1.86e-06	-0.0421	0.0088	A	C	chr20	61143279	61178304	57
chr20	61168657	61168658	rs6122018	49	1	0.086	1	2	4.41e-07	0.0443	0.0088	A	G	chr20	61143279	61178304	57
chr20	61167013	61167014	rs6143038	30	1	0.054	1	2	3.65e-07	-0.0448	0.0088	T	C	chr20	61143279	61178304	57
chr20	61167001	61167002	rs6143043	28	1	0.054	1	2	3.57e-07	-0.0448	0.0088	A	G	chr20	61143279	61178304	57
chr20	61166909	61166910	rs6143044	24	1	0.054	1	2	1.23e-06	-0.046	0.0095	A	C	chr20	61143279	61178304	57
chr20	61164277	61164278	rs6143046	27	1	0.062	1	2	2.65e-07	-0.0454	0.0088	A	G	chr20	61143279	61178304	57
chr20	61159437	61159438	rs6143048	31	1	0.062	2	3	6.2e-05	-0.0331	0.0083	T	C	chr20	61143279	61178304	57
chr20	61175105	61175106	rs6143050	34	1	0.05	1	2	9.62e-07	-0.0434	0.0089	A	G	chr20	61143279	61178304	57
chr20	61173047	61173048	rs6143053	22	1	0.031	1	2	2.66e-06	-0.0414	0.0088	A	G	chr20	61143279	61178304	57
chr20	61169881	61169882	rs6143057	17	1	0.063	1	2	7.5e-07	-0.0434	0.0088	T	C	chr20	61143279	61178304	57
chr20	61169732	61169733	rs6143058	13	1	0.069	1	2	9.19e-07	0.0431	0.0088	A	G	chr20	61143279	61178304	57
chr20	61167517	61167518	rs6143065	29	1	0.042	0	1	3.24e-07	-0.0458	0.009	T	C	chr20	61143279	61178304	57
chr20	61160673	61160674	rs7263047	18	1	0.047	0	1	2.19e-06	-0.0424	0.0089	T	C	chr20	61143279	61178304	57
chr20	61157939	61157940	rs7269123	15	0	0.079	2	2	5.59e-09	-0.0443	0.0076	T	C	chr20	61143279	61178304	57
chr20	61143279	61143280	rs7271454	18	1	0.043	0	1	7.61e-07	-0.0371	0.0075	T	C	chr20	61143279	61178304	57
chr20	61152322	61152323	rs8122282	31	1	0.134	2	3	1.42e-05	0.032	0.0074	A	G	chr20	61143279	61178304	57
chr21	36119111	36119112	rs2834618	38	1	0.026	0	1	2.93e-18	0.1096	0.0126	T	G	chr21	36045247	36120052	58
chr22	18597404	18597405	rs361834	30	1	0.056	1	2	3.49e-10	-0.047	0.0075	A	G	chr22	18281729	18601415	59
chr22	18596449	18596450	rs362043	39	1	0.08	1	2	2.52e-07	-0.0418	0.0081	T	G	chr22	18281729	18601415	59
chr22	18293197	18293198	rs397877	11	1	0.042	0	1	6.94e-07	0.0376	0.0076	C	G	chr22	18281729	18601415	59
chr22	18291791	18291792	rs423710	18	1	0.064	1	2	7.24e-06	-0.0361	0.008	C	G	chr22	18281729	18601415	59
chr22	18292198	18292199	rs424607	14	0	0.041	1	1	1.55e-07	-0.0396	0.0075	A	G	chr22	18281729	18601415	59
chr22	18293255	18293256	rs431538	17	1	0.042	0	1	4.58e-07	-0.0382	0.0076	A	G	chr22	18281729	18601415	59
chr22	18293650	18293651	rs436590	20	1	0.095	2	3	1.46e-06	-0.0364	0.0076	A	G	chr22	18281729	18601415	59
chr22	18293967	18293968	rs448184	6	1	0.073	1	2	1.67e-06	-0.0362	0.0076	A	T	chr22	18281729	18601415	59
chr22	18597502	18597503	rs464901	42	1	0.063	1	2	3.77e-10	0.0488	0.0078	T	C	chr22	18281729	18601415	59
chr22	18589801	18589802	rs9647297	16	1	0	0	1	5.4e-06	-0.0344	0.0076	A	G	chr22	18281729	18601415	59
chr22	18589842	18589843	rs9647302	12	1	0	0	1	9.08e-06	0.0336	0.0076	A	G	chr22	18281729	18601415	59
chr3	12704163	12704164	rs10460973	22	1	0.08	2	3	6.84e-10	-0.045	0.0073	T	C	chr3	12578104	12859004	60
chr3	12688131	12688132	rs111560125	21	1	0.026	0	1	5.44e-05	-0.0548	0.0136	C	G	chr3	12578104	12859004	60
chr3	12724773	12724774	rs112358666	9	1	0	0	1	5.21e-05	0.055	0.0136	T	C	chr3	12578104	12859004	60
chr3	12700211	12700212	rs11708716	14	0	0.085	1	1	6.98e-05	-0.054	0.0136	A	C	chr3	12578104	12859004	60
chr3	12838293	12838294	rs12631514	14	1	0.394	2	3	7.54e-13	0.0515	0.0072	C	G	chr3	12578104	12859004	60
chr3	12736654	12736655	rs13069077	10	1	0.044	1	2	1.82e-06	0.0374	0.0078	A	T	chr3	12578104	12859004	60
chr3	12706914	12706915	rs13070228	16	1	0.031	0	1	6.58e-05	0.0307	0.0077	A	G	chr3	12578104	12859004	60
chr3	12679466	12679467	rs1391868	7	1	0	0	1	2.37e-07	0.0379	0.0073	T	C	chr3	12578104	12859004	60
chr3	12829156	12829157	rs1969154	21	1	0.057	1	2	2.7e-15	-0.0569	0.0072	A	G	chr3	12578104	12859004	60
chr3	12829315	12829316	rs1985428	11	1	0.05	1	2	1.2e-14	0.0556	0.0072	A	G	chr3	12578104	12859004	60
chr3	12634518	12634519	rs2016492	22	1	0.031	0	1	7.96e-09	-0.0422	0.0073	T	C	chr3	12578104	12859004	60
chr3	12598963	12598964	rs2255648	51	1	0.192	2	3	2.49e-07	-0.0375	0.0073	A	G	chr3	12578104	12859004	60
chr3	12598839	12598840	rs2255655	44	1	0.871	3	4	1.18e-06	-0.0353	0.0073	C	G	chr3	12578104	12859004	60
chr3	12633083	12633084	rs2290160	7	1	0.037	0	1	8.03e-05	-0.0343	0.0087	A	G	chr3	12578104	12859004	60
chr3	12857493	12857494	rs2305397	15	1	0.032	0	1	1.55e-12	0.051	0.0072	T	C	chr3	12578104	12859004	60
chr3	12604160	12604161	rs2442801	17	1	0.032	0	1	3.9e-05	-0.0299	0.0073	A	C	chr3	12578104	12859004	60
chr3	12615580	12615581	rs2442804	14	1	0.029	0	1	3.77e-09	-0.0435	0.0074	A	G	chr3	12578104	12859004	60
chr3	12629965	12629966	rs2442807	29	1	0.031	0	1	2.71e-07	0.0377	0.0073	C	G	chr3	12578104	12859004	60
chr3	12633552	12633553	rs2442808	14	1	0.035	0	1	2.87e-09	-0.0437	0.0074	T	C	chr3	12578104	12859004	60
chr3	12637675	12637676	rs2442809	13	1	0.034	0	1	4.56e-09	-0.0428	0.0073	T	G	chr3	12578104	12859004	60
chr3	12599189	12599190	rs2442819	12	0	0.08	1	1	1.63e-06	0.035	0.0073	C	G	chr3	12578104	12859004	60
chr3	12599196	12599197	rs2442820	11	0	0.08	1	1	1.54e-06	0.0351	0.0073	C	G	chr3	12578104	12859004	60
chr3	12602494	12602495	rs2450855	60	1	0.063	1	2	7.24e-06	0.0325	0.0073	A	G	chr3	12578104	12859004	60
chr3	12604252	12604253	rs2450856	13	1	0	0	1	7.81e-07	0.0359	0.0073	A	G	chr3	12578104	12859004	60
chr3	12604448	12604449	rs2450857	4	1	0.065	1	2	1.3e-06	0.0354	0.0073	T	G	chr3	12578104	12859004	60
chr3	12632652	12632653	rs2596831	18	1	0.04	1	2	8.41e-07	0.0358	0.0073	C	G	chr3	12578104	12859004	60
chr3	12858028	12858029	rs3732675	13	1	0.039	1	2	2.87e-16	-0.0594	0.0073	T	C	chr3	12578104	12859004	60
chr3	12705855	12705856	rs3806661	120	1	1.865	3	4	6.28e-05	-0.0308	0.0077	A	G	chr3	12578104	12859004	60
chr3	12705208	12705209	rs3821611	35	1	0.337	2	3	2.7e-09	-0.0434	0.0073	A	G	chr3	12578104	12859004	60
chr3	12703063	12703064	rs4234513	16	1	0.026	0	1	1.29e-09	-0.0443	0.0073	A	G	chr3	12578104	12859004	60
chr3	12839617	12839618	rs4535210	20	1	0.056	1	2	1.09e-16	-0.0604	0.0073	T	G	chr3	12578104	12859004	60
chr3	12842223	12842224	rs4642101	5	1	0.034	0	1	2.07e-22	-0.0726	0.0075	T	G	chr3	12578104	12859004	60
chr3	12840057	12840058	rs55692304	33	1	0.097	2	3	3.17e-12	0.0499	0.0072	T	C	chr3	12578104	12859004	60
chr3	12810783	12810784	rs61606491	15	0	0.05	1	1	8.26e-06	0.0323	0.0072	T	C	chr3	12578104	12859004	60
chr3	12720804	12720805	rs6766304	15	1	0.029	0	1	5.54e-05	0.054	0.0134	A	C	chr3	12578104	12859004	60
chr3	12801843	12801844	rs6766744	26	1	0.107	2	3	5.73e-10	0.0459	0.0074	T	C	chr3	12578104	12859004	60
chr3	12702847	12702848	rs6784168	8	1	0.032	0	1	8.14e-05	-0.0303	0.0077	T	G	chr3	12578104	12859004	60
chr3	12702562	12702563	rs6795441	11	1	0.049	0	1	5.66e-10	0.0452	0.0073	A	G	chr3	12578104	12859004	60
chr3	12829095	12829096	rs6799179	28	1	0.057	1	2	2.67e-15	-0.0569	0.0072	A	C	chr3	12578104	12859004	60
chr3	12840934	12840935	rs6810325	9	1	0.044	0	1	5.24e-23	-0.0747	0.0076	T	C	chr3	12578104	12859004	60
chr3	12857823	12857824	rs731646	13	1	0.037	0	1	6.44e-12	0.0491	0.0071	T	C	chr3	12578104	12859004	60
chr3	12810837	12810838	rs7619736	26	0	0.05	1	1	3.37e-05	-0.0499	0.012	A	G	chr3	12578104	12859004	60
chr3	12810755	12810756	rs7641959	9	0	0.05	1	1	6.88e-10	0.0457	0.0074	C	G	chr3	12578104	12859004	60
chr3	12804401	12804402	rs7644858	9	1	0.031	0	1	2.26e-10	-0.0469	0.0074	A	G	chr3	12578104	12859004	60
chr3	12841804	12841805	rs7650482	17	1	0.068	1	2	9.16e-23	-0.0737	0.0075	A	G	chr3	12578104	12859004	60
chr3	12615964	12615965	rs79836657	17	1	0.029	0	1	4.89e-05	0.0543	0.0134	A	G	chr3	12578104	12859004	60
chr3	12704894	12704895	rs904453	29	1	0.306	2	3	6.7e-10	-0.045	0.0073	T	G	chr3	12578104	12859004	60
chr3	12840513	12840514	rs9809596	22	1	0.068	1	2	3.35e-12	-0.0499	0.0072	C	G	chr3	12578104	12859004	60
chr3	12805910	12805911	rs9812144	10	1	0	0	1	7.44e-10	0.0453	0.0074	A	G	chr3	12578104	12859004	60
chr3	12736146	12736147	rs9817646	10	1	0.105	2	3	1.94e-06	-0.0373	0.0078	A	G	chr3	12578104	12859004	60
chr3	12736530	12736531	rs9818046	17	1	0.052	1	2	5.4e-10	0.0457	0.0074	C	G	chr3	12578104	12859004	60
chr3	12842932	12842933	rs9820977	13	1	0.029	0	1	9.69e-17	0.0612	0.0074	A	G	chr3	12578104	12859004	60
chr3	12805934	12805935	rs9831765	10	1	0	0	1	7.53e-10	0.0453	0.0074	A	T	chr3	12578104	12859004	60
chr3	12736314	12736315	rs9837573	21	1	0.08	1	2	1.87e-06	0.0373	0.0078	T	C	chr3	12578104	12859004	60
chr3	12735939	12735940	rs9850960	124	1	0.178	2	3	1.85e-06	0.0373	0.0078	A	G	chr3	12578104	12859004	60
chr3	12848491	12848492	rs9852222	10	0	0.089	1	1	9.53e-17	0.0613	0.0074	T	G	chr3	12578104	12859004	60
chr3	12700711	12700712	rs9862218	14	0	0.049	1	1	7.51e-05	0.0306	0.0077	A	G	chr3	12578104	12859004	60
chr3	12771049	12771050	rs9864539	59	1	0.326	2	3	2.53e-08	-0.0433	0.0078	C	G	chr3	12578104	12859004	60
chr3	12771244	12771245	rs9864848	16	1	0.181	2	3	2.43e-08	-0.0433	0.0078	C	G	chr3	12578104	12859004	60
chr3	12801685	12801686	rs9865381	17	1	0.137	2	3	9.6e-06	0.0319	0.0072	T	C	chr3	12578104	12859004	60
chr3	12801785	12801786	rs9865548	14	1	0.137	2	3	8.35e-06	0.0321	0.0072	T	C	chr3	12578104	12859004	60
chr3	12703714	12703715	rs9878151	20	1	0.026	0	1	6.2e-05	0.0308	0.0077	C	G	chr3	12578104	12859004	60
chr3	12804060	12804061	rs9880453	10	1	0	0	1	8.28e-06	0.0321	0.0072	T	C	chr3	12578104	12859004	60
chr3	12829036	12829037	rs9881832	37	1	0.057	1	2	2.97e-12	0.0498	0.0071	T	C	chr3	12578104	12859004	60
chr3	38577362	38577363	rs10865879	4	1	0.026	0	1	9.04e-06	0.0377	0.0085	A	C	chr3	38103776	38826179	62
chr3	38589163	38589164	rs11129795	5	1	0.034	0	1	8.75e-06	-0.0377	0.0085	A	G	chr3	38103776	38826179	62
chr3	38584845	38584846	rs114549077	16	1	0.063	1	2	3.75e-06	-0.0901	0.0195	A	G	chr3	38103776	38826179	62
chr3	38172474	38172475	rs116544863	16	1	0.039	0	1	3.54e-09	0.1875	0.0318	T	C	chr3	38103776	38826179	62
chr3	38593393	38593394	rs12053903	18	1	0.038	0	1	1.06e-06	0.0367	0.0075	T	C	chr3	38103776	38826179	62
chr3	38586415	38586416	rs12490047	10	1	0.056	1	2	4.96e-06	0.0389	0.0085	C	G	chr3	38103776	38826179	62
chr3	38575865	38575866	rs12497866	13	1	0.123	2	3	5.76e-06	-0.0387	0.0085	T	C	chr3	38103776	38826179	62
chr3	38683021	38683022	rs13097780	13	0	0.056	1	1	3.02e-07	-0.0458	0.0089	C	G	chr3	38103776	38826179	62
chr3	38577679	38577680	rs1473805	14	1	0.039	0	1	4.75e-06	0.0389	0.0085	A	G	chr3	38103776	38826179	62
chr3	38589408	38589409	rs35231307	19	1	0.056	1	2	5.91e-06	-0.0385	0.0085	T	C	chr3	38103776	38826179	62
chr3	38579207	38579208	rs3796387	11	0	0.06	1	1	1.99e-05	-0.0416	0.0097	A	G	chr3	38103776	38826179	62
chr3	38624343	38624344	rs3922843	19	1	0.069	1	2	8.99e-09	0.0472	0.0082	A	G	chr3	38103776	38826179	62
chr3	38624253	38624254	rs3922844	15	1	0.069	1	2	6.84e-10	0.0478	0.0078	T	C	chr3	38103776	38826179	62
chr3	38590849	38590850	rs4073796	20	1	0.078	1	2	5.09e-08	-0.0412	0.0076	A	G	chr3	38103776	38826179	62
chr3	38764782	38764783	rs4076737	10	1	0.058	1	2	8.77e-15	0.0575	0.0074	T	G	chr3	38103776	38826179	62
chr3	38621237	38621238	rs41312411	38	1	0.099	1	2	8.32e-09	0.0605	0.0105	C	G	chr3	38103776	38826179	62
chr3	38590275	38590276	rs41315485	20	1	0.069	1	2	2.48e-05	0.0356	0.0084	A	G	chr3	38103776	38826179	62
chr3	38388873	38388874	rs509627	7	1	0.047	0	1	4.93e-05	0.0342	0.0084	A	T	chr3	38103776	38826179	62
chr3	38581435	38581436	rs55872442	52	1	0.047	0	1	4.48e-06	-0.039	0.0085	A	G	chr3	38103776	38826179	62
chr3	38583041	38583042	rs55880069	26	1	0.066	1	2	1.14e-05	0.0372	0.0085	T	C	chr3	38103776	38826179	62
chr3	38586706	38586707	rs56283404	23	1	0.078	1	2	5.16e-06	-0.0387	0.0085	A	C	chr3	38103776	38826179	62
chr3	38587093	38587094	rs62239356	13	1	0.088	1	2	1.61e-05	0.0365	0.0085	T	C	chr3	38103776	38826179	62
chr3	38630311	38630312	rs62245110	24	1	0.064	1	2	2.32e-06	0.0436	0.0092	A	C	chr3	38103776	38826179	62
chr3	38674712	38674713	rs6599230	30	1	0.032	0	1	7.04e-08	0.0466	0.0087	T	C	chr3	38103776	38826179	62
chr3	38578264	38578265	rs6771881	14	1	0.104	2	3	5.16e-06	0.0388	0.0085	A	G	chr3	38103776	38826179	62
chr3	38623703	38623704	rs6772989	24	1	0.078	1	2	1.35e-05	0.1455	0.0334	A	G	chr3	38103776	38826179	62
chr3	38623712	38623713	rs6773055	21	1	0.078	1	2	5.93e-05	0.1322	0.0329	T	G	chr3	38103776	38826179	62
chr3	38623752	38623753	rs6773076	22	1	0.078	1	2	8.97e-06	0.1478	0.0333	A	G	chr3	38103776	38826179	62
chr3	38684397	38684398	rs6773331	8	1	0.037	0	1	2.37e-12	0.2015	0.0287	A	T	chr3	38103776	38826179	62
chr3	38585434	38585435	rs6781009	213	1	0.324	2	3	1.05e-05	0.0375	0.0085	T	C	chr3	38103776	38826179	62
chr3	38766675	38766676	rs6795970	16	1	0.197	2	3	1.41e-16	-0.0616	0.0075	A	G	chr3	38103776	38826179	62
chr3	38767603	38767604	rs6799257	15	1	0.056	1	2	1.25e-05	-0.0365	0.0084	A	G	chr3	38103776	38826179	62
chr3	38767315	38767316	rs6801957	148	1	0.107	2	3	6.78e-18	-0.0633	0.0073	T	C	chr3	38103776	38826179	62
chr3	38625154	38625155	rs71323670	21	1	0.051	1	2	8.59e-05	0.043	0.0109	T	C	chr3	38103776	38826179	62
chr3	38687369	38687370	rs7373492	68	1	0.092	2	3	1.74e-12	0.2032	0.0288	T	C	chr3	38103776	38826179	62
chr3	38593943	38593944	rs7373779	16	1	0	0	1	4.46e-07	0.0379	0.0075	T	C	chr3	38103776	38826179	62
chr3	38591689	38591690	rs7429945	15	1	0.039	0	1	7.65e-08	0.0401	0.0075	T	C	chr3	38103776	38826179	62
chr3	38765490	38765491	rs7430477	13	1	0.073	1	2	8.65e-07	0.0349	0.0071	T	C	chr3	38103776	38826179	62
chr3	38687226	38687227	rs9856387	46	1	0.085	1	2	1.35e-05	0.0335	0.0077	T	C	chr3	38103776	38826179	62
chr3	38682893	38682894	rs9880327	10	1	0.073	1	2	7.72e-06	0.0342	0.0077	A	G	chr3	38103776	38826179	62
chr3	38759465	38759466	rs9990137	50	1	0.078	1	2	1.79e-05	-0.0321	0.0075	A	G	chr3	38103776	38826179	62
chr3	66493465	66493466	rs2013627	22	1	0.059	1	2	6.62e-06	0.0358	0.0079	A	G	chr3	66338612	66509355	63
chr3	66413918	66413919	rs2030569	8	1	0.04	0	1	5.53e-09	-0.0451	0.0077	A	G	chr3	66338612	66509355	63
chr3	66413743	66413744	rs2061874	24	1	0.04	0	1	3.5e-09	0.0435	0.0074	A	C	chr3	66338612	66509355	63
chr3	66427885	66427886	rs231276	8	1	0.034	0	1	1.34e-05	-0.0319	0.0073	A	G	chr3	66338612	66509355	63
chr3	66486429	66486430	rs28661499	35	1	0.04	0	1	1.6e-05	0.0344	0.008	T	C	chr3	66338612	66509355	63
chr3	66413130	66413131	rs332386	24	1	0.035	0	1	8.8e-11	0.047	0.0072	A	T	chr3	66338612	66509355	63
chr3	66413111	66413112	rs332387	14	1	0.035	0	1	9.08e-11	0.047	0.0072	T	G	chr3	66338612	66509355	63
chr3	66504064	66504065	rs3845899	15	0	0.056	1	1	2.1e-07	0.041	0.0079	T	C	chr3	66338612	66509355	63
chr3	66422406	66422407	rs4856876	13	1	0.029	0	1	7.84e-07	0.0406	0.0082	A	G	chr3	66338612	66509355	63
chr3	66507442	66507443	rs6549120	40	1	0.083	1	2	4.05e-06	0.0348	0.0075	A	G	chr3	66338612	66509355	63
chr3	66422246	66422247	rs7618284	17	1	0.029	0	1	6.6e-08	0.0419	0.0078	C	G	chr3	66338612	66509355	63
chr3	66427259	66427260	rs7626079	28	1	0.081	1	2	1.91e-09	0.0448	0.0075	T	C	chr3	66338612	66509355	63
chr3	66427029	66427030	rs7630745	14	1	0.045	0	1	4.98e-09	-0.0436	0.0075	T	C	chr3	66338612	66509355	63
chr3	66493381	66493382	rs940040	13	1	0.059	1	2	9.15e-05	0.0321	0.0082	A	T	chr3	66338612	66509355	63
chr3	66415349	66415350	rs9827734	3	1	0.026	0	1	6.14e-09	-0.0426	0.0073	A	G	chr3	66338612	66509355	63
chr3	111578045	111578046	rs13063024	16	1	0	2	3	5.42e-09	0.0449	0.0077	T	C	chr3	111000000	112000000	64
chr3	111577994	111577995	rs13063315	20	0	0.107	2	2	5.13e-09	0.045	0.0077	T	G	chr3	111000000	112000000	64
chr3	111577787	111577788	rs13101043	5	0	0.107	2	2	7.17e-09	-0.0446	0.0077	C	G	chr3	111000000	112000000	64
chr3	111456174	111456175	rs13317985	15	1	0.101	2	3	4.13e-06	-0.0431	0.0093	T	G	chr3	111000000	112000000	64
chr3	111630787	111630788	rs16858828	3	0	0.031	1	1	4.09e-08	0.0531	0.0097	A	C	chr3	111000000	112000000	64
chr3	111585933	111585934	rs17424938	16	0	0.064	1	1	1.01e-10	0.0693	0.0107	A	G	chr3	111000000	112000000	64
chr3	111585998	111585999	rs1913493	5	0	0.031	1	1	4.93e-09	-0.045	0.0077	A	G	chr3	111000000	112000000	64
chr3	111589962	111589963	rs1913494	8	0	0.026	1	1	7.33e-10	0.047	0.0076	A	G	chr3	111000000	112000000	64
chr3	111690768	111690769	rs1994731	19	1	0.075	1	2	1.79e-06	-0.0344	0.0072	A	G	chr3	111000000	112000000	64
chr3	111643939	111643940	rs2015457	1	1	0.026	0	1	1.03e-07	-0.0523	0.0098	T	G	chr3	111000000	112000000	64
chr3	111643561	111643562	rs2137897	8	1	0.04	0	1	5.17e-08	-0.0491	0.009	T	C	chr3	111000000	112000000	64
chr3	111542801	111542802	rs4411859	6	0	0.082	1	1	9.1e-08	0.039	0.0073	T	G	chr3	111000000	112000000	64
chr3	111690620	111690621	rs529159	44	1	0.075	1	2	5.74e-09	-0.0552	0.0095	A	G	chr3	111000000	112000000	64
chr3	111584990	111584991	rs55954252	13	1	0.059	1	2	1.04e-10	-0.0693	0.0107	T	C	chr3	111000000	112000000	64
chr3	111585322	111585323	rs56105878	16	0	0.101	2	2	1.41e-10	-0.0688	0.0107	A	G	chr3	111000000	112000000	64
chr3	111623526	111623527	rs62277591	9	1	0.047	0	1	1.25e-05	0.0333	0.0076	A	G	chr3	111000000	112000000	64
chr3	111583033	111583034	rs67396907	72	1	0.101	2	3	2.43e-10	-0.0671	0.0106	A	G	chr3	111000000	112000000	64
chr3	111580056	111580057	rs73228508	2	0	0.072	1	1	1.9e-10	-0.0682	0.0107	T	C	chr3	111000000	112000000	64
chr3	111580158	111580159	rs73228510	10	0	0.072	1	1	2.17e-10	0.0681	0.0107	T	C	chr3	111000000	112000000	64
chr3	111580715	111580716	rs73228514	12	0	0.224	2	2	2.14e-10	0.0682	0.0107	A	G	chr3	111000000	112000000	64
chr3	111580762	111580763	rs73228515	17	0	0.224	2	2	2.12e-10	-0.0681	0.0107	T	C	chr3	111000000	112000000	64
chr3	111582477	111582478	rs73228518	12	1	0.077	1	2	1.82e-10	0.0684	0.0107	A	T	chr3	111000000	112000000	64
chr3	111583672	111583673	rs73228521	10	1	0.077	1	2	1.95e-10	-0.0683	0.0107	A	G	chr3	111000000	112000000	64
chr3	111590282	111590283	rs7638138	2	0	0.026	1	1	9.72e-10	0.0467	0.0076	T	C	chr3	111000000	112000000	64
chr3	111642581	111642582	rs955566	6	0	0.05	1	1	8.39e-05	0.0293	0.0075	A	G	chr3	111000000	112000000	64
chr3	111585703	111585704	rs967011	2	0	0.031	1	1	4.69e-09	0.0451	0.0077	T	C	chr3	111000000	112000000	64
chr3	111542871	111542872	rs9814037	16	0	0.04	1	1	7.53e-10	0.0451	0.0073	A	G	chr3	111000000	112000000	64
chr3	111522829	111522830	rs9817777	6	1	0	0	1	1.78e-08	0.0422	0.0075	T	C	chr3	111000000	112000000	64
chr3	111539893	111539894	rs9836042	19	1	0.083	1	2	8.18e-05	-0.0361	0.0092	A	G	chr3	111000000	112000000	64
chr3	111458773	111458774	rs9842396	2	1	0.031	0	1	3.55e-06	-0.0433	0.0093	A	G	chr3	111000000	112000000	64
chr3	111577776	111577777	rs9846313	4	0	0.107	2	2	4.53e-09	-0.0452	0.0077	C	G	chr3	111000000	112000000	64
chr3	111539564	111539565	rs9851613	11	1	0.083	1	2	7.15e-05	0.0363	0.0092	T	G	chr3	111000000	112000000	64
chr3	111453414	111453415	rs9880633	13	0	0.054	1	1	4.24e-06	0.043	0.0094	A	C	chr3	111000000	112000000	64
chr3	111577836	111577837	rs9883806	7	0	0.107	2	2	4.59e-09	-0.0451	0.0077	A	T	chr3	111000000	112000000	64
chr3	179172593	179172594	rs11922153	6	1	0.049	0	1	4.49e-08	-0.0496	0.0091	A	G	chr3	179000000	179000000	65
chr3	179168462	179168463	rs4855074	5	1	0.075	1	2	1.92e-08	0.0583	0.0104	T	C	chr3	179000000	179000000	65
chr3	179169230	179169231	rs7611674	100	1	0.431	2	3	4.9e-07	-0.0458	0.0091	T	G	chr3	179000000	179000000	65
chr3	179172979	179172980	rs7612445	38	1	0.055	1	2	1.6e-08	0.051	0.009	T	G	chr3	179000000	179000000	65
chr3	196467338	196467339	rs11711813	29	1	0.244	2	3	2.4e-07	-0.0372	0.0072	T	C	chr3	196000000	196000000	66
chr3	196467894	196467895	rs1630029	37	1	0.072	1	2	1.95e-05	-0.0314	0.0073	T	G	chr3	196000000	196000000	66
chr3	196466874	196466875	rs1718406	72	1	0.424	2	3	2.52e-07	-0.0373	0.0072	T	G	chr3	196000000	196000000	66
chr4	10127441	10127442	rs10001106	8	1	0.04	0	1	2.27e-05	-0.0314	0.0074	T	C	chr4	10069531	10513072	67
chr4	10082156	10082157	rs10516200	45	1	0.078	1	2	2.15e-06	0.0362	0.0076	A	C	chr4	10069531	10513072	67
chr4	10096692	10096693	rs10939702	17	1	0.099	1	2	1.38e-05	0.0328	0.0075	T	G	chr4	10069531	10513072	67
chr4	10111214	10111215	rs10939708	12	1	0.053	1	2	5.96e-08	-0.0424	0.0078	A	G	chr4	10069531	10513072	67
chr4	10109123	10109124	rs11732818	33	1	0.099	1	2	3.2e-07	0.0394	0.0077	A	G	chr4	10069531	10513072	67
chr4	10103890	10103891	rs12499240	19	1	0	1	2	6.85e-07	-0.0393	0.0079	T	C	chr4	10069531	10513072	67
chr4	10087685	10087686	rs12500400	23	1	0.052	1	2	8.81e-07	0.0375	0.0076	T	C	chr4	10069531	10513072	67
chr4	10132137	10132138	rs12501597	38	1	0.026	0	1	8.23e-05	0.0323	0.0082	T	G	chr4	10069531	10513072	67
chr4	10116852	10116853	rs12501855	18	0	0.091	1	1	1e-06	-0.0425	0.0087	T	C	chr4	10069531	10513072	67
chr4	10118703	10118704	rs12502958	118	1	1.17	3	4	4.14e-09	-0.0452	0.0077	A	G	chr4	10069531	10513072	67
chr4	10082772	10082773	rs12503195	17	1	0.037	0	1	2.23e-06	-0.0361	0.0076	T	C	chr4	10069531	10513072	67
chr4	10104478	10104479	rs12640611	41	1	0.088	1	2	1.88e-07	-0.0405	0.0078	T	C	chr4	10069531	10513072	67
chr4	10087468	10087469	rs12640764	14	1	0.086	1	2	5.32e-08	-0.0437	0.008	T	C	chr4	10069531	10513072	67
chr4	10081754	10081755	rs12640847	20	1	0.065	1	2	1.89e-07	-0.041	0.0079	T	C	chr4	10069531	10513072	67
chr4	10091454	10091455	rs12646099	15	0	0	1	1	1.86e-05	-0.0321	0.0075	T	G	chr4	10069531	10513072	67
chr4	10099340	10099341	rs13441	5	0	0	1	1	8.05e-07	-0.0378	0.0077	T	C	chr4	10069531	10513072	67
chr4	10102593	10102594	rs16868326	28	1	0	2	3	2.74e-05	0.0317	0.0075	A	T	chr4	10069531	10513072	67
chr4	10080462	10080463	rs2241469	22	1	0.051	1	2	2.24e-07	0.0407	0.0079	A	C	chr4	10069531	10513072	67
chr4	10084570	10084571	rs2241470	18	1	0.035	0	1	2.27e-05	-0.0318	0.0075	T	G	chr4	10069531	10513072	67
chr4	10085902	10085903	rs2241472	25	1	0.058	1	2	1.74e-06	-0.0416	0.0087	C	G	chr4	10069531	10513072	67
chr4	10085949	10085950	rs2241473	34	1	0.058	1	2	3.06e-06	0.0397	0.0085	A	G	chr4	10069531	10513072	67
chr4	10086188	10086189	rs2241475	27	1	0.072	1	2	1.03e-05	-0.033	0.0075	T	G	chr4	10069531	10513072	67
chr4	10086547	10086548	rs2241476	18	1	0.33	2	3	1.32e-06	-0.0369	0.0076	A	C	chr4	10069531	10513072	67
chr4	10086670	10086671	rs2241477	30	1	0	2	3	8.04e-07	0.0376	0.0076	T	C	chr4	10069531	10513072	67
chr4	10088893	10088894	rs2241478	20	1	0.055	1	2	9.12e-06	-0.0332	0.0075	T	C	chr4	10069531	10513072	67
chr4	10089763	10089764	rs2241480	21	1	0.026	0	1	1.53e-06	0.0367	0.0076	T	C	chr4	10069531	10513072	67
chr4	10099814	10099815	rs2241482	13	0	0.042	1	1	3.1e-07	-0.0398	0.0078	A	G	chr4	10069531	10513072	67
chr4	10100801	10100802	rs2241484	4	1	0.043	1	2	6.95e-07	-0.038	0.0077	T	C	chr4	10069531	10513072	67
chr4	10101083	10101084	rs2241486	15	1	0.052	1	2	3.33e-06	-0.0357	0.0077	C	G	chr4	10069531	10513072	67
chr4	10101131	10101132	rs2241488	11	1	0.066	1	2	2.17e-06	-0.0412	0.0087	T	C	chr4	10069531	10513072	67
chr4	10101300	10101301	rs34104130	14	1	0.066	1	2	1.1e-08	-0.0465	0.0081	T	G	chr4	10069531	10513072	67
chr4	10104103	10104104	rs34893238	21	1	0.056	1	2	1.87e-06	-0.0366	0.0077	C	G	chr4	10069531	10513072	67
chr4	10107439	10107440	rs35411989	10	1	0.043	1	2	2.07e-06	0.0338	0.0071	T	C	chr4	10069531	10513072	67
chr4	10119404	10119405	rs35758343	16	1	0.112	2	3	4.39e-07	-0.0433	0.0086	T	C	chr4	10069531	10513072	67
chr4	10121260	10121261	rs3756215	14	0	0.059	1	1	1.15e-06	-0.0415	0.0085	A	G	chr4	10069531	10513072	67
chr4	10120376	10120377	rs3756218	11	0	0.055	1	1	7.31e-08	-0.0397	0.0074	C	G	chr4	10069531	10513072	67
chr4	10120258	10120259	rs3756220	23	0	0.055	1	1	5.7e-09	-0.0448	0.0077	T	C	chr4	10069531	10513072	67
chr4	10105739	10105740	rs3756224	22	1	0.08	1	2	1.42e-05	-0.0346	0.008	T	C	chr4	10069531	10513072	67
chr4	10094105	10094106	rs3756226	40	1	0.151	2	3	3.93e-07	-0.04	0.0079	A	G	chr4	10069531	10513072	67
chr4	10087995	10087996	rs3756227	14	1	0.045	0	1	3.14e-06	0.0395	0.0085	A	C	chr4	10069531	10513072	67
chr4	10087915	10087916	rs3756229	19	1	0.045	0	1	1.48e-06	0.0368	0.0076	A	G	chr4	10069531	10513072	67
chr4	10091098	10091099	rs3775930	13	0	0.065	1	1	2.13e-06	-0.0363	0.0076	A	G	chr4	10069531	10513072	67
chr4	10077638	10077639	rs3775935	17	1	0.038	0	1	2.69e-07	-0.0407	0.0079	A	C	chr4	10069531	10513072	67
chr4	10097976	10097977	rs3796818	132	1	0.092	2	3	1.78e-06	0.0416	0.0087	T	C	chr4	10069531	10513072	67
chr4	10093714	10093715	rs3796821	20	1	0.099	1	2	1.11e-07	-0.0413	0.0078	T	C	chr4	10069531	10513072	67
chr4	10093651	10093652	rs3796822	25	1	0.099	1	2	1.5e-07	0.0406	0.0077	C	G	chr4	10069531	10513072	67
chr4	10093609	10093610	rs3796823	30	1	0.088	1	2	1.07e-07	0.0413	0.0078	T	C	chr4	10069531	10513072	67
chr4	10092879	10092880	rs3796825	16	1	0.056	1	2	2.02e-06	0.0414	0.0087	A	T	chr4	10069531	10513072	67
chr4	10092728	10092729	rs3796826	21	1	0.071	1	2	2.03e-06	0.0413	0.0087	A	G	chr4	10069531	10513072	67
chr4	10119170	10119171	rs3806816	30	1	0.437	2	3	4.63e-09	-0.0451	0.0077	A	G	chr4	10069531	10513072	67
chr4	10099030	10099031	rs3822237	30	0	0.071	1	1	6.37e-07	0.0383	0.0077	A	G	chr4	10069531	10513072	67
chr4	10095539	10095540	rs3822239	22	1	0.504	2	3	2.32e-07	0.0398	0.0077	A	T	chr4	10069531	10513072	67
chr4	10094783	10094784	rs3822245	47	1	0.233	3	4	1.32e-07	-0.041	0.0078	T	C	chr4	10069531	10513072	67
chr4	10094698	10094699	rs3822246	36	1	0.233	2	3	2.34e-06	0.0411	0.0087	A	G	chr4	10069531	10513072	67
chr4	10088260	10088261	rs3822248	13	1	0.052	1	2	9.45e-07	-0.0374	0.0076	A	G	chr4	10069531	10513072	67
chr4	10086795	10086796	rs3822249	63	1	0.343	2	3	2.49e-06	0.036	0.0076	C	G	chr4	10069531	10513072	67
chr4	10118745	10118746	rs3822259	54	1	1.17	3	4	1.93e-09	0.0463	0.0077	T	G	chr4	10069531	10513072	67
chr4	10099277	10099278	rs41268389	11	0	0.056	1	1	2.12e-06	0.0413	0.0087	A	G	chr4	10069531	10513072	67
chr4	10176970	10176971	rs4140694	15	1	0.047	1	2	7.43e-07	-0.0416	0.0084	T	G	chr4	10069531	10513072	67
chr4	10104872	10104873	rs4263403	11	1	0.04	0	1	5.1e-07	0.0384	0.0077	T	C	chr4	10069531	10513072	67
chr4	10127141	10127142	rs4467562	18	1	0.032	0	1	2.62e-05	0.0311	0.0074	A	G	chr4	10069531	10513072	67
chr4	10107789	10107790	rs4697704	22	1	0.046	1	2	5.9e-07	0.0384	0.0077	T	G	chr4	10069531	10513072	67
chr4	10119601	10119602	rs4697706	9	1	0.08	1	2	6.51e-09	0.0448	0.0077	T	G	chr4	10069531	10513072	67
chr4	10101960	10101961	rs4697917	10	1	0.051	1	2	1.47e-06	-0.0383	0.008	T	G	chr4	10069531	10513072	67
chr4	10110559	10110560	rs4697921	33	1	0.064	1	2	3.56e-07	-0.0408	0.008	T	C	chr4	10069531	10513072	67
chr4	10110605	10110606	rs4697922	41	1	0.064	1	2	8.74e-08	-0.0419	0.0078	T	C	chr4	10069531	10513072	67
chr4	10119444	10119445	rs4697923	15	1	0.09	2	3	2.47e-07	-0.0382	0.0074	A	G	chr4	10069531	10513072	67
chr4	10119903	10119904	rs55817941	21	1	0.047	1	2	9.53e-08	0.0393	0.0074	C	G	chr4	10069531	10513072	67
chr4	10081117	10081118	rs55848383	17	1	0.073	1	2	2.88e-06	0.0409	0.0087	A	C	chr4	10069531	10513072	67
chr4	10081052	10081053	rs56146302	11	1	0.048	1	2	1.88e-06	0.0415	0.0087	T	C	chr4	10069531	10513072	67
chr4	10131468	10131469	rs56154234	23	1	0.039	0	1	7.25e-05	-0.0326	0.0082	T	C	chr4	10069531	10513072	67
chr4	10187181	10187182	rs58099252	15	1	0.059	1	2	8.53e-07	0.0415	0.0084	A	T	chr4	10069531	10513072	67
chr4	10242013	10242014	rs62286326	16	1	0.054	1	2	2.21e-06	-0.0409	0.0086	A	G	chr4	10069531	10513072	67
chr4	10242099	10242100	rs62286327	60	1	0.054	1	2	2.38e-05	0.0356	0.0084	A	G	chr4	10069531	10513072	67
chr4	10131161	10131162	rs62286604	17	1	0.034	0	1	4.98e-05	-0.034	0.0084	A	G	chr4	10069531	10513072	67
chr4	10099772	10099773	rs62288521	12	0	0.049	1	1	2.27e-06	0.0412	0.0087	A	G	chr4	10069531	10513072	67
chr4	10170612	10170613	rs62288889	4	0	0.065	1	1	9.5e-05	-0.0327	0.0084	A	G	chr4	10069531	10513072	67
chr4	10174917	10174918	rs62288891	23	1	0.059	1	2	7.93e-05	0.0331	0.0084	A	G	chr4	10069531	10513072	67
chr4	10132543	10132544	rs6449289	20	1	0.026	0	1	9.23e-05	0.0321	0.0082	T	C	chr4	10069531	10513072	67
chr4	10101443	10101444	rs6830786	17	1	0.072	1	2	3.13e-06	0.0358	0.0077	T	C	chr4	10069531	10513072	67
chr4	10104788	10104789	rs717614	28	1	0.045	0	1	4.4e-06	0.0327	0.0071	C	G	chr4	10069531	10513072	67
chr4	10078756	10078757	rs73212828	16	1	0.042	0	1	2.81e-06	0.041	0.0087	T	C	chr4	10069531	10513072	67
chr4	10078759	10078760	rs73212830	17	1	0.042	0	1	2.85e-06	-0.041	0.0088	A	T	chr4	10069531	10513072	67
chr4	10096230	10096231	rs73212853	11	1	0.173	2	3	2.23e-06	0.0413	0.0087	T	C	chr4	10069531	10513072	67
chr4	10104173	10104174	rs73212863	23	1	0.069	1	2	1.37e-06	0.042	0.0087	T	C	chr4	10069531	10513072	67
chr4	10104191	10104192	rs73212864	15	1	0.055	1	2	1.46e-06	0.0419	0.0087	A	G	chr4	10069531	10513072	67
chr4	10117430	10117431	rs73212886	25	1	0	2	3	9.48e-07	0.0426	0.0087	T	C	chr4	10069531	10513072	67
chr4	10119454	10119455	rs73212889	17	1	0.09	2	3	3.93e-07	-0.0434	0.0086	A	G	chr4	10069531	10513072	67
chr4	10119911	10119912	rs73212890	23	1	0.047	1	2	5.09e-07	-0.0432	0.0086	A	G	chr4	10069531	10513072	67
chr4	10119942	10119943	rs73212891	20	1	0.047	1	2	3.67e-07	0.0436	0.0086	A	G	chr4	10069531	10513072	67
chr4	10089865	10089866	rs734122	18	1	0.026	0	1	1.67e-06	0.0368	0.0077	A	G	chr4	10069531	10513072	67
chr4	10097745	10097746	rs735527	34	1	0.082	1	2	1.79e-06	-0.0415	0.0087	A	G	chr4	10069531	10513072	67
chr4	10081201	10081202	rs7685806	15	1	0.073	1	2	4.83e-06	0.0351	0.0077	A	G	chr4	10069531	10513072	67
chr4	10118733	10118734	rs79835095	59	1	1.17	3	4	2.03e-07	0.0445	0.0086	T	C	chr4	10069531	10513072	67
chr4	103932070	103932071	rs11731885	8	1	0	0	1	1.13e-10	-0.0456	0.0071	A	G	chr4	104000000	104000000	68
chr4	103790186	103790187	rs223332	197	1	1.5	3	4	4.01e-10	0.0443	0.0071	T	G	chr4	104000000	104000000	68
chr4	103789810	103789811	rs223333	84	1	0.154	2	3	1.85e-09	0.0425	0.0071	A	C	chr4	104000000	104000000	68
chr4	103750316	103750317	rs223385	23	1	0.068	1	2	9.03e-10	0.0431	0.007	A	G	chr4	104000000	104000000	68
chr4	103750268	103750269	rs223386	33	1	0.068	1	2	8.27e-10	0.0432	0.007	T	C	chr4	104000000	104000000	68
chr4	103749516	103749517	rs223387	111	1	1.465	3	4	2.29e-10	-0.0447	0.007	C	G	chr4	104000000	104000000	68
chr4	103749444	103749445	rs223388	134	1	1.465	3	4	8.24e-10	0.0432	0.007	A	G	chr4	104000000	104000000	68
chr4	103748943	103748944	rs223389	159	1	1.429	3	4	3.21e-05	0.0368	0.0088	A	G	chr4	104000000	104000000	68
chr4	103748797	103748798	rs223390	171	1	1.429	3	4	1.13e-10	-0.0455	0.0071	A	G	chr4	104000000	104000000	68
chr4	103748224	103748225	rs223391	46	1	0.719	3	4	3.39e-05	0.0366	0.0088	A	G	chr4	104000000	104000000	68
chr4	103730493	103730494	rs223418	72	1	0.034	0	1	1.03e-10	-0.0455	0.007	T	G	chr4	104000000	104000000	68
chr4	103700878	103700879	rs223467	8	1	0.026	0	1	1.14e-09	0.043	0.0071	T	C	chr4	104000000	104000000	68
chr4	103700422	103700423	rs223468	13	1	0.026	0	1	3.45e-10	0.0444	0.0071	C	G	chr4	104000000	104000000	68
chr4	103680984	103680985	rs223489	12	0	0.035	1	1	6.55e-08	-0.0398	0.0074	A	G	chr4	104000000	104000000	68
chr4	103656377	103656378	rs223495	24	0	0.047	1	1	1.08e-05	-0.0359	0.0082	A	G	chr4	104000000	104000000	68
chr4	103654439	103654440	rs223496	12	1	0.085	1	2	5.45e-06	-0.0365	0.008	A	G	chr4	104000000	104000000	68
chr4	103653976	103653977	rs223497	159	1	0.145	2	3	1.76e-08	-0.0402	0.0071	T	C	chr4	104000000	104000000	68
chr4	103595651	103595652	rs227278	3	0	0.053	1	1	7.48e-08	0.0383	0.0071	A	G	chr4	104000000	104000000	68
chr4	103597032	103597033	rs227279	6	0	0.083	2	2	1.49e-07	0.0375	0.0071	A	G	chr4	104000000	104000000	68
chr4	103933368	103933369	rs4698875	16	1	0.033	0	1	2.01e-07	-0.0386	0.0074	T	C	chr4	104000000	104000000	68
chr4	103933567	103933568	rs4698876	16	1	0.028	0	1	8.31e-08	-0.0398	0.0074	T	G	chr4	104000000	104000000	68
chr4	103932556	103932557	rs7695096	17	1	0.046	0	1	4.4e-09	0.0416	0.0071	T	C	chr4	104000000	104000000	68
chr4	111536960	111536961	rs149187023	16	1	0.04	0	1	7.35e-05	-0.2954	0.0745	A	G	chr4	111000000	113000000	69
chr4	111714934	111714935	rs17632693	23	1	0.034	0	1	5.8e-06	-0.2601	0.0574	T	C	chr4	111000000	113000000	69
chr4	111536741	111536742	rs184987591	55	1	0.045	0	1	5.33e-06	-0.2683	0.059	A	G	chr4	111000000	113000000	69
chr4	111396987	111396988	rs1879054	9	0	0.037	1	1	6.23e-05	0.2639	0.0659	A	G	chr4	111000000	113000000	69
chr4	111542154	111542155	rs2278782	69	1	0.06	1	2	5.13e-05	-0.04	0.0099	A	G	chr4	111000000	113000000	69
chr4	111553133	111553134	rs2595104	121	1	0.099	1	2	4.46e-110	0.1697	0.0076	T	G	chr4	111000000	113000000	69
chr4	111552761	111552762	rs2595105	14	1	0.026	0	1	2.83e-110	0.17	0.0076	T	C	chr4	111000000	113000000	69
chr4	111552674	111552675	rs2723329	6	1	0.026	0	1	2.33e-72	0.1451	0.0081	T	C	chr4	111000000	113000000	69
chr4	111543323	111543324	rs2739197	41	1	0.04	0	1	1.54e-60	-0.1389	0.0085	C	G	chr4	111000000	113000000	69
chr4	111558411	111558412	rs2739200	11	1	0.059	1	2	4.24e-112	-0.1711	0.0076	C	G	chr4	111000000	113000000	69
chr4	111543341	111543342	rs28510307	44	1	0.04	0	1	5.71e-05	0.0398	0.0099	T	C	chr4	111000000	113000000	69
chr4	111772063	111772064	rs28681402	19	1	0.043	0	1	5.97e-93	0.149	0.0073	T	G	chr4	111000000	113000000	69
chr4	111409925	111409926	rs3796891	1	1	0	0	1	1.86e-11	0.0543	0.0081	A	G	chr4	111000000	113000000	69
chr4	111396971	111396972	rs4458518	10	0	0.037	1	1	2.39e-05	0.0341	0.0081	A	T	chr4	111000000	113000000	69
chr4	111791608	111791609	rs486632	80	1	0.04	0	1	1.6e-36	0.2238	0.0177	T	C	chr4	111000000	113000000	69
chr4	111791839	111791840	rs488617	25	1	0.04	0	1	3.68e-36	-0.2224	0.0177	T	C	chr4	111000000	113000000	69
chr4	111791909	111791910	rs489471	6	1	0.031	0	1	2.24e-36	-0.2226	0.0177	T	C	chr4	111000000	113000000	69
chr4	111539946	111539947	rs56075507	48	1	0.049	0	1	4.65e-08	-0.1146	0.021	T	C	chr4	111000000	113000000	69
chr4	111537469	111537470	rs62338986	18	1	0.047	0	1	5.27e-05	-0.0399	0.0099	C	G	chr4	111000000	113000000	69
chr4	111714335	111714336	rs6852357	5	1	0	0	1	2.41e-33	0.1337	0.0111	T	C	chr4	111000000	113000000	69
chr4	111553741	111553742	rs72554076	7	1	0.03	0	1	3.94e-21	-0.123	0.013	T	G	chr4	111000000	113000000	69
chr4	111530999	111531000	rs72656974	49	1	0.04	0	1	6.1e-12	-0.1319	0.0192	T	C	chr4	111000000	113000000	69
chr4	111552060	111552061	rs74671856	23	1	0.029	0	1	3.5e-25	-0.1517	0.0146	C	G	chr4	111000000	113000000	69
chr4	111534577	111534578	rs77831141	17	1	0.026	0	1	3.93e-08	0.155	0.0282	T	C	chr4	111000000	113000000	69
chr4	111552398	111552399	rs994978	4	1	0.026	0	1	1.39e-108	0.1688	0.0076	T	C	chr4	111000000	113000000	69
chr4	114477154	114477155	rs10027475	91	1	0.063	1	2	9.43e-05	0.0322	0.0083	T	C	chr4	114000000	115000000	70
chr4	114388820	114388821	rs2285703	13	1	0.035	0	1	9.33e-08	-0.0445	0.0083	A	G	chr4	114000000	115000000	70
chr4	114390703	114390704	rs35583513	11	1	0.038	0	1	4.13e-06	0.0349	0.0076	T	C	chr4	114000000	115000000	70
chr4	114426315	114426316	rs4834348	17	1	0.043	0	1	4.39e-05	0.0297	0.0073	T	G	chr4	114000000	115000000	70
chr4	114426744	114426745	rs6533690	4	1	0.045	0	1	2.25e-05	0.0304	0.0072	T	C	chr4	114000000	115000000	70
chr4	148918892	148918893	rs112319767	8	1	0	0	1	3.13e-10	0.1066	0.0169	C	G	chr4	149000000	149000000	71
chr4	148763687	148763688	rs11737346	12	1	0.038	0	1	6.06e-08	-0.0552	0.0102	T	C	chr4	149000000	149000000	71
chr4	148905488	148905489	rs13435037	18	1	0.047	1	2	4.66e-06	0.066	0.0144	T	C	chr4	149000000	149000000	71
chr4	148928719	148928720	rs17676286	173	1	0.055	1	2	2.59e-12	0.1089	0.0156	A	G	chr4	149000000	149000000	71
chr4	148861837	148861838	rs2635268	9	1	0.034	0	1	3.65e-06	0.0562	0.0121	A	G	chr4	149000000	149000000	71
chr4	149365909	149365910	rs5520	42	1	0.124	2	3	2.44e-05	-0.0319	0.0076	C	G	chr4	149000000	149000000	71
chr4	148912718	148912719	rs56657155	12	1	0.04	0	1	1.56e-07	-0.0764	0.0146	T	C	chr4	149000000	149000000	71
chr4	149366170	149366171	rs62332389	52	1	0.088	1	2	1.33e-05	0.0329	0.0076	A	G	chr4	149000000	149000000	71
chr4	148912549	148912550	rs73853999	14	1	0	1	2	3.82e-09	0.0939	0.0159	T	G	chr4	149000000	149000000	71
chr4	148912833	148912834	rs73854000	47	1	0.049	0	1	1.61e-07	0.0755	0.0144	A	G	chr4	149000000	149000000	71
chr4	148912031	148912032	rs75759772	15	1	0.026	0	1	5.41e-10	0.105	0.0169	A	G	chr4	149000000	149000000	71
chr4	174455909	174455910	rs10019224	11	1	0.045	0	1	3.58e-05	-0.0304	0.0073	T	C	chr4	174000000	175000000	72
chr4	174448143	174448144	rs10024737	23	1	0.185	2	3	4.7e-07	-0.1825	0.0362	T	C	chr4	174000000	175000000	72
chr4	174447349	174447350	rs10520260	10	1	0.177	2	3	8.98e-12	0.0539	0.0079	A	G	chr4	174000000	175000000	72
chr4	174455936	174455937	rs11947087	8	1	0.045	0	1	3.41e-07	0.0374	0.0073	T	G	chr4	174000000	175000000	72
chr4	174442919	174442920	rs12644553	50	1	0.662	3	4	8.66e-05	-0.0358	0.0091	T	G	chr4	174000000	175000000	72
chr4	174468533	174468534	rs1442159	4	1	0.028	0	1	8.34e-05	0.0286	0.0073	A	G	chr4	174000000	175000000	72
chr4	174438429	174438430	rs17059515	19	1	0.209	2	3	1.66e-07	0.2452	0.0469	A	G	chr4	174000000	175000000	72
chr4	174439793	174439794	rs17059519	14	1	0.721	3	4	9.63e-09	0.2502	0.0436	A	C	chr4	174000000	175000000	72
chr4	174443218	174443219	rs17059524	77	1	0.864	3	4	1.39e-08	0.2411	0.0425	A	G	chr4	174000000	175000000	72
chr4	174444902	174444903	rs17059534	56	1	0.331	2	3	1.47e-06	0.1768	0.0367	A	G	chr4	174000000	175000000	72
chr4	174454025	174454026	rs17059552	33	1	0.074	1	2	4.71e-06	0.1661	0.0363	T	G	chr4	174000000	175000000	72
chr4	174455265	174455266	rs17059563	26	1	0.044	0	1	4.08e-06	-0.1624	0.0352	T	C	chr4	174000000	175000000	72
chr4	174573033	174573034	rs17263178	11	0	0.051	1	1	4.94e-05	0.0486	0.012	A	G	chr4	174000000	175000000	72
chr4	174445032	174445033	rs2044088	24	1	0.213	2	3	6.33e-05	0.0361	0.009	T	C	chr4	174000000	175000000	72
chr4	174447389	174447390	rs2119788	13	1	0.177	2	3	7.08e-06	-0.0326	0.0073	T	C	chr4	174000000	175000000	72
chr4	174451999	174452000	rs2276940	14	1	0.311	2	3	1.73e-06	0.1759	0.0368	A	C	chr4	174000000	175000000	72
chr4	174455685	174455686	rs2877766	31	1	0.045	0	1	2.8e-07	-0.0372	0.0072	T	G	chr4	174000000	175000000	72
chr4	174458142	174458143	rs3775587	16	1	0.044	0	1	2.74e-07	0.0376	0.0073	C	G	chr4	174000000	175000000	72
chr4	174458022	174458023	rs3775588	8	1	0.056	1	2	1.72e-05	-0.0314	0.0073	A	T	chr4	174000000	175000000	72
chr4	174439702	174439703	rs4146856	38	1	0.566	3	4	6.08e-05	-0.0342	0.0085	T	C	chr4	174000000	175000000	72
chr4	174578896	174578897	rs4342173	3	0	0.054	1	1	3.25e-06	-0.1181	0.0254	A	G	chr4	174000000	175000000	72
chr4	174468685	174468686	rs4607193	16	1	0.028	0	1	5.94e-09	0.0453	0.0078	T	G	chr4	174000000	175000000	72
chr4	174469480	174469481	rs55750906	10	1	0.028	0	1	5.17e-09	0.046	0.0079	A	T	chr4	174000000	175000000	72
chr4	174606517	174606518	rs61669338	15	0	0.054	1	1	4.07e-10	-0.1311	0.021	T	C	chr4	174000000	175000000	72
chr4	174591181	174591182	rs6853119	72	1	0.082	2	3	8.22e-10	-0.1384	0.0225	C	G	chr4	174000000	175000000	72
chr4	174441872	174441873	rs74759653	18	0	0.125	2	2	8.95e-05	0.0359	0.0092	T	C	chr4	174000000	175000000	72
chr4	174468254	174468255	rs74852525	10	1	0.028	0	1	1.62e-06	0.1755	0.0366	T	G	chr4	174000000	175000000	72
chr4	174605673	174605674	rs75437955	56	1	0.153	2	3	5.41e-10	-0.1311	0.0211	T	C	chr4	174000000	175000000	72
chr4	174460422	174460423	rs76474551	28	1	0.056	1	2	4.42e-06	-0.1678	0.0366	T	C	chr4	174000000	175000000	72
chr4	174438909	174438910	rs7686033	19	1	0.449	2	3	5e-05	-0.0346	0.0085	T	C	chr4	174000000	175000000	72
chr4	174449253	174449254	rs78164752	10	1	0.112	2	3	2.31e-05	-0.1501	0.0355	T	G	chr4	174000000	175000000	72
chr4	174440003	174440004	rs79124154	26	1	0.188	2	3	5.02e-07	0.211	0.042	T	C	chr4	174000000	175000000	72
chr4	174601577	174601578	rs79129723	49	1	0.081	1	2	5.59e-10	-0.131	0.0211	T	C	chr4	174000000	175000000	72
chr4	174452825	174452826	rs79467406	48	1	0.113	2	3	2.8e-06	0.171	0.0365	C	G	chr4	174000000	175000000	72
chr4	174440356	174440357	rs80073944	16	1	0.319	2	3	5.87e-06	-0.1568	0.0346	A	G	chr4	174000000	175000000	72
chr4	174459508	174459509	rs894281	21	1	0.094	1	2	4.36e-06	0.168	0.0366	T	G	chr4	174000000	175000000	72
chr5	113774516	113774517	rs62379176	12	1	0.034	0	1	4.98e-05	0.0518	0.0128	T	C	chr5	114000000	114000000	73
chr5	113696292	113696293	rs62381464	4	1	0.038	0	1	8.51e-06	-0.0558	0.0125	T	C	chr5	114000000	114000000	73
chr5	113774177	113774178	rs72801831	24	1	0.059	1	2	2.51e-05	-0.0534	0.0127	A	C	chr5	114000000	114000000	73
chr5	137164863	137164864	rs10039139	11	1	0.029	0	1	1.25e-08	-0.0546	0.0096	T	G	chr5	137000000	138000000	74
chr5	137689212	137689213	rs10045383	23	0	0.066	1	1	8.27e-12	0.0499	0.0073	A	G	chr5	137000000	138000000	74
chr5	137786448	137786449	rs10071273	9	1	0.026	0	1	1.04e-10	-0.0472	0.0073	T	C	chr5	137000000	138000000	74
chr5	137225896	137225897	rs10071629	11	1	0.031	0	1	9.5e-09	-0.0557	0.0097	C	G	chr5	137000000	138000000	74
chr5	137667345	137667346	rs1042124	22	1	0.04	1	2	2.05e-08	0.0542	0.0097	A	C	chr5	137000000	138000000	74
chr5	137371458	137371459	rs10515497	8	1	0.029	0	1	1.62e-06	-0.034	0.0071	T	C	chr5	137000000	138000000	74
chr5	137667200	137667201	rs11567957	20	1	0.036	0	1	4.31e-09	-0.056	0.0095	A	C	chr5	137000000	138000000	74
chr5	137577513	137577514	rs13185930	9	0	0.082	1	1	2.58e-07	0.0423	0.0082	A	G	chr5	137000000	138000000	74
chr5	137071044	137071045	rs17171584	31	1	0.047	1	2	8.95e-17	0.0947	0.0114	T	C	chr5	137000000	138000000	74
chr5	137387785	137387786	rs17171731	52	1	0.048	0	1	4.12e-30	-0.1083	0.0095	C	G	chr5	137000000	138000000	74
chr5	137514815	137514816	rs17171770	44	1	0.231	2	3	4.33e-20	0.0674	0.0073	T	C	chr5	137000000	138000000	74
chr5	137514853	137514854	rs17171772	28	1	0.146	2	3	1.41e-18	-0.0641	0.0073	A	G	chr5	137000000	138000000	74
chr5	137675306	137675307	rs17171802	8	0	0.05	1	1	6.79e-08	0.1025	0.019	T	C	chr5	137000000	138000000	74
chr5	137229414	137229415	rs17601227	17	1	0.038	0	1	2.73e-08	0.0534	0.0096	C	G	chr5	137000000	138000000	74
chr5	137674627	137674628	rs2107675	15	1	0.143	2	3	7.09e-09	-0.0553	0.0096	T	C	chr5	137000000	138000000	74
chr5	137549851	137549852	rs2231468	11	1	0.026	0	1	7.98e-07	-0.0355	0.0072	T	C	chr5	137000000	138000000	74
chr5	137548809	137548810	rs2231472	23	0	0.13	2	2	1.04e-11	-0.0738	0.0109	A	G	chr5	137000000	138000000	74
chr5	137780368	137780369	rs2240331	15	0	0.043	1	1	4.87e-12	0.0499	0.0072	A	C	chr5	137000000	138000000	74
chr5	137776931	137776932	rs2269947	18	1	0.037	0	1	3.12e-09	0.043	0.0073	T	C	chr5	137000000	138000000	74
chr5	137728774	137728775	rs2269951	7	0	0.093	1	1	1.61e-05	0.0313	0.0073	A	G	chr5	137000000	138000000	74
chr5	137775273	137775274	rs2277067	19	1	0.076	1	2	1.77e-11	0.0494	0.0073	A	G	chr5	137000000	138000000	74
chr5	137035117	137035118	rs2905617	16	1	0.048	0	1	9.21e-05	-0.0338	0.0086	T	C	chr5	137000000	138000000	74
chr5	137548289	137548290	rs2967787	3	0	0.051	1	1	5.44e-20	0.0672	0.0073	A	G	chr5	137000000	138000000	74
chr5	137785499	137785500	rs34291637	11	1	0.062	1	2	2.64e-05	0.0359	0.0086	T	C	chr5	137000000	138000000	74
chr5	137673004	137673005	rs3756765	14	1	0.242	2	3	1.99e-06	0.0404	0.0085	A	G	chr5	137000000	138000000	74
chr5	137268914	137268915	rs3777120	19	1	0.037	0	1	1.33e-11	0.0601	0.0089	T	C	chr5	137000000	138000000	74
chr5	136955707	136955708	rs3813318	16	1	0.048	0	1	7.54e-07	0.0428	0.0087	T	G	chr5	137000000	138000000	74
chr5	137800024	137800025	rs3813321	61	1	0.529	3	4	4.22e-07	-0.0366	0.0072	T	C	chr5	137000000	138000000	74
chr5	137387314	137387315	rs4835665	3	1	0.035	0	1	1.24e-11	0.0601	0.0089	A	G	chr5	137000000	138000000	74
chr5	137688274	137688275	rs55803185	82	1	0.112	2	3	1.99e-09	-0.0576	0.0096	A	G	chr5	137000000	138000000	74
chr5	137799230	137799231	rs56109915	22	1	0.161	2	3	8.58e-07	-0.0358	0.0073	C	G	chr5	137000000	138000000	74
chr5	137136265	137136266	rs56206249	9	1	0	0	1	8.91e-11	0.0585	0.009	A	G	chr5	137000000	138000000	74
chr5	137091161	137091162	rs56210945	20	1	0.065	1	2	1.34e-21	0.0893	0.0094	A	C	chr5	137000000	138000000	74
chr5	136967086	136967087	rs56214934	6	0	0.058	1	1	3.68e-07	-0.0419	0.0082	A	C	chr5	137000000	138000000	74
chr5	137673623	137673624	rs56316522	50	1	0.592	3	4	6.6e-09	-0.0554	0.0096	A	C	chr5	137000000	138000000	74
chr5	137673515	137673516	rs56366217	38	1	0.85	3	4	6.48e-09	-0.0554	0.0096	A	G	chr5	137000000	138000000	74
chr5	137674443	137674444	rs62380929	21	1	0.244	2	3	5.94e-09	0.0559	0.0096	A	T	chr5	137000000	138000000	74
chr5	137577870	137577871	rs62381795	12	0	0.073	1	1	6.83e-18	0.0632	0.0073	T	G	chr5	137000000	138000000	74
chr5	137667512	137667513	rs6861656	84	1	0.136	2	3	1.28e-11	-0.0495	0.0073	T	C	chr5	137000000	138000000	74
chr5	137268494	137268495	rs6882973	12	1	0.034	0	1	1.62e-11	-0.0597	0.0089	T	C	chr5	137000000	138000000	74
chr5	136985992	136985993	rs72800065	9	1	0.034	0	1	2.85e-06	-0.0408	0.0087	T	C	chr5	137000000	138000000	74
chr5	137090823	137090824	rs73298155	21	1	0.501	2	3	1e-21	0.0894	0.0093	T	C	chr5	137000000	138000000	74
chr5	137795077	137795078	rs740075	12	0	0.066	1	1	3.64e-07	0.056	0.011	A	C	chr5	137000000	138000000	74
chr5	137776297	137776298	rs77085797	22	1	0.053	1	2	2.05e-08	0.0658	0.0117	A	G	chr5	137000000	138000000	74
chr5	137797380	137797381	rs7729723	13	1	0.039	0	1	8.22e-07	0.0357	0.0072	A	G	chr5	137000000	138000000	74
chr5	137514641	137514642	rs7729926	146	1	0.498	2	3	1.29e-18	-0.0642	0.0073	A	T	chr5	137000000	138000000	74
chr5	137224203	137224204	rs78708207	32	1	0.035	0	1	3.24e-07	0.0572	0.0112	T	C	chr5	137000000	138000000	74
chr5	137088049	137088050	rs7875	8	1	0.032	0	1	9.47e-11	0.0586	0.009	T	C	chr5	137000000	138000000	74
chr5	137775581	137775582	rs982085	16	1	0.076	1	2	3.38e-10	-0.0462	0.0074	C	G	chr5	137000000	138000000	74
chr5	142782402	142782403	rs10482614	22	1	0.164	2	3	1.18e-10	0.0633	0.0098	T	C	chr5	143000000	143000000	75
chr5	142850320	142850321	rs1348702	4	1	0.028	0	1	1.01e-05	0.0317	0.0072	C	G	chr5	143000000	143000000	75
chr5	142623754	142623755	rs258752	60	1	0.05	1	2	3.7e-11	-0.0652	0.0099	T	C	chr5	143000000	143000000	75
chr5	142914112	142914113	rs72804738	69	1	0.037	0	1	1.66e-10	-0.0604	0.0094	T	C	chr5	143000000	143000000	75
chr5	142914850	142914851	rs72804740	11	1	0.028	0	1	1.97e-10	0.0605	0.0095	T	G	chr5	143000000	143000000	75
chr5	142850814	142850815	rs7700825	31	1	0.037	0	1	2.74e-10	0.0549	0.0087	A	G	chr5	143000000	143000000	75
chr5	142933619	142933620	rs7732768	9	1	0.026	0	1	3.39e-09	0.049	0.0083	T	C	chr5	143000000	143000000	75
chr5	172669771	172669772	rs10071514	49	1	0.584	2	3	1.66e-13	0.0594	0.0081	A	G	chr5	172000000	173000000	76
chr5	172656107	172656108	rs12514371	19	1	0.05	1	2	3.65e-10	0.0594	0.0095	A	G	chr5	172000000	173000000	76
chr5	172652751	172652752	rs1984833	9	1	0	0	1	1.25e-10	0.0607	0.0094	T	C	chr5	172000000	173000000	76
chr5	172675594	172675595	rs2161118	12	0	0.12	2	2	5.85e-10	0.0489	0.0079	T	C	chr5	172000000	173000000	76
chr5	172662024	172662025	rs2277923	43	1	0.864	3	4	6.74e-14	0.0589	0.0079	T	C	chr5	172000000	173000000	76
chr5	172658139	172658140	rs2339832	16	1	0.058	1	2	8.19e-10	-0.0469	0.0076	A	C	chr5	172000000	173000000	76
chr5	172572600	172572601	rs255305	9	1	0.026	0	1	3.83e-09	0.0442	0.0075	A	G	chr5	172000000	173000000	76
chr5	172592132	172592133	rs28199	19	1	0.096	2	3	4.9e-09	-0.0441	0.0075	A	G	chr5	172000000	173000000	76
chr5	172595308	172595309	rs29784	12	1	0.058	1	2	5.19e-05	0.0293	0.0072	T	C	chr5	172000000	173000000	76
chr5	172595203	172595204	rs29785	10	1	0.058	1	2	5.81e-05	-0.0291	0.0072	A	G	chr5	172000000	173000000	76
chr5	172656191	172656192	rs3095872	9	1	0.047	1	2	6.26e-10	0.0469	0.0076	T	C	chr5	172000000	173000000	76
chr5	172655963	172655964	rs3095873	19	1	0.071	1	2	1.24e-10	0.0487	0.0076	A	C	chr5	172000000	173000000	76
chr5	172655663	172655664	rs3132138	20	1	0.097	2	3	1.7e-10	0.0483	0.0076	T	G	chr5	172000000	173000000	76
chr5	172655733	172655734	rs3132139	27	1	0.109	2	3	2.31e-10	0.0483	0.0076	A	G	chr5	172000000	173000000	76
chr5	172656217	172656218	rs3132140	8	1	0.047	0	1	5.5e-10	0.0471	0.0076	A	G	chr5	172000000	173000000	76
chr5	172595861	172595862	rs39796	17	1	0.073	1	2	5.78e-05	-0.0291	0.0072	T	C	chr5	172000000	173000000	76
chr5	172652395	172652396	rs55877020	6	1	0	0	1	8.39e-11	-0.0609	0.0094	T	G	chr5	172000000	173000000	76
chr5	172675034	172675035	rs62378332	5	0	0.058	1	1	1.29e-10	0.0508	0.0079	A	G	chr5	172000000	173000000	76
chr5	172675053	172675054	rs62378333	9	0	0.058	1	1	1.17e-06	0.0446	0.0092	C	G	chr5	172000000	173000000	76
chr5	172674877	172674878	rs6874428	5	1	0.058	1	2	2.13e-12	-0.054	0.0077	C	G	chr5	172000000	173000000	76
chr5	172664163	172664164	rs6882776	16	0	0.312	2	2	3.18e-14	-0.06	0.0079	A	G	chr5	172000000	173000000	76
chr5	172673319	172673320	rs6884881	21	0	0.185	2	2	1.73e-11	0.0513	0.0076	T	C	chr5	172000000	173000000	76
chr5	172677471	172677472	rs6890391	9	0	0.047	1	1	2.33e-09	0.0484	0.0081	A	G	chr5	172000000	173000000	76
chr5	172670745	172670746	rs6891790	6	0	0.351	2	2	6.02e-14	-0.0603	0.008	T	G	chr5	172000000	173000000	76
chr5	172624482	172624483	rs7701353	5	1	0.046	1	2	1.97e-08	0.0421	0.0075	A	C	chr5	172000000	173000000	76
chr5	172665106	172665107	rs77999046	7	0	0.237	2	2	2.66e-11	0.0697	0.0105	T	C	chr5	172000000	173000000	76
chr5	172670247	172670248	rs869236	5	0	0.132	2	2	2.49e-10	-0.0618	0.0098	A	C	chr5	172000000	173000000	76
chr5	172669254	172669255	rs9313620	11	1	0.13	2	3	9.26e-09	-0.0435	0.0076	T	C	chr5	172000000	173000000	76
chr6	16413669	16413670	rs4716067	1	0	0.034	1	1	2.21e-07	0.041	0.0079	T	C	chr6	16405710	16442458	77
chr6	16414553	16414554	rs59430691	44	1	0.143	2	3	7.01e-21	-0.105	0.0112	A	G	chr6	16405710	16442458	77
chr6	16415751	16415752	rs73366713	15	0	0.073	1	1	5.8e-21	-0.1052	0.0112	A	G	chr6	16405710	16442458	77
chr6	16415856	16415857	rs73724866	17	0	0.093	1	1	8.08e-21	-0.1047	0.0112	A	G	chr6	16405710	16442458	77
chr6	16416995	16416996	rs73724867	8	0	0.041	1	1	8.05e-21	-0.1061	0.0113	T	C	chr6	16405710	16442458	77
chr6	16415301	16415302	rs9477129	8	0	0.085	1	1	1.72e-05	0.045	0.0105	A	C	chr6	16405710	16442458	77
chr6	18264355	18264356	rs214514	30	1	0.164	2	3	3.22e-06	-0.0413	0.0089	A	G	chr6	18210109	18412469	78
chr6	18266680	18266681	rs214570	13	1	0.026	0	1	2.78e-13	0.0537	0.0073	T	C	chr6	18210109	18412469	78
chr6	18266327	18266328	rs214572	13	1	0.026	0	1	3.38e-06	0.0412	0.0089	A	G	chr6	18210109	18412469	78
chr6	18265992	18265993	rs214573	17	1	0.042	0	1	2.19e-06	-0.0417	0.0088	A	G	chr6	18210109	18412469	78
chr6	18265698	18265699	rs214575	8	1	0.032	0	1	2.23e-13	-0.0539	0.0073	T	C	chr6	18210109	18412469	78
chr6	18210109	18210110	rs34969716	22	1	0.038	0	1	2.91e-25	0.0875	0.0084	A	G	chr6	18210109	18412469	78
chr6	18388293	18388294	rs9297069	4	0	0.034	1	1	6.53e-16	0.0632	0.0078	C	G	chr6	18210109	18412469	78
chr6	18387265	18387266	rs9371051	9	1	0.078	1	2	3.23e-17	-0.0656	0.0078	T	G	chr6	18210109	18412469	78
chr6	18387692	18387693	rs9396858	94	1	0.235	2	3	7.42e-16	-0.0614	0.0076	A	G	chr6	18210109	18412469	78
chr6	36646849	36646850	rs3176323	47	1	0.324	2	3	5.57e-05	0.031	0.0077	T	C	chr6	36645588	36659932	80
chr6	36647289	36647290	rs3176326	66	1	0.277	2	3	7.95e-11	-0.0599	0.0092	A	G	chr6	36645588	36659932	80
chr6	36645988	36645989	rs4151702	19	0	0.058	1	1	2.34e-10	-0.0579	0.0091	C	G	chr6	36645588	36659932	80
chr6	36645968	36645969	rs730506	23	0	0.058	1	1	2.56e-10	-0.0578	0.0091	C	G	chr6	36645588	36659932	80
chr6	36645588	36645589	rs762624	27	0	0.058	1	1	2.71e-10	0.051	0.0081	A	C	chr6	36645588	36659932	80
chr6	88032788	88032789	rs1753152	21	1	0.192	2	3	4.53e-06	0.0334	0.0073	T	G	chr6	87814959	88406656	81
chr6	88032834	88032835	rs1753153	12	1	0.1	2	3	1.7e-06	-0.0339	0.0071	T	G	chr6	87814959	88406656	81
chr6	88032843	88032844	rs1753154	13	1	0.1	2	3	1.75e-06	0.0339	0.0071	C	G	chr6	87814959	88406656	81
chr6	88032402	88032403	rs2257153	48	1	0.424	2	3	1.79e-06	0.0348	0.0073	A	C	chr6	87814959	88406656	81
chr6	88032398	88032399	rs2474349	53	1	0.424	2	3	1.28e-06	0.0343	0.0071	T	G	chr6	87814959	88406656	81
chr6	88043402	88043403	rs369674	13	1	0.034	0	1	1.16e-06	0.0343	0.007	C	G	chr6	87814959	88406656	81
chr6	88044558	88044559	rs374792	118	1	0.121	2	3	2.56e-06	-0.0343	0.0073	A	G	chr6	87814959	88406656	81
chr6	88043560	88043561	rs379455	15	1	0.04	1	2	2.27e-05	-0.0306	0.0072	T	C	chr6	87814959	88406656	81
chr6	88044645	88044646	rs385210	87	1	0.121	2	3	2.95e-06	-0.034	0.0073	T	C	chr6	87814959	88406656	81
chr6	88043640	88043641	rs446851	20	1	0.082	1	2	1.57e-06	0.0339	0.0071	A	G	chr6	87814959	88406656	81
chr6	88044619	88044620	rs447077	111	1	0.121	2	3	1.59e-06	0.0339	0.0071	T	C	chr6	87814959	88406656	81
chr6	88043372	88043373	rs451465	11	1	0.034	0	1	1.27e-06	-0.0341	0.007	A	G	chr6	87814959	88406656	81
chr6	88183043	88183044	rs58785365	28	1	0.325	2	3	3.44e-06	-0.0344	0.0074	C	G	chr6	87814959	88406656	81
chr6	87861764	87861765	rs6454588	36	1	0.536	2	3	6.99e-07	0.0353	0.0071	T	C	chr6	87814959	88406656	81
chr6	87984117	87984118	rs6454597	2	1	0	0	1	2.71e-08	-0.0391	0.007	A	G	chr6	87814959	88406656	81
chr6	87984386	87984387	rs6454598	19	1	0.026	0	1	1.17e-06	0.0344	0.0071	A	G	chr6	87814959	88406656	81
chr6	87984468	87984469	rs6454599	12	1	0.034	0	1	3.39e-08	0.039	0.0071	A	T	chr6	87814959	88406656	81
chr6	88300134	88300135	rs6911782	12	0	0.137	2	2	5.63e-06	-0.0329	0.0073	A	T	chr6	87814959	88406656	81
chr6	87862095	87862096	rs9362398	102	1	0.319	2	3	9.16e-07	-0.035	0.0071	A	G	chr6	87814959	88406656	81
chr6	87864140	87864141	rs9450624	10	1	0.079	1	2	7.88e-08	0.0428	0.008	T	G	chr6	87814959	88406656	81
chr6	88299310	88299311	rs9450751	16	1	0.137	2	3	1.13e-05	0.0338	0.0077	A	C	chr6	87814959	88406656	81
chr6	117869311	117869312	rs138240393	70	1	0.219	2	3	2.5e-05	0.0993	0.0236	T	C	chr6	118000000	118000000	82
chr6	117869491	117869492	rs210621	23	1	0.14	2	3	3.76e-06	-0.0362	0.0078	A	G	chr6	118000000	118000000	82
chr6	117868051	117868052	rs389663	13	1	0.026	0	1	2.61e-06	0.0355	0.0075	T	C	chr6	118000000	118000000	82
chr6	117869850	117869851	rs9489217	5	1	0.052	1	2	2.51e-05	-0.0301	0.0071	T	C	chr6	118000000	118000000	82
chr6	118692152	118692153	rs10457327	121	1	0.281	2	3	1.28e-11	0.1137	0.0168	C	G	chr6	119000000	119000000	83
chr6	118836153	118836154	rs11153753	118	1	0.052	2	3	1.42e-05	0.031	0.0071	T	C	chr6	119000000	119000000	83
chr6	118719554	118719555	rs117383818	18	1	0.034	0	1	8.13e-05	-0.0846	0.0215	T	C	chr6	119000000	119000000	83
chr6	118835543	118835544	rs11967858	26	1	0	0	1	5.24e-11	-0.0473	0.0072	T	C	chr6	119000000	119000000	83
chr6	118901509	118901510	rs11968351	11	1	0.026	0	1	1.77e-05	-0.0306	0.0071	A	G	chr6	119000000	119000000	83
chr6	118875685	118875686	rs12153955	19	1	0.129	2	3	8.37e-05	-0.0509	0.0129	T	C	chr6	119000000	119000000	83
chr6	118847454	118847455	rs12194496	44	1	0.049	0	1	9.1e-05	0.0507	0.013	A	G	chr6	119000000	119000000	83
chr6	118865521	118865522	rs12195048	13	0	0.077	1	1	6.11e-05	-0.0522	0.013	A	T	chr6	119000000	119000000	83
chr6	118825053	118825054	rs12195858	4	1	0	0	1	6.31e-05	0.0521	0.013	C	G	chr6	119000000	119000000	83
chr6	118884092	118884093	rs12197337	24	1	0.13	2	3	1.36e-05	-0.031	0.0071	T	C	chr6	119000000	119000000	83
chr6	118880640	118880641	rs12198461	3	0	0.118	2	2	1.06e-05	0.0314	0.0071	T	G	chr6	119000000	119000000	83
chr6	118826695	118826696	rs12199463	7	1	0	0	1	1.83e-05	-0.0305	0.0071	A	G	chr6	119000000	119000000	83
chr6	118863789	118863790	rs12206329	9	0	0.054	1	1	1.36e-05	-0.031	0.0071	T	G	chr6	119000000	119000000	83
chr6	118872080	118872081	rs12211576	9	1	0.259	2	3	1.32e-05	-0.0311	0.0071	A	G	chr6	119000000	119000000	83
chr6	118856822	118856823	rs12216440	16	0	0.054	1	1	1.4e-06	-0.0746	0.0155	A	G	chr6	119000000	119000000	83
chr6	118875162	118875163	rs13192336	6	1	0.2	2	3	1.25e-05	0.0314	0.0072	A	T	chr6	119000000	119000000	83
chr6	118875258	118875259	rs13192574	13	1	0.2	2	3	1.3e-05	-0.0311	0.0071	T	C	chr6	119000000	119000000	83
chr6	118699070	118699071	rs13192975	13	1	0.063	1	2	6.86e-05	0.052	0.0131	T	C	chr6	119000000	119000000	83
chr6	118639387	118639388	rs1334489	8	0	0.055	1	1	1.54e-13	-0.0533	0.0072	A	T	chr6	119000000	119000000	83
chr6	118618048	118618049	rs1690658	11	0	0.06	1	1	8.12e-06	-0.0495	0.0111	A	C	chr6	119000000	119000000	83
chr6	118608535	118608536	rs17337518	7	0	0.15	2	2	3.39e-06	-0.0459	0.0099	T	G	chr6	119000000	119000000	83
chr6	118641313	118641314	rs1743256	62	1	0.07	1	2	6.59e-05	-0.0437	0.011	A	G	chr6	119000000	119000000	83
chr6	118615390	118615391	rs1743257	3	0	0.12	2	2	8.8e-06	-0.0493	0.0111	T	C	chr6	119000000	119000000	83
chr6	118609205	118609206	rs1743259	4	0	0.072	1	1	8.04e-06	-0.0586	0.0131	C	G	chr6	119000000	119000000	83
chr6	118617879	118617880	rs1761620	52	1	0.06	1	2	7.97e-06	-0.0495	0.0111	A	G	chr6	119000000	119000000	83
chr6	118876539	118876540	rs2356497	34	1	0.066	1	2	3.1e-11	-0.0478	0.0072	T	C	chr6	119000000	119000000	83
chr6	118630300	118630301	rs283043	18	1	0.039	1	2	1.58e-07	0.0761	0.0145	A	G	chr6	119000000	119000000	83
chr6	118606000	118606001	rs283080	11	0	0.077	1	1	1.01e-05	-0.0317	0.0072	A	C	chr6	119000000	119000000	83
chr6	118605821	118605822	rs283081	13	0	0.077	1	1	9.05e-06	-0.0318	0.0072	A	G	chr6	119000000	119000000	83
chr6	118605441	118605442	rs283082	13	0	0.077	1	1	9.68e-06	0.0317	0.0072	A	C	chr6	119000000	119000000	83
chr6	118826244	118826245	rs34479834	15	1	0.065	1	2	1.23e-05	-0.0312	0.0071	A	T	chr6	119000000	119000000	83
chr6	118608979	118608980	rs372237	12	0	0.097	2	2	9.06e-06	-0.0319	0.0072	T	G	chr6	119000000	119000000	83
chr6	118869730	118869731	rs3752581	4	1	0.245	2	3	1.31e-05	-0.0311	0.0071	A	G	chr6	119000000	119000000	83
chr6	118607985	118607986	rs383574	7	0	0.112	2	2	4.92e-07	0.0742	0.0148	T	G	chr6	119000000	119000000	83
chr6	118616247	118616248	rs397445	21	1	0.112	2	3	2.39e-07	0.0369	0.0071	A	G	chr6	119000000	119000000	83
chr6	118609790	118609791	rs406031	8	0	0.066	1	1	1.53e-05	0.0548	0.0127	T	C	chr6	119000000	119000000	83
chr6	118617037	118617038	rs419592	10	1	0.156	2	3	2.5e-07	0.0369	0.0071	A	G	chr6	119000000	119000000	83
chr6	118608971	118608972	rs422833	12	0	0.097	2	2	8.78e-06	0.0319	0.0072	T	C	chr6	119000000	119000000	83
chr6	118693502	118693503	rs4551203	34	1	0.221	2	3	4.34e-09	0.0757	0.0129	A	G	chr6	119000000	119000000	83
chr6	118693802	118693803	rs55770006	299	1	0.374	2	3	4.78e-08	0.1254	0.023	C	G	chr6	119000000	119000000	83
chr6	118971913	118971914	rs62422235	45	1	0.099	1	2	1.57e-11	0.0637	0.0094	A	G	chr6	119000000	119000000	83
chr6	118972633	118972634	rs62422236	37	1	0.339	2	3	2.28e-11	0.063	0.0094	T	G	chr6	119000000	119000000	83
chr6	118861642	118861643	rs62424204	10	0	0.077	1	1	1.04e-11	0.0627	0.0092	A	G	chr6	119000000	119000000	83
chr6	118973137	118973138	rs6913012	29	1	0.181	2	3	2.22e-05	-0.0304	0.0072	A	G	chr6	119000000	119000000	83
chr6	118694464	118694465	rs6920640	6	0	0.163	2	2	5.63e-05	0.0289	0.0072	T	G	chr6	119000000	119000000	83
chr6	118866758	118866759	rs72952761	13	0	0.112	2	2	1.29e-11	-0.0624	0.0092	A	C	chr6	119000000	119000000	83
chr6	118883817	118883818	rs72952771	19	1	0.1	2	3	6.6e-11	-0.047	0.0072	T	C	chr6	119000000	119000000	83
chr6	118894271	118894272	rs72952795	3	0	0.026	1	1	4.85e-11	-0.0473	0.0072	T	G	chr6	119000000	119000000	83
chr6	118699329	118699330	rs72967581	128	1	0.104	2	3	6.29e-09	0.0752	0.0129	A	G	chr6	119000000	119000000	83
chr6	118692981	118692982	rs7453914	7	1	0.15	2	3	6.97e-06	0.0324	0.0072	A	T	chr6	119000000	119000000	83
chr6	118719413	118719414	rs7758680	40	1	0.038	0	1	7.13e-08	0.0576	0.0107	T	C	chr6	119000000	119000000	83
chr6	118692498	118692499	rs7764272	9	1	0.184	2	3	1.2e-05	0.0315	0.0072	A	C	chr6	119000000	119000000	83
chr6	118692514	118692515	rs7764280	4	1	0.158	2	3	1.27e-05	0.0314	0.0072	A	G	chr6	119000000	119000000	83
chr6	118691445	118691446	rs77710920	2	1	0.072	1	2	1.29e-11	0.1137	0.0168	C	G	chr6	119000000	119000000	83
chr6	118646016	118646017	rs7772845	11	1	0.028	0	1	5.49e-13	-0.0521	0.0072	T	C	chr6	119000000	119000000	83
chr6	118847551	118847552	rs79477297	19	1	0.049	0	1	5.95e-08	-0.0585	0.0108	A	G	chr6	119000000	119000000	83
chr6	118693665	118693666	rs9320649	252	1	0.374	2	3	1.12e-05	-0.0316	0.0072	A	G	chr6	119000000	119000000	83
chr6	118894468	118894469	rs9320656	7	0	0.054	1	1	1.82e-11	0.0621	0.0092	A	G	chr6	119000000	119000000	83
chr6	118876092	118876093	rs9481825	62	1	0.185	2	3	4.54e-12	0.0639	0.0092	A	G	chr6	119000000	119000000	83
chr6	118876376	118876377	rs9481826	27	1	0.077	2	3	6.1e-12	0.0635	0.0092	T	C	chr6	119000000	119000000	83
chr6	118867006	118867007	rs9489433	11	0	0.12	2	2	1.22e-11	0.0625	0.0092	A	G	chr6	119000000	119000000	83
chr6	118873817	118873818	rs9489436	6	0	0.188	2	2	9.9e-12	-0.0627	0.0092	A	C	chr6	119000000	119000000	83
chr6	122101755	122101756	rs2091624	139	1	0.042	0	1	7.6e-08	-0.0596	0.0111	C	G	chr6	122000000	123000000	84
chr6	122170063	122170064	rs6903339	8	1	0.028	0	1	3.11e-05	-0.0561	0.0135	C	G	chr6	122000000	123000000	84
chr6	122389955	122389956	rs868153	14	1	0.069	1	2	1.99e-20	0.0695	0.0075	T	G	chr6	122000000	123000000	84
chr6	122389940	122389941	rs868154	13	1	0.069	1	2	2.05e-20	-0.0695	0.0075	A	G	chr6	122000000	123000000	84
chr6	122389906	122389907	rs868155	13	1	0.069	1	2	1.83e-20	-0.0696	0.0075	T	C	chr6	122000000	123000000	84
chr6	122389643	122389644	rs939601	58	1	0	0	1	2.57e-20	0.0693	0.0075	T	C	chr6	122000000	123000000	84
chr6	122253054	122253055	rs9490358	6	1	0.026	0	1	1.22e-05	-0.0467	0.0107	T	C	chr6	122000000	123000000	84
chr6	133563759	133563760	rs62430275	18	1	0.076	1	2	2.51e-06	-0.0412	0.0087	T	C	chr6	133000000	134000000	85
chr6	149401466	149401467	rs2486409	74	1	0.059	1	2	2.32e-07	0.0399	0.0077	A	G	chr6	149000000	149000000	86
chr6	149401560	149401561	rs6935330	89	1	0.051	1	2	1.21e-05	-0.0321	0.0073	T	G	chr6	149000000	149000000	86
chr7	870594	870595	rs10215843	34	1	0.123	2	3	5.76e-07	-0.036	0.0072	C	G	chr7	861526	905265	87
chr7	869846	869847	rs10246200	14	0	0.072	1	1	2.61e-05	0.0304	0.0072	A	G	chr7	861526	905265	87
chr7	873104	873105	rs10270565	14	1	0.031	0	1	1.42e-05	0.0314	0.0072	T	C	chr7	861526	905265	87
chr7	876525	876526	rs10950689	7	1	0.078	1	2	2.14e-05	-0.0403	0.0095	T	C	chr7	861526	905265	87
chr7	862805	862806	rs11766365	22	1	0.099	1	2	2.12e-06	0.0346	0.0073	T	C	chr7	861526	905265	87
chr7	872848	872849	rs11768243	10	0	0.114	2	2	6.99e-08	0.0387	0.0072	A	G	chr7	861526	905265	87
chr7	876227	876228	rs11768850	32	1	0.063	1	2	4.96e-08	0.0392	0.0072	T	C	chr7	861526	905265	87
chr7	874266	874267	rs12537456	12	0	0.076	1	1	2.06e-05	0.0307	0.0072	C	G	chr7	861526	905265	87
chr7	889858	889859	rs34398649	10	1	0.034	0	1	2.98e-06	0.0429	0.0092	T	C	chr7	861526	905265	87
chr7	871925	871926	rs4236291	10	1	0.32	2	3	1.16e-05	0.0317	0.0072	T	G	chr7	861526	905265	87
chr7	871369	871370	rs4719499	17	1	0.31	2	3	2.17e-05	-0.0307	0.0072	T	C	chr7	861526	905265	87
chr7	887628	887629	rs62430771	26	1	0.035	0	1	7.8e-08	0.0388	0.0072	T	C	chr7	861526	905265	87
chr7	881858	881859	rs6415241	11	0	0.051	1	1	1.85e-06	0.0341	0.0072	T	C	chr7	861526	905265	87
chr7	866089	866090	rs6945971	15	0	0.081	1	1	4.07e-05	0.0299	0.0073	T	C	chr7	861526	905265	87
chr7	882895	882896	rs6970511	7	1	0.028	0	1	1.44e-06	-0.0345	0.0072	C	G	chr7	861526	905265	87
chr7	889169	889170	rs74742245	28	1	0.026	0	1	4.61e-05	0.0381	0.0094	A	G	chr7	861526	905265	87
chr7	872658	872659	rs76632630	7	0	0.114	2	2	3.84e-05	0.0389	0.0095	A	G	chr7	861526	905265	87
chr7	873395	873396	rs7783469	14	1	0.054	1	2	3.37e-06	0.0335	0.0072	T	C	chr7	861526	905265	87
chr7	861526	861527	rs7785538	41	1	0.203	2	3	5.73e-07	0.0365	0.0073	T	C	chr7	861526	905265	87
chr7	886383	886384	rs7802750	10	1	0.026	0	1	1.76e-05	-0.031	0.0072	A	G	chr7	861526	905265	87
chr7	863556	863557	rs7802818	5	0	0.078	1	1	7.03e-05	-0.0288	0.0072	A	G	chr7	861526	905265	87
chr7	870661	870662	rs7804512	9	1	0.225	2	3	3.19e-05	-0.0301	0.0072	C	G	chr7	861526	905265	87
chr7	74073590	74073591	rs73137144	19	1	0.026	0	1	1.35e-07	-0.0512	0.0097	A	G	chr7	74073590	74212036	90
chr7	107120453	107120454	rs10251808	2	0	0.051	1	1	6.16e-07	0.0387	0.0078	A	G	chr7	107000000	107000000	91
chr7	107219375	107219376	rs113204618	12	1	0.031	0	1	1.3e-06	0.048	0.0099	A	G	chr7	107000000	107000000	91
chr7	106853817	106853818	rs12672451	19	1	0.06	1	2	2.05e-08	-0.0467	0.0083	C	G	chr7	107000000	107000000	91
chr7	107113220	107113221	rs12673675	4	0	0.066	1	1	6.33e-07	-0.0386	0.0078	T	C	chr7	107000000	107000000	91
chr7	106922106	106922107	rs17153981	17	0	0.06	1	1	2.85e-08	-0.0461	0.0083	A	G	chr7	107000000	107000000	91
chr7	106847492	106847493	rs2237659	6	0	0.059	1	1	1.09e-08	-0.0477	0.0083	T	G	chr7	107000000	107000000	91
chr7	106862963	106862964	rs2237660	10	1	0.038	0	1	2.02e-08	0.0467	0.0083	A	T	chr7	107000000	107000000	91
chr7	107113808	107113809	rs34325395	6	0	0.066	1	1	2.05e-08	-0.0467	0.0083	C	G	chr7	107000000	107000000	91
chr7	107250355	107250356	rs3779494	20	1	0.04	0	1	3.83e-07	-0.0398	0.0078	A	G	chr7	107000000	107000000	91
chr7	107250260	107250261	rs3779495	10	1	0.04	0	1	3.41e-08	-0.0461	0.0083	A	G	chr7	107000000	107000000	91
chr7	107112439	107112440	rs62482546	7	0	0.066	1	1	7e-06	-0.0653	0.0145	A	G	chr7	107000000	107000000	91
chr7	106878516	106878517	rs62483634	12	1	0.029	0	1	2.18e-08	0.0459	0.0082	A	G	chr7	107000000	107000000	91
chr7	107235087	107235088	rs62483728	5	1	0	0	1	8.22e-06	0.0664	0.0149	T	C	chr7	107000000	107000000	91
chr7	107250484	107250485	rs7793613	52	1	0.04	0	1	5.72e-07	0.039	0.0078	A	G	chr7	107000000	107000000	91
chr7	116043100	116043101	rs10252986	7	1	0.044	1	2	2.47e-05	-0.0484	0.0115	A	G	chr7	116000000	116000000	92
chr7	116066433	116066434	rs10256207	7	1	0.037	0	1	5.62e-05	0.046	0.0114	A	C	chr7	116000000	116000000	92
chr7	116182782	116182783	rs10270569	21	1	0.031	0	1	8.29e-18	-0.0738	0.0086	T	C	chr7	116000000	116000000	92
chr7	116151338	116151339	rs10281637	1	1	0.038	0	1	2.03e-15	0.0667	0.0084	T	C	chr7	116000000	116000000	92
chr7	116200380	116200381	rs1049334	17	1	0.04	0	1	1.51e-20	-0.1169	0.0126	A	G	chr7	116000000	116000000	92
chr7	116200587	116200588	rs1049337	35	1	0.04	0	1	7.88e-34	0.0957	0.0079	T	C	chr7	116000000	116000000	92
chr7	115850675	115850676	rs11549785	20	1	0	2	3	3.19e-07	0.0393	0.0077	T	C	chr7	116000000	116000000	92
chr7	116187690	116187691	rs12668226	18	1	0.035	0	1	2.8e-21	0.1202	0.0127	A	C	chr7	116000000	116000000	92
chr7	116187106	116187107	rs12672038	30	1	0.031	0	1	1.2e-21	-0.1211	0.0127	A	G	chr7	116000000	116000000	92
chr7	116214642	116214643	rs12706096	53	1	0.032	0	1	4.04e-17	-0.0635	0.0076	T	C	chr7	116000000	116000000	92
chr7	115850462	115850463	rs1319886	68	1	0.219	2	3	2.63e-14	-0.0564	0.0074	T	C	chr7	116000000	116000000	92
chr7	115851487	115851488	rs13223583	32	1	0.438	3	4	1.2e-14	-0.057	0.0074	T	C	chr7	116000000	116000000	92
chr7	116182232	116182233	rs13233553	31	1	0.029	0	1	5.3e-18	0.1143	0.0132	C	G	chr7	116000000	116000000	92
chr7	116140149	116140150	rs13235183	45	1	0.158	2	3	6.45e-17	-0.1107	0.0132	T	G	chr7	116000000	116000000	92
chr7	116223537	116223538	rs13246051	10	1	0.049	1	2	6.5e-17	-0.0635	0.0076	A	T	chr7	116000000	116000000	92
chr7	116187330	116187331	rs1474511	8	1	0.028	0	1	3.44e-09	-0.105	0.0178	A	G	chr7	116000000	116000000	92
chr7	116043524	116043525	rs1633728	10	1	0.046	1	2	4.17e-17	0.0677	0.008	A	G	chr7	116000000	116000000	92
chr7	115850937	115850938	rs1866961	22	1	0.153	2	3	9.8e-15	-0.0572	0.0074	T	C	chr7	116000000	116000000	92
chr7	115997006	115997007	rs2040523	20	0	0.115	2	2	4.14e-22	-0.07	0.0072	T	C	chr7	116000000	116000000	92
chr7	116187979	116187980	rs2052105	10	1	0.035	0	1	2.22e-21	0.1205	0.0127	T	C	chr7	116000000	116000000	92
chr7	116217657	116217658	rs2109517	7	1	0.036	0	1	4.15e-17	0.0631	0.0075	A	G	chr7	116000000	116000000	92
chr7	116222192	116222193	rs2191503	21	1	0.029	0	1	1.74e-06	-0.0447	0.0094	T	C	chr7	116000000	116000000	92
chr7	116140524	116140525	rs2270188	53	1	0.158	2	3	2.07e-44	0.1	0.0072	T	G	chr7	116000000	116000000	92
chr7	116140616	116140617	rs2270189	47	1	0.124	2	3	2.19e-44	-0.1	0.0072	A	G	chr7	116000000	116000000	92
chr7	115850563	115850564	rs28411392	90	1	0.274	2	3	7.87e-14	0.0554	0.0074	T	C	chr7	116000000	116000000	92
chr7	116140931	116140932	rs28503222	29	1	0.14	2	3	2.31e-06	-0.0463	0.0098	C	G	chr7	116000000	116000000	92
chr7	116165174	116165175	rs35182456	127	1	0.206	2	3	3.4e-06	0.1168	0.0251	T	C	chr7	116000000	116000000	92
chr7	116197908	116197909	rs35902398	21	1	0.041	0	1	3.16e-05	0.0823	0.0198	T	C	chr7	116000000	116000000	92
chr7	116139718	116139719	rs3735625	132	1	0.232	2	3	8.95e-11	-0.0513	0.0079	T	G	chr7	116000000	116000000	92
chr7	116141778	116141779	rs3779511	15	1	0.041	0	1	1.48e-34	0.0929	0.0076	T	G	chr7	116000000	116000000	92
chr7	116189183	116189184	rs3779514	28	0	0.056	1	1	5.73e-05	-0.04	0.0099	T	C	chr7	116000000	116000000	92
chr7	116179834	116179835	rs3807987	26	1	0.039	0	1	7.17e-18	-0.1138	0.0132	A	G	chr7	116000000	116000000	92
chr7	116186241	116186242	rs3807989	170	1	0.058	1	2	2.96e-57	-0.1154	0.0072	A	G	chr7	116000000	116000000	92
chr7	116197245	116197246	rs3807992	7	1	0.034	0	1	4.02e-48	-0.12	0.0082	A	G	chr7	116000000	116000000	92
chr7	116197572	116197573	rs3807993	19	1	0.038	0	1	7.81e-21	-0.118	0.0126	A	T	chr7	116000000	116000000	92
chr7	116197579	116197580	rs3807994	16	1	0.038	0	1	4.27e-48	-0.12	0.0082	A	G	chr7	116000000	116000000	92
chr7	116197976	116197977	rs3807995	16	1	0.041	0	1	3.53e-21	-0.1202	0.0127	T	C	chr7	116000000	116000000	92
chr7	116151784	116151785	rs3919515	30	1	0.051	1	2	1.47e-44	0.1004	0.0072	C	G	chr7	116000000	116000000	92
chr7	115851981	115851982	rs4428611	11	1	0.057	1	2	1.33e-09	0.0802	0.0132	A	G	chr7	116000000	116000000	92
chr7	116167595	116167596	rs4730748	19	1	0.049	0	1	8.85e-06	0.0434	0.0098	A	G	chr7	116000000	116000000	92
chr7	116166400	116166401	rs56014347	187	1	0.21	2	3	7.41e-11	-0.0911	0.014	T	C	chr7	116000000	116000000	92
chr7	116140764	116140765	rs62468993	76	1	0.124	2	3	7.03e-08	-0.0702	0.013	A	G	chr7	116000000	116000000	92
chr7	115995461	115995462	rs6466574	16	1	0.231	2	3	1.21e-18	-0.0813	0.0092	A	G	chr7	116000000	116000000	92
chr7	116151155	116151156	rs6466579	5	1	0.035	0	1	3.32e-44	-0.0996	0.0071	T	C	chr7	116000000	116000000	92
chr7	116200523	116200524	rs6867	40	1	0.04	0	1	3.02e-23	-0.099	0.01	A	G	chr7	116000000	116000000	92
chr7	115996856	115996857	rs760444	10	1	0.093	1	2	1.38e-18	0.081	0.0092	A	G	chr7	116000000	116000000	92
chr7	116141830	116141831	rs76633992	5	1	0.041	0	1	8.69e-09	-0.0747	0.013	T	G	chr7	116000000	116000000	92
chr7	116152120	116152121	rs7778236	345	1	0.087	2	3	1.84e-06	0.1147	0.024	T	C	chr7	116000000	116000000	92
chr7	116217029	116217030	rs7795356	10	1	0.051	1	2	6.77e-07	-0.0463	0.0093	T	C	chr7	116000000	116000000	92
chr7	116167444	116167445	rs917664	21	1	0.038	0	1	1.37e-11	-0.0532	0.0079	A	T	chr7	116000000	116000000	92
chr7	116167208	116167209	rs926198	16	1	0.04	0	1	1.2e-11	0.0533	0.0079	T	C	chr7	116000000	116000000	92
chr7	116200092	116200093	rs9920	22	1	0.038	0	1	3.99e-17	0.1075	0.0128	T	C	chr7	116000000	116000000	92
chr7	128507871	128507872	rs144518867	21	1	0.034	0	1	2.57e-06	0.1103	0.0235	A	G	chr7	128000000	129000000	93
chr7	128472138	128472139	rs3807309	41	1	0.254	2	3	9.72e-05	-0.043	0.011	A	G	chr7	128000000	129000000	93
chr7	150668070	150668071	rs10236214	8	1	0.088	2	3	9.2e-08	-0.0415	0.0078	T	C	chr7	151000000	151000000	94
chr7	150600339	150600340	rs12534476	15	1	0.034	0	1	2.6e-07	0.051	0.0099	A	G	chr7	151000000	151000000	94
chr7	150657201	150657202	rs12668582	34	1	0.063	1	2	1.22e-05	0.0336	0.0077	A	C	chr7	151000000	151000000	94
chr7	150640285	150640286	rs1547958	17	1	0.128	2	3	6.61e-09	0.0498	0.0086	T	C	chr7	151000000	151000000	94
chr7	150649531	150649532	rs1805120	8	1	0.06	1	2	6.35e-09	-0.0499	0.0086	A	G	chr7	151000000	151000000	94
chr7	150645534	150645535	rs1805123	6	0	0.062	1	1	2.18e-09	-0.0515	0.0086	T	G	chr7	151000000	151000000	94
chr7	150647970	150647971	rs2072412	13	1	0.055	1	2	7.43e-10	-0.0515	0.0084	C	G	chr7	151000000	151000000	94
chr7	150647969	150647970	rs2072413	13	1	0.055	1	2	1.55e-09	0.0506	0.0084	T	C	chr7	151000000	151000000	94
chr7	150650792	150650793	rs2269000	21	1	0.071	1	2	4.13e-09	-0.0507	0.0086	A	G	chr7	151000000	151000000	94
chr7	150651816	150651817	rs2269001	27	1	0.114	2	3	4.89e-09	-0.0507	0.0087	A	G	chr7	151000000	151000000	94
chr7	150638484	150638485	rs2907948	23	0	0.051	1	1	6.47e-09	0.0498	0.0086	A	G	chr7	151000000	151000000	94
chr7	150657808	150657809	rs34657537	20	1	0.052	1	2	8.88e-09	-0.0497	0.0086	A	G	chr7	151000000	151000000	94
chr7	150658678	150658679	rs35760656	11	1	0.056	1	2	7.13e-09	-0.0501	0.0087	A	G	chr7	151000000	151000000	94
chr7	150669867	150669868	rs3778873	18	1	0.071	1	2	8.26e-09	0.0542	0.0094	C	G	chr7	151000000	151000000	94
chr7	150659051	150659052	rs3778874	24	1	0.097	1	2	4.89e-09	-0.0507	0.0087	A	G	chr7	151000000	151000000	94
chr7	150658199	150658200	rs3807376	75	1	0.068	1	2	3.4e-09	0.0513	0.0087	T	C	chr7	151000000	151000000	94
chr7	150657986	150657987	rs3807377	14	1	0.052	1	2	1.51e-07	0.0439	0.0084	A	G	chr7	151000000	151000000	94
chr7	150644394	150644395	rs3815459	8	1	0.073	1	2	3.17e-09	-0.0514	0.0087	T	C	chr7	151000000	151000000	94
chr7	150657890	150657891	rs3823587	25	1	0.052	1	2	6.03e-09	0.0502	0.0086	A	C	chr7	151000000	151000000	94
chr7	150654820	150654821	rs4725385	14	1	0.065	1	2	1.32e-05	0.0334	0.0077	T	C	chr7	151000000	151000000	94
chr7	150660239	150660240	rs4725386	87	1	0.151	2	3	1.07e-07	0.0458	0.0086	T	C	chr7	151000000	151000000	94
chr7	150668514	150668515	rs4725984	29	1	0.131	2	3	1.13e-07	0.0413	0.0078	T	C	chr7	151000000	151000000	94
chr7	150657095	150657096	rs56282717	10	1	0.078	1	2	4.74e-09	0.0511	0.0087	A	G	chr7	151000000	151000000	94
chr7	150657209	150657210	rs6947240	35	1	0.063	1	2	9.82e-09	0.0498	0.0087	A	G	chr7	151000000	151000000	94
chr7	150649603	150649604	rs740952	16	1	0.06	1	2	1.56e-09	-0.0518	0.0086	A	G	chr7	151000000	151000000	94
chr7	150655643	150655644	rs758890	30	1	0.045	1	2	1.12e-05	-0.0337	0.0077	A	G	chr7	151000000	151000000	94
chr7	150655624	150655625	rs758891	37	1	0.051	1	2	9.27e-06	0.0341	0.0077	T	C	chr7	151000000	151000000	94
chr7	150598918	150598919	rs75918780	29	1	0.058	1	2	8.22e-06	0.0475	0.0106	A	G	chr7	151000000	151000000	94
chr7	150661409	150661410	rs7789146	27	1	0.355	2	3	6.51e-10	-0.0571	0.0092	A	G	chr7	151000000	151000000	94
chr7	150661633	150661634	rs7789585	57	1	0.423	2	3	1.03e-09	-0.0565	0.0093	A	G	chr7	151000000	151000000	94
chr8	17933458	17933459	rs10105871	12	0	0.06	1	1	9.64e-10	0.045	0.0074	T	C	chr8	17694702	17945990	95
chr8	17938018	17938019	rs10108779	23	1	0.039	0	1	3.06e-07	-0.0367	0.0072	A	C	chr8	17694702	17945990	95
chr8	17929522	17929523	rs11779147	28	1	0.118	2	3	1.08e-06	0.0355	0.0073	T	C	chr8	17694702	17945990	95
chr8	17929114	17929115	rs12546423	9	1	0.058	1	2	1.13e-06	-0.0354	0.0073	T	G	chr8	17694702	17945990	95
chr8	17928920	17928921	rs12547845	14	0	0.028	1	1	8.55e-05	0.0279	0.0071	T	C	chr8	17694702	17945990	95
chr8	17924849	17924850	rs12675283	2	0	0	1	1	4.04e-05	-0.0303	0.0074	T	C	chr8	17694702	17945990	95
chr8	17911046	17911047	rs13255037	11	1	0.036	0	1	1.53e-06	-0.0346	0.0072	T	C	chr8	17694702	17945990	95
chr8	17926357	17926358	rs13278381	20	1	0.047	0	1	1.59e-06	-0.0352	0.0073	A	G	chr8	17694702	17945990	95
chr8	17941237	17941238	rs17126208	25	1	0.394	2	3	5.15e-06	-0.0782	0.0172	C	G	chr8	17694702	17945990	95
chr8	17930387	17930388	rs2283115	18	0	0.192	2	2	3.65e-05	-0.0713	0.0173	T	C	chr8	17694702	17945990	95
chr8	17930499	17930500	rs2283116	21	0	0.102	2	2	3.38e-05	0.0716	0.0173	T	C	chr8	17694702	17945990	95
chr8	17938574	17938575	rs2283120	15	1	0.062	1	2	3.55e-05	0.03	0.0073	T	C	chr8	17694702	17945990	95
chr8	17911621	17911622	rs2517333	18	1	0.029	0	1	1.58e-09	0.0435	0.0072	T	C	chr8	17694702	17945990	95
chr8	17926432	17926433	rs2517365	17	1	0.047	0	1	5.87e-05	0.0692	0.0172	A	G	chr8	17694702	17945990	95
chr8	17937818	17937819	rs35198466	15	0	0.038	1	1	2.09e-05	-0.0754	0.0177	C	G	chr8	17694702	17945990	95
chr8	17931117	17931118	rs35573135	8	0	0.047	1	1	4.8e-08	-0.0392	0.0072	T	C	chr8	17694702	17945990	95
chr8	17912995	17912996	rs373258	11	1	0.037	0	1	5.29e-06	-0.0734	0.0161	A	G	chr8	17694702	17945990	95
chr8	17911905	17911906	rs373983	18	1	0.029	0	1	1.25e-15	0.0583	0.0073	A	G	chr8	17694702	17945990	95
chr8	17911957	17911958	rs374024	11	1	0.029	0	1	2.47e-09	0.043	0.0072	A	G	chr8	17694702	17945990	95
chr8	17912375	17912376	rs383499	23	1	0.029	0	1	3.04e-14	0.0551	0.0073	A	T	chr8	17694702	17945990	95
chr8	17912496	17912497	rs383855	7	1	0.04	0	1	3.99e-07	0.0774	0.0153	A	G	chr8	17694702	17945990	95
chr8	17786226	17786227	rs398806	15	1	0	0	1	3.11e-08	-0.0481	0.0087	T	C	chr8	17694702	17945990	95
chr8	17912752	17912753	rs399485	40	1	0.04	0	1	1.5e-18	-0.0696	0.0079	A	T	chr8	17694702	17945990	95
chr8	17786204	17786205	rs431961	13	1	0	0	1	2.34e-08	-0.0486	0.0087	T	G	chr8	17694702	17945990	95
chr8	17786516	17786517	rs438873	9	1	0.028	0	1	2.9e-08	0.0482	0.0087	A	G	chr8	17694702	17945990	95
chr8	17786818	17786819	rs439374	25	1	0.037	0	1	2.6e-08	0.0484	0.0087	A	G	chr8	17694702	17945990	95
chr8	17911484	17911485	rs441448	15	1	0.029	0	1	8.41e-06	-0.0363	0.0082	C	G	chr8	17694702	17945990	95
chr8	17786435	17786436	rs441757	24	1	0.028	0	1	1.71e-06	0.0984	0.0206	T	C	chr8	17694702	17945990	95
chr8	17912248	17912249	rs447024	13	1	0.029	0	1	1.2e-16	0.0647	0.0078	C	G	chr8	17694702	17945990	95
chr8	17911838	17911839	rs483159	12	1	0.029	0	1	1.85e-11	0.0646	0.0096	A	T	chr8	17694702	17945990	95
chr8	17911822	17911823	rs543449	12	1	0.029	0	1	3.91e-09	0.0424	0.0072	A	C	chr8	17694702	17945990	95
chr8	17786164	17786165	rs566773	13	1	0	0	1	1.58e-06	0.0987	0.0206	A	G	chr8	17694702	17945990	95
chr8	17926081	17926082	rs62497632	12	1	0.038	0	1	1.25e-06	-0.0353	0.0073	A	C	chr8	17694702	17945990	95
chr8	17925331	17925332	rs6586684	18	1	0.083	1	2	2.71e-05	0.031	0.0074	A	G	chr8	17694702	17945990	95
chr8	17911732	17911733	rs6988638	29	1	0.029	0	1	6.24e-15	-0.057	0.0073	C	G	chr8	17694702	17945990	95
chr8	17929698	17929699	rs7460890	144	1	0.11	2	3	7.53e-05	-0.0282	0.0071	T	G	chr8	17694702	17945990	95
chr8	17933865	17933866	rs7465287	15	0	0.056	1	1	2.8e-05	0.073	0.0174	T	C	chr8	17694702	17945990	95
chr8	17704148	17704149	rs850841	9	1	0	0	1	1.64e-05	-0.0381	0.0088	T	C	chr8	17694702	17945990	95
chr8	17704244	17704245	rs850842	7	1	0	0	1	1.6e-05	0.0381	0.0088	A	T	chr8	17694702	17945990	95
chr8	17704276	17704277	rs850843	12	1	0	0	1	2.04e-06	0.0444	0.0093	C	G	chr8	17694702	17945990	95
chr8	21814004	21814005	rs11135764	9	0	0.051	1	1	4.76e-11	0.0467	0.0071	A	G	chr8	21755155	21895070	96
chr8	21868358	21868359	rs11779558	7	1	0.09	2	3	1.13e-09	0.0434	0.0071	A	C	chr8	21755155	21895070	96
chr8	21778082	21778083	rs13439690	24	0	0.053	1	1	3.14e-10	0.0448	0.0071	T	C	chr8	21755155	21895070	96
chr8	21777791	21777792	rs35643944	14	1	0.106	2	3	1.16e-12	-0.0871	0.0122	T	C	chr8	21755155	21895070	96
chr8	21777595	21777596	rs4379446	19	1	0.085	1	2	1.67e-09	0.0433	0.0072	C	G	chr8	21755155	21895070	96
chr8	21776681	21776682	rs61494024	25	1	0.209	2	3	1.09e-12	-0.0796	0.0112	A	T	chr8	21755155	21895070	96
chr8	21776751	21776752	rs61649210	17	1	0.272	2	3	1.29e-08	-0.0413	0.0073	A	G	chr8	21755155	21895070	96
chr8	21867834	21867835	rs748350	101	1	0.195	2	3	2.4e-09	0.043	0.0072	A	G	chr8	21755155	21895070	96
chr8	124629525	124629526	rs10101723	10	0	0.034	1	1	2.37e-05	-0.0499	0.0118	T	C	chr8	124000000	125000000	97
chr8	124629394	124629395	rs117024525	6	0	0.055	1	1	7.33e-11	-0.1	0.0154	C	G	chr8	124000000	125000000	97
chr8	124629107	124629108	rs117756536	11	0	0.117	2	2	7.24e-11	0.1	0.0154	T	C	chr8	124000000	125000000	97
chr8	124498734	124498735	rs12548263	17	1	0.034	0	1	1.9e-05	0.0346	0.0081	T	G	chr8	124000000	125000000	97
chr8	124542931	124542932	rs138689397	18	1	0.026	0	1	2.27e-16	-0.1303	0.0159	T	C	chr8	124000000	125000000	97
chr8	124542519	124542520	rs17337621	59	1	0.073	1	2	2.25e-16	0.1307	0.0159	C	G	chr8	124000000	125000000	97
chr8	124543060	124543061	rs189881221	9	1	0	0	1	4.64e-16	-0.1283	0.0158	T	C	chr8	124000000	125000000	97
chr8	124551779	124551780	rs2280919	10	0	0.066	1	1	5.47e-08	0.0389	0.0072	A	G	chr8	124000000	125000000	97
chr8	124553222	124553223	rs4871385	31	1	0.153	2	3	7.74e-07	0.0445	0.009	C	G	chr8	124000000	125000000	97
chr8	124610166	124610167	rs58847541	54	1	0.034	0	1	4.63e-08	0.054	0.0099	A	G	chr8	124000000	125000000	97
chr8	124642225	124642226	rs62518561	10	1	0.026	0	1	1.64e-10	0.0985	0.0154	A	C	chr8	124000000	125000000	97
chr8	124609404	124609405	rs62520906	8	1	0.026	0	1	7.35e-13	0.1128	0.0157	T	C	chr8	124000000	125000000	97
chr8	124610021	124610022	rs62520908	40	1	0.034	0	1	5.12e-13	0.1103	0.0153	A	G	chr8	124000000	125000000	97
chr8	124628869	124628870	rs62520924	5	1	0.122	2	3	1.23e-10	0.0971	0.0151	A	C	chr8	124000000	125000000	97
chr8	124543368	124543369	rs62521280	16	1	0	0	1	4.54e-05	0.0476	0.0117	T	C	chr8	124000000	125000000	97
chr8	124547902	124547903	rs62521283	10	0	0.055	1	1	4.54e-05	-0.0472	0.0116	T	C	chr8	124000000	125000000	97
chr8	124551975	124551976	rs62521286	11	0	0.052	1	1	1.24e-16	-0.1224	0.0148	A	G	chr8	124000000	125000000	97
chr8	124552133	124552134	rs62521287	38	1	0.082	2	3	1.78e-16	0.1219	0.0148	T	C	chr8	124000000	125000000	97
chr8	124554317	124554318	rs62521288	24	1	0.205	2	3	9.79e-16	-0.1215	0.0151	A	T	chr8	124000000	125000000	97
chr8	124522753	124522754	rs6988439	19	1	0.035	0	1	1.57e-05	0.0372	0.0086	T	G	chr8	124000000	125000000	97
chr8	124549655	124549656	rs72709035	5	0	0.058	1	1	9.07e-05	-0.0578	0.0148	T	C	chr8	124000000	125000000	97
chr8	124551122	124551123	rs77114030	23	0	0.044	1	1	8.46e-16	0.122	0.0152	A	G	chr8	124000000	125000000	97
chr8	124604789	124604790	rs7832861	42	1	0.039	0	1	3.53e-13	0.1106	0.0152	A	G	chr8	124000000	125000000	97
chr8	124529377	124529378	rs7834818	380	1	0.632	3	4	8.55e-05	0.0315	0.008	A	G	chr8	124000000	125000000	97
chr8	124552303	124552304	rs7835298	35	1	0.161	2	3	4.49e-08	0.0392	0.0072	A	G	chr8	124000000	125000000	97
chr8	125854515	125854516	rs10105974	7	0	0	1	1	1.2e-05	-0.0323	0.0074	T	G	chr8	126000000	126000000	98
chr8	125859850	125859851	rs34866937	107	1	0.518	2	3	5.8e-09	0.0443	0.0076	A	G	chr8	126000000	126000000	98
chr8	125859817	125859818	rs35006907	58	1	0.46	2	3	2.76e-09	0.0454	0.0076	A	C	chr8	126000000	126000000	98
chr8	125861374	125861375	rs7461129	12	0	0.076	1	1	3.61e-09	0.0449	0.0076	T	C	chr8	126000000	126000000	98
chr8	135807332	135807333	rs72721970	13	0	0.07	1	1	2.31e-08	-0.0703	0.0126	A	G	chr8	136000000	136000000	99
chr8	135807462	135807463	rs72721971	11	0	0.028	1	1	2.11e-08	0.0705	0.0126	A	G	chr8	136000000	136000000	99
chr8	142010684	142010685	rs10093977	27	1	0.113	2	3	5.4e-07	-0.0365	0.0073	A	G	chr8	142000000	142000000	100
chr8	142011053	142011054	rs10098028	34	1	0.136	2	3	2.2e-07	0.038	0.0073	C	G	chr8	142000000	142000000	100
chr8	141703595	141703596	rs10875457	18	1	0.04	0	1	4.89e-08	-0.0392	0.0072	A	G	chr8	142000000	142000000	100
chr8	141656155	141656156	rs11166986	26	1	0.066	1	2	3.67e-08	-0.0394	0.0072	A	G	chr8	142000000	142000000	100
chr8	141656396	141656397	rs11775532	12	1	0.031	0	1	6.87e-09	-0.0417	0.0072	T	C	chr8	142000000	142000000	100
chr8	141656755	141656756	rs13266116	18	1	0.034	0	1	1.56e-08	-0.0404	0.0071	T	C	chr8	142000000	142000000	100
chr8	141685774	141685775	rs13278258	9	0	0.06	1	1	1.12e-08	0.0408	0.0071	A	G	chr8	142000000	142000000	100
chr8	141960578	141960579	rs2166869	27	1	0.034	0	1	5.14e-07	0.0361	0.0072	T	C	chr8	142000000	142000000	100
chr8	142015648	142015649	rs306951	9	0	0.047	1	1	1.41e-07	-0.0385	0.0073	T	C	chr8	142000000	142000000	100
chr8	141684170	141684171	rs3639	3	0	0.083	2	2	8.33e-06	-0.035	0.0079	T	C	chr8	142000000	142000000	100
chr8	141960115	141960116	rs72685787	16	1	0.026	0	1	8.13e-07	-0.0352	0.0071	C	G	chr8	142000000	142000000	100
chr8	141728474	141728475	rs7839832	14	1	0.073	1	2	8.13e-05	0.0312	0.0079	T	C	chr8	142000000	142000000	100
chr9	20215705	20215706	rs398471	20	0	0.053	1	1	9.88e-09	0.0426	0.0074	A	G	chr9	20190349	20239275	101
chr9	97848014	97848015	rs1011784	18	1	0.037	1	2	2.56e-05	-0.0328	0.0078	C	G	chr9	97422533	98132921	102
chr9	97848684	97848685	rs1045276	31	1	0.07	1	2	6.32e-07	0.0424	0.0085	T	C	chr9	97422533	98132921	102
chr9	97844513	97844514	rs10491560	32	1	0.055	1	2	4.4e-07	0.043	0.0085	A	G	chr9	97422533	98132921	102
chr9	97806926	97806927	rs10761370	15	1	0.056	1	2	2.16e-19	0.0655	0.0073	A	T	chr9	97422533	98132921	102
chr9	97834573	97834574	rs10761374	10	1	0.037	0	1	2.69e-05	0.033	0.0079	T	C	chr9	97422533	98132921	102
chr9	97853011	97853012	rs10761375	19	1	0.13	2	3	1.04e-05	-0.0372	0.0084	T	C	chr9	97422533	98132921	102
chr9	97855589	97855590	rs10761376	7	1	0.031	0	1	8.17e-07	0.0423	0.0086	T	C	chr9	97422533	98132921	102
chr9	97713459	97713460	rs10821415	41	1	0.11	2	3	6.06e-36	0.0905	0.0072	A	C	chr9	97422533	98132921	102
chr9	97842651	97842652	rs10821446	10	1	0.029	0	1	5.08e-07	0.0428	0.0085	A	T	chr9	97422533	98132921	102
chr9	97845505	97845506	rs10821447	24	1	0.055	1	2	3.63e-05	-0.0322	0.0078	A	G	chr9	97422533	98132921	102
chr9	97865250	97865251	rs10821450	27	1	0.047	0	1	5.39e-07	0.0431	0.0086	A	G	chr9	97422533	98132921	102
chr9	97866383	97866384	rs10821451	20	1	0.05	1	2	3.38e-16	-0.0592	0.0073	A	G	chr9	97422533	98132921	102
chr9	97630827	97630828	rs10993377	14	1	0.06	1	2	1.6e-34	0.0895	0.0073	T	C	chr9	97422533	98132921	102
chr9	97671896	97671897	rs10993390	8	1	0.06	1	2	6.92e-07	-0.0749	0.0151	A	G	chr9	97422533	98132921	102
chr9	97682075	97682076	rs10993398	7	0	0.071	1	1	3.13e-34	-0.0881	0.0072	A	T	chr9	97422533	98132921	102
chr9	97783630	97783631	rs10993456	11	1	0.034	0	1	2.83e-05	0.0539	0.0129	T	C	chr9	97422533	98132921	102
chr9	97784870	97784871	rs10993457	18	1	0	0	1	2.36e-05	-0.0543	0.0128	T	C	chr9	97422533	98132921	102
chr9	97787007	97787008	rs10993458	12	1	0.038	0	1	2.03e-05	0.0718	0.0168	A	G	chr9	97422533	98132921	102
chr9	97795176	97795177	rs10993460	25	1	0.058	1	2	1.48e-05	0.0546	0.0126	T	C	chr9	97422533	98132921	102
chr9	97807233	97807234	rs10993463	53	1	0.092	1	2	2.34e-33	0.0897	0.0075	T	C	chr9	97422533	98132921	102
chr9	97858311	97858312	rs10993475	10	1	0.043	0	1	2.57e-06	0.0377	0.008	C	G	chr9	97422533	98132921	102
chr9	97681711	97681712	rs117758620	19	0	0.121	2	2	1.45e-05	-0.0663	0.0153	T	G	chr9	97422533	98132921	102
chr9	97585365	97585366	rs11788697	5	1	0.026	0	1	2.09e-24	-0.073	0.0072	A	G	chr9	97422533	98132921	102
chr9	97443441	97443442	rs12237202	8	1	0.026	0	1	2.32e-05	-0.0483	0.0114	T	C	chr9	97422533	98132921	102
chr9	97952231	97952232	rs12338907	3	0	0.056	1	1	6.42e-06	-0.0358	0.0079	C	G	chr9	97422533	98132921	102
chr9	97786816	97786817	rs12339639	45	1	0.06	1	2	2.82e-05	-0.0539	0.0129	T	C	chr9	97422533	98132921	102
chr9	97787336	97787337	rs12344584	8	1	0.038	0	1	2.57e-05	0.0541	0.0129	A	G	chr9	97422533	98132921	102
chr9	97856467	97856468	rs12344626	22	1	0.034	0	1	9.86e-07	0.0395	0.0081	T	C	chr9	97422533	98132921	102
chr9	97785778	97785779	rs12346261	22	1	0.049	0	1	2.64e-05	-0.0541	0.0129	C	G	chr9	97422533	98132921	102
chr9	97672169	97672170	rs16911824	21	0	0.049	1	1	4.84e-13	-0.0576	0.008	C	G	chr9	97422533	98132921	102
chr9	97945796	97945797	rs171417	4	0	0	1	1	1.2e-06	-0.042	0.0087	A	C	chr9	97422533	98132921	102
chr9	97842479	97842480	rs17679141	9	1	0.029	0	1	2.84e-06	-0.0376	0.008	T	G	chr9	97422533	98132921	102
chr9	97627767	97627768	rs1867102	7	0	0.051	1	1	3.03e-25	0.0742	0.0071	A	G	chr9	97422533	98132921	102
chr9	97858151	97858152	rs1889241	17	1	0.038	0	1	2.47e-06	0.0377	0.008	T	C	chr9	97422533	98132921	102
chr9	97541332	97541333	rs2031698	32	1	0.031	0	1	4.45e-24	0.0723	0.0071	A	G	chr9	97422533	98132921	102
chr9	97833587	97833588	rs2169819	6	1	0.028	0	1	2.07e-06	0.0407	0.0086	A	C	chr9	97422533	98132921	102
chr9	97845737	97845738	rs28626189	39	1	0.069	1	2	4.33e-06	0.0369	0.008	T	C	chr9	97422533	98132921	102
chr9	97585788	97585789	rs35487382	16	1	0.034	0	1	1.36e-33	-0.0868	0.0072	A	G	chr9	97422533	98132921	102
chr9	97543251	97543252	rs356144	59	1	0.126	2	3	1.8e-06	0.1104	0.0231	T	C	chr9	97422533	98132921	102
chr9	97824566	97824567	rs3739749	23	1	0.034	0	1	8.48e-06	-0.0654	0.0147	T	C	chr9	97422533	98132921	102
chr9	97866801	97866802	rs3780561	26	1	0.049	0	1	1.04e-15	0.0582	0.0073	A	G	chr9	97422533	98132921	102
chr9	97780992	97780993	rs3802455	40	1	0.092	2	3	6.82e-06	-0.0414	0.0092	C	G	chr9	97422533	98132921	102
chr9	97867471	97867472	rs3824486	27	1	0.038	0	1	7.43e-16	0.0585	0.0073	A	G	chr9	97422533	98132921	102
chr9	97443341	97443342	rs4460442	5	1	0.026	0	1	1.56e-22	0.0742	0.0076	A	C	chr9	97422533	98132921	102
chr9	97876383	97876384	rs4647528	9	1	0.034	0	1	2.76e-15	0.0572	0.0072	A	C	chr9	97422533	98132921	102
chr9	97876346	97876347	rs4647529	11	1	0.034	0	1	1.85e-15	0.0573	0.0072	A	G	chr9	97422533	98132921	102
chr9	97873957	97873958	rs4647534	14	0	0.05	1	1	1.61e-15	0.0576	0.0072	A	G	chr9	97422533	98132921	102
chr9	97862701	97862702	rs4647554	8	1	0.03	0	1	1.5e-15	0.0579	0.0073	A	G	chr9	97422533	98132921	102
chr9	97862118	97862119	rs4647558	21	1	0.061	1	2	4.78e-16	-0.0591	0.0073	T	C	chr9	97422533	98132921	102
chr9	97849090	97849091	rs4657	23	0	0.041	1	1	2.46e-05	0.0329	0.0078	A	G	chr9	97422533	98132921	102
chr9	97670558	97670559	rs4744403	24	0	0.176	2	2	6.15e-35	0.0901	0.0073	A	T	chr9	97422533	98132921	102
chr9	97831581	97831582	rs4744436	11	1	0.029	0	1	6.62e-06	0.0462	0.0103	A	G	chr9	97422533	98132921	102
chr9	97851816	97851817	rs4744442	14	1	0.059	1	2	4.25e-05	0.032	0.0078	T	C	chr9	97422533	98132921	102
chr9	97851883	97851884	rs4744443	21	1	0.059	1	2	3.14e-06	-0.0373	0.008	T	C	chr9	97422533	98132921	102
chr9	97835938	97835939	rs7023722	12	1	0.034	0	1	4.4e-07	-0.0427	0.0085	A	C	chr9	97422533	98132921	102
chr9	97838781	97838782	rs7033633	10	1	0.038	0	1	5.12e-07	-0.0425	0.0085	A	G	chr9	97422533	98132921	102
chr9	97835769	97835770	rs7034586	21	1	0.034	0	1	3.56e-07	0.0432	0.0085	A	G	chr9	97422533	98132921	102
chr9	97837022	97837023	rs7042293	17	1	0.034	0	1	2.53e-05	-0.033	0.0078	C	G	chr9	97422533	98132921	102
chr9	97833522	97833523	rs7042320	9	1	0.028	0	1	3.65e-05	0.0323	0.0078	A	T	chr9	97422533	98132921	102
chr9	97838148	97838149	rs7046682	23	1	0.031	0	1	1.08e-05	-0.0342	0.0078	A	G	chr9	97422533	98132921	102
chr9	97821693	97821694	rs75202334	17	1	0.038	0	1	1.13e-05	0.0637	0.0145	A	G	chr9	97422533	98132921	102
chr9	97700181	97700182	rs7857915	14	1	0.034	0	1	9.26e-05	-0.0395	0.0101	A	G	chr9	97422533	98132921	102
chr9	97853235	97853236	rs7863582	53	1	0.088	1	2	2.52e-06	0.0398	0.0085	T	C	chr9	97422533	98132921	102
chr9	97857113	97857114	rs7865753	19	1	0.031	0	1	7.81e-07	-0.0424	0.0086	A	T	chr9	97422533	98132921	102
chr9	97712531	97712532	rs7870160	9	0	0.071	1	1	2.55e-20	0.0665	0.0072	C	G	chr9	97422533	98132921	102
chr9	97845908	97845909	rs7874388	29	1	0.066	1	2	2.73e-05	0.0328	0.0078	T	G	chr9	97422533	98132921	102
chr9	97769434	97769435	rs78887172	19	1	0.072	1	2	7.39e-06	-0.0655	0.0146	C	G	chr9	97422533	98132921	102
chr9	97886312	97886313	rs879559	23	1	0.026	0	1	1.05e-05	0.0351	0.008	T	G	chr9	97422533	98132921	102
chr9	97885616	97885617	rs881791	11	1	0.026	0	1	6.51e-15	0.0563	0.0072	T	C	chr9	97422533	98132921	102
chr9	97858961	97858962	rs9299428	21	1	0.036	0	1	6.73e-22	0.0693	0.0072	C	G	chr9	97422533	98132921	102
chr9	97859026	97859027	rs9299429	25	1	0.036	0	1	9.92e-07	-0.0463	0.0095	C	G	chr9	97422533	98132921	102
chr9	109623074	109623075	rs34529769	31	1	0.1	2	3	2.72e-06	-0.0394	0.0084	C	G	chr9	110000000	110000000	103
chr9	109638167	109638168	rs9299129	21	1	0.037	0	1	3.7e-05	-0.045	0.0109	A	G	chr9	110000000	110000000	103
chr9	109638198	109638199	rs9299130	10	1	0.037	0	1	3.22e-06	-0.0405	0.0087	T	C	chr9	110000000	110000000	103
chr9	127178266	127178267	rs10760361	12	1	0.029	0	1	7.03e-09	-0.0434	0.0075	T	G	chr9	127000000	127000000	104
chr9	127177736	127177737	rs2236386	81	1	0.296	2	3	9.33e-06	0.0316	0.0071	C	G	chr9	127000000	127000000	104
chr9	127177161	127177162	rs4574	7	1	0	2	3	2.62e-08	0.0401	0.0072	A	G	chr9	127000000	127000000	104
