# Supplementary material for: Identification of atrial fibrillation associated genes and functional non-coding variants
Source: Nat Commun. 2019 Oct 18;10:4755. doi: 10.1038/s41467-019-12721-5 (PMC6802215; doi:10.1038/s41467-019-12721-5)
Supplement: Supplementary file 7 — Supplementary Data 3 [file 41467_2019_12721_MOESM7_ESM.xlsx]

## Sheet: Sheet1
Supplementary Data 3: Potential variant enhancers and their target genes
Variant info										ATAC-seq and EMERGE on variant					Variant region info					Target gene of variant (PCHi-C)
chr	SNP_start	SNP_end	SNP	Pmeta	RR	95%_CI	alleles	RAF	SNP in prom(1)	LA-ATAC tags	LA-ATAC-peak	EMERGE tags	EMERGE-peak	EMERGE+ATAC	VR_chr	VR_start	VR_end	VR#	lead SNP	prom_contacted	# of gene(target gene)	target gene score
chr1	51983466	51983467	rs12039831	1.17e-05	-0.0899	0.0205	T	C	0	11	0	0.05	1	1	chr1	50814474	51992305	3	rs146518726	OSBPL9	115	14
chr1	51984552	51984553	rs191046555	8.82e-06	0.0912	0.0205	C	G	1	32	1	0.312	2	3	chr1	50814474	51992305	3	rs146518726	OSBPL9	115	14
chr1	51797723	51797724	rs35844950	4.66e-07	-0.1065	0.0211	A	G	1	25	1	0.033	0	1	chr1	50814474	51992305	3	rs146518726	EPS15	114	15
chr1	147232740	147232741	rs10465885	9.94e-07	-0.0348	0.0071	T	C	1	30	1	0.131	2	3	chr1	147000000	147000000	6	rs79187193	ACP6	230	11
chr1	147232740	147232741	rs10465885	9.94e-07	-0.0348	0.0071	T	C	1	30	1	0.131	2	3	chr1	147000000	147000000	6	rs79187193	PRKAB2	227	13
chr1	154909268	154909269	rs1109815	3.26e-25	0.0769	0.0074	A	G	1	49	1	1.299	3	4	chr1	154000000	155000000	7	rs11264280	PBXIP1	300	12
chr1	154909268	154909269	rs1109815	3.26e-25	0.0769	0.0074	A	G	1	49	1	1.299	3	4	chr1	154000000	155000000	7	rs11264280	ADAM15	308	15
chr1	154909268	154909269	rs1109815	3.26e-25	0.0769	0.0074	A	G	1	49	1	1.299	3	4	chr1	154000000	155000000	7	rs11264280	KCNN3	299	13
chr1	154909268	154909269	rs1109815	3.26e-25	0.0769	0.0074	A	G	1	49	1	1.299	3	4	chr1	154000000	155000000	7	rs11264280	ADAR	295	15
chr1	154909268	154909269	rs1109815	3.26e-25	0.0769	0.0074	A	G	1	49	1	1.299	3	4	chr1	154000000	155000000	7	rs11264280	UBE2Q1	288	13
chr1	154912300	154912301	rs11264290	7.92e-25	-0.0763	0.0074	T	C	0	13	1	0.026	0	1	chr1	154000000	155000000	7	rs11264280	UBE2Q1	288	13
chr1	154912300	154912301	rs11264290	7.92e-25	-0.0763	0.0074	T	C	0	13	1	0.026	0	1	chr1	154000000	155000000	7	rs11264280	KCNN3	299	13
chr1	154912300	154912301	rs11264290	7.92e-25	-0.0763	0.0074	T	C	0	13	1	0.026	0	1	chr1	154000000	155000000	7	rs11264280	ADAR	295	15
chr1	154912300	154912301	rs11264290	7.92e-25	-0.0763	0.0074	T	C	0	13	1	0.026	0	1	chr1	154000000	155000000	7	rs11264280	PBXIP1	300	12
chr1	154912300	154912301	rs11264290	7.92e-25	-0.0763	0.0074	T	C	0	13	1	0.026	0	1	chr1	154000000	155000000	7	rs11264280	SHC1	302	13
chr1	154914797	154914798	rs11264291	2.41e-25	-0.0787	0.0076	T	C	0	26	1	0.043	1	2	chr1	154000000	155000000	7	rs11264280	SHC1	302	13
chr1	154914797	154914798	rs11264291	2.41e-25	-0.0787	0.0076	T	C	0	26	1	0.043	1	2	chr1	154000000	155000000	7	rs11264280	UBE2Q1	288	13
chr1	154914797	154914798	rs11264291	2.41e-25	-0.0787	0.0076	T	C	0	26	1	0.043	1	2	chr1	154000000	155000000	7	rs11264280	PBXIP1	300	12
chr1	154914797	154914798	rs11264291	2.41e-25	-0.0787	0.0076	T	C	0	26	1	0.043	1	2	chr1	154000000	155000000	7	rs11264280	KCNN3	299	13
chr1	154914797	154914798	rs11264291	2.41e-25	-0.0787	0.0076	T	C	0	26	1	0.043	1	2	chr1	154000000	155000000	7	rs11264280	ADAR	295	15
chr1	154987526	154987527	rs11264295	9.49e-22	-0.0715	0.0075	T	C	0	18	0	0.068	1	1	chr1	154000000	155000000	7	rs11264280	PBXIP1	300	12
chr1	154987526	154987527	rs11264295	9.49e-22	-0.0715	0.0075	T	C	0	18	0	0.068	1	1	chr1	154000000	155000000	7	rs11264280	SHC1	302	13
chr1	154987526	154987527	rs11264295	9.49e-22	-0.0715	0.0075	T	C	0	18	0	0.068	1	1	chr1	154000000	155000000	7	rs11264280	ADAM15	308	15
chr1	154819359	154819360	rs11586348	1.25e-47	-0.1131	0.0078	A	C	0	9	1	0	0	1	chr1	154000000	155000000	7	rs11264280	KCNN3	299	13
chr1	154948327	154948328	rs12087657	7.97e-54	0.1218	0.0079	T	G	0	10	1	0.103	2	3	chr1	154000000	155000000	7	rs11264280	PBXIP1	300	12
chr1	154948327	154948328	rs12087657	7.97e-54	0.1218	0.0079	T	G	0	10	1	0.103	2	3	chr1	154000000	155000000	7	rs11264280	ADAM15	308	15
chr1	154912968	154912969	rs12095061	6.51e-25	0.0764	0.0074	A	T	0	15	1	0.026	0	1	chr1	154000000	155000000	7	rs11264280	UBE2Q1	288	13
chr1	154912968	154912969	rs12095061	6.51e-25	0.0764	0.0074	A	T	0	15	1	0.026	0	1	chr1	154000000	155000000	7	rs11264280	ADAR	295	15
chr1	154912968	154912969	rs12095061	6.51e-25	0.0764	0.0074	A	T	0	15	1	0.026	0	1	chr1	154000000	155000000	7	rs11264280	PBXIP1	300	12
chr1	154912968	154912969	rs12095061	6.51e-25	0.0764	0.0074	A	T	0	15	1	0.026	0	1	chr1	154000000	155000000	7	rs11264280	SHC1	302	13
chr1	154912968	154912969	rs12095061	6.51e-25	0.0764	0.0074	A	T	0	15	1	0.026	0	1	chr1	154000000	155000000	7	rs11264280	KCNN3	299	13
chr1	154850445	154850446	rs12144978	2.41e-26	-0.0819	0.0077	A	G	0	13	1	0.026	0	1	chr1	154000000	155000000	7	rs11264280	UBE2Q1	288	13
chr1	154850445	154850446	rs12144978	2.41e-26	-0.0819	0.0077	A	G	0	13	1	0.026	0	1	chr1	154000000	155000000	7	rs11264280	ADAR	295	15
chr1	154817687	154817688	rs1218565	3.55e-23	-0.0726	0.0073	T	C	0	97	1	0.039	0	1	chr1	154000000	155000000	7	rs11264280	KCNN3	299	13
chr1	154817687	154817688	rs1218565	3.55e-23	-0.0726	0.0073	T	C	0	97	1	0.039	0	1	chr1	154000000	155000000	7	rs11264280	ADAM15	308	15
chr1	154817573	154817574	rs1218566	3.14e-41	0.1027	0.0076	T	C	0	21	1	0.039	0	1	chr1	154000000	155000000	7	rs11264280	KCNN3	299	13
chr1	154817573	154817574	rs1218566	3.14e-41	0.1027	0.0076	T	C	0	21	1	0.039	0	1	chr1	154000000	155000000	7	rs11264280	ADAM15	308	15
chr1	154817420	154817421	rs1218567	3.76e-23	0.0727	0.0073	T	C	0	23	1	0.026	0	1	chr1	154000000	155000000	7	rs11264280	KCNN3	299	13
chr1	154817420	154817421	rs1218567	3.76e-23	0.0727	0.0073	T	C	0	23	1	0.026	0	1	chr1	154000000	155000000	7	rs11264280	ADAM15	308	15
chr1	154817008	154817009	rs1218568	2.26e-23	-0.0731	0.0073	T	C	0	42	1	0.026	0	1	chr1	154000000	155000000	7	rs11264280	KCNN3	299	13
chr1	154817008	154817009	rs1218568	2.26e-23	-0.0731	0.0073	T	C	0	42	1	0.026	0	1	chr1	154000000	155000000	7	rs11264280	ADAM15	308	15
chr1	154814197	154814198	rs12740456	5.55e-43	0.1404	0.0102	A	C	0	6	0	0.041	1	1	chr1	154000000	155000000	7	rs11264280	KCNN3	299	13
chr1	154814197	154814198	rs12740456	5.55e-43	0.1404	0.0102	A	C	0	6	0	0.041	1	1	chr1	154000000	155000000	7	rs11264280	ADAM15	308	15
chr1	154814197	154814198	rs12740456	5.55e-43	0.1404	0.0102	A	C	0	6	0	0.041	1	1	chr1	154000000	155000000	7	rs11264280	ADAR	295	15
chr1	154814353	154814354	rs13376333	7.71e-52	0.1193	0.0079	T	C	0	9	0	0.052	1	1	chr1	154000000	155000000	7	rs11264280	ADAM15	308	15
chr1	154814353	154814354	rs13376333	7.71e-52	0.1193	0.0079	T	C	0	9	0	0.052	1	1	chr1	154000000	155000000	7	rs11264280	ADAR	295	15
chr1	154814353	154814354	rs13376333	7.71e-52	0.1193	0.0079	T	C	0	9	0	0.052	1	1	chr1	154000000	155000000	7	rs11264280	KCNN3	299	13
chr1	154979973	154979974	rs150107452	2.48e-05	0.1201	0.0285	T	C	0	35	1	0.061	1	2	chr1	154000000	155000000	7	rs11264280	UBE2Q1	288	13
chr1	154979973	154979974	rs150107452	2.48e-05	0.1201	0.0285	T	C	0	35	1	0.061	1	2	chr1	154000000	155000000	7	rs11264280	KCNN3	299	13
chr1	154979973	154979974	rs150107452	2.48e-05	0.1201	0.0285	T	C	0	35	1	0.061	1	2	chr1	154000000	155000000	7	rs11264280	PBXIP1	300	12
chr1	154979973	154979974	rs150107452	2.48e-05	0.1201	0.0285	T	C	0	35	1	0.061	1	2	chr1	154000000	155000000	7	rs11264280	SHC1	302	13
chr1	154979973	154979974	rs150107452	2.48e-05	0.1201	0.0285	T	C	0	35	1	0.061	1	2	chr1	154000000	155000000	7	rs11264280	ADAM15	308	15
chr1	154984363	154984364	rs1870940	1.79e-07	0.0438	0.0084	A	G	0	28	1	0.065	1	2	chr1	154000000	155000000	7	rs11264280	SHC1	302	13
chr1	154984363	154984364	rs1870940	1.79e-07	0.0438	0.0084	A	G	0	28	1	0.065	1	2	chr1	154000000	155000000	7	rs11264280	KCNN3	299	13
chr1	154984363	154984364	rs1870940	1.79e-07	0.0438	0.0084	A	G	0	28	1	0.065	1	2	chr1	154000000	155000000	7	rs11264280	PBXIP1	300	12
chr1	154916068	154916069	rs2102423	8.6e-25	0.0763	0.0074	A	G	0	10	1	0.026	0	1	chr1	154000000	155000000	7	rs11264280	UBE2Q1	288	13
chr1	154916068	154916069	rs2102423	8.6e-25	0.0763	0.0074	A	G	0	10	1	0.026	0	1	chr1	154000000	155000000	7	rs11264280	KCNN3	299	13
chr1	154916068	154916069	rs2102423	8.6e-25	0.0763	0.0074	A	G	0	10	1	0.026	0	1	chr1	154000000	155000000	7	rs11264280	ADAM15	308	15
chr1	154995503	154995504	rs2242193	1.22e-21	-0.0713	0.0075	A	G	0	21	1	0.039	0	1	chr1	154000000	155000000	7	rs11264280	KCNN3	299	13
chr1	154995503	154995504	rs2242193	1.22e-21	-0.0713	0.0075	A	G	0	21	1	0.039	0	1	chr1	154000000	155000000	7	rs11264280	SHC1	302	13
chr1	154995503	154995504	rs2242193	1.22e-21	-0.0713	0.0075	A	G	0	21	1	0.039	0	1	chr1	154000000	155000000	7	rs11264280	PBXIP1	300	12
chr1	154990297	154990298	rs2242194	1.7e-23	0.0765	0.0077	C	G	0	19	1	0.129	2	3	chr1	154000000	155000000	7	rs11264280	SHC1	302	13
chr1	154990297	154990298	rs2242194	1.7e-23	0.0765	0.0077	C	G	0	19	1	0.129	2	3	chr1	154000000	155000000	7	rs11264280	PBXIP1	300	12
chr1	154988957	154988958	rs2242195	5.06e-34	0.09	0.0074	A	G	0	25	1	0.061	1	2	chr1	154000000	155000000	7	rs11264280	SHC1	302	13
chr1	154988957	154988958	rs2242195	5.06e-34	0.09	0.0074	A	G	0	25	1	0.061	1	2	chr1	154000000	155000000	7	rs11264280	PBXIP1	300	12
chr1	155025361	155025362	rs2306125	6e-05	0.039	0.0097	T	C	1	16	1	0.063	1	2	chr1	154000000	155000000	7	rs11264280	ADAR	295	15
chr1	155025361	155025362	rs2306125	6e-05	0.039	0.0097	T	C	1	16	1	0.063	1	2	chr1	154000000	155000000	7	rs11264280	KCNN3	299	13
chr1	155025361	155025362	rs2306125	6e-05	0.039	0.0097	T	C	1	16	1	0.063	1	2	chr1	154000000	155000000	7	rs11264280	PBXIP1	300	12
chr1	155025361	155025362	rs2306125	6e-05	0.039	0.0097	T	C	1	16	1	0.063	1	2	chr1	154000000	155000000	7	rs11264280	SHC1	302	13
chr1	155025361	155025362	rs2306125	6e-05	0.039	0.0097	T	C	1	16	1	0.063	1	2	chr1	154000000	155000000	7	rs11264280	UBE2Q1	288	13
chr1	154843347	154843348	rs2335407	3.46e-27	-0.0812	0.0075	T	C	1	16	1	0.04	0	1	chr1	154000000	155000000	7	rs11264280	UBE2Q1	288	13
chr1	154843347	154843348	rs2335407	3.46e-27	-0.0812	0.0075	T	C	1	16	1	0.04	0	1	chr1	154000000	155000000	7	rs11264280	ADAR	295	15
chr1	154843347	154843348	rs2335407	3.46e-27	-0.0812	0.0075	T	C	1	16	1	0.04	0	1	chr1	154000000	155000000	7	rs11264280	PBXIP1	300	12
chr1	154843347	154843348	rs2335407	3.46e-27	-0.0812	0.0075	T	C	1	16	1	0.04	0	1	chr1	154000000	155000000	7	rs11264280	SHC1	302	13
chr1	154843347	154843348	rs2335407	3.46e-27	-0.0812	0.0075	T	C	1	16	1	0.04	0	1	chr1	154000000	155000000	7	rs11264280	ADAM15	308	15
chr1	154843347	154843348	rs2335407	3.46e-27	-0.0812	0.0075	T	C	1	16	1	0.04	0	1	chr1	154000000	155000000	7	rs11264280	EFNA1	294	11
chr1	154843347	154843348	rs2335407	3.46e-27	-0.0812	0.0075	T	C	0	16	1	0.04	0	1	chr1	154000000	155000000	7	rs11264280	UBAP2L	283	13
chr1	154916106	154916107	rs2335409	4.06e-25	-0.0782	0.0076	A	G	0	8	1	0.026	0	1	chr1	154000000	155000000	7	rs11264280	UBE2Q1	288	13
chr1	154916106	154916107	rs2335409	4.06e-25	-0.0782	0.0076	A	G	0	8	1	0.026	0	1	chr1	154000000	155000000	7	rs11264280	KCNN3	299	13
chr1	154916106	154916107	rs2335409	4.06e-25	-0.0782	0.0076	A	G	0	8	1	0.026	0	1	chr1	154000000	155000000	7	rs11264280	ADAM15	308	15
chr1	154913723	154913724	rs34195153	4.62e-09	-0.2303	0.0393	C	G	0	26	1	0.054	1	2	chr1	154000000	155000000	7	rs11264280	UBE2Q1	288	13
chr1	154913723	154913724	rs34195153	4.62e-09	-0.2303	0.0393	C	G	0	26	1	0.054	1	2	chr1	154000000	155000000	7	rs11264280	ADAR	295	15
chr1	154913723	154913724	rs34195153	4.62e-09	-0.2303	0.0393	C	G	0	26	1	0.054	1	2	chr1	154000000	155000000	7	rs11264280	PBXIP1	300	12
chr1	154913723	154913724	rs34195153	4.62e-09	-0.2303	0.0393	C	G	0	26	1	0.054	1	2	chr1	154000000	155000000	7	rs11264280	SHC1	302	13
chr1	154913723	154913724	rs34195153	4.62e-09	-0.2303	0.0393	C	G	0	26	1	0.054	1	2	chr1	154000000	155000000	7	rs11264280	KCNN3	299	13
chr1	154812400	154812401	rs34292822	6.67e-55	0.1232	0.0079	C	G	0	33	0	0.056	1	1	chr1	154000000	155000000	7	rs11264280	KCNN3	299	13
chr1	154812400	154812401	rs34292822	6.67e-55	0.1232	0.0079	C	G	0	33	0	0.056	1	1	chr1	154000000	155000000	7	rs11264280	PBXIP1	300	12
chr1	154812400	154812401	rs34292822	6.67e-55	0.1232	0.0079	C	G	0	33	0	0.056	1	1	chr1	154000000	155000000	7	rs11264280	ADAR	295	15
chr1	154812280	154812281	rs34515871	1.19e-55	0.1253	0.008	T	C	0	34	0	0.044	1	1	chr1	154000000	155000000	7	rs11264280	KCNN3	299	13
chr1	154812280	154812281	rs34515871	1.19e-55	0.1253	0.008	T	C	0	34	0	0.044	1	1	chr1	154000000	155000000	7	rs11264280	PBXIP1	300	12
chr1	154812280	154812281	rs34515871	1.19e-55	0.1253	0.008	T	C	0	34	0	0.044	1	1	chr1	154000000	155000000	7	rs11264280	ADAR	295	15
chr1	154818403	154818404	rs36004974	1.38e-49	-0.1154	0.0078	A	G	0	19	1	0.026	0	1	chr1	154000000	155000000	7	rs11264280	KCNN3	299	13
chr1	154916566	154916567	rs41264249	8.92e-05	-0.1586	0.0405	A	G	0	6	1	0.058	1	2	chr1	154000000	155000000	7	rs11264280	ADAM15	308	15
chr1	154916566	154916567	rs41264249	8.92e-05	-0.1586	0.0405	A	G	0	6	1	0.058	1	2	chr1	154000000	155000000	7	rs11264280	UBE2Q1	288	13
chr1	154885779	154885780	rs4240874	4.31e-26	-0.0784	0.0074	T	C	0	12	1	0.028	0	1	chr1	154000000	155000000	7	rs11264280	UBE2Q1	288	13
chr1	154885779	154885780	rs4240874	4.31e-26	-0.0784	0.0074	T	C	0	12	1	0.028	0	1	chr1	154000000	155000000	7	rs11264280	KCNN3	299	13
chr1	154885782	154885783	rs4240875	5.64e-26	-0.0782	0.0074	A	G	0	16	1	0.028	0	1	chr1	154000000	155000000	7	rs11264280	UBE2Q1	288	13
chr1	154885782	154885783	rs4240875	5.64e-26	-0.0782	0.0074	A	G	0	16	1	0.028	0	1	chr1	154000000	155000000	7	rs11264280	KCNN3	299	13
chr1	154941593	154941594	rs4845401	5.62e-32	0.0914	0.0078	C	G	0	7	1	0.078	1	2	chr1	154000000	155000000	7	rs11264280	ADAR	295	15
chr1	154941593	154941594	rs4845401	5.62e-32	0.0914	0.0078	C	G	0	7	1	0.078	1	2	chr1	154000000	155000000	7	rs11264280	KCNN3	299	13
chr1	154941593	154941594	rs4845401	5.62e-32	0.0914	0.0078	C	G	0	7	1	0.078	1	2	chr1	154000000	155000000	7	rs11264280	PBXIP1	300	12
chr1	154941593	154941594	rs4845401	5.62e-32	0.0914	0.0078	C	G	0	7	1	0.078	1	2	chr1	154000000	155000000	7	rs11264280	ADAM15	308	15
chr1	154405058	154405059	rs4845619	3.21e-09	0.0421	0.0071	T	G	0	27	1	0.048	0	1	chr1	154000000	155000000	7	rs11264280	SHC1	302	13
chr1	154884142	154884143	rs4845688	3.8e-26	0.0784	0.0074	T	C	0	15	1	0.035	0	1	chr1	154000000	155000000	7	rs11264280	KCNN3	299	13
chr1	154884142	154884143	rs4845688	3.8e-26	0.0784	0.0074	T	C	0	15	1	0.035	0	1	chr1	154000000	155000000	7	rs11264280	ADAR	295	15
chr1	154884142	154884143	rs4845688	3.8e-26	0.0784	0.0074	T	C	0	15	1	0.035	0	1	chr1	154000000	155000000	7	rs11264280	UBE2Q1	288	13
chr1	154885524	154885525	rs4845689	5.43e-26	0.0782	0.0074	A	G	0	45	1	0.028	0	1	chr1	154000000	155000000	7	rs11264280	UBE2Q1	288	13
chr1	154885524	154885525	rs4845689	5.43e-26	0.0782	0.0074	A	G	0	45	1	0.028	0	1	chr1	154000000	155000000	7	rs11264280	KCNN3	299	13
chr1	154911257	154911258	rs4845693	2.24e-24	-0.0755	0.0074	T	C	1	12	1	0.054	1	2	chr1	154000000	155000000	7	rs11264280	PBXIP1	300	12
chr1	154911257	154911258	rs4845693	2.24e-24	-0.0755	0.0074	T	C	1	12	1	0.054	1	2	chr1	154000000	155000000	7	rs11264280	ADAM15	308	15
chr1	154911257	154911258	rs4845693	2.24e-24	-0.0755	0.0074	T	C	1	12	1	0.054	1	2	chr1	154000000	155000000	7	rs11264280	KCNN3	299	13
chr1	154911257	154911258	rs4845693	2.24e-24	-0.0755	0.0074	T	C	1	12	1	0.054	1	2	chr1	154000000	155000000	7	rs11264280	ADAR	295	15
chr1	154911257	154911258	rs4845693	2.24e-24	-0.0755	0.0074	T	C	1	12	1	0.054	1	2	chr1	154000000	155000000	7	rs11264280	UBE2Q1	288	13
chr1	154911651	154911652	rs4845694	3.95e-25	0.0767	0.0074	C	G	1	25	1	0.055	1	2	chr1	154000000	155000000	7	rs11264280	PBXIP1	300	12
chr1	154911651	154911652	rs4845694	3.95e-25	0.0767	0.0074	C	G	1	25	1	0.055	1	2	chr1	154000000	155000000	7	rs11264280	ADAM15	308	15
chr1	154911651	154911652	rs4845694	3.95e-25	0.0767	0.0074	C	G	1	25	1	0.055	1	2	chr1	154000000	155000000	7	rs11264280	KCNN3	299	13
chr1	154911651	154911652	rs4845694	3.95e-25	0.0767	0.0074	C	G	1	25	1	0.055	1	2	chr1	154000000	155000000	7	rs11264280	ADAR	295	15
chr1	154911651	154911652	rs4845694	3.95e-25	0.0767	0.0074	C	G	1	25	1	0.055	1	2	chr1	154000000	155000000	7	rs11264280	UBE2Q1	288	13
chr1	154911651	154911652	rs4845694	3.95e-25	0.0767	0.0074	C	G	0	25	1	0.055	1	2	chr1	154000000	155000000	7	rs11264280	SHC1	302	13
chr1	154911798	154911799	rs4845695	6.84e-27	0.0828	0.0077	A	G	0	10	1	0.035	0	1	chr1	154000000	155000000	7	rs11264280	KCNN3	299	13
chr1	154911798	154911799	rs4845695	6.84e-27	0.0828	0.0077	A	G	0	10	1	0.035	0	1	chr1	154000000	155000000	7	rs11264280	ADAR	295	15
chr1	154911798	154911799	rs4845695	6.84e-27	0.0828	0.0077	A	G	0	10	1	0.035	0	1	chr1	154000000	155000000	7	rs11264280	PBXIP1	300	12
chr1	154911798	154911799	rs4845695	6.84e-27	0.0828	0.0077	A	G	0	10	1	0.035	0	1	chr1	154000000	155000000	7	rs11264280	SHC1	302	13
chr1	154911798	154911799	rs4845695	6.84e-27	0.0828	0.0077	A	G	0	10	1	0.035	0	1	chr1	154000000	155000000	7	rs11264280	UBE2Q1	288	13
chr1	154911922	154911923	rs4845696	5.84e-25	0.0765	0.0074	A	G	0	16	1	0.031	0	1	chr1	154000000	155000000	7	rs11264280	KCNN3	299	13
chr1	154911922	154911923	rs4845696	5.84e-25	0.0765	0.0074	A	G	0	16	1	0.031	0	1	chr1	154000000	155000000	7	rs11264280	ADAR	295	15
chr1	154911922	154911923	rs4845696	5.84e-25	0.0765	0.0074	A	G	0	16	1	0.031	0	1	chr1	154000000	155000000	7	rs11264280	PBXIP1	300	12
chr1	154911922	154911923	rs4845696	5.84e-25	0.0765	0.0074	A	G	0	16	1	0.031	0	1	chr1	154000000	155000000	7	rs11264280	SHC1	302	13
chr1	154911922	154911923	rs4845696	5.84e-25	0.0765	0.0074	A	G	0	16	1	0.031	0	1	chr1	154000000	155000000	7	rs11264280	UBE2Q1	288	13
chr1	155033014	155033015	rs4845710	2.23e-05	-0.0696	0.0164	A	G	0	14	1	0.035	0	1	chr1	154000000	155000000	7	rs11264280	PBXIP1	300	12
chr1	155033014	155033015	rs4845710	2.23e-05	-0.0696	0.0164	A	G	0	14	1	0.035	0	1	chr1	154000000	155000000	7	rs11264280	KCNN3	299	13
chr1	155033014	155033015	rs4845710	2.23e-05	-0.0696	0.0164	A	G	0	14	1	0.035	0	1	chr1	154000000	155000000	7	rs11264280	SHC1	302	13
chr1	154714006	154714007	rs4999127	4.77e-16	0.0891	0.011	A	G	0	51	1	0.042	0	1	chr1	154000000	155000000	7	rs11264280	KCNN3	299	13
chr1	154714006	154714007	rs4999127	4.77e-16	0.0891	0.011	A	G	0	51	1	0.042	0	1	chr1	154000000	155000000	7	rs11264280	SHC1	302	13
chr1	154714006	154714007	rs4999127	4.77e-16	0.0891	0.011	A	G	0	51	1	0.042	0	1	chr1	154000000	155000000	7	rs11264280	UBE2Q1	288	13
chr1	154714006	154714007	rs4999127	4.77e-16	0.0891	0.011	A	G	0	51	1	0.042	0	1	chr1	154000000	155000000	7	rs11264280	PBXIP1	300	12
chr1	154980351	154980352	rs56103503	6.31e-26	-0.0823	0.0078	T	C	0	21	1	0.048	0	1	chr1	154000000	155000000	7	rs11264280	UBE2Q1	288	13
chr1	154980351	154980352	rs56103503	6.31e-26	-0.0823	0.0078	T	C	0	21	1	0.048	0	1	chr1	154000000	155000000	7	rs11264280	KCNN3	299	13
chr1	154980351	154980352	rs56103503	6.31e-26	-0.0823	0.0078	T	C	0	21	1	0.048	0	1	chr1	154000000	155000000	7	rs11264280	PBXIP1	300	12
chr1	154980351	154980352	rs56103503	6.31e-26	-0.0823	0.0078	T	C	0	21	1	0.048	0	1	chr1	154000000	155000000	7	rs11264280	SHC1	302	13
chr1	154980351	154980352	rs56103503	6.31e-26	-0.0823	0.0078	T	C	0	21	1	0.048	0	1	chr1	154000000	155000000	7	rs11264280	ADAM15	308	15
chr1	154405024	154405025	rs56383622	4.34e-08	0.0398	0.0073	A	G	0	25	1	0.031	0	1	chr1	154000000	155000000	7	rs11264280	SHC1	302	13
chr1	154910930	154910931	rs58629129	2.01e-26	0.0823	0.0077	T	C	1	13	1	0.053	1	2	chr1	154000000	155000000	7	rs11264280	PBXIP1	300	12
chr1	154910930	154910931	rs58629129	2.01e-26	0.0823	0.0077	T	C	1	13	1	0.053	1	2	chr1	154000000	155000000	7	rs11264280	ADAM15	308	15
chr1	154910930	154910931	rs58629129	2.01e-26	0.0823	0.0077	T	C	1	13	1	0.053	1	2	chr1	154000000	155000000	7	rs11264280	KCNN3	299	13
chr1	154910930	154910931	rs58629129	2.01e-26	0.0823	0.0077	T	C	1	13	1	0.053	1	2	chr1	154000000	155000000	7	rs11264280	ADAR	295	15
chr1	154910930	154910931	rs58629129	2.01e-26	0.0823	0.0077	T	C	1	13	1	0.053	1	2	chr1	154000000	155000000	7	rs11264280	UBE2Q1	288	13
chr1	154688488	154688489	rs58892549	7.61e-05	0.0675	0.0171	T	C	0	7	0	0.051	1	1	chr1	154000000	155000000	7	rs11264280	UBE2Q1	288	13
chr1	154688488	154688489	rs58892549	7.61e-05	0.0675	0.0171	T	C	0	7	0	0.051	1	1	chr1	154000000	155000000	7	rs11264280	KCNN3	299	13
chr1	154976137	154976138	rs61811895	8.66e-23	0.1004	0.0102	T	G	1	24	1	0.244	2	3	chr1	154000000	155000000	7	rs11264280	ADAR	295	15
chr1	154976137	154976138	rs61811895	8.66e-23	0.1004	0.0102	T	G	1	24	1	0.244	2	3	chr1	154000000	155000000	7	rs11264280	SHC1	302	13
chr1	154976137	154976138	rs61811895	8.66e-23	0.1004	0.0102	T	G	1	24	1	0.244	2	3	chr1	154000000	155000000	7	rs11264280	ADAM15	308	15
chr1	154976137	154976138	rs61811895	8.66e-23	0.1004	0.0102	T	G	1	24	1	0.244	2	3	chr1	154000000	155000000	7	rs11264280	PBXIP1	300	12
chr1	154976137	154976138	rs61811895	8.66e-23	0.1004	0.0102	T	G	1	24	1	0.244	2	3	chr1	154000000	155000000	7	rs11264280	UBE2Q1	288	13
chr1	154815257	154815258	rs6426987	5.24e-51	0.1161	0.0077	A	C	0	16	1	0.033	0	1	chr1	154000000	155000000	7	rs11264280	ADAM15	308	15
chr1	154815257	154815258	rs6426987	5.24e-51	0.1161	0.0077	A	C	0	16	1	0.033	0	1	chr1	154000000	155000000	7	rs11264280	ADAR	295	15
chr1	154815257	154815258	rs6426987	5.24e-51	0.1161	0.0077	A	C	0	16	1	0.033	0	1	chr1	154000000	155000000	7	rs11264280	KCNN3	299	13
chr1	154815320	154815321	rs6426988	3.33e-50	-0.1151	0.0077	C	G	0	4	1	0.033	0	1	chr1	154000000	155000000	7	rs11264280	ADAM15	308	15
chr1	154815320	154815321	rs6426988	3.33e-50	-0.1151	0.0077	C	G	0	4	1	0.033	0	1	chr1	154000000	155000000	7	rs11264280	ADAR	295	15
chr1	154815320	154815321	rs6426988	3.33e-50	-0.1151	0.0077	C	G	0	4	1	0.033	0	1	chr1	154000000	155000000	7	rs11264280	KCNN3	299	13
chr1	154400799	154400800	rs6427658	5.31e-10	0.0442	0.0071	T	C	0	30	1	0.05	1	2	chr1	154000000	155000000	7	rs11264280	SHC1	302	13
chr1	154815051	154815052	rs6658392	1.24e-47	-0.112	0.0077	T	C	0	2	1	0.033	0	1	chr1	154000000	155000000	7	rs11264280	ADAM15	308	15
chr1	154815051	154815052	rs6658392	1.24e-47	-0.112	0.0077	T	C	0	2	1	0.033	0	1	chr1	154000000	155000000	7	rs11264280	ADAR	295	15
chr1	154815051	154815052	rs6658392	1.24e-47	-0.112	0.0077	T	C	0	2	1	0.033	0	1	chr1	154000000	155000000	7	rs11264280	KCNN3	299	13
chr1	154814268	154814269	rs6666258	1.57e-51	0.1187	0.0079	C	G	0	9	0	0.052	1	1	chr1	154000000	155000000	7	rs11264280	KCNN3	299	13
chr1	154814268	154814269	rs6666258	1.57e-51	0.1187	0.0079	C	G	0	9	0	0.052	1	1	chr1	154000000	155000000	7	rs11264280	ADAM15	308	15
chr1	154814268	154814269	rs6666258	1.57e-51	0.1187	0.0079	C	G	0	9	0	0.052	1	1	chr1	154000000	155000000	7	rs11264280	ADAR	295	15
chr1	154989595	154989596	rs6673081	5.18e-29	0.0829	0.0074	T	C	0	25	1	0.133	2	3	chr1	154000000	155000000	7	rs11264280	SHC1	302	13
chr1	154989595	154989596	rs6673081	5.18e-29	0.0829	0.0074	T	C	0	25	1	0.133	2	3	chr1	154000000	155000000	7	rs11264280	PBXIP1	300	12
chr1	154983539	154983540	rs6686021	5.39e-24	-0.0784	0.0078	T	C	0	20	1	0.035	0	1	chr1	154000000	155000000	7	rs11264280	SHC1	302	13
chr1	154983539	154983540	rs6686021	5.39e-24	-0.0784	0.0078	T	C	0	20	1	0.035	0	1	chr1	154000000	155000000	7	rs11264280	KCNN3	299	13
chr1	154983539	154983540	rs6686021	5.39e-24	-0.0784	0.0078	T	C	0	20	1	0.035	0	1	chr1	154000000	155000000	7	rs11264280	PBXIP1	300	12
chr1	154913404	154913405	rs6686873	4.3e-25	0.0767	0.0074	C	G	0	21	1	0.04	0	1	chr1	154000000	155000000	7	rs11264280	UBE2Q1	288	13
chr1	154913404	154913405	rs6686873	4.3e-25	0.0767	0.0074	C	G	0	21	1	0.04	0	1	chr1	154000000	155000000	7	rs11264280	ADAR	295	15
chr1	154913404	154913405	rs6686873	4.3e-25	0.0767	0.0074	C	G	0	21	1	0.04	0	1	chr1	154000000	155000000	7	rs11264280	PBXIP1	300	12
chr1	154913404	154913405	rs6686873	4.3e-25	0.0767	0.0074	C	G	0	21	1	0.04	0	1	chr1	154000000	155000000	7	rs11264280	SHC1	302	13
chr1	154913404	154913405	rs6686873	4.3e-25	0.0767	0.0074	C	G	0	21	1	0.04	0	1	chr1	154000000	155000000	7	rs11264280	KCNN3	299	13
chr1	154815044	154815045	rs6691945	4.02e-47	0.1113	0.0077	T	C	0	2	1	0.037	0	1	chr1	154000000	155000000	7	rs11264280	ADAM15	308	15
chr1	154815044	154815045	rs6691945	4.02e-47	0.1113	0.0077	T	C	0	2	1	0.037	0	1	chr1	154000000	155000000	7	rs11264280	ADAR	295	15
chr1	154815044	154815045	rs6691945	4.02e-47	0.1113	0.0077	T	C	0	2	1	0.037	0	1	chr1	154000000	155000000	7	rs11264280	KCNN3	299	13
chr1	154401972	154401973	rs6694817	7.46e-10	0.0438	0.0071	T	C	0	23	1	0.046	0	1	chr1	154000000	155000000	7	rs11264280	SHC1	302	13
chr1	154913021	154913022	rs6699043	3.73e-25	0.0768	0.0074	T	C	0	10	1	0.026	0	1	chr1	154000000	155000000	7	rs11264280	UBE2Q1	288	13
chr1	154913021	154913022	rs6699043	3.73e-25	0.0768	0.0074	T	C	0	10	1	0.026	0	1	chr1	154000000	155000000	7	rs11264280	ADAR	295	15
chr1	154913021	154913022	rs6699043	3.73e-25	0.0768	0.0074	T	C	0	10	1	0.026	0	1	chr1	154000000	155000000	7	rs11264280	PBXIP1	300	12
chr1	154913021	154913022	rs6699043	3.73e-25	0.0768	0.0074	T	C	0	10	1	0.026	0	1	chr1	154000000	155000000	7	rs11264280	SHC1	302	13
chr1	154913021	154913022	rs6699043	3.73e-25	0.0768	0.0074	T	C	0	10	1	0.026	0	1	chr1	154000000	155000000	7	rs11264280	KCNN3	299	13
chr1	154917314	154917315	rs705094	4.38e-24	-0.0755	0.0075	A	G	0	21	1	0.035	0	1	chr1	154000000	155000000	7	rs11264280	UBE2Q1	288	13
chr1	154917314	154917315	rs705094	4.38e-24	-0.0755	0.0075	A	G	0	21	1	0.035	0	1	chr1	154000000	155000000	7	rs11264280	ADAM15	308	15
chr1	154988255	154988256	rs71628639	1.65e-05	0.1551	0.036	A	C	0	15	1	0.061	1	2	chr1	154000000	155000000	7	rs11264280	PBXIP1	300	12
chr1	154988255	154988256	rs71628639	1.65e-05	0.1551	0.036	A	C	0	15	1	0.061	1	2	chr1	154000000	155000000	7	rs11264280	SHC1	302	13
chr1	154988255	154988256	rs71628639	1.65e-05	0.1551	0.036	A	C	0	15	1	0.061	1	2	chr1	154000000	155000000	7	rs11264280	ADAM15	308	15
chr1	154911689	154911690	rs72702224	1.99e-25	-0.0805	0.0077	A	G	1	22	1	0.055	1	2	chr1	154000000	155000000	7	rs11264280	PBXIP1	300	12
chr1	154911689	154911690	rs72702224	1.99e-25	-0.0805	0.0077	A	G	1	22	1	0.055	1	2	chr1	154000000	155000000	7	rs11264280	ADAM15	308	15
chr1	154911689	154911690	rs72702224	1.99e-25	-0.0805	0.0077	A	G	1	22	1	0.055	1	2	chr1	154000000	155000000	7	rs11264280	KCNN3	299	13
chr1	154911689	154911690	rs72702224	1.99e-25	-0.0805	0.0077	A	G	1	22	1	0.055	1	2	chr1	154000000	155000000	7	rs11264280	ADAR	295	15
chr1	154911689	154911690	rs72702224	1.99e-25	-0.0805	0.0077	A	G	1	22	1	0.055	1	2	chr1	154000000	155000000	7	rs11264280	UBE2Q1	288	13
chr1	154911689	154911690	rs72702224	1.99e-25	-0.0805	0.0077	A	G	0	22	1	0.055	1	2	chr1	154000000	155000000	7	rs11264280	SHC1	302	13
chr1	154404336	154404337	rs7549250	4.33e-09	-0.0418	0.0071	T	C	0	110	1	0.084	2	3	chr1	154000000	155000000	7	rs11264280	SHC1	302	13
chr1	154404380	154404381	rs7549338	1.71e-10	0.0454	0.0071	C	G	0	27	1	0.052	1	2	chr1	154000000	155000000	7	rs11264280	SHC1	302	13
chr1	154404406	154404407	rs7553796	1.77e-10	0.0454	0.0071	A	C	0	27	1	0.066	1	2	chr1	154000000	155000000	7	rs11264280	SHC1	302	13
chr1	154816174	154816175	rs76102976	2.23e-08	-0.0608	0.0109	A	G	0	13	1	0.026	0	1	chr1	154000000	155000000	7	rs11264280	KCNN3	299	13
chr1	154816174	154816175	rs76102976	2.23e-08	-0.0608	0.0109	A	G	0	13	1	0.026	0	1	chr1	154000000	155000000	7	rs11264280	ADAM15	308	15
chr1	154983930	154983931	rs77982133	3.2e-05	-0.087	0.0209	T	C	0	22	1	0.061	1	2	chr1	154000000	155000000	7	rs11264280	SHC1	302	13
chr1	154983930	154983931	rs77982133	3.2e-05	-0.087	0.0209	T	C	0	22	1	0.061	1	2	chr1	154000000	155000000	7	rs11264280	KCNN3	299	13
chr1	154983930	154983931	rs77982133	3.2e-05	-0.087	0.0209	T	C	0	22	1	0.061	1	2	chr1	154000000	155000000	7	rs11264280	PBXIP1	300	12
chr1	154814462	154814463	rs78204256	2.28e-06	-0.1103	0.0233	A	G	0	8	0	0.052	1	1	chr1	154000000	155000000	7	rs11264280	ADAM15	308	15
chr1	154814462	154814463	rs78204256	2.28e-06	-0.1103	0.0233	A	G	0	8	0	0.052	1	1	chr1	154000000	155000000	7	rs11264280	ADAR	295	15
chr1	154814462	154814463	rs78204256	2.28e-06	-0.1103	0.0233	A	G	0	8	0	0.052	1	1	chr1	154000000	155000000	7	rs11264280	KCNN3	299	13
chr1	155023634	155023635	rs78266397	6.54e-05	-0.0372	0.0093	A	G	1	56	1	0.153	2	3	chr1	154000000	155000000	7	rs11264280	ADAR	295	15
chr1	155023634	155023635	rs78266397	6.54e-05	-0.0372	0.0093	A	G	1	56	1	0.153	2	3	chr1	154000000	155000000	7	rs11264280	KCNN3	299	13
chr1	155023634	155023635	rs78266397	6.54e-05	-0.0372	0.0093	A	G	1	56	1	0.153	2	3	chr1	154000000	155000000	7	rs11264280	PBXIP1	300	12
chr1	155023634	155023635	rs78266397	6.54e-05	-0.0372	0.0093	A	G	1	56	1	0.153	2	3	chr1	154000000	155000000	7	rs11264280	SHC1	302	13
chr1	155023634	155023635	rs78266397	6.54e-05	-0.0372	0.0093	A	G	1	56	1	0.153	2	3	chr1	154000000	155000000	7	rs11264280	UBE2Q1	288	13
chr1	155055863	155055864	rs79382812	2.09e-06	0.053	0.0112	A	G	0	15	1	0.035	0	1	chr1	154000000	155000000	7	rs11264280	SHC1	302	13
chr1	155055863	155055864	rs79382812	2.09e-06	0.053	0.0112	A	G	0	15	1	0.035	0	1	chr1	154000000	155000000	7	rs11264280	ADAR	295	15
chr1	155055863	155055864	rs79382812	2.09e-06	0.053	0.0112	A	G	0	15	1	0.035	0	1	chr1	154000000	155000000	7	rs11264280	PBXIP1	300	12
chr1	155055863	155055864	rs79382812	2.09e-06	0.053	0.0112	A	G	0	15	1	0.035	0	1	chr1	154000000	155000000	7	rs11264280	EFNA1	294	11
chr1	155055863	155055864	rs79382812	2.09e-06	0.053	0.0112	A	G	0	15	1	0.035	0	1	chr1	154000000	155000000	7	rs11264280	ADAM15	308	15
chr1	154910012	154910013	rs877343	3.25e-25	0.0769	0.0074	A	G	1	81	1	0.685	3	4	chr1	154000000	155000000	7	rs11264280	PBXIP1	300	12
chr1	154910012	154910013	rs877343	3.25e-25	0.0769	0.0074	A	G	1	81	1	0.685	3	4	chr1	154000000	155000000	7	rs11264280	ADAM15	308	15
chr1	154910012	154910013	rs877343	3.25e-25	0.0769	0.0074	A	G	1	81	1	0.685	3	4	chr1	154000000	155000000	7	rs11264280	KCNN3	299	13
chr1	154910012	154910013	rs877343	3.25e-25	0.0769	0.0074	A	G	1	81	1	0.685	3	4	chr1	154000000	155000000	7	rs11264280	ADAR	295	15
chr1	154910012	154910013	rs877343	3.25e-25	0.0769	0.0074	A	G	1	81	1	0.685	3	4	chr1	154000000	155000000	7	rs11264280	UBE2Q1	288	13
chr1	154815366	154815367	rs883905	7.94e-22	-0.0708	0.0074	A	G	0	13	1	0.033	0	1	chr1	154000000	155000000	7	rs11264280	ADAM15	308	15
chr1	154815366	154815367	rs883905	7.94e-22	-0.0708	0.0074	A	G	0	13	1	0.033	0	1	chr1	154000000	155000000	7	rs11264280	KCNN3	299	13
chr1	154991389	154991390	rs905938	4.75e-07	-0.0421	0.0084	T	C	0	13	1	0.029	0	1	chr1	154000000	155000000	7	rs11264280	PBXIP1	300	12
chr1	154991389	154991390	rs905938	4.75e-07	-0.0421	0.0084	T	C	0	13	1	0.029	0	1	chr1	154000000	155000000	7	rs11264280	SHC1	302	13
chr1	154991389	154991390	rs905938	4.75e-07	-0.0421	0.0084	T	C	0	13	1	0.029	0	1	chr1	154000000	155000000	7	rs11264280	ADAR	295	15
chr1	154991389	154991390	rs905938	4.75e-07	-0.0421	0.0084	T	C	0	13	1	0.029	0	1	chr1	154000000	155000000	7	rs11264280	KCNN3	299	13
chr1	154885255	154885256	rs906593	5.51e-26	-0.0782	0.0074	A	G	0	17	1	0.036	0	1	chr1	154000000	155000000	7	rs11264280	UBE2Q1	288	13
chr1	154885255	154885256	rs906593	5.51e-26	-0.0782	0.0074	A	G	0	17	1	0.036	0	1	chr1	154000000	155000000	7	rs11264280	KCNN3	299	13
chr1	170501167	170501168	rs16863397	5.58e-06	-0.0394	0.0087	T	C	1	70	1	1.179	3	4	chr1	170000000	171000000	8	rs72700114	KIFAP3	386	18
chr1	170501167	170501168	rs16863397	5.58e-06	-0.0394	0.0087	T	C	1	70	1	1.179	3	4	chr1	170000000	171000000	8	rs72700114	PRRX1	389	14
chr1	170501167	170501168	rs16863397	5.58e-06	-0.0394	0.0087	T	C	1	70	1	1.179	3	4	chr1	170000000	171000000	9	rs72700114	KIFAP3	386	18
chr1	170501167	170501168	rs16863397	5.58e-06	-0.0394	0.0087	T	C	1	70	1	1.179	3	4	chr1	170000000	171000000	9	rs72700114	PRRX1	389	14
chr1	203021807	203021808	rs4950876	1.61e-17	0.0624	0.0073	A	G	1	9	0	0.048	1	1	chr1	203000000	203000000	10	rs4590732	BTG2	473	12
chr1	203021807	203021808	rs4950876	1.61e-17	0.0624	0.0073	A	G	1	9	0	0.048	1	1	chr1	203000000	203000000	10	rs4590732	FMOD	466	12
chr10	65225244	65225245	rs1061259	6.34e-08	0.0485	0.009	C	G	1	32	1	0.465	2	3	chr10	64899875	65400080	12	rs7919685	JMJD1C	546	14
chr10	65225244	65225245	rs1061259	6.34e-08	0.0485	0.009	C	G	1	32	1	0.465	2	3	chr10	64899875	65400080	12	rs7919685	REEP3	552	13
chr10	65027610	65027611	rs10761731	3.78e-11	-0.0475	0.0072	A	T	1	16	0	0.188	2	2	chr10	64899875	65400080	12	rs7919685	REEP3	552	13
chr10	65028257	65028258	rs10761732	1.24e-07	0.047	0.0089	T	C	1	0	1	0.188	2	3	chr10	64899875	65400080	12	rs7919685	REEP3	552	13
chr10	65280164	65280165	rs10822179	1.19e-07	-0.0472	0.0089	T	C	1	4	1	0.034	0	1	chr10	64899875	65400080	12	rs7919685	JMJD1C	546	14
chr10	65390634	65390635	rs12218613	5.25e-09	-0.0428	0.0073	T	C	0	55	1	0.843	3	4	chr10	64899875	65400080	12	rs7919685	JMJD1C	546	14
chr10	65224510	65224511	rs2393980	4.85e-07	0.0502	0.01	C	G	1	2	0	0.095	1	1	chr10	64899875	65400080	12	rs7919685	JMJD1C	546	14
chr10	65224510	65224511	rs2393980	4.85e-07	0.0502	0.01	C	G	1	2	0	0.095	1	1	chr10	64899875	65400080	12	rs7919685	REEP3	552	13
chr10	65389209	65389210	rs36000532	3.66e-06	-0.0392	0.0085	C	G	0	87	1	0.266	2	3	chr10	64899875	65400080	12	rs7919685	JMJD1C	546	14
chr10	65280994	65280995	rs7075901	4.56e-14	0.0542	0.0072	A	C	1	132	1	0	2	3	chr10	64899875	65400080	12	rs7919685	JMJD1C	546	14
chr10	75402631	75402632	rs11000727	1.42e-09	0.0722	0.0119	A	G	0	15	1	0.029	1	2	chr10	75000225	75690059	13	rs6480708	SEC24C	583	13
chr10	75404300	75404301	rs11000728	1.31e-23	0.1028	0.0103	C	G	0	30	1	0.147	2	3	chr10	75000225	75690059	13	rs6480708	SEC24C	583	13
chr10	75404300	75404301	rs11000728	1.31e-23	0.1028	0.0103	C	G	0	30	1	0.147	2	3	chr10	75000225	75690059	13	rs6480708	FUT11	584	19
chr10	75533988	75533989	rs11000772	1.64e-21	0.0996	0.0105	T	G	1	11	1	0.036	0	1	chr10	75000225	75690059	13	rs6480708	SYNPO2L	581	23
chr10	75533988	75533989	rs11000772	1.64e-21	0.0996	0.0105	T	G	1	11	1	0.036	0	1	chr10	75000225	75690059	13	rs6480708	SEC24C	583	13
chr10	75533988	75533989	rs11000772	1.64e-21	0.0996	0.0105	T	G	1	11	1	0.036	0	1	chr10	75000225	75690059	13	rs6480708	PPP3CB	577	15
chr10	75545063	75545064	rs11000777	1.03e-21	-0.1002	0.0105	C	G	1	208	1	0.273	2	3	chr10	75000225	75690059	13	rs6480708	SYNPO2L	581	23
chr10	75545063	75545064	rs11000777	1.03e-21	-0.1002	0.0105	C	G	1	208	1	0.273	2	3	chr10	75000225	75690059	13	rs6480708	FUT11	584	19
chr10	75545063	75545064	rs11000777	1.03e-21	-0.1002	0.0105	C	G	1	208	1	0.273	2	3	chr10	75000225	75690059	13	rs6480708	PPP3CB	577	15
chr10	75647491	75647492	rs11000801	1.78e-10	0.0585	0.0092	A	C	0	33	1	0.082	2	3	chr10	75000225	75690059	13	rs6480708	VCL	589	15
chr10	75490217	75490218	rs11814282	1.63e-09	-0.0444	0.0074	T	C	0	68	1	1.037	3	4	chr10	75000225	75690059	13	rs6480708	SYNPO2L	581	23
chr10	75410052	75410053	rs12247028	2.32e-13	0.0578	0.0079	A	G	1	14	1	0.179	2	3	chr10	75000225	75690059	13	rs6480708	CHCHD1	582	13
chr10	75410052	75410053	rs12247028	2.32e-13	0.0578	0.0079	A	G	1	14	1	0.179	2	3	chr10	75000225	75690059	13	rs6480708	ANXA7	575	14
chr10	75410052	75410053	rs12247028	2.32e-13	0.0578	0.0079	A	G	1	14	1	0.179	2	3	chr10	75000225	75690059	13	rs6480708	SEC24C	583	13
chr10	75410052	75410053	rs12247028	2.32e-13	0.0578	0.0079	A	G	1	14	1	0.179	2	3	chr10	75000225	75690059	13	rs6480708	FUT11	584	19
chr10	75416789	75416790	rs12570126	4.76e-22	0.0921	0.0095	A	G	1	16	1	0.034	0	1	chr10	75000225	75690059	13	rs6480708	FUT11	584	19
chr10	75416789	75416790	rs12570126	4.76e-22	0.0921	0.0095	A	G	1	16	1	0.034	0	1	chr10	75000225	75690059	13	rs6480708	CHCHD1	582	13
chr10	75416789	75416790	rs12570126	4.76e-22	0.0921	0.0095	A	G	1	16	1	0.034	0	1	chr10	75000225	75690059	13	rs6480708	SEC24C	583	13
chr10	75174920	75174921	rs12571847	5.53e-05	-0.056	0.0139	A	T	1	15	1	0.026	0	1	chr10	75000225	75690059	13	rs6480708	FAM149B1	569	11
chr10	75174920	75174921	rs12571847	5.53e-05	-0.056	0.0139	A	T	0	15	1	0.026	0	1	chr10	75000225	75690059	13	rs6480708	SYNPO2L	581	23
chr10	75504513	75504514	rs12572278	8.7e-22	-0.1018	0.0106	A	C	1	27	1	0.161	2	3	chr10	75000225	75690059	13	rs6480708	SYNPO2L	581	23
chr10	75504513	75504514	rs12572278	8.7e-22	-0.1018	0.0106	A	C	1	27	1	0.161	2	3	chr10	75000225	75690059	13	rs6480708	FUT11	584	19
chr10	75504513	75504514	rs12572278	8.7e-22	-0.1018	0.0106	A	C	1	27	1	0.161	2	3	chr10	75000225	75690059	13	rs6480708	PPP3CB	577	15
chr10	75504512	75504513	rs12573448	2.96e-22	0.1025	0.0106	T	G	1	26	1	0	2	3	chr10	75000225	75690059	13	rs6480708	SYNPO2L	581	23
chr10	75504512	75504513	rs12573448	2.96e-22	0.1025	0.0106	T	G	1	26	1	0	2	3	chr10	75000225	75690059	13	rs6480708	FUT11	584	19
chr10	75504512	75504513	rs12573448	2.96e-22	0.1025	0.0106	T	G	1	26	1	0	2	3	chr10	75000225	75690059	13	rs6480708	PPP3CB	577	15
chr10	75570868	75570869	rs12775558	1.26e-08	0.0423	0.0074	A	G	1	25	1	0.075	2	3	chr10	75000225	75690059	13	rs6480708	SYNPO2L	581	23
chr10	75570868	75570869	rs12775558	1.26e-08	0.0423	0.0074	A	G	1	25	1	0.075	2	3	chr10	75000225	75690059	13	rs6480708	VCL	589	15
chr10	75570868	75570869	rs12775558	1.26e-08	0.0423	0.0074	A	G	1	25	1	0.075	2	3	chr10	75000225	75690059	13	rs6480708	FUT11	584	19
chr10	75570868	75570869	rs12775558	1.26e-08	0.0423	0.0074	A	G	1	25	1	0.075	2	3	chr10	75000225	75690059	13	rs6480708	CHCHD1	582	13
chr10	75671162	75671163	rs1916341	6.74e-05	0.0293	0.0073	T	G	1	18	0	0.099	1	1	chr10	75000225	75690059	13	rs6480708	VCL	589	15
chr10	75671162	75671163	rs1916341	6.74e-05	0.0293	0.0073	T	G	0	18	0	0.099	1	1	chr10	75000225	75690059	13	rs6480708	FUT11	584	19
chr10	75409877	75409878	rs2177843	4.9e-24	-0.1018	0.0101	T	C	1	74	1	0.423	2	3	chr10	75000225	75690059	13	rs6480708	CHCHD1	582	13
chr10	75409877	75409878	rs2177843	4.9e-24	-0.1018	0.0101	T	C	1	74	1	0.423	2	3	chr10	75000225	75690059	13	rs6480708	ANXA7	575	14
chr10	75409877	75409878	rs2177843	4.9e-24	-0.1018	0.0101	T	C	1	74	1	0.423	2	3	chr10	75000225	75690059	13	rs6480708	SEC24C	583	13
chr10	75409877	75409878	rs2177843	4.9e-24	-0.1018	0.0101	T	C	1	74	1	0.423	2	3	chr10	75000225	75690059	13	rs6480708	FUT11	584	19
chr10	75579510	75579511	rs2306328	2.37e-09	0.0442	0.0074	T	C	0	29	1	0.082	1	2	chr10	75000225	75690059	13	rs6480708	SYNPO2L	581	23
chr10	75636148	75636149	rs2675668	6.76e-07	0.0362	0.0073	A	G	0	22	1	0.033	0	1	chr10	75000225	75690059	13	rs6480708	FUT11	584	19
chr10	75636148	75636149	rs2675668	6.76e-07	0.0362	0.0073	A	G	0	22	1	0.033	0	1	chr10	75000225	75690059	13	rs6480708	VCL	589	15
chr10	75489843	75489844	rs28553894	2.26e-08	0.042	0.0075	A	C	0	10	1	0.072	1	2	chr10	75000225	75690059	13	rs6480708	SYNPO2L	581	23
chr10	75489844	75489845	rs28718766	2.2e-08	0.042	0.0075	A	C	0	11	1	0.072	1	2	chr10	75000225	75690059	13	rs6480708	SYNPO2L	581	23
chr10	75489721	75489722	rs28736827	1.18e-09	0.0448	0.0074	T	C	0	22	1	0.059	1	2	chr10	75000225	75690059	13	rs6480708	SYNPO2L	581	23
chr10	75406912	75406913	rs34163229	8.22e-24	-0.1022	0.0102	T	G	0	27	1	0.16	2	3	chr10	75000225	75690059	13	rs6480708	FUT11	584	19
chr10	75406141	75406142	rs3740293	3.01e-23	0.1	0.0101	A	C	0	22	1	0.332	2	3	chr10	75000225	75690059	13	rs6480708	FUT11	584	19
chr10	75406141	75406142	rs3740293	3.01e-23	0.1	0.0101	A	C	0	22	1	0.332	2	3	chr10	75000225	75690059	13	rs6480708	SEC24C	583	13
chr10	75578948	75578949	rs3843939	7.52e-22	0.1009	0.0105	T	C	0	18	1	0.052	1	2	chr10	75000225	75690059	13	rs6480708	SYNPO2L	581	23
chr10	75405635	75405636	rs41280404	1.03e-23	0.1022	0.0102	T	G	0	47	1	0.108	2	3	chr10	75000225	75690059	13	rs6480708	FUT11	584	19
chr10	75405635	75405636	rs41280404	1.03e-23	0.1022	0.0102	T	G	0	47	1	0.108	2	3	chr10	75000225	75690059	13	rs6480708	SEC24C	583	13
chr10	75007939	75007940	rs41299242	5.96e-05	0.0557	0.0139	T	C	1	11	1	0.038	0	1	chr10	75000225	75690059	13	rs6480708	FAM149B1	569	11
chr10	75007939	75007940	rs41299242	5.96e-05	0.0557	0.0139	T	C	1	11	1	0.038	0	1	chr10	75000225	75690059	13	rs6480708	ANXA7	575	14
chr10	75007939	75007940	rs41299242	5.96e-05	0.0557	0.0139	T	C	1	11	1	0.038	0	1	chr10	75000225	75690059	13	rs6480708	PPP3CB	577	15
chr10	75402788	75402789	rs4745718	3.85e-07	0.062	0.0122	T	C	0	25	1	0.05	1	2	chr10	75000225	75690059	13	rs6480708	SEC24C	583	13
chr10	75578720	75578721	rs4746151	6.74e-22	-0.101	0.0105	T	G	0	15	1	0.026	0	1	chr10	75000225	75690059	13	rs6480708	SYNPO2L	581	23
chr10	75414344	75414345	rs60212594	6.48e-27	-0.1097	0.0102	C	G	0	25	1	0.056	1	2	chr10	75000225	75690059	13	rs6480708	FUT11	584	19
chr10	75414344	75414345	rs60212594	6.48e-27	-0.1097	0.0102	C	G	0	25	1	0.056	1	2	chr10	75000225	75690059	13	rs6480708	SEC24C	583	13
chr10	75415677	75415678	rs60632610	1.04e-26	-0.1093	0.0102	T	C	1	25	1	0.386	2	3	chr10	75000225	75690059	13	rs6480708	FUT11	584	19
chr10	75415677	75415678	rs60632610	1.04e-26	-0.1093	0.0102	T	C	1	25	1	0.386	2	3	chr10	75000225	75690059	13	rs6480708	CHCHD1	582	13
chr10	75415677	75415678	rs60632610	1.04e-26	-0.1093	0.0102	T	C	1	25	1	0.386	2	3	chr10	75000225	75690059	13	rs6480708	SEC24C	583	13
chr10	75639578	75639579	rs60820984	3.88e-12	-0.0637	0.0092	T	C	0	119	1	0.057	1	2	chr10	75000225	75690059	13	rs6480708	FUT11	584	19
chr10	75639578	75639579	rs60820984	3.88e-12	-0.0637	0.0092	T	C	0	119	1	0.057	1	2	chr10	75000225	75690059	13	rs6480708	VCL	589	15
chr10	75503692	75503693	rs7076585	3.9e-09	-0.0436	0.0074	T	C	1	26	1	0.721	3	4	chr10	75000225	75690059	13	rs6480708	SYNPO2L	581	23
chr10	75503692	75503693	rs7076585	3.9e-09	-0.0436	0.0074	T	C	1	26	1	0.721	3	4	chr10	75000225	75690059	13	rs6480708	FUT11	584	19
chr10	75503692	75503693	rs7076585	3.9e-09	-0.0436	0.0074	T	C	1	26	1	0.721	3	4	chr10	75000225	75690059	13	rs6480708	PPP3CB	577	15
chr10	75504029	75504030	rs7080579	1.09e-09	0.0448	0.0073	A	T	1	118	1	1.17	3	4	chr10	75000225	75690059	13	rs6480708	SYNPO2L	581	23
chr10	75504029	75504030	rs7080579	1.09e-09	0.0448	0.0073	A	T	1	118	1	1.17	3	4	chr10	75000225	75690059	13	rs6480708	FUT11	584	19
chr10	75504029	75504030	rs7080579	1.09e-09	0.0448	0.0073	A	T	1	118	1	1.17	3	4	chr10	75000225	75690059	13	rs6480708	PPP3CB	577	15
chr10	75545117	75545118	rs79936644	9.87e-22	-0.1003	0.0105	T	C	1	129	1	0.243	2	3	chr10	75000225	75690059	13	rs6480708	SYNPO2L	581	23
chr10	75545117	75545118	rs79936644	9.87e-22	-0.1003	0.0105	T	C	1	129	1	0.243	2	3	chr10	75000225	75690059	13	rs6480708	FUT11	584	19
chr10	75545117	75545118	rs79936644	9.87e-22	-0.1003	0.0105	T	C	1	129	1	0.243	2	3	chr10	75000225	75690059	13	rs6480708	PPP3CB	577	15
chr10	75409967	75409968	rs9664184	2.57e-13	-0.0558	0.0076	T	C	1	15	1	0.224	2	3	chr10	75000225	75690059	13	rs6480708	CHCHD1	582	13
chr10	75409967	75409968	rs9664184	2.57e-13	-0.0558	0.0076	T	C	1	15	1	0.224	2	3	chr10	75000225	75690059	13	rs6480708	ANXA7	575	14
chr10	75409967	75409968	rs9664184	2.57e-13	-0.0558	0.0076	T	C	1	15	1	0.224	2	3	chr10	75000225	75690059	13	rs6480708	SEC24C	583	13
chr10	75409967	75409968	rs9664184	2.57e-13	-0.0558	0.0076	T	C	1	15	1	0.224	2	3	chr10	75000225	75690059	13	rs6480708	FUT11	584	19
chr10	75409992	75409993	rs9664186	1.06e-12	-0.0547	0.0077	T	C	1	23	1	0	2	3	chr10	75000225	75690059	13	rs6480708	CHCHD1	582	13
chr10	75409992	75409993	rs9664186	1.06e-12	-0.0547	0.0077	T	C	1	23	1	0	2	3	chr10	75000225	75690059	13	rs6480708	ANXA7	575	14
chr10	75409992	75409993	rs9664186	1.06e-12	-0.0547	0.0077	T	C	1	23	1	0	2	3	chr10	75000225	75690059	13	rs6480708	SEC24C	583	13
chr10	75409992	75409993	rs9664186	1.06e-12	-0.0547	0.0077	T	C	1	23	1	0	2	3	chr10	75000225	75690059	13	rs6480708	FUT11	584	19
chr10	103989812	103989813	rs10786662	1.99e-08	-0.0403	0.0072	C	G	0	11	0	0.081	1	1	chr10	103000000	104000000	15	rs11598047	NOLC1	698	11
chr10	103989812	103989813	rs10786662	1.99e-08	-0.0403	0.0072	C	G	0	11	0	0.081	1	1	chr10	103000000	104000000	15	rs1044258	LDB1	655	13
chr10	103824920	103824921	rs11191203	5.91e-08	-0.0526	0.0097	T	C	1	59	1	0.09	2	3	chr10	103000000	104000000	15	rs1044258	MGEA5	650	15
chr10	103824920	103824921	rs11191203	5.91e-08	-0.0526	0.0097	T	C	1	59	1	0.09	2	3	chr10	103000000	104000000	15	rs1044258	KCNIP2	652	11
chr10	103824920	103824921	rs11191203	5.91e-08	-0.0526	0.0097	T	C	1	59	1	0.09	2	3	chr10	103000000	104000000	15	rs1044258	LDB1	655	13
chr10	103603162	103603163	rs12413444	9.49e-09	-0.0459	0.008	T	G	1	35	1	0.064	1	2	chr10	103000000	104000000	15	rs11598047	LDB1	696	11
chr10	103603162	103603163	rs12413444	9.49e-09	-0.0459	0.008	T	G	1	35	1	0.064	1	2	chr10	103000000	104000000	15	rs11598047	NOLC1	698	11
chr10	103603162	103603163	rs12413444	9.49e-09	-0.0459	0.008	T	G	1	35	1	0.064	1	2	chr10	103000000	104000000	15	rs1044258	GBF1	660	12
chr10	103603162	103603163	rs12413444	9.49e-09	-0.0459	0.008	T	G	1	35	1	0.064	1	2	chr10	103000000	104000000	15	rs11598047	MGEA5	691	13
chr10	103590594	103590595	rs3781299	9.11e-09	-0.0459	0.008	A	C	0	48	1	0.175	2	3	chr10	103000000	104000000	15	rs11598047	LDB1	696	11
chr10	103590594	103590595	rs3781299	9.11e-09	-0.0459	0.008	A	C	0	48	1	0.175	2	3	chr10	103000000	104000000	15	rs1044258	NOLC1	657	13
chr10	103880118	103880119	rs61874768	1.63e-05	-0.0426	0.0099	T	G	1	47	1	1.865	3	4	chr10	103000000	104000000	15	rs1044258	KCNIP2	652	11
chr10	103880118	103880119	rs61874768	1.63e-05	-0.0426	0.0099	T	G	1	47	1	1.865	3	4	chr10	103000000	104000000	15	rs1044258	MGEA5	650	15
chr10	104000307	104000308	rs9664049	1.71e-07	-0.0381	0.0073	T	C	1	23	1	0.058	1	2	chr10	103000000	104000000	15	rs1044258	LDB1	655	13
chr10	104000307	104000308	rs9664049	1.71e-07	-0.0381	0.0073	T	C	1	23	1	0.058	1	2	chr10	103000000	104000000	15	rs1044258	TRIM8	651	11
chr10	104000307	104000308	rs9664049	1.71e-07	-0.0381	0.0073	T	C	1	23	1	0.058	1	2	chr10	103000000	104000000	15	rs1044258	KCNIP2	652	11
chr10	105472830	105472831	rs10509768	1.7e-09	-0.0889	0.0148	A	G	0	51	1	0.039	0	1	chr10	105000000	106000000	16	rs1044258	SH3PXD2A	686	11
chr10	105521705	105521706	rs10748848	1.09e-06	-0.0383	0.0078	A	G	0	21	1	0.059	1	2	chr10	105000000	106000000	16	rs11598047	SH3PXD2A	728	11
chr10	105522253	105522254	rs10786766	9.09e-07	0.0388	0.0079	T	C	0	22	0	0.057	1	1	chr10	105000000	106000000	16	rs1044258	SH3PXD2A	686	11
chr10	105250359	105250360	rs10883873	7.09e-06	-0.0458	0.0102	A	G	0	12	1	0.033	0	1	chr10	105000000	106000000	16	rs11598047	USMG5	725	11
chr10	105474652	105474653	rs10883903	5.33e-31	-0.1003	0.0087	A	G	0	16	0	0.047	1	1	chr10	105000000	106000000	16	rs1044258	SH3PXD2A	686	11
chr10	105522037	105522038	rs10883907	1.07e-06	-0.0386	0.0079	T	C	0	8	0	0.054	1	1	chr10	105000000	106000000	16	rs11598047	SH3PXD2A	728	11
chr10	105595430	105595431	rs10883922	6.41e-06	0.0343	0.0076	C	G	0	11	1	0.092	2	3	chr10	105000000	106000000	16	rs11598047	SH3PXD2A	728	11
chr10	105537349	105537350	rs1107300	5.32e-12	-0.056	0.0081	T	C	0	22	1	0.062	1	2	chr10	105000000	106000000	16	rs1044258	SH3PXD2A	686	11
chr10	105519725	105519726	rs11191797	1.12e-11	-0.059	0.0087	T	C	0	5	1	0.09	1	2	chr10	105000000	106000000	16	rs11598047	SH3PXD2A	728	11
chr10	105537782	105537783	rs11191804	8.04e-32	0.1147	0.0098	A	G	0	8	1	0.038	1	2	chr10	105000000	106000000	16	rs1044258	SH3PXD2A	686	11
chr10	105594855	105594856	rs11191820	2.97e-05	0.0332	0.008	A	G	0	9	0	0.082	1	1	chr10	105000000	106000000	16	rs11598047	SH3PXD2A	728	11
chr10	105597446	105597447	rs11191821	9.7e-05	-0.033	0.0085	A	G	0	13	1	0.08	1	2	chr10	105000000	106000000	16	rs1044258	SH3PXD2A	686	11
chr10	105511647	105511648	rs11592714	2.5e-32	0.1334	0.0113	T	C	0	37	1	0.172	2	3	chr10	105000000	106000000	16	rs1044258	SH3PXD2A	686	11
chr10	105511601	105511602	rs11592750	1.52e-32	0.1343	0.0113	C	G	0	24	1	0.172	2	3	chr10	105000000	106000000	16	rs1044258	SH3PXD2A	686	11
chr10	105512186	105512187	rs11592832	3.03e-32	0.1332	0.0113	T	C	0	12	0	0.047	1	1	chr10	105000000	106000000	16	rs1044258	SH3PXD2A	686	11
chr10	105580251	105580252	rs11594668	3.13e-19	0.1099	0.0123	T	G	0	25	0	0.061	1	1	chr10	105000000	106000000	16	rs1044258	SH3PXD2A	686	11
chr10	105481068	105481069	rs12220358	1.57e-32	-0.096	0.0081	T	G	0	13	0	0.046	1	1	chr10	105000000	106000000	16	rs11598047	SH3PXD2A	728	11
chr10	105476082	105476083	rs12244353	1.13e-14	-0.0682	0.0088	T	C	0	16	0	0.074	2	2	chr10	105000000	106000000	16	rs1044258	SH3PXD2A	686	11
chr10	105525454	105525455	rs12415349	3.93e-23	0.0914	0.0092	A	G	0	18	0	0.054	1	1	chr10	105000000	106000000	16	rs11598047	SH3PXD2A	728	11
chr10	105438331	105438332	rs12766741	6.51e-19	0.1376	0.0155	A	G	0	15	1	0.132	2	3	chr10	105000000	106000000	16	rs1044258	SH3PXD2A	686	11
chr10	105472074	105472075	rs12771336	8.67e-21	0.0982	0.0105	T	C	0	10	1	0.03	0	1	chr10	105000000	106000000	16	rs1044258	SH3PXD2A	686	11
chr10	105502410	105502411	rs12772158	3.23e-32	0.1335	0.0113	C	G	0	18	0	0.052	1	1	chr10	105000000	106000000	16	rs1044258	SH3PXD2A	686	11
chr10	105473067	105473068	rs12778211	3.17e-21	-0.0994	0.0105	C	G	0	12	0	0.055	1	1	chr10	105000000	106000000	16	rs1044258	SH3PXD2A	686	11
chr10	105502836	105502837	rs12779039	1.32e-32	-0.1344	0.0113	T	C	0	18	0	0.051	1	1	chr10	105000000	106000000	16	rs11598047	SH3PXD2A	728	11
chr10	105472989	105472990	rs17115849	8.68e-10	0.0906	0.0148	A	G	0	8	1	0.055	1	2	chr10	105000000	106000000	16	rs1044258	SH3PXD2A	686	11
chr10	105468967	105468968	rs17739429	7.14e-09	-0.0891	0.0154	A	G	0	14	0	0.055	1	1	chr10	105000000	106000000	16	rs11598047	SH3PXD2A	728	11
chr10	105510744	105510745	rs2067560	2.43e-11	-0.0581	0.0087	A	G	0	26	0	0.071	1	1	chr10	105000000	106000000	16	rs1044258	SH3PXD2A	686	11
chr10	105642803	105642804	rs2073338	2.34e-05	0.0315	0.0075	A	C	0	10	1	0.031	0	1	chr10	105000000	106000000	16	rs11598047	SLK	730	15
chr10	105476045	105476046	rs2902635	2.78e-31	-0.1008	0.0087	T	G	0	11	0	0.074	1	1	chr10	105000000	106000000	16	rs1044258	SH3PXD2A	686	11
chr10	105523416	105523417	rs34936990	8.97e-31	0.1281	0.0111	A	G	0	14	0	0.048	1	1	chr10	105000000	106000000	16	rs1044258	SH3PXD2A	686	11
chr10	105510755	105510756	rs35053579	2.51e-32	0.1334	0.0113	T	C	0	20	0	0.071	1	1	chr10	105000000	106000000	16	rs1044258	SH3PXD2A	686	11
chr10	105476760	105476761	rs35056927	3.18e-10	-0.0826	0.0131	A	G	0	7	0	0.105	2	2	chr10	105000000	106000000	16	rs11598047	SH3PXD2A	728	11
chr10	105480387	105480388	rs35176054	8.47e-41	0.1458	0.0109	A	T	0	6	1	0.104	2	3	chr10	105000000	106000000	16	rs1044258	SH3PXD2A	686	11
chr10	105553793	105553794	rs35478175	6.33e-16	-0.135	0.0167	A	C	0	4	0	0.077	1	1	chr10	105000000	106000000	16	rs1044258	SH3PXD2A	686	11
chr10	105536662	105536663	rs35696766	5.94e-32	0.1332	0.0113	T	G	0	10	1	0.026	0	1	chr10	105000000	106000000	16	rs1044258	SH3PXD2A	686	11
chr10	105677897	105677898	rs4387287	4.93e-09	0.0546	0.0093	A	C	0	204	1	0.219	2	3	chr10	105000000	106000000	16	rs11598047	SLK	730	15
chr10	105596641	105596642	rs4918058	1.81e-05	-0.0325	0.0076	C	G	0	5	0	0.055	1	1	chr10	105000000	106000000	16	rs11598047	SH3PXD2A	728	11
chr10	105475620	105475621	rs58512942	5.7e-22	0.1007	0.0104	A	G	0	12	0	0.102	2	2	chr10	105000000	106000000	16	rs1044258	SH3PXD2A	686	11
chr10	105455696	105455697	rs59208231	4.02e-15	0.1352	0.0172	A	G	0	13	1	0.038	0	1	chr10	105000000	106000000	16	rs1044258	SH3PXD2A	686	11
chr10	105421505	105421506	rs61870178	7.55e-12	0.0856	0.0125	A	G	0	107	1	0.274	2	3	chr10	105000000	106000000	16	rs1044258	USMG5	683	11
chr10	105554334	105554335	rs6584570	1.64e-07	0.057	0.0109	C	G	0	6	0	0.064	1	1	chr10	105000000	106000000	16	rs1044258	SH3PXD2A	686	11
chr10	105596007	105596008	rs67764572	1.37e-05	0.0328	0.0076	T	C	0	7	0	0.047	1	1	chr10	105000000	106000000	16	rs11598047	SH3PXD2A	728	11
chr10	105467814	105467815	rs7084804	3.85e-09	-0.0873	0.0148	T	C	0	8	0	0.06	1	1	chr10	105000000	106000000	16	rs11598047	SH3PXD2A	728	11
chr10	105508269	105508270	rs7090045	6.87e-11	-0.0572	0.0088	C	G	0	9	0	0.069	1	1	chr10	105000000	106000000	16	rs1044258	SH3PXD2A	686	11
chr10	105508502	105508503	rs71476605	2.45e-32	0.1335	0.0113	T	C	0	11	0	0.054	1	1	chr10	105000000	106000000	16	rs1044258	SH3PXD2A	686	11
chr10	105480535	105480536	rs72815789	4.48e-10	0.0478	0.0077	A	G	0	26	1	0.168	2	3	chr10	105000000	106000000	16	rs1044258	SH3PXD2A	686	11
chr10	105595797	105595798	rs73340551	6.92e-14	0.0626	0.0084	T	C	0	13	1	0.101	2	3	chr10	105000000	106000000	16	rs11598047	SH3PXD2A	728	11
chr12	32978437	32978438	rs12809354	5.48e-16	-0.081	0.01	T	C	0	17	0	0.171	2	2	chr12	32941446	33027458	22	rs12809354	PKP2	856	15
chr12	32980161	32980162	rs2045172	6.36e-16	0.0823	0.0102	T	G	0	81	1	0.135	2	3	chr12	32941446	33027458	22	rs12809354	PKP2	856	15
chr12	32981288	32981289	rs34321778	3.35e-08	-0.0851	0.0154	A	G	0	13	1	0.14	2	3	chr12	32941446	33027458	22	rs12809354	PKP2	856	15
chr12	57030686	57030687	rs1107479	2.54e-09	0.0443	0.0074	T	C	1	306	1	0.574	2	3	chr12	56983425	57171516	23	rs7978685	CS	916	13
chr12	57030686	57030687	rs1107479	2.54e-09	0.0443	0.0074	T	C	1	306	1	0.574	2	3	chr12	56983425	57171516	23	rs7978685	STAT2	921	11
chr12	57030686	57030687	rs1107479	2.54e-09	0.0443	0.0074	T	C	0	306	1	0.574	2	3	chr12	56983425	57171516	23	rs7978685	NACA	931	15
chr12	57030026	57030027	rs2255074	6.02e-09	-0.0431	0.0074	T	C	1	66	1	0.146	2	3	chr12	56983425	57171516	23	rs7978685	CS	916	13
chr12	57030026	57030027	rs2255074	6.02e-09	-0.0431	0.0074	T	C	1	66	1	0.146	2	3	chr12	56983425	57171516	23	rs7978685	STAT2	921	11
chr12	57030026	57030027	rs2255074	6.02e-09	-0.0431	0.0074	T	C	0	66	1	0.146	2	3	chr12	56983425	57171516	23	rs7978685	NACA	931	15
chr12	57036023	57036024	rs2950393	7.43e-09	0.0434	0.0075	A	G	0	16	1	0.026	0	1	chr12	56983425	57171516	23	rs7978685	STAT6	939	11
chr12	57036023	57036024	rs2950393	7.43e-09	0.0434	0.0075	A	G	0	16	1	0.026	0	1	chr12	56983425	57171516	23	rs7978685	CNPY2	918	11
chr12	57027621	57027622	rs2958124	4.13e-09	0.0436	0.0074	A	C	0	15	1	0.034	0	1	chr12	56983425	57171516	23	rs7978685	NACA	931	15
chr12	57027621	57027622	rs2958124	4.13e-09	0.0436	0.0074	A	C	0	15	1	0.034	0	1	chr12	56983425	57171516	23	rs7978685	STAT2	921	11
chr12	57081517	57081518	rs2958153	3.63e-11	0.0527	0.008	A	G	0	33	1	0.501	2	3	chr12	56983425	57171516	23	rs7978685	LRP1	937	12
chr12	57081517	57081518	rs2958153	3.63e-11	0.0527	0.008	A	G	0	33	1	0.501	2	3	chr12	56983425	57171516	23	rs7978685	NACA	931	15
chr12	57081517	57081518	rs2958153	3.63e-11	0.0527	0.008	A	G	1	33	1	0.501	2	3	chr12	56983425	57171516	23	rs7978685	STAT6	939	11
chr12	57081517	57081518	rs2958153	3.63e-11	0.0527	0.008	A	G	0	33	1	0.501	2	3	chr12	56983425	57171516	23	rs7978685	ATP5B	927	15
chr12	57119236	57119237	rs3214051	2.88e-10	-0.0462	0.0073	A	G	1	303	1	1.179	3	4	chr12	56983425	57171516	23	rs7978685	ATP5B	927	15
chr12	57119236	57119237	rs3214051	2.88e-10	-0.0462	0.0073	A	G	1	303	1	1.179	3	4	chr12	56983425	57171516	23	rs7978685	STAT6	939	11
chr12	57023284	57023285	rs941207	2.07e-10	-0.0511	0.008	C	G	1	26	1	0	2	3	chr12	56983425	57171516	23	rs7978685	RAB5B	898	12
chr12	57023284	57023285	rs941207	2.07e-10	-0.0511	0.008	C	G	1	26	1	0	2	3	chr12	56983425	57171516	23	rs7978685	LRP1	937	12
chr12	57023284	57023285	rs941207	2.07e-10	-0.0511	0.008	C	G	1	26	1	0	2	3	chr12	56983425	57171516	23	rs7978685	STAT6	939	11
chr12	69978953	69978954	rs11177730	2.12e-09	0.052	0.0087	T	C	1	20	0	0.286	2	2	chr12	69855402	70098621	24	rs35349325	LYZ	985	11
chr12	69978953	69978954	rs11177730	2.12e-09	0.052	0.0087	T	C	1	20	0	0.286	2	2	chr12	69855402	70098621	24	rs35349325	FRS2	987	12
chr12	69978953	69978954	rs11177730	2.12e-09	0.052	0.0087	T	C	1	20	0	0.286	2	2	chr12	69855402	70098621	24	rs35349325	RAB3IP	992	12
chr12	69979077	69979078	rs11177731	4.42e-10	-0.0556	0.0089	T	C	1	60	1	0	2	3	chr12	69855402	70098621	24	rs35349325	LYZ	985	11
chr12	69979077	69979078	rs11177731	4.42e-10	-0.0556	0.0089	T	C	1	60	1	0	2	3	chr12	69855402	70098621	24	rs35349325	FRS2	987	12
chr12	69979077	69979078	rs11177731	4.42e-10	-0.0556	0.0089	T	C	1	60	1	0	2	3	chr12	69855402	70098621	24	rs35349325	RAB3IP	992	12
chr12	70005534	70005535	rs11177752	1.28e-09	0.0567	0.0093	T	G	1	11	1	0.031	0	1	chr12	69855402	70098621	24	rs35349325	CNOT2	994	14
chr12	70005534	70005535	rs11177752	1.28e-09	0.0567	0.0093	T	G	1	11	1	0.031	0	1	chr12	69855402	70098621	24	rs35349325	RAB3IP	992	12
chr12	69978623	69978624	rs12319536	1.3e-10	0.0525	0.0082	A	C	1	7	0	0.079	2	2	chr12	69855402	70098621	24	rs35349325	LYZ	985	11
chr12	69978623	69978624	rs12319536	1.3e-10	0.0525	0.0082	A	C	1	7	0	0.079	2	2	chr12	69855402	70098621	24	rs35349325	FRS2	987	12
chr12	69978623	69978624	rs12319536	1.3e-10	0.0525	0.0082	A	C	1	7	0	0.079	2	2	chr12	69855402	70098621	24	rs35349325	RAB3IP	992	12
chr12	69864170	69864171	rs221070	3.96e-06	0.0381	0.0083	A	G	1	121	1	0.714	3	4	chr12	69855402	70098621	24	rs35349325	CCT2	990	15
chr12	70003439	70003440	rs28203	3.12e-07	0.041	0.008	T	C	0	17	1	0.047	0	1	chr12	69855402	70098621	24	rs35349325	RAB3IP	992	12
chr12	70003439	70003440	rs28203	3.12e-07	0.041	0.008	T	C	1	17	1	0.047	0	1	chr12	69855402	70098621	24	rs35349325	CNOT2	994	14
chr12	70051908	70051909	rs4761254	2.74e-08	0.0413	0.0074	A	T	0	22	1	0.04	1	2	chr12	69855402	70098621	24	rs35349325	RAB3IP	992	12
chr12	69980028	69980029	rs485288	9.44e-08	-0.042	0.0079	A	G	1	26	0	0.041	1	1	chr12	69855402	70098621	24	rs35349325	LYZ	985	11
chr12	69980028	69980029	rs485288	9.44e-08	-0.042	0.0079	A	G	1	26	0	0.041	1	1	chr12	69855402	70098621	24	rs35349325	FRS2	987	12
chr12	69980028	69980029	rs485288	9.44e-08	-0.042	0.0079	A	G	1	26	0	0.041	1	1	chr12	69855402	70098621	24	rs35349325	RAB3IP	992	12
chr12	70079387	70079388	rs60954668	3.71e-08	0.0409	0.0074	T	C	0	8	1	0	0	1	chr12	69855402	70098621	24	rs35349325	RAB3IP	992	12
chr12	70082357	70082358	rs710711	1.08e-07	0.0394	0.0074	A	G	1	4	1	0.026	0	1	chr12	69855402	70098621	24	rs35349325	RAB3IP	992	12
chr12	70082357	70082358	rs710711	1.08e-07	0.0394	0.0074	A	G	1	4	1	0.026	0	1	chr12	69855402	70098621	24	rs35349325	LRRC10	989	13
chr12	70082357	70082358	rs710711	1.08e-07	0.0394	0.0074	A	G	1	4	1	0.026	0	1	chr12	69855402	70098621	24	rs35349325	CCT2	990	15
chr12	70000518	70000519	rs727948	1.1e-09	0.054	0.0089	A	G	0	2	0	0.055	1	1	chr12	69855402	70098621	24	rs35349325	RAB3IP	992	12
chr12	70082903	70082904	rs775419	1.85e-10	-0.0465	0.0073	A	T	1	51	1	0.052	1	2	chr12	69855402	70098621	24	rs35349325	RAB3IP	992	12
chr12	70082903	70082904	rs775419	1.85e-10	-0.0465	0.0073	A	T	1	51	1	0.052	1	2	chr12	69855402	70098621	24	rs35349325	LRRC10	989	13
chr12	70082903	70082904	rs775419	1.85e-10	-0.0465	0.0073	A	T	1	51	1	0.052	1	2	chr12	69855402	70098621	24	rs35349325	CCT2	990	15
chr12	114798082	114798083	rs10744823	1.9e-28	0.0983	0.0089	T	C	0	9	1	0	0	1	chr12	114000000	115000000	26	rs883079	TBX5	1031	23
chr12	114629081	114629082	rs10774737	7.25e-05	0.0386	0.0097	T	G	0	26	1	0.029	0	1	chr12	114000000	115000000	26	rs12810346	TBX5	1052	21
chr12	114799863	114799864	rs11067076	6.55e-08	-0.0447	0.0083	A	T	0	24	1	0.04	0	1	chr12	114000000	115000000	26	rs883079	TBX5	1031	23
chr12	114794057	114794058	rs2113433	2.15e-29	-0.105	0.0093	T	G	0	18	1	0.031	0	1	chr12	114000000	115000000	26	rs12810346	TBX5	1052	21
chr12	114601280	114601281	rs61932374	4.69e-05	0.0416	0.0102	A	G	0	5	1	0	0	1	chr12	114000000	115000000	26	rs12810346	TBX5	1052	21
chr12	124482256	124482257	rs12303933	8.96e-09	0.044	0.0076	T	C	0	17	1	0.037	0	1	chr12	124000000	124000000	28	rs12298484	ZNF664	1094	18
chr12	124458002	124458003	rs12823740	1.36e-08	-0.0436	0.0077	A	C	1	23	1	0.164	2	3	chr12	124000000	124000000	28	rs12298484	CDK2AP1	1081	12
chr14	23890691	23890692	rs12147533	3.16e-11	-0.0672	0.0101	A	G	0	5	0	0	2	2	chr14	23847194	23920281	30	rs28631169	MYH6	1147	15
chr14	23851874	23851875	rs178636	2.42e-08	-0.0409	0.0073	A	G	0	138	1	0.075	1	2	chr14	23847194	23920281	30	rs28631169	MYH6	1147	15
chr14	23854324	23854325	rs178638	1.69e-08	-0.0413	0.0073	A	G	0	33	1	0.052	1	2	chr14	23847194	23920281	30	rs28631169	MYH6	1147	15
chr14	23874523	23874524	rs2277474	1.36e-10	0.0539	0.0084	T	C	0	55	1	0.2	2	3	chr14	23847194	23920281	30	rs28631169	MYH7	1156	15
chr14	23861811	23861812	rs365990	2.54e-13	-0.0547	0.0075	A	G	0	56	1	0.057	1	2	chr14	23847194	23920281	30	rs28631169	MYH6	1147	15
chr14	23869029	23869030	rs376439	2.02e-10	-0.0476	0.0075	A	G	0	117	1	0.355	2	3	chr14	23847194	23920281	30	rs28631169	CMTM5	1155	12
chr14	23855320	23855321	rs382872	2.01e-08	0.0661	0.0118	A	G	0	100	1	0.038	0	1	chr14	23847194	23920281	30	rs28631169	MYH6	1147	15
chr14	23855478	23855479	rs396024	1.85e-08	-0.0662	0.0118	C	G	0	99	1	0.038	0	1	chr14	23847194	23920281	30	rs28631169	MYH6	1147	15
chr14	23869028	23869029	rs403720	1.19e-09	0.0512	0.0084	T	C	0	107	1	0	2	3	chr14	23847194	23920281	30	rs28631169	CMTM5	1155	12
chr14	23868776	23868777	rs403739	1.01e-07	-0.0408	0.0077	T	C	0	75	1	0.316	2	3	chr14	23847194	23920281	30	rs28631169	CMTM5	1155	12
chr14	23870752	23870753	rs432256	5.99e-10	0.0522	0.0084	A	G	0	122	1	0.084	2	3	chr14	23847194	23920281	30	rs28631169	MYH7	1156	15
chr14	23850902	23850903	rs433673	3.83e-08	-0.0646	0.0117	A	G	0	120	1	0.034	1	2	chr14	23847194	23920281	30	rs28631169	PABPN1	1152	15
chr14	23850902	23850903	rs433673	3.83e-08	-0.0646	0.0117	A	G	0	120	1	0.034	1	2	chr14	23847194	23920281	30	rs28631169	SLC22A17	1151	12
chr14	23850902	23850903	rs433673	3.83e-08	-0.0646	0.0117	A	G	0	120	1	0.034	1	2	chr14	23847194	23920281	30	rs28631169	MYH6	1147	15
chr14	23868285	23868286	rs439735	7.39e-10	0.0519	0.0084	A	G	0	128	1	0.159	2	3	chr14	23847194	23920281	30	rs28631169	CMTM5	1155	12
chr14	23874117	23874118	rs440466	1.87e-08	-0.043	0.0076	T	C	0	55	1	0.119	2	3	chr14	23847194	23920281	30	rs28631169	MYH7	1156	15
chr14	23851400	23851401	rs453361	1.89e-07	0.0585	0.0112	T	C	0	164	1	0.094	1	2	chr14	23847194	23920281	30	rs28631169	MYH6	1147	15
chr14	23855426	23855427	rs45520434	1.26e-07	0.0601	0.0114	T	C	0	103	1	0.038	0	1	chr14	23847194	23920281	30	rs28631169	MYH6	1147	15
chr14	23892888	23892889	rs7157716	2.47e-05	-0.0328	0.0078	A	G	0	14	0	0.157	2	2	chr14	23847194	23920281	30	rs28631169	MYH6	1147	15
chr14	23848311	23848312	rs723840	1.23e-09	0.0444	0.0073	T	C	0	446	1	0.192	2	3	chr14	23847194	23920281	30	rs28631169	PABPN1	1152	15
chr14	23848311	23848312	rs723840	1.23e-09	0.0444	0.0073	T	C	0	446	1	0.192	2	3	chr14	23847194	23920281	30	rs28631169	SLC22A17	1151	12
chr14	23848311	23848312	rs723840	1.23e-09	0.0444	0.0073	T	C	0	446	1	0.192	2	3	chr14	23847194	23920281	30	rs28631169	MYH6	1147	15
chr14	23848311	23848312	rs723840	1.23e-09	0.0444	0.0073	T	C	0	446	1	0.192	2	3	chr14	23847194	23920281	30	rs28631169	MYH7	1156	15
chr14	23899027	23899028	rs735711	3.51e-11	0.0671	0.0101	T	C	0	18	0	0.12	2	2	chr14	23847194	23920281	30	rs28631169	MYH6	1147	15
chr14	23847194	23847195	rs74037001	5.93e-08	-0.059	0.0109	A	G	0	301	1	0.075	1	2	chr14	23847194	23920281	30	rs28631169	PABPN1	1152	15
chr14	23847194	23847195	rs74037001	5.93e-08	-0.059	0.0109	A	G	1	301	1	0.075	1	2	chr14	23847194	23920281	30	rs28631169	SLC22A17	1151	12
chr14	23847194	23847195	rs74037001	5.93e-08	-0.059	0.0109	A	G	1	301	1	0.075	1	2	chr14	23847194	23920281	30	rs28631169	MYH6	1147	15
chr14	23847194	23847195	rs74037001	5.93e-08	-0.059	0.0109	A	G	0	301	1	0.075	1	2	chr14	23847194	23920281	30	rs28631169	MYH7	1156	15
chr14	23890982	23890983	rs743567	1.06e-06	-0.0376	0.0077	T	G	0	9	0	0.13	2	2	chr14	23847194	23920281	30	rs28631169	MYH6	1147	15
chr14	23903703	23903704	rs75208264	2.61e-05	0.1028	0.0244	T	C	0	14	0	0.248	2	2	chr14	23847194	23920281	30	rs28631169	SLC22A17	1151	12
chr14	23903703	23903704	rs75208264	2.61e-05	0.1028	0.0244	T	C	0	14	0	0.248	2	2	chr14	23847194	23920281	30	rs28631169	MYH6	1147	15
chr14	23903703	23903704	rs75208264	2.61e-05	0.1028	0.0244	T	C	0	14	0	0.248	2	2	chr14	23847194	23920281	30	rs28631169	PABPN1	1152	15
chr14	23903703	23903704	rs75208264	2.61e-05	0.1028	0.0244	T	C	1	14	0	0.248	2	2	chr14	23847194	23920281	30	rs28631169	CMTM5	1155	12
chr14	23849530	23849531	rs75246323	3.45e-08	0.0644	0.0117	T	C	0	423	1	0.137	2	3	chr14	23847194	23920281	30	rs28631169	PABPN1	1152	15
chr14	23849530	23849531	rs75246323	3.45e-08	0.0644	0.0117	T	C	0	423	1	0.137	2	3	chr14	23847194	23920281	30	rs28631169	SLC22A17	1151	12
chr14	23849530	23849531	rs75246323	3.45e-08	0.0644	0.0117	T	C	0	423	1	0.137	2	3	chr14	23847194	23920281	30	rs28631169	MYH6	1147	15
chr14	23849530	23849531	rs75246323	3.45e-08	0.0644	0.0117	T	C	0	423	1	0.137	2	3	chr14	23847194	23920281	30	rs28631169	MYH7	1156	15
chr14	23849981	23849982	rs76324036	3.07e-08	0.0648	0.0117	A	G	0	233	1	0.121	2	3	chr14	23847194	23920281	30	rs28631169	PABPN1	1152	15
chr14	23849981	23849982	rs76324036	3.07e-08	0.0648	0.0117	A	G	0	233	1	0.121	2	3	chr14	23847194	23920281	30	rs28631169	SLC22A17	1151	12
chr14	23849981	23849982	rs76324036	3.07e-08	0.0648	0.0117	A	G	0	233	1	0.121	2	3	chr14	23847194	23920281	30	rs28631169	MYH6	1147	15
chr14	23849483	23849484	rs77265383	3.11e-08	0.0648	0.0117	T	C	0	339	1	0.137	2	3	chr14	23847194	23920281	30	rs28631169	PABPN1	1152	15
chr14	23849483	23849484	rs77265383	3.11e-08	0.0648	0.0117	T	C	0	339	1	0.137	2	3	chr14	23847194	23920281	30	rs28631169	SLC22A17	1151	12
chr14	23849483	23849484	rs77265383	3.11e-08	0.0648	0.0117	T	C	0	339	1	0.137	2	3	chr14	23847194	23920281	30	rs28631169	MYH6	1147	15
chr14	23849483	23849484	rs77265383	3.11e-08	0.0648	0.0117	T	C	0	339	1	0.137	2	3	chr14	23847194	23920281	30	rs28631169	MYH7	1156	15
chr14	23854155	23854156	rs8004990	2.19e-08	0.0658	0.0118	A	G	0	98	1	0.034	0	1	chr14	23847194	23920281	30	rs28631169	MYH6	1147	15
chr14	23857351	23857352	rs8022522	1.11e-08	0.0445	0.0078	A	G	0	102	1	0.05	2	3	chr14	23847194	23920281	30	rs28631169	MYH6	1147	15
chr14	23878279	23878280	rs9788443	7.29e-05	-0.0634	0.016	T	C	0	47	1	0.755	3	4	chr14	23847194	23920281	30	rs28631169	PABPN1	1152	15
chr14	32980797	32980798	rs10142412	1.86e-05	-0.0357	0.0083	C	G	0	20	1	0.032	0	1	chr14	32898974	33000955	31	rs2145587	ARHGAP5	1214	15
chr14	35184323	35184324	rs10141892	2.78e-10	0.046	0.0073	T	C	1	20	1	0.277	2	3	chr14	35156561	35209375	32	rs73241997	PPP2R3C	1226	12
chr14	35184323	35184324	rs10141892	2.78e-10	0.046	0.0073	T	C	1	20	1	0.277	2	3	chr14	35156561	35209375	32	rs73241997	SRP54	1228	14
chr14	35181146	35181147	rs11539496	2.55e-12	-0.0674	0.0096	A	G	1	3	0	0.085	1	1	chr14	35156561	35209375	32	rs73241997	PPP2R3C	1226	12
chr14	35181146	35181147	rs11539496	2.55e-12	-0.0674	0.0096	A	G	1	3	0	0.085	1	1	chr14	35156561	35209375	32	rs73241997	SRP54	1228	14
chr14	35183213	35183214	rs11624278	5.14e-05	-0.0543	0.0134	T	C	1	67	1	0.364	2	3	chr14	35156561	35209375	32	rs73241997	PPP2R3C	1226	12
chr14	35183213	35183214	rs11624278	5.14e-05	-0.0543	0.0134	T	C	1	67	1	0.364	2	3	chr14	35156561	35209375	32	rs73241997	SRP54	1228	14
chr14	35183888	35183889	rs117211470	2.37e-11	-0.0656	0.0098	C	G	1	307	1	1.489	3	4	chr14	35156561	35209375	32	rs73241997	PPP2R3C	1226	12
chr14	35183888	35183889	rs117211470	2.37e-11	-0.0656	0.0098	C	G	1	307	1	1.489	3	4	chr14	35156561	35209375	32	rs73241997	SRP54	1228	14
chr14	35184228	35184229	rs17525727	1.42e-11	0.0667	0.0099	T	C	1	22	1	0.277	3	4	chr14	35156561	35209375	32	rs73241997	PPP2R3C	1226	12
chr14	35184228	35184229	rs17525727	1.42e-11	0.0667	0.0099	T	C	1	22	1	0.277	3	4	chr14	35156561	35209375	32	rs73241997	SRP54	1228	14
chr14	35184936	35184937	rs72677087	2.07e-05	-0.058	0.0136	A	G	1	7	1	0.043	0	1	chr14	35156561	35209375	32	rs73241997	PPP2R3C	1226	12
chr14	35184936	35184937	rs72677087	2.07e-05	-0.058	0.0136	A	G	1	7	1	0.043	0	1	chr14	35156561	35209375	32	rs73241997	SRP54	1228	14
chr14	35184788	35184789	rs8005011	4.95e-05	-0.0297	0.0073	C	G	1	12	1	0.043	1	2	chr14	35156561	35209375	32	rs73241997	PPP2R3C	1226	12
chr14	35184788	35184789	rs8005011	4.95e-05	-0.0297	0.0073	C	G	1	12	1	0.043	1	2	chr14	35156561	35209375	32	rs73241997	SRP54	1228	14
chr14	35184541	35184542	rs8005490	1.94e-10	0.0465	0.0073	T	C	1	23	1	0.1	2	3	chr14	35156561	35209375	32	rs73241997	PPP2R3C	1226	12
chr14	35184541	35184542	rs8005490	1.94e-10	0.0465	0.0073	T	C	1	23	1	0.1	2	3	chr14	35156561	35209375	32	rs73241997	SRP54	1228	14
chr14	35181786	35181787	rs9789	1.51e-12	-0.068	0.0096	T	C	1	21	0	0.035	2	2	chr14	35156561	35209375	32	rs73241997	PPP2R3C	1226	12
chr14	35181786	35181787	rs9789	1.51e-12	-0.068	0.0096	T	C	1	21	0	0.035	2	2	chr14	35156561	35209375	32	rs73241997	SRP54	1228	14
chr14	64855041	64855042	rs1076991	5.34e-09	0.0425	0.0073	T	C	1	251	1	0.219	2	3	chr14	64612845	64878265	33	rs2738413	ZBTB25	1250	12
chr14	64681193	64681194	rs1152590	6.01e-22	-0.0709	0.0074	T	C	1	15	1	0.069	1	2	chr14	64612845	64878265	33	rs2738413	SYNE2	1246	23
chr14	64680848	64680849	rs1152591	4.15e-29	0.0802	0.0072	A	G	1	23	0	0.05	1	1	chr14	64612845	64878265	33	rs2738413	SYNE2	1246	23
chr14	64761917	64761918	rs1271572	1.53e-09	0.0487	0.0081	A	C	1	5	1	0.069	1	2	chr14	64612845	64878265	33	rs2738413	SYNE2	1246	23
chr14	64664758	64664759	rs2027094	1.82e-16	-0.0619	0.0075	T	C	0	5	1	0.038	0	1	chr14	64612845	64878265	33	rs2738413	SYNE2	1246	23
chr14	64663083	64663084	rs2781379	6.22e-17	0.0626	0.0075	T	C	0	10	1	0.05	1	2	chr14	64612845	64878265	33	rs2738413	SYNE2	1246	23
chr14	64855425	64855426	rs35020344	7.11e-13	-0.0519	0.0072	A	G	1	22	1	0	2	3	chr14	64612845	64878265	33	rs2738413	ZBTB25	1250	12
chr14	64664576	64664577	rs7143846	3.04e-07	0.0782	0.0153	A	G	0	7	1	0.034	0	1	chr14	64612845	64878265	33	rs2738413	SYNE2	1246	23
chr14	64665060	64665061	rs7148637	8.26e-14	-0.0576	0.0077	A	C	0	13	1	0.047	1	2	chr14	64612845	64878265	33	rs2738413	SYNE2	1246	23
chr14	64682646	64682647	rs79988539	9.06e-07	0.0753	0.0153	A	G	1	19	1	0.067	1	2	chr14	64612845	64878265	33	rs2738413	SYNE2	1246	23
chr14	77421660	77421661	rs4399486	6.14e-08	-0.0465	0.0086	T	C	0	13	1	0.031	0	1	chr14	77421660	77430681	34	rs10873299	IRF2BPL	1280	12
chr14	77429105	77429106	rs4899629	2.85e-09	0.0456	0.0077	T	C	0	9	0	0.056	1	1	chr14	77421660	77430681	34	rs10873299	IRF2BPL	1280	12
chr14	77429104	77429105	rs4903521	1.72e-09	0.0463	0.0077	T	G	0	10	0	0	1	1	chr14	77421660	77430681	34	rs10873299	IRF2BPL	1280	12
chr14	77422803	77422804	rs6574341	6.12e-08	-0.0419	0.0077	T	C	0	115	1	0.445	2	3	chr14	77421660	77430681	34	rs10873299	IRF2BPL	1280	12
chr14	77422815	77422816	rs75851851	1.08e-05	0.0459	0.0104	T	C	0	129	1	0.445	2	3	chr14	77421660	77430681	34	rs10873299	IRF2BPL	1280	12
chr14	77427469	77427470	rs8181996	1e-10	-0.0485	0.0075	C	G	0	27	1	0.053	1	2	chr14	77421660	77430681	34	rs10873299	IRF2BPL	1280	12
chr15	63887644	63887645	rs62012782	2.46e-07	0.0516	0.01	T	C	1	18	1	0.06	1	2	chr15	63800013	63888113	35	rs62011291	DAPK2	1315	13
chr15	63887644	63887645	rs62012782	2.46e-07	0.0516	0.01	T	C	1	18	1	0.06	1	2	chr15	63800013	63888113	35	rs62011291	USP3	1306	11
chr15	73662855	73662856	rs11630367	1.5e-26	-0.1027	0.0096	A	G	0	6	0	0.06	1	1	chr15	73381846	73691202	37	rs7172038	NPTN	1383	15
chr15	73657267	73657268	rs11634918	3.67e-13	-0.0974	0.0134	T	G	0	12	0	0.062	1	1	chr15	73381846	73691202	37	rs7172038	NPTN	1383	15
chr15	73651202	73651203	rs11636411	5.71e-14	-0.1051	0.014	T	C	0	6	0	0.051	1	1	chr15	73381846	73691202	37	rs7172038	NPTN	1383	15
chr15	73651380	73651381	rs11636462	6.04e-14	-0.105	0.014	T	G	0	7	0	0.034	1	1	chr15	73381846	73691202	37	rs7172038	NPTN	1383	15
chr15	73681648	73681649	rs11636535	7.25e-19	-0.0754	0.0085	T	C	0	7	1	0	0	1	chr15	73381846	73691202	37	rs7172038	NPTN	1383	15
chr15	73669313	73669314	rs142222485	1.1e-12	0.0979	0.0138	A	G	0	28	1	0	0	1	chr15	73381846	73691202	37	rs7172038	NPTN	1383	15
chr15	73663040	73663041	rs3784813	9.95e-25	-0.0874	0.0085	T	C	0	8	0	0.061	1	1	chr15	73381846	73691202	37	rs7172038	NPTN	1383	15
chr15	73632869	73632870	rs512943	9.29e-08	0.0646	0.0121	T	C	0	10	0	0.053	1	1	chr15	73381846	73691202	37	rs7172038	CD276	1376	11
chr15	73666730	73666731	rs59322618	3.07e-13	0.0967	0.0133	T	C	0	14	1	0.1	2	3	chr15	73381846	73691202	37	rs7172038	NPTN	1383	15
chr15	73623193	73623194	rs62015504	1.35e-05	-0.0324	0.0075	T	C	0	9	0	0.048	1	1	chr15	73381846	73691202	37	rs7172038	NPTN	1383	15
chr15	73682691	73682692	rs6495062	1.61e-18	-0.0749	0.0085	T	C	0	13	1	0.063	1	2	chr15	73381846	73691202	37	rs7172038	NPTN	1383	15
chr15	73682708	73682709	rs6495063	1.46e-18	0.0752	0.0086	T	G	0	8	1	0.063	1	2	chr15	73381846	73691202	37	rs7172038	NPTN	1383	15
chr15	73682867	73682868	rs6495064	1.38e-19	-0.0771	0.0085	T	C	0	13	1	0.035	0	1	chr15	73381846	73691202	37	rs7172038	NPTN	1383	15
chr15	73667255	73667256	rs7172038	1.34e-27	-0.1046	0.0096	T	G	0	112	1	0.372	2	3	chr15	73381846	73691202	37	rs7172038	NPTN	1383	15
chr15	73661687	73661688	rs7172796	5.16e-27	-0.1033	0.0096	T	G	0	15	0	0.115	2	2	chr15	73381846	73691202	37	rs7172038	NPTN	1383	15
chr15	73680301	73680302	rs7174643	2.81e-19	-0.0762	0.0085	A	C	0	21	1	0.063	1	2	chr15	73381846	73691202	37	rs7172038	NPTN	1383	15
chr15	73668046	73668047	rs7178084	3.09e-26	-0.0909	0.0086	T	C	0	19	1	0.287	2	3	chr15	73381846	73691202	37	rs7172038	NPTN	1383	15
chr15	73657063	73657064	rs74022954	1.13e-13	0.0992	0.0134	T	C	0	5	0	0.051	1	1	chr15	73381846	73691202	37	rs7172038	NPTN	1383	15
chr15	73663239	73663240	rs74022957	2.53e-14	0.0964	0.0127	A	G	0	11	0	0.048	1	1	chr15	73381846	73691202	37	rs7172038	NPTN	1383	15
chr15	73680843	73680844	rs75372618	4.08e-14	-0.0967	0.0128	A	G	0	58	1	0.142	2	3	chr15	73381846	73691202	37	rs7172038	NPTN	1383	15
chr15	73668728	73668729	rs76495120	7.03e-13	0.097	0.0135	T	C	0	22	1	0.073	1	2	chr15	73381846	73691202	37	rs7172038	NPTN	1383	15
chr15	73634582	73634583	rs77688257	1.57e-14	0.1075	0.014	A	G	0	19	1	0.068	1	2	chr15	73381846	73691202	37	rs7172038	CD276	1376	11
chr15	73655236	73655237	rs78152326	1.17e-13	0.1021	0.0138	A	C	0	19	0	0.094	1	1	chr15	73381846	73691202	37	rs7172038	NPTN	1383	15
chr15	73631288	73631289	rs8027745	1.39e-14	0.1078	0.014	A	G	0	13	0	0.057	1	1	chr15	73381846	73691202	37	rs7172038	NPTN	1383	15
chr15	73631288	73631289	rs8027745	1.39e-14	0.1078	0.014	A	G	0	13	0	0.057	1	1	chr15	73381846	73691202	37	rs7172038	HCN4	1381	12
chr15	73631701	73631702	rs8032565	1.04e-14	0.1082	0.014	A	G	0	15	0	0	1	1	chr15	73381846	73691202	37	rs7172038	NPTN	1383	15
chr15	73631701	73631702	rs8032565	1.04e-14	0.1082	0.014	A	G	0	15	0	0	1	1	chr15	73381846	73691202	37	rs7172038	HCN4	1381	12
chr16	2014130	2014131	rs11643780	1.92e-07	0.0647	0.0124	A	C	1	20	1	0.108	2	3	chr16	2003016	2140972	40	rs2286466	HAGH	1540	11
chr16	2014130	2014131	rs11643780	1.92e-07	0.0647	0.0124	A	C	0	20	1	0.108	2	3	chr16	2003016	2140972	40	rs2286466	MRPS34	1536	11
chr16	2003016	2003017	rs140185678	5.57e-14	0.1813	0.0241	A	G	1	15	1	0.053	1	2	chr16	2003016	2140972	40	rs2286466	TSC2	1552	11
chr16	2003399	2003400	rs2023274	1.43e-06	-0.0418	0.0087	T	G	1	6	1	0.031	0	1	chr16	2003016	2140972	40	rs2286466	TSC2	1552	11
chr16	2014283	2014284	rs2286466	3.53e-14	-0.0718	0.0095	A	G	1	19	1	0.207	2	3	chr16	2003016	2140972	40	rs2286466	HAGH	1540	11
chr16	2014283	2014284	rs2286466	3.53e-14	-0.0718	0.0095	A	G	0	19	1	0.207	2	3	chr16	2003016	2140972	40	rs2286466	MRPS34	1536	11
chr16	2014954	2014955	rs2302176	7.36e-09	0.0423	0.0073	T	C	1	316	1	1.17	3	4	chr16	2003016	2140972	40	rs2286466	HAGH	1540	11
chr16	2014954	2014955	rs2302176	7.36e-09	0.0423	0.0073	T	C	0	316	1	1.17	3	4	chr16	2003016	2140972	40	rs2286466	MRPS34	1536	11
chr16	2014979	2014980	rs2302177	8.93e-09	0.0423	0.0073	T	G	1	199	1	1.17	3	4	chr16	2003016	2140972	40	rs2286466	HAGH	1540	11
chr16	2014979	2014980	rs2302177	8.93e-09	0.0423	0.0073	T	G	0	199	1	1.17	3	4	chr16	2003016	2140972	40	rs2286466	MRPS34	1536	11
chr16	2004718	2004719	rs2815301	8.91e-14	-0.0689	0.0092	T	C	1	114	1	0.136	2	3	chr16	2003016	2140972	40	rs2286466	TSC2	1552	11
chr16	2014424	2014425	rs403609	2.31e-08	-0.0411	0.0074	C	G	1	45	1	0.207	2	3	chr16	2003016	2140972	40	rs2286466	HAGH	1540	11
chr16	2014424	2014425	rs403609	2.31e-08	-0.0411	0.0074	C	G	0	45	1	0.207	2	3	chr16	2003016	2140972	40	rs2286466	MRPS34	1536	11
chr16	2014031	2014032	rs6366	6.49e-14	-0.071	0.0095	C	G	1	7	1	0.108	2	3	chr16	2003016	2140972	40	rs2286466	HAGH	1540	11
chr16	2014031	2014032	rs6366	6.49e-14	-0.071	0.0095	C	G	0	7	1	0.108	2	3	chr16	2003016	2140972	40	rs2286466	MRPS34	1536	11
chr16	2016479	2016480	rs7192722	4.68e-09	0.0431	0.0073	A	G	1	7	1	0.026	0	1	chr16	2003016	2140972	40	rs2286466	HAGH	1540	11
chr16	2016479	2016480	rs7192722	4.68e-09	0.0431	0.0073	A	G	1	7	1	0.026	0	1	chr16	2003016	2140972	40	rs2286466	MRPS34	1536	11
chr16	2011126	2011127	rs758335	4.92e-13	-0.0684	0.0095	A	G	0	14	1	0.051	1	2	chr16	2003016	2140972	40	rs2286466	HAGH	1540	11
chr17	7386428	7386429	rs11078680	2.34e-08	-0.0403	0.0072	A	G	1	30	1	0.138	2	3	chr17	7213694	7525001	42	rs8073937	SENP3	1713	11
chr17	7386428	7386429	rs11078680	2.34e-08	-0.0403	0.0072	A	G	1	30	1	0.138	2	3	chr17	7213694	7525001	42	rs8073937	EIF5A	1690	13
chr17	7383082	7383083	rs111259369	5.68e-05	0.0357	0.0089	T	C	1	46	1	0.148	2	3	chr17	7213694	7525001	42	rs8073937	SENP3	1713	11
chr17	7383082	7383083	rs111259369	5.68e-05	0.0357	0.0089	T	C	1	46	1	0.148	2	3	chr17	7213694	7525001	42	rs8073937	EIF4A1	1714	15
chr17	7383082	7383083	rs111259369	5.68e-05	0.0357	0.0089	T	C	1	46	1	0.148	2	3	chr17	7213694	7525001	42	rs8073937	GPS2	1694	15
chr17	7381754	7381755	rs2241234	2.83e-05	0.04	0.0095	T	C	1	33	1	0.331	2	3	chr17	7213694	7525001	42	rs8073937	SENP3	1713	11
chr17	7381754	7381755	rs2241234	2.83e-05	0.04	0.0095	T	C	1	33	1	0.331	2	3	chr17	7213694	7525001	42	rs8073937	EIF4A1	1714	15
chr17	7381754	7381755	rs2241234	2.83e-05	0.04	0.0095	T	C	0	33	1	0.331	2	3	chr17	7213694	7525001	42	rs8073937	GPS2	1694	15
chr17	7359277	7359278	rs2302763	3.7e-05	-0.0397	0.0096	T	C	0	36	1	0.066	1	2	chr17	7213694	7525001	42	rs8073937	EIF4A1	1714	15
chr17	7359277	7359278	rs2302763	3.7e-05	-0.0397	0.0096	T	C	0	36	1	0.066	1	2	chr17	7213694	7525001	42	rs8073937	SENP3	1713	11
chr17	7391524	7391525	rs2309751	1.02e-08	0.0416	0.0073	A	G	0	12	1	0.026	0	1	chr17	7213694	7525001	42	rs8073937	EIF4A1	1714	15
chr17	7391524	7391525	rs2309751	1.02e-08	0.0416	0.0073	A	G	0	12	1	0.026	0	1	chr17	7213694	7525001	42	rs8073937	SENP3	1713	11
chr17	7460758	7460759	rs28362665	4.15e-05	0.0466	0.0114	A	G	1	16	0	0.06	1	1	chr17	7213694	7525001	42	rs8073937	EIF4A1	1714	15
chr17	7460758	7460759	rs28362665	4.15e-05	0.0466	0.0114	A	G	1	16	0	0.06	1	1	chr17	7213694	7525001	42	rs8073937	CHD3	1733	11
chr17	7460758	7460759	rs28362665	4.15e-05	0.0466	0.0114	A	G	1	16	0	0.06	1	1	chr17	7213694	7525001	42	rs8073937	GABARAP	1687	13
chr17	7460758	7460759	rs28362665	4.15e-05	0.0466	0.0114	A	G	1	16	0	0.06	1	1	chr17	7213694	7525001	42	rs8073937	EIF5A	1690	13
chr17	7460758	7460759	rs28362665	4.15e-05	0.0466	0.0114	A	G	1	16	0	0.06	1	1	chr17	7213694	7525001	42	rs8073937	GPS2	1694	15
chr17	7460758	7460759	rs28362665	4.15e-05	0.0466	0.0114	A	G	1	16	0	0.06	1	1	chr17	7213694	7525001	42	rs8073937	ZBTB4	1710	13
chr17	7366619	7366620	rs34914463	2.76e-06	-0.0542	0.0116	T	C	0	17	1	0.049	0	1	chr17	7213694	7525001	42	rs8073937	EIF4A1	1714	15
chr17	7366619	7366620	rs34914463	2.76e-06	-0.0542	0.0116	T	C	0	17	1	0.049	0	1	chr17	7213694	7525001	42	rs8073937	EIF5A	1690	13
chr17	7366619	7366620	rs34914463	2.76e-06	-0.0542	0.0116	T	C	0	17	1	0.049	0	1	chr17	7213694	7525001	42	rs8073937	SENP3	1713	11
chr17	7367843	7367844	rs35667146	2.02e-05	0.0414	0.0097	T	C	0	12	1	0.031	0	1	chr17	7213694	7525001	42	rs8073937	EIF5A	1690	13
chr17	7370605	7370606	rs3853894	1.75e-05	0.0413	0.0096	A	G	0	16	1	0.05	1	2	chr17	7213694	7525001	42	rs8073937	SENP3	1713	11
chr17	7370605	7370606	rs3853894	1.75e-05	0.0413	0.0096	A	G	0	16	1	0.05	1	2	chr17	7213694	7525001	42	rs8073937	EIF4A1	1714	15
chr17	7370605	7370606	rs3853894	1.75e-05	0.0413	0.0096	A	G	0	16	1	0.05	1	2	chr17	7213694	7525001	42	rs8073937	EIF5A	1690	13
chr17	7360323	7360324	rs3855924	3.48e-05	-0.0399	0.0096	T	C	0	13	1	0.039	0	1	chr17	7213694	7525001	42	rs8073937	EIF4A1	1714	15
chr17	7380681	7380682	rs3867594	1.29e-05	0.0423	0.0097	T	C	0	12	1	0.112	2	3	chr17	7213694	7525001	42	rs8073937	SENP3	1713	11
chr17	7380681	7380682	rs3867594	1.29e-05	0.0423	0.0097	T	C	0	12	1	0.112	2	3	chr17	7213694	7525001	42	rs8073937	EIF4A1	1714	15
chr17	7380681	7380682	rs3867594	1.29e-05	0.0423	0.0097	T	C	0	12	1	0.112	2	3	chr17	7213694	7525001	42	rs8073937	GPS2	1694	15
chr17	7344497	7344498	rs4151125	2.72e-05	0.0407	0.0097	T	C	0	26	1	0.075	1	2	chr17	7213694	7525001	42	rs8073937	EIF4A1	1714	15
chr17	7344497	7344498	rs4151125	2.72e-05	0.0407	0.0097	T	C	0	26	1	0.075	1	2	chr17	7213694	7525001	42	rs8073937	FXR2	1719	12
chr17	7344497	7344498	rs4151125	2.72e-05	0.0407	0.0097	T	C	0	26	1	0.075	1	2	chr17	7213694	7525001	42	rs8073937	EIF5A	1690	13
chr17	7344497	7344498	rs4151125	2.72e-05	0.0407	0.0097	T	C	0	26	1	0.075	1	2	chr17	7213694	7525001	42	rs8073937	SENP3	1713	11
chr17	7491177	7491178	rs4227	1.7e-05	0.0347	0.0081	T	G	0	9	1	0.043	0	1	chr17	7213694	7525001	42	rs8073937	EIF4A1	1714	15
chr17	7491177	7491178	rs4227	1.7e-05	0.0347	0.0081	T	G	0	9	1	0.043	0	1	chr17	7213694	7525001	42	rs8073937	FXR2	1719	12
chr17	7387352	7387353	rs4384652	5.53e-05	0.0482	0.0119	T	G	1	73	1	0.624	3	4	chr17	7213694	7525001	42	rs8073937	SENP3	1713	11
chr17	7387352	7387353	rs4384652	5.53e-05	0.0482	0.0119	T	G	1	73	1	0.624	3	4	chr17	7213694	7525001	42	rs8073937	EIF5A	1690	13
chr17	7358000	7358001	rs4796418	2.83e-05	-0.0403	0.0096	C	G	0	11	1	0.026	0	1	chr17	7213694	7525001	42	rs8073937	EIF4A1	1714	15
chr17	7358000	7358001	rs4796418	2.83e-05	-0.0403	0.0096	C	G	0	11	1	0.026	0	1	chr17	7213694	7525001	42	rs8073937	SENP3	1713	11
chr17	7379617	7379618	rs4796420	8.68e-05	0.0347	0.0089	A	T	0	35	1	0.05	1	2	chr17	7213694	7525001	42	rs8073937	SENP3	1713	11
chr17	7379617	7379618	rs4796420	8.68e-05	0.0347	0.0089	A	T	0	35	1	0.05	1	2	chr17	7213694	7525001	42	rs8073937	EIF4A1	1714	15
chr17	7379650	7379651	rs4796421	8.6e-05	0.0348	0.0089	A	G	0	61	1	0.05	1	2	chr17	7213694	7525001	42	rs8073937	SENP3	1713	11
chr17	7379650	7379651	rs4796421	8.6e-05	0.0348	0.0089	A	G	0	61	1	0.05	1	2	chr17	7213694	7525001	42	rs8073937	EIF4A1	1714	15
chr17	7380004	7380005	rs4796422	8.61e-05	-0.0347	0.0088	T	C	0	24	1	0.09	1	2	chr17	7213694	7525001	42	rs8073937	SENP3	1713	11
chr17	7380004	7380005	rs4796422	8.61e-05	-0.0347	0.0088	T	C	0	24	1	0.09	1	2	chr17	7213694	7525001	42	rs8073937	EIF4A1	1714	15
chr17	7380004	7380005	rs4796422	8.61e-05	-0.0347	0.0088	T	C	0	24	1	0.09	1	2	chr17	7213694	7525001	42	rs8073937	GPS2	1694	15
chr17	7387973	7387974	rs4796424	7.32e-05	-0.0351	0.0089	T	C	1	173	1	1.17	3	4	chr17	7213694	7525001	42	rs8073937	SENP3	1713	11
chr17	7387973	7387974	rs4796424	7.32e-05	-0.0351	0.0089	T	C	1	173	1	1.17	3	4	chr17	7213694	7525001	42	rs8073937	EIF5A	1690	13
chr17	7388925	7388926	rs4796425	6.26e-05	0.0354	0.0088	A	G	0	11	1	0.026	0	1	chr17	7213694	7525001	42	rs8073937	EIF5A	1690	13
chr17	7388925	7388926	rs4796425	6.26e-05	0.0354	0.0088	A	G	1	11	1	0.026	0	1	chr17	7213694	7525001	42	rs8073937	SENP3	1713	11
chr17	7388925	7388926	rs4796425	6.26e-05	0.0354	0.0088	A	G	0	11	1	0.026	0	1	chr17	7213694	7525001	42	rs8073937	EIF4A1	1714	15
chr17	7388925	7388926	rs4796425	6.26e-05	0.0354	0.0088	A	G	0	11	1	0.026	0	1	chr17	7213694	7525001	42	rs8073937	TRAPPC1	1736	15
chr17	7477477	7477478	rs4968214	2.75e-05	-0.0323	0.0077	A	G	0	24	1	0.106	2	3	chr17	7213694	7525001	42	rs8073937	ZBTB4	1710	13
chr17	7477477	7477478	rs4968214	2.75e-05	-0.0323	0.0077	A	G	1	24	1	0.106	2	3	chr17	7213694	7525001	42	rs8073937	FXR2	1719	12
chr17	7477477	7477478	rs4968214	2.75e-05	-0.0323	0.0077	A	G	1	24	1	0.106	2	3	chr17	7213694	7525001	42	rs8073937	CYB5D1	1731	12
chr17	7477477	7477478	rs4968214	2.75e-05	-0.0323	0.0077	A	G	1	24	1	0.106	2	3	chr17	7213694	7525001	42	rs8073937	TMEM88	1730	12
chr17	7477477	7477478	rs4968214	2.75e-05	-0.0323	0.0077	A	G	1	24	1	0.106	2	3	chr17	7213694	7525001	42	rs8073937	EIF5A	1690	13
chr17	7477477	7477478	rs4968214	2.75e-05	-0.0323	0.0077	A	G	1	24	1	0.106	2	3	chr17	7213694	7525001	42	rs8073937	GPS2	1694	15
chr17	7383238	7383239	rs55894190	1.66e-08	-0.0407	0.0072	T	C	1	34	1	0.386	2	3	chr17	7213694	7525001	42	rs8073937	SENP3	1713	11
chr17	7383238	7383239	rs55894190	1.66e-08	-0.0407	0.0072	T	C	1	34	1	0.386	2	3	chr17	7213694	7525001	42	rs8073937	EIF4A1	1714	15
chr17	7383238	7383239	rs55894190	1.66e-08	-0.0407	0.0072	T	C	1	34	1	0.386	2	3	chr17	7213694	7525001	42	rs8073937	GPS2	1694	15
chr17	7383136	7383137	rs59665520	9.14e-05	0.0346	0.0088	A	C	1	31	1	0.304	2	3	chr17	7213694	7525001	42	rs8073937	SENP3	1713	11
chr17	7383136	7383137	rs59665520	9.14e-05	0.0346	0.0088	A	C	1	31	1	0.304	2	3	chr17	7213694	7525001	42	rs8073937	EIF4A1	1714	15
chr17	7383136	7383137	rs59665520	9.14e-05	0.0346	0.0088	A	C	1	31	1	0.304	2	3	chr17	7213694	7525001	42	rs8073937	GPS2	1694	15
chr17	7451844	7451845	rs62059803	1.86e-07	-0.0482	0.0093	T	C	1	16	0	0.108	2	2	chr17	7213694	7525001	42	rs8073937	ZBTB4	1710	13
chr17	7451844	7451845	rs62059803	1.86e-07	-0.0482	0.0093	T	C	1	16	0	0.108	2	2	chr17	7213694	7525001	42	rs8073937	EIF4A1	1714	15
chr17	7451844	7451845	rs62059803	1.86e-07	-0.0482	0.0093	T	C	1	16	0	0.108	2	2	chr17	7213694	7525001	42	rs8073937	EIF5A	1690	13
chr17	7451844	7451845	rs62059803	1.86e-07	-0.0482	0.0093	T	C	1	16	0	0.108	2	2	chr17	7213694	7525001	42	rs8073937	GPS2	1694	15
chr17	7453505	7453506	rs62059804	4.02e-09	-0.0501	0.0085	A	C	1	5	0	0.054	1	1	chr17	7213694	7525001	42	rs8073937	ZBTB4	1710	13
chr17	7453505	7453506	rs62059804	4.02e-09	-0.0501	0.0085	A	C	1	5	0	0.054	1	1	chr17	7213694	7525001	42	rs8073937	EIF4A1	1714	15
chr17	7453505	7453506	rs62059804	4.02e-09	-0.0501	0.0085	A	C	1	5	0	0.054	1	1	chr17	7213694	7525001	42	rs8073937	EIF5A	1690	13
chr17	7453505	7453506	rs62059804	4.02e-09	-0.0501	0.0085	A	C	1	5	0	0.054	1	1	chr17	7213694	7525001	42	rs8073937	GPS2	1694	15
chr17	7391819	7391820	rs6503027	5.46e-05	-0.0357	0.0088	A	C	0	17	1	0	0	1	chr17	7213694	7525001	42	rs8073937	EIF4A1	1714	15
chr17	7391819	7391820	rs6503027	5.46e-05	-0.0357	0.0088	A	C	0	17	1	0	0	1	chr17	7213694	7525001	42	rs8073937	SENP3	1713	11
chr17	7380188	7380189	rs66616380	9.38e-05	0.0346	0.0089	A	C	0	17	1	0.063	1	2	chr17	7213694	7525001	42	rs8073937	SENP3	1713	11
chr17	7380188	7380189	rs66616380	9.38e-05	0.0346	0.0089	A	C	0	17	1	0.063	1	2	chr17	7213694	7525001	42	rs8073937	EIF4A1	1714	15
chr17	7380188	7380189	rs66616380	9.38e-05	0.0346	0.0089	A	C	0	17	1	0.063	1	2	chr17	7213694	7525001	42	rs8073937	GPS2	1694	15
chr17	7382762	7382763	rs71369605	2.83e-05	0.04	0.0095	A	C	1	31	1	0.192	2	3	chr17	7213694	7525001	42	rs8073937	SENP3	1713	11
chr17	7382762	7382763	rs71369605	2.83e-05	0.04	0.0095	A	C	1	31	1	0.192	2	3	chr17	7213694	7525001	42	rs8073937	EIF4A1	1714	15
chr17	7382762	7382763	rs71369605	2.83e-05	0.04	0.0095	A	C	1	31	1	0.192	2	3	chr17	7213694	7525001	42	rs8073937	GPS2	1694	15
chr17	7380305	7380306	rs7210292	9.27e-05	0.0346	0.0089	T	G	0	12	1	0.08	1	2	chr17	7213694	7525001	42	rs8073937	SENP3	1713	11
chr17	7380305	7380306	rs7210292	9.27e-05	0.0346	0.0089	T	G	0	12	1	0.08	1	2	chr17	7213694	7525001	42	rs8073937	EIF4A1	1714	15
chr17	7380305	7380306	rs7210292	9.27e-05	0.0346	0.0089	T	G	0	12	1	0.08	1	2	chr17	7213694	7525001	42	rs8073937	GPS2	1694	15
chr17	7221707	7221708	rs7216490	3.83e-06	-0.0334	0.0072	T	G	0	7	1	0.051	1	2	chr17	7213694	7525001	42	rs8073937	SENP3	1713	11
chr17	7221707	7221708	rs7216490	3.83e-06	-0.0334	0.0072	T	G	0	7	1	0.051	1	2	chr17	7213694	7525001	42	rs8073937	EIF4A1	1714	15
chr17	7386811	7386812	rs7216801	7.17e-05	-0.0351	0.0089	A	T	1	130	1	0.337	2	3	chr17	7213694	7525001	42	rs8073937	SENP3	1713	11
chr17	7386811	7386812	rs7216801	7.17e-05	-0.0351	0.0089	A	T	1	130	1	0.337	2	3	chr17	7213694	7525001	42	rs8073937	EIF5A	1690	13
chr17	7384198	7384199	rs7222404	8.7e-05	0.0347	0.0089	A	G	1	16	1	0.031	0	1	chr17	7213694	7525001	42	rs8073937	SENP3	1713	11
chr17	7384198	7384199	rs7222404	8.7e-05	0.0347	0.0089	A	G	1	16	1	0.031	0	1	chr17	7213694	7525001	42	rs8073937	EIF4A1	1714	15
chr17	7384198	7384199	rs7222404	8.7e-05	0.0347	0.0089	A	G	1	16	1	0.031	0	1	chr17	7213694	7525001	42	rs8073937	GPS2	1694	15
chr17	7452542	7452543	rs77711855	1.35e-05	0.0498	0.0114	T	C	1	20	1	0.107	2	3	chr17	7213694	7525001	42	rs8073937	ZBTB4	1710	13
chr17	7452542	7452543	rs77711855	1.35e-05	0.0498	0.0114	T	C	1	20	1	0.107	2	3	chr17	7213694	7525001	42	rs8073937	EIF4A1	1714	15
chr17	7452542	7452543	rs77711855	1.35e-05	0.0498	0.0114	T	C	1	20	1	0.107	2	3	chr17	7213694	7525001	42	rs8073937	EIF5A	1690	13
chr17	7452542	7452543	rs77711855	1.35e-05	0.0498	0.0114	T	C	1	20	1	0.107	2	3	chr17	7213694	7525001	42	rs8073937	GPS2	1694	15
chr17	7461343	7461344	rs78744936	1.15e-08	-0.0491	0.0086	A	G	1	12	1	0.104	2	3	chr17	7213694	7525001	42	rs8073937	EIF4A1	1714	15
chr17	7461343	7461344	rs78744936	1.15e-08	-0.0491	0.0086	A	G	1	12	1	0.104	2	3	chr17	7213694	7525001	42	rs8073937	CHD3	1733	11
chr17	7461343	7461344	rs78744936	1.15e-08	-0.0491	0.0086	A	G	1	12	1	0.104	2	3	chr17	7213694	7525001	42	rs8073937	GABARAP	1687	13
chr17	7461343	7461344	rs78744936	1.15e-08	-0.0491	0.0086	A	G	1	12	1	0.104	2	3	chr17	7213694	7525001	42	rs8073937	EIF5A	1690	13
chr17	7461343	7461344	rs78744936	1.15e-08	-0.0491	0.0086	A	G	1	12	1	0.104	2	3	chr17	7213694	7525001	42	rs8073937	GPS2	1694	15
chr17	7461343	7461344	rs78744936	1.15e-08	-0.0491	0.0086	A	G	1	12	1	0.104	2	3	chr17	7213694	7525001	42	rs8073937	ZBTB4	1710	13
chr17	7452752	7452753	rs80067372	3.89e-08	-0.0466	0.0085	A	G	1	26	1	0.136	2	3	chr17	7213694	7525001	42	rs8073937	ZBTB4	1710	13
chr17	7452752	7452753	rs80067372	3.89e-08	-0.0466	0.0085	A	G	1	26	1	0.136	2	3	chr17	7213694	7525001	42	rs8073937	EIF4A1	1714	15
chr17	7452752	7452753	rs80067372	3.89e-08	-0.0466	0.0085	A	G	1	26	1	0.136	2	3	chr17	7213694	7525001	42	rs8073937	EIF5A	1690	13
chr17	7452752	7452753	rs80067372	3.89e-08	-0.0466	0.0085	A	G	1	26	1	0.136	2	3	chr17	7213694	7525001	42	rs8073937	GPS2	1694	15
chr17	7383984	7383985	rs8076642	1.85e-08	0.0406	0.0072	A	G	1	9	1	0.031	0	1	chr17	7213694	7525001	42	rs8073937	SENP3	1713	11
chr17	7383984	7383985	rs8076642	1.85e-08	0.0406	0.0072	A	G	1	9	1	0.031	0	1	chr17	7213694	7525001	42	rs8073937	EIF4A1	1714	15
chr17	7383984	7383985	rs8076642	1.85e-08	0.0406	0.0072	A	G	1	9	1	0.031	0	1	chr17	7213694	7525001	42	rs8073937	GPS2	1694	15
chr17	7384628	7384629	rs8081271	1.73e-08	0.0407	0.0072	A	G	1	15	1	0.039	0	1	chr17	7213694	7525001	42	rs8073937	SENP3	1713	11
chr17	7384628	7384629	rs8081271	1.73e-08	0.0407	0.0072	A	G	1	15	1	0.039	0	1	chr17	7213694	7525001	42	rs8073937	EIF4A1	1714	15
chr17	7384628	7384629	rs8081271	1.73e-08	0.0407	0.0072	A	G	1	15	1	0.039	0	1	chr17	7213694	7525001	42	rs8073937	GPS2	1694	15
chr17	7388728	7388729	rs8082166	7.7e-05	0.035	0.0089	C	G	0	15	1	0.054	1	2	chr17	7213694	7525001	42	rs8073937	EIF5A	1690	13
chr17	7388728	7388729	rs8082166	7.7e-05	0.035	0.0089	C	G	1	15	1	0.054	1	2	chr17	7213694	7525001	42	rs8073937	SENP3	1713	11
chr17	7388728	7388729	rs8082166	7.7e-05	0.035	0.0089	C	G	0	15	1	0.054	1	2	chr17	7213694	7525001	42	rs8073937	EIF4A1	1714	15
chr17	7388728	7388729	rs8082166	7.7e-05	0.035	0.0089	C	G	0	15	1	0.054	1	2	chr17	7213694	7525001	42	rs8073937	TRAPPC1	1736	15
chr17	7366651	7366652	rs871990	1.51e-05	-0.0422	0.0098	C	G	0	11	1	0.049	0	1	chr17	7213694	7525001	42	rs8073937	EIF4A1	1714	15
chr17	7366651	7366652	rs871990	1.51e-05	-0.0422	0.0098	C	G	0	11	1	0.049	0	1	chr17	7213694	7525001	42	rs8073937	EIF5A	1690	13
chr17	7366651	7366652	rs871990	1.51e-05	-0.0422	0.0098	C	G	0	11	1	0.049	0	1	chr17	7213694	7525001	42	rs8073937	SENP3	1713	11
chr17	7391282	7391283	rs9890935	5.67e-05	-0.0356	0.0088	A	G	0	14	1	0.042	0	1	chr17	7213694	7525001	42	rs8073937	TRAPPC1	1736	15
chr17	7452977	7452978	rs9899183	2.44e-09	0.0505	0.0085	T	C	1	12	1	0.136	2	3	chr17	7213694	7525001	42	rs8073937	ZBTB4	1710	13
chr17	7452977	7452978	rs9899183	2.44e-09	0.0505	0.0085	T	C	1	12	1	0.136	2	3	chr17	7213694	7525001	42	rs8073937	EIF4A1	1714	15
chr17	7452977	7452978	rs9899183	2.44e-09	0.0505	0.0085	T	C	1	12	1	0.136	2	3	chr17	7213694	7525001	42	rs8073937	EIF5A	1690	13
chr17	7452977	7452978	rs9899183	2.44e-09	0.0505	0.0085	T	C	1	12	1	0.136	2	3	chr17	7213694	7525001	42	rs8073937	GPS2	1694	15
chr17	7359757	7359758	rs9901900	3.55e-05	0.0398	0.0096	A	G	0	24	1	0.068	1	2	chr17	7213694	7525001	42	rs8073937	EIF4A1	1714	15
chr17	7359757	7359758	rs9901900	3.55e-05	0.0398	0.0096	A	G	0	24	1	0.068	1	2	chr17	7213694	7525001	42	rs8073937	SENP3	1713	11
chr17	7460957	7460958	rs9907657	2.63e-07	0.0489	0.0095	T	G	1	9	0	0.067	1	1	chr17	7213694	7525001	42	rs8073937	EIF4A1	1714	15
chr17	7460957	7460958	rs9907657	2.63e-07	0.0489	0.0095	T	G	1	9	0	0.067	1	1	chr17	7213694	7525001	42	rs8073937	CHD3	1733	11
chr17	7460957	7460958	rs9907657	2.63e-07	0.0489	0.0095	T	G	1	9	0	0.067	1	1	chr17	7213694	7525001	42	rs8073937	GABARAP	1687	13
chr17	7460957	7460958	rs9907657	2.63e-07	0.0489	0.0095	T	G	1	9	0	0.067	1	1	chr17	7213694	7525001	42	rs8073937	EIF5A	1690	13
chr17	7460957	7460958	rs9907657	2.63e-07	0.0489	0.0095	T	G	1	9	0	0.067	1	1	chr17	7213694	7525001	42	rs8073937	GPS2	1694	15
chr17	7460957	7460958	rs9907657	2.63e-07	0.0489	0.0095	T	G	1	9	0	0.067	1	1	chr17	7213694	7525001	42	rs8073937	ZBTB4	1710	13
chr17	7388558	7388559	rs9908763	2.14e-05	0.0419	0.0099	T	C	0	33	1	0.132	2	3	chr17	7213694	7525001	42	rs8073937	EIF5A	1690	13
chr17	7388558	7388559	rs9908763	2.14e-05	0.0419	0.0099	T	C	1	33	1	0.132	2	3	chr17	7213694	7525001	42	rs8073937	SENP3	1713	11
chr17	7388558	7388559	rs9908763	2.14e-05	0.0419	0.0099	T	C	0	33	1	0.132	2	3	chr17	7213694	7525001	42	rs8073937	EIF4A1	1714	15
chr17	7388558	7388559	rs9908763	2.14e-05	0.0419	0.0099	T	C	0	33	1	0.132	2	3	chr17	7213694	7525001	42	rs8073937	TRAPPC1	1736	15
chr17	7388557	7388558	rs9909568	1.11e-05	-0.0433	0.0099	A	T	0	33	1	0	2	3	chr17	7213694	7525001	42	rs8073937	EIF5A	1690	13
chr17	7388557	7388558	rs9909568	1.11e-05	-0.0433	0.0099	A	T	1	33	1	0	2	3	chr17	7213694	7525001	42	rs8073937	SENP3	1713	11
chr17	7388557	7388558	rs9909568	1.11e-05	-0.0433	0.0099	A	T	0	33	1	0	2	3	chr17	7213694	7525001	42	rs8073937	EIF4A1	1714	15
chr17	7388557	7388558	rs9909568	1.11e-05	-0.0433	0.0099	A	T	0	33	1	0	2	3	chr17	7213694	7525001	42	rs8073937	TRAPPC1	1736	15
chr17	44116238	44116239	rs41437445	3.04e-05	0.0394	0.0094	A	G	0	7	1	0.034	0	1	chr17	44019712	45055107	44	rs242557	KANSL1	1824	12
chr17	44116312	44116313	rs62062136	3.02e-05	-0.0394	0.0094	T	C	0	13	1	0.034	0	1	chr17	44019712	45055107	44	rs242557	KANSL1	1824	12
chr18	46474192	46474193	rs9953366	9.03e-11	-0.0504	0.0078	T	C	1	34	1	0.06	1	2	chr18	46474192	46515916	46	rs9953366	C18orf32	1864	13
chr2	61698972	61698973	rs1880866	4.15e-10	0.0457	0.0073	C	G	0	18	1	0.217	2	3	chr2	61331578	61851845	48	rs6742276	C2orf74	1958	11
chr2	61668769	61668770	rs2593625	8.05e-11	0.0475	0.0073	T	C	0	17	1	0.038	0	1	chr2	61331578	61851845	48	rs6742276	USP34	1963	15
chr2	61405795	61405796	rs2600665	3.58e-09	0.0433	0.0073	T	G	1	10	1	0.056	1	2	chr2	61331578	61851845	48	rs6742276	C2orf74	1958	11
chr2	61765074	61765075	rs3087898	1.65e-05	0.0311	0.0072	A	G	1	33	1	0.192	2	3	chr2	61331578	61851845	48	rs6742276	USP34	1963	15
chr2	61764140	61764141	rs3771258	2.29e-10	0.0464	0.0073	T	C	1	15	1	0.277	2	3	chr2	61331578	61851845	48	rs6742276	USP34	1963	15
chr2	61405723	61405724	rs3856521	7.34e-05	0.0371	0.0094	A	G	1	9	1	0.069	1	2	chr2	61331578	61851845	48	rs6742276	C2orf74	1958	11
chr2	61405865	61405866	rs3856522	5.91e-05	-0.0382	0.0095	C	G	1	21	1	0.045	1	2	chr2	61331578	61851845	48	rs6742276	C2orf74	1958	11
chr2	61482685	61482686	rs62152266	2.14e-05	0.0448	0.0105	T	C	0	25	1	0.034	0	1	chr2	61331578	61851845	48	rs6742276	USP34	1963	15
chr2	61482979	61482980	rs62152267	3.09e-05	-0.044	0.0106	A	G	0	63	1	0.034	0	1	chr2	61331578	61851845	48	rs6742276	USP34	1963	15
chr2	61405008	61405009	rs746032	4.83e-05	0.0386	0.0095	T	C	1	51	1	0.192	2	3	chr2	61331578	61851845	48	rs6742276	C2orf74	1958	11
chr2	61763165	61763166	rs9309336	1.65e-10	-0.0467	0.0073	T	C	1	8	1	0.056	1	2	chr2	61331578	61851845	48	rs6742276	USP34	1963	15
chr2	65308913	65308914	rs113359765	3.03e-05	-0.0454	0.0109	T	C	0	21	1	0.029	0	1	chr2	65235333	65408369	49	rs2723064	RAB1A	1984	15
chr2	65298839	65298840	rs17849707	2.01e-10	0.0542	0.0085	A	G	0	20	1	0.026	0	1	chr2	65235333	65408369	49	rs2723064	RAB1A	1984	15
chr2	65297358	65297359	rs2723084	9.05e-05	-0.0449	0.0115	T	C	0	29	1	0.042	0	1	chr2	65235333	65408369	49	rs2723064	RAB1A	1984	15
chr2	65297359	65297360	rs2723085	1.74e-16	0.0619	0.0075	C	G	0	28	1	0.042	0	1	chr2	65235333	65408369	49	rs2723064	RAB1A	1984	15
chr2	65297686	65297687	rs2723086	4.22e-16	-0.061	0.0075	T	C	0	25	1	0.045	1	2	chr2	65235333	65408369	49	rs2723064	RAB1A	1984	15
chr2	65298282	65298283	rs2723087	1.83e-16	-0.0617	0.0075	A	T	0	15	1	0.039	0	1	chr2	65235333	65408369	49	rs2723064	RAB1A	1984	15
chr2	65299300	65299301	rs2723089	8.14e-05	-0.0452	0.0115	C	G	0	8	1	0.029	0	1	chr2	65235333	65408369	49	rs2723064	RAB1A	1984	15
chr2	65288898	65288899	rs34113653	1.52e-06	0.1219	0.0254	A	G	0	15	0	0.052	1	1	chr2	65235333	65408369	49	rs2723064	RAB1A	1984	15
chr2	65391482	65391483	rs4671641	8.28e-05	-0.0298	0.0076	A	T	0	5	0	0.056	1	1	chr2	65235333	65408369	49	rs2723064	CEP68	1982	20
chr2	65297578	65297579	rs79875321	2.11e-05	0.1147	0.027	C	G	0	21	1	0.042	0	1	chr2	65235333	65408369	49	rs2723064	RAB1A	1984	15
chr2	70369154	70369155	rs11692018	6.35e-07	0.0386	0.0078	A	C	0	21	1	0.46	2	3	chr2	69787268	70406916	50	rs6546553	SNRNP27	2007	19
chr2	70369154	70369155	rs11692018	6.35e-07	0.0386	0.0078	A	C	0	21	1	0.46	2	3	chr2	69787268	70406916	50	rs6546553	PCBP1	2013	15
chr2	70359471	70359472	rs12617812	1.4e-06	0.0373	0.0077	A	G	0	30	1	0.099	1	2	chr2	69787268	70406916	50	rs6546553	PCBP1	2013	15
chr2	70359471	70359472	rs12617812	1.4e-06	0.0373	0.0077	A	G	0	30	1	0.099	1	2	chr2	69787268	70406916	50	rs6546553	SNRNP27	2007	19
chr2	70369503	70369504	rs12713688	5.05e-06	-0.0381	0.0083	C	G	0	58	1	0.565	3	4	chr2	69787268	70406916	50	rs6546553	SNRNP27	2007	19
chr2	70369503	70369504	rs12713688	5.05e-06	-0.0381	0.0083	C	G	0	58	1	0.565	3	4	chr2	69787268	70406916	50	rs6546553	PCBP1	2013	15
chr2	70368598	70368599	rs12989257	1.28e-05	0.0362	0.0083	T	C	0	58	1	0.769	3	4	chr2	69787268	70406916	50	rs6546553	PCBP1	2013	15
chr2	70360262	70360263	rs12992553	1.37e-06	0.0374	0.0077	A	G	0	4	0	0.056	1	1	chr2	69787268	70406916	50	rs6546553	PCBP1	2013	15
chr2	70360262	70360263	rs12992553	1.37e-06	0.0374	0.0077	A	G	0	4	0	0.056	1	1	chr2	69787268	70406916	50	rs6546553	SNRNP27	2007	19
chr2	70360917	70360918	rs12994100	9.36e-06	0.037	0.0083	A	G	0	6	0	0.056	1	1	chr2	69787268	70406916	50	rs6546553	PCBP1	2013	15
chr2	70360917	70360918	rs12994100	9.36e-06	0.037	0.0083	A	G	0	6	0	0.056	1	1	chr2	69787268	70406916	50	rs6546553	SNRNP27	2007	19
chr2	70273707	70273708	rs13000817	2.31e-06	-0.0403	0.0085	A	G	0	14	1	0.031	0	1	chr2	69787268	70406916	50	rs6546553	PCBP1	2013	15
chr2	70368391	70368392	rs13012197	3.07e-07	0.0395	0.0077	A	G	0	46	1	0.198	2	3	chr2	69787268	70406916	50	rs6546553	PCBP1	2013	15
chr2	70056116	70056117	rs2278932	3.15e-18	0.0771	0.0089	A	G	1	7	1	0.16	2	3	chr2	69787268	70406916	50	rs6546553	PCBP1	2013	15
chr2	70056116	70056117	rs2278932	3.15e-18	0.0771	0.0089	A	G	1	7	1	0.16	2	3	chr2	69787268	70406916	50	rs6546553	GFPT1	1997	12
chr2	70056116	70056117	rs2278932	3.15e-18	0.0771	0.0089	A	G	1	7	1	0.16	2	3	chr2	69787268	70406916	50	rs6546553	ANXA4	2008	19
chr2	70056116	70056117	rs2278932	3.15e-18	0.0771	0.0089	A	G	1	7	1	0.16	2	3	chr2	69787268	70406916	50	rs6546553	SNRNP27	2007	19
chr2	70056365	70056366	rs2278933	4.23e-18	0.0768	0.0089	A	C	1	40	1	0.406	3	4	chr2	69787268	70406916	50	rs6546553	PCBP1	2013	15
chr2	70056365	70056366	rs2278933	4.23e-18	0.0768	0.0089	A	C	1	40	1	0.406	3	4	chr2	69787268	70406916	50	rs6546553	GFPT1	1997	12
chr2	70056365	70056366	rs2278933	4.23e-18	0.0768	0.0089	A	C	1	40	1	0.406	3	4	chr2	69787268	70406916	50	rs6546553	ANXA4	2008	19
chr2	70056365	70056366	rs2278933	4.23e-18	0.0768	0.0089	A	C	1	40	1	0.406	3	4	chr2	69787268	70406916	50	rs6546553	SNRNP27	2007	19
chr2	70057448	70057449	rs3732266	5.02e-16	0.0582	0.0072	T	G	1	21	1	0.151	2	3	chr2	69787268	70406916	50	rs6546553	PCBP1	2013	15
chr2	70057448	70057449	rs3732266	5.02e-16	0.0582	0.0072	T	G	1	21	1	0.151	2	3	chr2	69787268	70406916	50	rs6546553	GFPT1	1997	12
chr2	70057448	70057449	rs3732266	5.02e-16	0.0582	0.0072	T	G	1	21	1	0.151	2	3	chr2	69787268	70406916	50	rs6546553	ANXA4	2008	19
chr2	70057448	70057449	rs3732266	5.02e-16	0.0582	0.0072	T	G	1	21	1	0.151	2	3	chr2	69787268	70406916	50	rs6546553	SNRNP27	2007	19
chr2	70360950	70360951	rs4853334	2.36e-07	0.0399	0.0077	A	G	0	6	0	0.044	1	1	chr2	69787268	70406916	50	rs6546553	PCBP1	2013	15
chr2	70360950	70360951	rs4853334	2.36e-07	0.0399	0.0077	A	G	0	6	0	0.044	1	1	chr2	69787268	70406916	50	rs6546553	SNRNP27	2007	19
chr2	70312306	70312307	rs62151166	8.09e-09	0.0558	0.0097	T	C	1	17	1	0.164	2	3	chr2	69787268	70406916	50	rs6546553	GMCL1	2009	16
chr2	70312306	70312307	rs62151166	8.09e-09	0.0558	0.0097	T	C	1	17	1	0.164	2	3	chr2	69787268	70406916	50	rs6546553	SNRNP27	2007	19
chr2	70368923	70368924	rs6708331	1.59e-05	-0.036	0.0083	A	G	0	17	1	0.568	2	3	chr2	69787268	70406916	50	rs6546553	SNRNP27	2007	19
chr2	70368923	70368924	rs6708331	1.59e-05	-0.036	0.0083	A	G	0	17	1	0.568	2	3	chr2	69787268	70406916	50	rs6546553	PCBP1	2013	15
chr2	69969918	69969919	rs7424572	2.62e-12	-0.0502	0.0072	A	C	0	10	1	0.058	1	2	chr2	69787268	70406916	50	rs6546553	GMCL1	2009	16
chr2	69787268	69787269	rs75466549	1.14e-08	0.0657	0.0115	C	G	0	10	1	0.058	1	2	chr2	69787268	70406916	50	rs6546553	GMCL1	2009	16
chr2	70367861	70367862	rs7582417	3.03e-07	0.0395	0.0077	A	G	0	5	0	0.08	1	1	chr2	69787268	70406916	50	rs6546553	PCBP1	2013	15
chr2	70368099	70368100	rs7585413	3.37e-07	0.0393	0.0077	A	G	0	32	1	0.198	2	3	chr2	69787268	70406916	50	rs6546553	PCBP1	2013	15
chr2	70360006	70360007	rs7599072	1.36e-06	-0.0374	0.0077	T	C	0	10	0	0.053	1	1	chr2	69787268	70406916	50	rs6546553	PCBP1	2013	15
chr2	70360006	70360007	rs7599072	1.36e-06	-0.0374	0.0077	T	C	0	10	0	0.053	1	1	chr2	69787268	70406916	50	rs6546553	SNRNP27	2007	19
chr2	86668822	86668823	rs111226991	2.49e-07	-0.0537	0.0104	A	C	1	16	1	0.192	2	3	chr2	86446849	86845509	51	rs72926475	CHMP3	2064	13
chr2	86668822	86668823	rs111226991	2.49e-07	-0.0537	0.0104	A	C	1	16	1	0.192	2	3	chr2	86446849	86845509	51	rs72926475	MRPL35	2052	13
chr2	86668822	86668823	rs111226991	2.49e-07	-0.0537	0.0104	A	C	1	16	1	0.192	2	3	chr2	86446849	86845509	51	rs72926475	REEP1	2065	12
chr2	86668822	86668823	rs111226991	2.49e-07	-0.0537	0.0104	A	C	1	16	1	0.192	2	3	chr2	86446849	86845509	51	rs72926475	IMMT	2059	15
chr2	86776139	86776140	rs11890032	2.32e-07	-0.0531	0.0103	A	G	0	11	1	0.039	0	1	chr2	86446849	86845509	51	rs72926475	CHMP3	2064	13
chr2	86790716	86790717	rs17027296	4.53e-08	-0.0558	0.0102	A	C	1	49	1	0.317	3	4	chr2	86446849	86845509	51	rs72926475	KDM3A	2066	15
chr2	86790716	86790717	rs17027296	4.53e-08	-0.0558	0.0102	A	C	1	49	1	0.317	3	4	chr2	86446849	86845509	51	rs72926475	RNF103	2067	13
chr2	86790716	86790717	rs17027296	4.53e-08	-0.0558	0.0102	A	C	1	49	1	0.317	3	4	chr2	86446849	86845509	51	rs72926475	IMMT	2059	15
chr2	86790716	86790717	rs17027296	4.53e-08	-0.0558	0.0102	A	C	1	49	1	0.317	3	4	chr2	86446849	86845509	51	rs72926475	PTCD3	2060	15
chr2	86776235	86776236	rs181394970	2.44e-07	-0.0522	0.0101	T	C	0	10	1	0.039	0	1	chr2	86446849	86845509	51	rs72926475	CHMP3	2064	13
chr2	86449774	86449775	rs4832256	1.49e-05	0.0458	0.0106	T	C	0	10	0	0.071	1	1	chr2	86446849	86845509	51	rs72926475	REEP1	2065	12
chr2	86453919	86453920	rs4832257	3.7e-05	-0.0438	0.0106	T	C	0	18	1	0.033	0	1	chr2	86446849	86845509	51	rs72926475	REEP1	2065	12
chr2	86453919	86453920	rs4832257	3.7e-05	-0.0438	0.0106	T	C	0	18	1	0.033	0	1	chr2	86446849	86845509	51	rs72926475	CHMP3	2064	13
chr2	86452673	86452674	rs6754021	5.87e-06	0.0587	0.013	T	C	0	18	1	0.095	2	3	chr2	86446849	86845509	51	rs72926475	CHMP3	2064	13
chr2	86452673	86452674	rs6754021	5.87e-06	0.0587	0.013	T	C	0	18	1	0.095	2	3	chr2	86446849	86845509	51	rs72926475	REEP1	2065	12
chr2	86451144	86451145	rs7419344	7.56e-07	0.0645	0.013	A	G	0	25	1	0.088	2	3	chr2	86446849	86845509	51	rs72926475	CHMP3	2064	13
chr2	86448408	86448409	rs749579	2e-05	0.0452	0.0106	A	G	0	34	1	0.034	0	1	chr2	86446849	86845509	51	rs72926475	REEP1	2065	12
chr2	86670200	86670201	rs75084119	1.39e-07	-0.0545	0.0103	A	G	1	26	1	0.04	0	1	chr2	86446849	86845509	51	rs72926475	CHMP3	2064	13
chr2	86670200	86670201	rs75084119	1.39e-07	-0.0545	0.0103	A	G	1	26	1	0.04	0	1	chr2	86446849	86845509	51	rs72926475	MRPL35	2052	13
chr2	86670200	86670201	rs75084119	1.39e-07	-0.0545	0.0103	A	G	1	26	1	0.04	0	1	chr2	86446849	86845509	51	rs72926475	REEP1	2065	12
chr2	86670200	86670201	rs75084119	1.39e-07	-0.0545	0.0103	A	G	0	26	1	0.04	0	1	chr2	86446849	86845509	51	rs72926475	IMMT	2059	15
chr2	86735064	86735065	rs80099165	2.83e-06	-0.1274	0.0272	T	C	0	16	0	0.054	1	1	chr2	86446849	86845509	51	rs72926475	CHMP3	2064	13
chr2	86448420	86448421	rs889911	3.59e-06	0.061	0.0132	T	C	0	40	1	0.034	0	1	chr2	86446849	86845509	51	rs72926475	REEP1	2065	12
chr2	179342330	179342331	rs1863671	4.93e-09	-0.053	0.0091	T	C	1	3	0	0.051	1	1	chr2	179000000	180000000	54	rs2288327	PRKRA	2125	12
chr2	200865225	200865226	rs1509833	3.56e-05	-0.0334	0.0081	A	G	0	8	1	0.031	0	1	chr2	201000000	201000000	55	rs295114	SPATS2L	2146	12
chr2	200820505	200820506	rs281766	6.22e-08	0.0478	0.0088	T	G	1	103	1	0.871	3	4	chr2	201000000	201000000	55	rs295114	SPATS2L	2146	12
chr2	200775125	200775126	rs35594306	2.62e-06	-0.0439	0.0093	T	C	1	16	1	0.026	0	1	chr2	201000000	201000000	55	rs295114	SPATS2L	2146	12
chr20	61177323	61177324	rs11696761	1.49e-06	0.0427	0.0089	T	C	0	30	1	0.033	0	1	chr20	61143279	61178304	57	rs7269123	ADRM1	2196	12
chr20	61177272	61177273	rs11696776	1.26e-06	0.0431	0.0089	T	G	0	23	1	0.033	0	1	chr20	61143279	61178304	57	rs7269123	ADRM1	2196	12
chr20	61177260	61177261	rs11696778	1.36e-06	0.0429	0.0089	T	C	0	27	1	0.033	0	1	chr20	61143279	61178304	57	rs7269123	ADRM1	2196	12
chr20	61164753	61164754	rs11698727	3.03e-07	-0.0452	0.0088	T	C	0	10	1	0	0	1	chr20	61143279	61178304	57	rs7269123	ADRM1	2196	12
chr20	61162701	61162702	rs11699886	2.21e-07	-0.046	0.0089	T	C	0	33	1	0.062	1	2	chr20	61143279	61178304	57	rs7269123	RPS21	2201	15
chr20	61162701	61162702	rs11699886	2.21e-07	-0.046	0.0089	T	C	0	33	1	0.062	1	2	chr20	61143279	61178304	57	rs7269123	ADRM1	2196	12
chr20	61162100	61162101	rs13040413	3.57e-07	-0.0451	0.0089	A	G	0	12	1	0.051	1	2	chr20	61143279	61178304	57	rs7269123	RPS21	2201	15
chr20	61162037	61162038	rs13040566	3.15e-07	-0.0453	0.0089	A	G	0	15	1	0.051	1	2	chr20	61143279	61178304	57	rs7269123	RPS21	2201	15
chr20	61176385	61176386	rs13040569	8.94e-07	-0.0436	0.0089	A	G	0	16	1	0.052	1	2	chr20	61143279	61178304	57	rs7269123	ADRM1	2196	12
chr20	61161954	61161955	rs13040737	2.33e-07	-0.0459	0.0089	A	G	0	21	1	0.051	1	2	chr20	61143279	61178304	57	rs7269123	RPS21	2201	15
chr20	61175158	61175159	rs28503365	1.45e-06	0.0426	0.0088	T	C	0	21	1	0.038	1	2	chr20	61143279	61178304	57	rs7269123	ADRM1	2196	12
chr20	61175024	61175025	rs28720071	1.01e-06	-0.0434	0.0089	A	G	0	68	1	0.056	1	2	chr20	61143279	61178304	57	rs7269123	ADRM1	2196	12
chr20	61163003	61163004	rs34948866	2.42e-07	0.0457	0.0089	A	T	0	24	1	0.062	1	2	chr20	61143279	61178304	57	rs7269123	RPS21	2201	15
chr20	61163003	61163004	rs34948866	2.42e-07	0.0457	0.0089	A	T	0	24	1	0.062	1	2	chr20	61143279	61178304	57	rs7269123	ADRM1	2196	12
chr20	61165610	61165611	rs35794961	3.75e-07	0.0448	0.0088	T	G	0	22	1	0.038	0	1	chr20	61143279	61178304	57	rs7269123	ADRM1	2196	12
chr20	61165610	61165611	rs35794961	3.75e-07	0.0448	0.0088	T	G	0	22	1	0.038	0	1	chr20	61143279	61178304	57	rs7269123	RPS21	2201	15
chr20	61174490	61174491	rs3813451	1.79e-06	0.0421	0.0088	T	C	0	18	1	0.039	0	1	chr20	61143279	61178304	57	rs7269123	ADRM1	2196	12
chr20	61164022	61164023	rs4072474	3.83e-07	0.0446	0.0088	T	C	0	21	1	0.062	1	2	chr20	61143279	61178304	57	rs7269123	RPS21	2201	15
chr20	61164022	61164023	rs4072474	3.83e-07	0.0446	0.0088	T	C	0	21	1	0.062	1	2	chr20	61143279	61178304	57	rs7269123	ADRM1	2196	12
chr20	61162017	61162018	rs45547937	3.76e-07	-0.045	0.0088	A	G	0	20	1	0.051	1	2	chr20	61143279	61178304	57	rs7269123	RPS21	2201	15
chr20	61175451	61175452	rs4969524	1.12e-06	0.0431	0.0088	A	G	0	21	1	0.039	0	1	chr20	61143279	61178304	57	rs7269123	ADRM1	2196	12
chr20	61175298	61175299	rs4969526	1.38e-06	0.0427	0.0088	C	G	0	24	1	0.035	0	1	chr20	61143279	61178304	57	rs7269123	ADRM1	2196	12
chr20	61173361	61173362	rs4969535	1.32e-06	0.0426	0.0088	A	G	0	26	1	0.049	0	1	chr20	61143279	61178304	57	rs7269123	RPS21	2201	15
chr20	61173361	61173362	rs4969535	1.32e-06	0.0426	0.0088	A	G	0	26	1	0.049	0	1	chr20	61143279	61178304	57	rs7269123	ADRM1	2196	12
chr20	61168877	61168878	rs56051682	4.83e-07	-0.0442	0.0088	T	G	0	50	1	0.075	2	3	chr20	61143279	61178304	57	rs7269123	ADRM1	2196	12
chr20	61168877	61168878	rs56051682	4.83e-07	-0.0442	0.0088	T	G	0	50	1	0.075	2	3	chr20	61143279	61178304	57	rs7269123	RPS21	2201	15
chr20	61165672	61165673	rs6062242	2.43e-07	-0.0455	0.0088	T	C	0	24	1	0.038	0	1	chr20	61143279	61178304	57	rs7269123	ADRM1	2196	12
chr20	61165672	61165673	rs6062242	2.43e-07	-0.0455	0.0088	T	C	0	24	1	0.038	0	1	chr20	61143279	61178304	57	rs7269123	RPS21	2201	15
chr20	61162723	61162724	rs6062248	2.01e-07	0.046	0.0088	C	G	0	22	1	0.062	1	2	chr20	61143279	61178304	57	rs7269123	RPS21	2201	15
chr20	61162723	61162724	rs6062248	2.01e-07	0.046	0.0088	C	G	0	22	1	0.062	1	2	chr20	61143279	61178304	57	rs7269123	ADRM1	2196	12
chr20	61153365	61153366	rs6062267	1.15e-05	-0.0323	0.0074	T	C	0	8	1	0.18	2	3	chr20	61143279	61178304	57	rs7269123	ADRM1	2196	12
chr20	61154594	61154595	rs6089741	2.09e-06	-0.0352	0.0074	A	G	0	22	1	0.149	2	3	chr20	61143279	61178304	57	rs7269123	ADRM1	2196	12
chr20	61155609	61155610	rs6089750	2.6e-07	-0.039	0.0076	T	C	0	32	1	0.229	2	3	chr20	61143279	61178304	57	rs7269123	ADRM1	2196	12
chr20	61154393	61154394	rs6089752	1.82e-06	0.0353	0.0074	T	C	0	15	1	0.135	2	3	chr20	61143279	61178304	57	rs7269123	ADRM1	2196	12
chr20	61154107	61154108	rs6089753	5.01e-06	0.0339	0.0074	T	C	0	16	1	0.071	2	3	chr20	61143279	61178304	57	rs7269123	ADRM1	2196	12
chr20	61161899	61161900	rs6122008	2.73e-07	-0.0455	0.0089	T	C	0	29	1	0.051	1	2	chr20	61143279	61178304	57	rs7269123	RPS21	2201	15
chr20	61161749	61161750	rs6122009	3.39e-07	-0.0454	0.0089	T	C	0	25	1	0.051	1	2	chr20	61143279	61178304	57	rs7269123	RPS21	2201	15
chr20	61156946	61156947	rs6122011	1.55e-07	-0.0397	0.0076	T	G	0	18	1	0.145	2	3	chr20	61143279	61178304	57	rs7269123	ADRM1	2196	12
chr20	61174973	61174974	rs6122013	1.86e-06	-0.0421	0.0088	A	C	0	39	1	0.056	1	2	chr20	61143279	61178304	57	rs7269123	ADRM1	2196	12
chr20	61168657	61168658	rs6122018	4.41e-07	0.0443	0.0088	A	G	0	49	1	0.086	1	2	chr20	61143279	61178304	57	rs7269123	ADRM1	2196	12
chr20	61168657	61168658	rs6122018	4.41e-07	0.0443	0.0088	A	G	0	49	1	0.086	1	2	chr20	61143279	61178304	57	rs7269123	RPS21	2201	15
chr20	61167013	61167014	rs6143038	3.65e-07	-0.0448	0.0088	T	C	0	30	1	0.054	1	2	chr20	61143279	61178304	57	rs7269123	ADRM1	2196	12
chr20	61167013	61167014	rs6143038	3.65e-07	-0.0448	0.0088	T	C	0	30	1	0.054	1	2	chr20	61143279	61178304	57	rs7269123	RPS21	2201	15
chr20	61167001	61167002	rs6143043	3.57e-07	-0.0448	0.0088	A	G	0	28	1	0.054	1	2	chr20	61143279	61178304	57	rs7269123	ADRM1	2196	12
chr20	61167001	61167002	rs6143043	3.57e-07	-0.0448	0.0088	A	G	0	28	1	0.054	1	2	chr20	61143279	61178304	57	rs7269123	RPS21	2201	15
chr20	61166909	61166910	rs6143044	1.23e-06	-0.046	0.0095	A	C	0	24	1	0.054	1	2	chr20	61143279	61178304	57	rs7269123	ADRM1	2196	12
chr20	61166909	61166910	rs6143044	1.23e-06	-0.046	0.0095	A	C	0	24	1	0.054	1	2	chr20	61143279	61178304	57	rs7269123	RPS21	2201	15
chr20	61164277	61164278	rs6143046	2.65e-07	-0.0454	0.0088	A	G	0	27	1	0.062	1	2	chr20	61143279	61178304	57	rs7269123	RPS21	2201	15
chr20	61164277	61164278	rs6143046	2.65e-07	-0.0454	0.0088	A	G	0	27	1	0.062	1	2	chr20	61143279	61178304	57	rs7269123	ADRM1	2196	12
chr20	61159437	61159438	rs6143048	6.2e-05	-0.0331	0.0083	T	C	0	31	1	0.062	2	3	chr20	61143279	61178304	57	rs7269123	ADRM1	2196	12
chr20	61175105	61175106	rs6143050	9.62e-07	-0.0434	0.0089	A	G	0	34	1	0.05	1	2	chr20	61143279	61178304	57	rs7269123	ADRM1	2196	12
chr20	61173047	61173048	rs6143053	2.66e-06	-0.0414	0.0088	A	G	0	22	1	0.031	1	2	chr20	61143279	61178304	57	rs7269123	RPS21	2201	15
chr20	61169881	61169882	rs6143057	7.5e-07	-0.0434	0.0088	T	C	0	17	1	0.063	1	2	chr20	61143279	61178304	57	rs7269123	ADRM1	2196	12
chr20	61169881	61169882	rs6143057	7.5e-07	-0.0434	0.0088	T	C	0	17	1	0.063	1	2	chr20	61143279	61178304	57	rs7269123	RPS21	2201	15
chr20	61169732	61169733	rs6143058	9.19e-07	0.0431	0.0088	A	G	0	13	1	0.069	1	2	chr20	61143279	61178304	57	rs7269123	ADRM1	2196	12
chr20	61169732	61169733	rs6143058	9.19e-07	0.0431	0.0088	A	G	0	13	1	0.069	1	2	chr20	61143279	61178304	57	rs7269123	RPS21	2201	15
chr20	61167517	61167518	rs6143065	3.24e-07	-0.0458	0.009	T	C	0	29	1	0.042	0	1	chr20	61143279	61178304	57	rs7269123	ADRM1	2196	12
chr20	61167517	61167518	rs6143065	3.24e-07	-0.0458	0.009	T	C	0	29	1	0.042	0	1	chr20	61143279	61178304	57	rs7269123	RPS21	2201	15
chr20	61160673	61160674	rs7263047	2.19e-06	-0.0424	0.0089	T	C	0	18	1	0.047	0	1	chr20	61143279	61178304	57	rs7269123	RPS21	2201	15
chr20	61157939	61157940	rs7269123	5.59e-09	-0.0443	0.0076	T	C	0	15	0	0.079	2	2	chr20	61143279	61178304	57	rs7269123	ADRM1	2196	12
chr3	12700211	12700212	rs11708716	6.98e-05	-0.054	0.0136	A	C	0	14	0	0.085	1	1	chr3	12578104	12859004	60	rs7650482	CAND2	2361	18
chr3	12838293	12838294	rs12631514	7.54e-13	0.0515	0.0072	C	G	1	14	1	0.394	2	3	chr3	12578104	12859004	60	rs7650482	MKRN2	2356	18
chr3	12838293	12838294	rs12631514	7.54e-13	0.0515	0.0072	C	G	1	14	1	0.394	2	3	chr3	12578104	12859004	60	rs7650482	RAF1	2359	15
chr3	12838293	12838294	rs12631514	7.54e-13	0.0515	0.0072	C	G	1	14	1	0.394	2	3	chr3	12578104	12859004	60	rs7650482	RPL32	2360	15
chr3	12706914	12706915	rs13070228	6.58e-05	0.0307	0.0077	A	G	1	16	1	0.031	0	1	chr3	12578104	12859004	60	rs7650482	RPL32	2360	15
chr3	12706914	12706915	rs13070228	6.58e-05	0.0307	0.0077	A	G	1	16	1	0.031	0	1	chr3	12578104	12859004	60	rs7650482	MKRN2	2356	18
chr3	12634518	12634519	rs2016492	7.96e-09	-0.0422	0.0073	T	C	0	22	1	0.031	0	1	chr3	12578104	12859004	60	rs7650482	CAND2	2361	18
chr3	12598963	12598964	rs2255648	2.49e-07	-0.0375	0.0073	A	G	1	51	1	0.192	2	3	chr3	12578104	12859004	60	rs7650482	CAND2	2361	18
chr3	12598963	12598964	rs2255648	2.49e-07	-0.0375	0.0073	A	G	1	51	1	0.192	2	3	chr3	12578104	12859004	60	rs7650482	IQSEC1	2366	11
chr3	12598839	12598840	rs2255655	1.18e-06	-0.0353	0.0073	C	G	1	44	1	0.871	3	4	chr3	12578104	12859004	60	rs7650482	CAND2	2361	18
chr3	12598839	12598840	rs2255655	1.18e-06	-0.0353	0.0073	C	G	1	44	1	0.871	3	4	chr3	12578104	12859004	60	rs7650482	IQSEC1	2366	11
chr3	12633083	12633084	rs2290160	8.03e-05	-0.0343	0.0087	A	G	0	7	1	0.037	0	1	chr3	12578104	12859004	60	rs7650482	CAND2	2361	18
chr3	12857493	12857494	rs2305397	1.55e-12	0.051	0.0072	T	C	0	15	1	0.032	0	1	chr3	12578104	12859004	60	rs7650482	RAF1	2359	15
chr3	12604160	12604161	rs2442801	3.9e-05	-0.0299	0.0073	A	C	0	17	1	0.032	0	1	chr3	12578104	12859004	60	rs7650482	CAND2	2361	18
chr3	12604160	12604161	rs2442801	3.9e-05	-0.0299	0.0073	A	C	0	17	1	0.032	0	1	chr3	12578104	12859004	60	rs7650482	RPL32	2360	15
chr3	12629965	12629966	rs2442807	2.71e-07	0.0377	0.0073	C	G	0	29	1	0.031	0	1	chr3	12578104	12859004	60	rs7650482	CAND2	2361	18
chr3	12633552	12633553	rs2442808	2.87e-09	-0.0437	0.0074	T	C	0	14	1	0.035	0	1	chr3	12578104	12859004	60	rs7650482	CAND2	2361	18
chr3	12637675	12637676	rs2442809	4.56e-09	-0.0428	0.0073	T	G	0	13	1	0.034	0	1	chr3	12578104	12859004	60	rs7650482	CAND2	2361	18
chr3	12599189	12599190	rs2442819	1.63e-06	0.035	0.0073	C	G	1	12	0	0.08	1	1	chr3	12578104	12859004	60	rs7650482	CAND2	2361	18
chr3	12599189	12599190	rs2442819	1.63e-06	0.035	0.0073	C	G	1	12	0	0.08	1	1	chr3	12578104	12859004	60	rs7650482	IQSEC1	2366	11
chr3	12599196	12599197	rs2442820	1.54e-06	0.0351	0.0073	C	G	1	11	0	0.08	1	1	chr3	12578104	12859004	60	rs7650482	CAND2	2361	18
chr3	12599196	12599197	rs2442820	1.54e-06	0.0351	0.0073	C	G	1	11	0	0.08	1	1	chr3	12578104	12859004	60	rs7650482	IQSEC1	2366	11
chr3	12602494	12602495	rs2450855	7.24e-06	0.0325	0.0073	A	G	0	60	1	0.063	1	2	chr3	12578104	12859004	60	rs7650482	RAF1	2359	15
chr3	12602494	12602495	rs2450855	7.24e-06	0.0325	0.0073	A	G	0	60	1	0.063	1	2	chr3	12578104	12859004	60	rs7650482	CAND2	2361	18
chr3	12602494	12602495	rs2450855	7.24e-06	0.0325	0.0073	A	G	0	60	1	0.063	1	2	chr3	12578104	12859004	60	rs7650482	RPL32	2360	15
chr3	12604252	12604253	rs2450856	7.81e-07	0.0359	0.0073	A	G	0	13	1	0	0	1	chr3	12578104	12859004	60	rs7650482	CAND2	2361	18
chr3	12604252	12604253	rs2450856	7.81e-07	0.0359	0.0073	A	G	0	13	1	0	0	1	chr3	12578104	12859004	60	rs7650482	RPL32	2360	15
chr3	12604448	12604449	rs2450857	1.3e-06	0.0354	0.0073	T	G	0	4	1	0.065	1	2	chr3	12578104	12859004	60	rs7650482	CAND2	2361	18
chr3	12604448	12604449	rs2450857	1.3e-06	0.0354	0.0073	T	G	0	4	1	0.065	1	2	chr3	12578104	12859004	60	rs7650482	RPL32	2360	15
chr3	12632652	12632653	rs2596831	8.41e-07	0.0358	0.0073	C	G	0	18	1	0.04	1	2	chr3	12578104	12859004	60	rs7650482	CAND2	2361	18
chr3	12858028	12858029	rs3732675	2.87e-16	-0.0594	0.0073	T	C	0	13	1	0.039	1	2	chr3	12578104	12859004	60	rs7650482	RAF1	2359	15
chr3	12705855	12705856	rs3806661	6.28e-05	-0.0308	0.0077	A	G	1	120	1	1.865	3	4	chr3	12578104	12859004	60	rs7650482	RPL32	2360	15
chr3	12705855	12705856	rs3806661	6.28e-05	-0.0308	0.0077	A	G	1	120	1	1.865	3	4	chr3	12578104	12859004	60	rs7650482	MKRN2	2356	18
chr3	12705208	12705209	rs3821611	2.7e-09	-0.0434	0.0073	A	G	1	35	1	0.337	2	3	chr3	12578104	12859004	60	rs7650482	RPL32	2360	15
chr3	12705208	12705209	rs3821611	2.7e-09	-0.0434	0.0073	A	G	1	35	1	0.337	2	3	chr3	12578104	12859004	60	rs7650482	MKRN2	2356	18
chr3	12703063	12703064	rs4234513	1.29e-09	-0.0443	0.0073	A	G	0	16	1	0.026	0	1	chr3	12578104	12859004	60	rs7650482	CAND2	2361	18
chr3	12839617	12839618	rs4535210	1.09e-16	-0.0604	0.0073	T	G	1	20	1	0.056	1	2	chr3	12578104	12859004	60	rs7650482	MKRN2	2356	18
chr3	12839617	12839618	rs4535210	1.09e-16	-0.0604	0.0073	T	G	1	20	1	0.056	1	2	chr3	12578104	12859004	60	rs7650482	RAF1	2359	15
chr3	12839617	12839618	rs4535210	1.09e-16	-0.0604	0.0073	T	G	1	20	1	0.056	1	2	chr3	12578104	12859004	60	rs7650482	RPL32	2360	15
chr3	12840057	12840058	rs55692304	3.17e-12	0.0499	0.0072	T	C	1	33	1	0.097	2	3	chr3	12578104	12859004	60	rs7650482	MKRN2	2356	18
chr3	12840057	12840058	rs55692304	3.17e-12	0.0499	0.0072	T	C	1	33	1	0.097	2	3	chr3	12578104	12859004	60	rs7650482	RAF1	2359	15
chr3	12840057	12840058	rs55692304	3.17e-12	0.0499	0.0072	T	C	1	33	1	0.097	2	3	chr3	12578104	12859004	60	rs7650482	RPL32	2360	15
chr3	12810783	12810784	rs61606491	8.26e-06	0.0323	0.0072	T	C	0	15	0	0.05	1	1	chr3	12578104	12859004	60	rs7650482	CAND2	2361	18
chr3	12801843	12801844	rs6766744	5.73e-10	0.0459	0.0074	T	C	1	26	1	0.107	2	3	chr3	12578104	12859004	60	rs7650482	RAF1	2359	15
chr3	12801843	12801844	rs6766744	5.73e-10	0.0459	0.0074	T	C	1	26	1	0.107	2	3	chr3	12578104	12859004	60	rs7650482	CAND2	2361	18
chr3	12801843	12801844	rs6766744	5.73e-10	0.0459	0.0074	T	C	1	26	1	0.107	2	3	chr3	12578104	12859004	60	rs7650482	IQSEC1	2366	11
chr3	12801843	12801844	rs6766744	5.73e-10	0.0459	0.0074	T	C	1	26	1	0.107	2	3	chr3	12578104	12859004	60	rs7650482	MKRN2	2356	18
chr3	12702847	12702848	rs6784168	8.14e-05	-0.0303	0.0077	T	G	0	8	1	0.032	0	1	chr3	12578104	12859004	60	rs7650482	CAND2	2361	18
chr3	12702562	12702563	rs6795441	5.66e-10	0.0452	0.0073	A	G	0	11	1	0.049	0	1	chr3	12578104	12859004	60	rs7650482	CAND2	2361	18
chr3	12857823	12857824	rs731646	6.44e-12	0.0491	0.0071	T	C	0	13	1	0.037	0	1	chr3	12578104	12859004	60	rs7650482	RAF1	2359	15
chr3	12810837	12810838	rs7619736	3.37e-05	-0.0499	0.012	A	G	0	26	0	0.05	1	1	chr3	12578104	12859004	60	rs7650482	CAND2	2361	18
chr3	12810755	12810756	rs7641959	6.88e-10	0.0457	0.0074	C	G	0	9	0	0.05	1	1	chr3	12578104	12859004	60	rs7650482	CAND2	2361	18
chr3	12804401	12804402	rs7644858	2.26e-10	-0.0469	0.0074	A	G	0	9	1	0.031	0	1	chr3	12578104	12859004	60	rs7650482	CAND2	2361	18
chr3	12704894	12704895	rs904453	6.7e-10	-0.045	0.0073	T	G	1	29	1	0.306	2	3	chr3	12578104	12859004	60	rs7650482	RPL32	2360	15
chr3	12704894	12704895	rs904453	6.7e-10	-0.045	0.0073	T	G	1	29	1	0.306	2	3	chr3	12578104	12859004	60	rs7650482	MKRN2	2356	18
chr3	12700711	12700712	rs9862218	7.51e-05	0.0306	0.0077	A	G	0	14	0	0.049	1	1	chr3	12578104	12859004	60	rs7650482	CAND2	2361	18
chr3	12801685	12801686	rs9865381	9.6e-06	0.0319	0.0072	T	C	1	17	1	0.137	2	3	chr3	12578104	12859004	60	rs7650482	RAF1	2359	15
chr3	12801685	12801686	rs9865381	9.6e-06	0.0319	0.0072	T	C	1	17	1	0.137	2	3	chr3	12578104	12859004	60	rs7650482	CAND2	2361	18
chr3	12801685	12801686	rs9865381	9.6e-06	0.0319	0.0072	T	C	1	17	1	0.137	2	3	chr3	12578104	12859004	60	rs7650482	IQSEC1	2366	11
chr3	12801685	12801686	rs9865381	9.6e-06	0.0319	0.0072	T	C	1	17	1	0.137	2	3	chr3	12578104	12859004	60	rs7650482	MKRN2	2356	18
chr3	12801785	12801786	rs9865548	8.35e-06	0.0321	0.0072	T	C	1	14	1	0.137	2	3	chr3	12578104	12859004	60	rs7650482	RAF1	2359	15
chr3	12801785	12801786	rs9865548	8.35e-06	0.0321	0.0072	T	C	1	14	1	0.137	2	3	chr3	12578104	12859004	60	rs7650482	CAND2	2361	18
chr3	12801785	12801786	rs9865548	8.35e-06	0.0321	0.0072	T	C	1	14	1	0.137	2	3	chr3	12578104	12859004	60	rs7650482	IQSEC1	2366	11
chr3	12801785	12801786	rs9865548	8.35e-06	0.0321	0.0072	T	C	1	14	1	0.137	2	3	chr3	12578104	12859004	60	rs7650482	MKRN2	2356	18
chr3	12804060	12804061	rs9880453	8.28e-06	0.0321	0.0072	T	C	0	10	1	0	0	1	chr3	12578104	12859004	60	rs7650482	CAND2	2361	18
chr3	38388873	38388874	rs509627	4.93e-05	0.0342	0.0084	A	T	1	7	1	0.047	0	1	chr3	38103776	38826179	62	rs6790396	SCN5A	2414	19
chr3	111578045	111578046	rs13063024	5.42e-09	0.0449	0.0077	T	C	1	16	1	0	2	3	chr3	111000000	112000000	64	rs17490701	ABHD10	2447	12
chr3	111578045	111578046	rs13063024	5.42e-09	0.0449	0.0077	T	C	1	16	1	0	2	3	chr3	111000000	112000000	64	rs17490701	PHLDB2	2445	12
chr3	111577994	111577995	rs13063315	5.13e-09	0.045	0.0077	T	G	1	20	0	0.107	2	2	chr3	111000000	112000000	64	rs17490701	ABHD10	2447	12
chr3	111577994	111577995	rs13063315	5.13e-09	0.045	0.0077	T	G	1	20	0	0.107	2	2	chr3	111000000	112000000	64	rs17490701	PHLDB2	2445	12
chr3	111577787	111577788	rs13101043	7.17e-09	-0.0446	0.0077	C	G	1	5	0	0.107	2	2	chr3	111000000	112000000	64	rs17490701	ABHD10	2447	12
chr3	111577787	111577788	rs13101043	7.17e-09	-0.0446	0.0077	C	G	1	5	0	0.107	2	2	chr3	111000000	112000000	64	rs17490701	PHLDB2	2445	12
chr3	111456174	111456175	rs13317985	4.13e-06	-0.0431	0.0093	T	G	0	15	1	0.101	2	3	chr3	111000000	112000000	64	rs17490701	PHLDB2	2445	12
chr3	111585933	111585934	rs17424938	1.01e-10	0.0693	0.0107	A	G	0	16	0	0.064	1	1	chr3	111000000	112000000	64	rs17490701	PHLDB2	2445	12
chr3	111585998	111585999	rs1913493	4.93e-09	-0.045	0.0077	A	G	0	5	0	0.031	1	1	chr3	111000000	112000000	64	rs17490701	PHLDB2	2445	12
chr3	111589962	111589963	rs1913494	7.33e-10	0.047	0.0076	A	G	0	8	0	0.026	1	1	chr3	111000000	112000000	64	rs17490701	PHLDB2	2445	12
chr3	111690768	111690769	rs1994731	1.79e-06	-0.0344	0.0072	A	G	0	19	1	0.075	1	2	chr3	111000000	112000000	64	rs17490701	PHLDB2	2445	12
chr3	111690620	111690621	rs529159	5.74e-09	-0.0552	0.0095	A	G	0	44	1	0.075	1	2	chr3	111000000	112000000	64	rs17490701	PHLDB2	2445	12
chr3	111584990	111584991	rs55954252	1.04e-10	-0.0693	0.0107	T	C	0	13	1	0.059	1	2	chr3	111000000	112000000	64	rs17490701	PHLDB2	2445	12
chr3	111585322	111585323	rs56105878	1.41e-10	-0.0688	0.0107	A	G	0	16	0	0.101	2	2	chr3	111000000	112000000	64	rs17490701	PHLDB2	2445	12
chr3	111623526	111623527	rs62277591	1.25e-05	0.0333	0.0076	A	G	0	9	1	0.047	0	1	chr3	111000000	112000000	64	rs17490701	PHLDB2	2445	12
chr3	111583033	111583034	rs67396907	2.43e-10	-0.0671	0.0106	A	G	0	72	1	0.101	2	3	chr3	111000000	112000000	64	rs17490701	PHLDB2	2445	12
chr3	111580056	111580057	rs73228508	1.9e-10	-0.0682	0.0107	T	C	1	2	0	0.072	1	1	chr3	111000000	112000000	64	rs17490701	ABHD10	2447	12
chr3	111580056	111580057	rs73228508	1.9e-10	-0.0682	0.0107	T	C	1	2	0	0.072	1	1	chr3	111000000	112000000	64	rs17490701	PHLDB2	2445	12
chr3	111580158	111580159	rs73228510	2.17e-10	0.0681	0.0107	T	C	1	10	0	0.072	1	1	chr3	111000000	112000000	64	rs17490701	ABHD10	2447	12
chr3	111580158	111580159	rs73228510	2.17e-10	0.0681	0.0107	T	C	1	10	0	0.072	1	1	chr3	111000000	112000000	64	rs17490701	PHLDB2	2445	12
chr3	111580715	111580716	rs73228514	2.14e-10	0.0682	0.0107	A	G	1	12	0	0.224	2	2	chr3	111000000	112000000	64	rs17490701	ABHD10	2447	12
chr3	111580715	111580716	rs73228514	2.14e-10	0.0682	0.0107	A	G	1	12	0	0.224	2	2	chr3	111000000	112000000	64	rs17490701	PHLDB2	2445	12
chr3	111580762	111580763	rs73228515	2.12e-10	-0.0681	0.0107	T	C	1	17	0	0.224	2	2	chr3	111000000	112000000	64	rs17490701	ABHD10	2447	12
chr3	111580762	111580763	rs73228515	2.12e-10	-0.0681	0.0107	T	C	1	17	0	0.224	2	2	chr3	111000000	112000000	64	rs17490701	PHLDB2	2445	12
chr3	111582477	111582478	rs73228518	1.82e-10	0.0684	0.0107	A	T	0	12	1	0.077	1	2	chr3	111000000	112000000	64	rs17490701	PHLDB2	2445	12
chr3	111583672	111583673	rs73228521	1.95e-10	-0.0683	0.0107	A	G	0	10	1	0.077	1	2	chr3	111000000	112000000	64	rs17490701	PHLDB2	2445	12
chr3	111590282	111590283	rs7638138	9.72e-10	0.0467	0.0076	T	C	0	2	0	0.026	1	1	chr3	111000000	112000000	64	rs17490701	PHLDB2	2445	12
chr3	111642581	111642582	rs955566	8.39e-05	0.0293	0.0075	A	G	0	6	0	0.05	1	1	chr3	111000000	112000000	64	rs17490701	PHLDB2	2445	12
chr3	111585703	111585704	rs967011	4.69e-09	0.0451	0.0077	T	C	0	2	0	0.031	1	1	chr3	111000000	112000000	64	rs17490701	PHLDB2	2445	12
chr3	111458773	111458774	rs9842396	3.55e-06	-0.0433	0.0093	A	G	0	2	1	0.031	0	1	chr3	111000000	112000000	64	rs17490701	PHLDB2	2445	12
chr3	111577776	111577777	rs9846313	4.53e-09	-0.0452	0.0077	C	G	1	4	0	0.107	2	2	chr3	111000000	112000000	64	rs17490701	ABHD10	2447	12
chr3	111577776	111577777	rs9846313	4.53e-09	-0.0452	0.0077	C	G	1	4	0	0.107	2	2	chr3	111000000	112000000	64	rs17490701	PHLDB2	2445	12
chr3	111453414	111453415	rs9880633	4.24e-06	0.043	0.0094	A	C	1	13	0	0.054	1	1	chr3	111000000	112000000	64	rs17490701	PHLDB2	2445	12
chr3	111453414	111453415	rs9880633	4.24e-06	0.043	0.0094	A	C	1	13	0	0.054	1	1	chr3	111000000	112000000	64	rs17490701	ABHD10	2447	12
chr3	111577836	111577837	rs9883806	4.59e-09	-0.0451	0.0077	A	T	1	7	0	0.107	2	2	chr3	111000000	112000000	64	rs17490701	ABHD10	2447	12
chr3	111577836	111577837	rs9883806	4.59e-09	-0.0451	0.0077	A	T	1	7	0	0.107	2	2	chr3	111000000	112000000	64	rs17490701	PHLDB2	2445	12
chr3	179168462	179168463	rs4855074	1.92e-08	0.0583	0.0104	T	C	1	5	1	0.075	1	2	chr3	179000000	179000000	65	rs4855075	MFN1	2469	15
chr3	179168462	179168463	rs4855074	1.92e-08	0.0583	0.0104	T	C	0	5	1	0.075	1	2	chr3	179000000	179000000	65	rs4855075	ACTL6A	2476	12
chr3	179168462	179168463	rs4855074	1.92e-08	0.0583	0.0104	T	C	1	5	1	0.075	1	2	chr3	179000000	179000000	65	rs4855075	ZNF639	2471	13
chr3	179168462	179168463	rs4855074	1.92e-08	0.0583	0.0104	T	C	1	5	1	0.075	1	2	chr3	179000000	179000000	65	rs4855075	PIK3CA	2472	12
chr3	179169230	179169231	rs7611674	4.9e-07	-0.0458	0.0091	T	G	1	100	1	0.431	2	3	chr3	179000000	179000000	65	rs4855075	MFN1	2469	15
chr3	179169230	179169231	rs7611674	4.9e-07	-0.0458	0.0091	T	G	1	100	1	0.431	2	3	chr3	179000000	179000000	65	rs4855075	ACTL6A	2476	12
chr3	179169230	179169231	rs7611674	4.9e-07	-0.0458	0.0091	T	G	1	100	1	0.431	2	3	chr3	179000000	179000000	65	rs4855075	ZNF639	2471	13
chr3	179169230	179169231	rs7611674	4.9e-07	-0.0458	0.0091	T	G	1	100	1	0.431	2	3	chr3	179000000	179000000	65	rs4855075	PIK3CA	2472	12
chr3	196467338	196467339	rs11711813	2.4e-07	-0.0372	0.0072	T	C	0	29	1	0.244	2	3	chr3	196000000	196000000	66	rs9872035	NCBP2	2512	13
chr3	196467894	196467895	rs1630029	1.95e-05	-0.0314	0.0073	T	G	0	37	1	0.072	1	2	chr3	196000000	196000000	66	rs9872035	NCBP2	2512	13
chr4	103932070	103932071	rs11731885	1.13e-10	-0.0456	0.0071	A	G	0	8	1	0	0	1	chr4	104000000	104000000	68	rs3960788	UBE2D3	2554	19
chr4	103790186	103790187	rs223332	4.01e-10	0.0443	0.0071	T	G	1	197	1	1.5	3	4	chr4	104000000	104000000	68	rs3960788	UBE2D3	2554	19
chr4	103789810	103789811	rs223333	1.85e-09	0.0425	0.0071	A	C	1	84	1	0.154	2	3	chr4	104000000	104000000	68	rs3960788	UBE2D3	2554	19
chr4	103750316	103750317	rs223385	9.03e-10	0.0431	0.007	A	G	1	23	1	0.068	1	2	chr4	104000000	104000000	68	rs3960788	UBE2D3	2554	19
chr4	103750268	103750269	rs223386	8.27e-10	0.0432	0.007	T	C	1	33	1	0.068	1	2	chr4	104000000	104000000	68	rs3960788	UBE2D3	2554	19
chr4	103749516	103749517	rs223387	2.29e-10	-0.0447	0.007	C	G	1	111	1	1.465	3	4	chr4	104000000	104000000	68	rs3960788	UBE2D3	2554	19
chr4	103749444	103749445	rs223388	8.24e-10	0.0432	0.007	A	G	1	134	1	1.465	3	4	chr4	104000000	104000000	68	rs3960788	UBE2D3	2554	19
chr4	103748943	103748944	rs223389	3.21e-05	0.0368	0.0088	A	G	1	159	1	1.429	3	4	chr4	104000000	104000000	68	rs3960788	UBE2D3	2554	19
chr4	103748797	103748798	rs223390	1.13e-10	-0.0455	0.0071	A	G	1	171	1	1.429	3	4	chr4	104000000	104000000	68	rs3960788	UBE2D3	2554	19
chr4	103748224	103748225	rs223391	3.39e-05	0.0366	0.0088	A	G	1	46	1	0.719	3	4	chr4	104000000	104000000	68	rs3960788	UBE2D3	2554	19
chr4	103595651	103595652	rs227278	7.48e-08	0.0383	0.0071	A	G	0	3	0	0.053	1	1	chr4	104000000	104000000	68	rs3960788	MANBA	2547	12
chr4	103933368	103933369	rs4698875	2.01e-07	-0.0386	0.0074	T	C	0	16	1	0.033	0	1	chr4	104000000	104000000	68	rs3960788	UBE2D3	2554	19
chr4	103933567	103933568	rs4698876	8.31e-08	-0.0398	0.0074	T	G	0	16	1	0.028	0	1	chr4	104000000	104000000	68	rs3960788	UBE2D3	2554	19
chr4	103932556	103932557	rs7695096	4.4e-09	0.0416	0.0071	T	C	0	17	1	0.046	0	1	chr4	104000000	104000000	68	rs3960788	UBE2D3	2554	19
chr4	114477154	114477155	rs10027475	9.43e-05	0.0322	0.0083	T	C	0	91	1	0.063	1	2	chr4	114000000	115000000	70	rs55754224	CAMK2D	2600	14
chr4	114388820	114388821	rs2285703	9.33e-08	-0.0445	0.0083	A	G	0	13	1	0.035	0	1	chr4	114000000	115000000	70	rs55754224	CAMK2D	2600	14
chr4	114390703	114390704	rs35583513	4.13e-06	0.0349	0.0076	T	C	0	11	1	0.038	0	1	chr4	114000000	115000000	70	rs55754224	CAMK2D	2600	14
chr4	148763687	148763688	rs11737346	6.06e-08	-0.0552	0.0102	T	C	0	12	1	0.038	0	1	chr4	149000000	149000000	71	rs10213171	ARHGAP10	2612	14
chr5	137164863	137164864	rs10039139	1.25e-08	-0.0546	0.0096	T	G	0	11	1	0.029	0	1	chr5	137000000	138000000	74	rs10479177	FAM13B	2655	21
chr5	137689212	137689213	rs10045383	8.27e-12	0.0499	0.0073	A	G	1	23	0	0.066	1	1	chr5	137000000	138000000	74	rs10479177	FAM53C	2665	11
chr5	137689212	137689213	rs10045383	8.27e-12	0.0499	0.0073	A	G	1	23	0	0.066	1	1	chr5	137000000	138000000	74	rs10479177	EGR1	2667	15
chr5	137225896	137225897	rs10071629	9.5e-09	-0.0557	0.0097	C	G	1	11	1	0.031	0	1	chr5	137000000	138000000	74	rs10479177	KLHL3	2651	13
chr5	137225896	137225897	rs10071629	9.5e-09	-0.0557	0.0097	C	G	1	11	1	0.031	0	1	chr5	137000000	138000000	74	rs10479177	HNRNPA0	2652	13
chr5	137225896	137225897	rs10071629	9.5e-09	-0.0557	0.0097	C	G	1	11	1	0.031	0	1	chr5	137000000	138000000	74	rs10479177	MYOT	2656	15
chr5	137667345	137667346	rs1042124	2.05e-08	0.0542	0.0097	A	C	0	22	1	0.04	1	2	chr5	137000000	138000000	74	rs10479177	KDM3B	2666	15
chr5	137667200	137667201	rs11567957	4.31e-09	-0.056	0.0095	A	C	0	20	1	0.036	0	1	chr5	137000000	138000000	74	rs10479177	KDM3B	2666	15
chr5	137514815	137514816	rs17171770	4.33e-20	0.0674	0.0073	T	C	1	44	1	0.231	2	3	chr5	137000000	138000000	74	rs10479177	WNT8A	2658	13
chr5	137514815	137514816	rs17171770	4.33e-20	0.0674	0.0073	T	C	1	44	1	0.231	2	3	chr5	137000000	138000000	74	rs10479177	FAM53C	2665	11
chr5	137514815	137514816	rs17171770	4.33e-20	0.0674	0.0073	T	C	1	44	1	0.231	2	3	chr5	137000000	138000000	74	rs10479177	KDM3B	2666	15
chr5	137514853	137514854	rs17171772	1.41e-18	-0.0641	0.0073	A	G	1	28	1	0.146	2	3	chr5	137000000	138000000	74	rs10479177	WNT8A	2658	13
chr5	137514853	137514854	rs17171772	1.41e-18	-0.0641	0.0073	A	G	1	28	1	0.146	2	3	chr5	137000000	138000000	74	rs10479177	FAM53C	2665	11
chr5	137514853	137514854	rs17171772	1.41e-18	-0.0641	0.0073	A	G	1	28	1	0.146	2	3	chr5	137000000	138000000	74	rs10479177	KDM3B	2666	15
chr5	137675306	137675307	rs17171802	6.79e-08	0.1025	0.019	T	C	1	8	0	0.05	1	1	chr5	137000000	138000000	74	rs10479177	ETF1	2669	15
chr5	137675306	137675307	rs17171802	6.79e-08	0.1025	0.019	T	C	1	8	0	0.05	1	1	chr5	137000000	138000000	74	rs10479177	KLHL3	2651	13
chr5	137675306	137675307	rs17171802	6.79e-08	0.1025	0.019	T	C	1	8	0	0.05	1	1	chr5	137000000	138000000	74	rs10479177	KDM3B	2666	15
chr5	137674627	137674628	rs2107675	7.09e-09	-0.0553	0.0096	T	C	1	15	1	0.143	2	3	chr5	137000000	138000000	74	rs10479177	ETF1	2669	15
chr5	137674627	137674628	rs2107675	7.09e-09	-0.0553	0.0096	T	C	1	15	1	0.143	2	3	chr5	137000000	138000000	74	rs10479177	KLHL3	2651	13
chr5	137674627	137674628	rs2107675	7.09e-09	-0.0553	0.0096	T	C	1	15	1	0.143	2	3	chr5	137000000	138000000	74	rs10479177	KDM3B	2666	15
chr5	137549851	137549852	rs2231468	7.98e-07	-0.0355	0.0072	T	C	1	11	1	0.026	0	1	chr5	137000000	138000000	74	rs10479177	FAM53C	2665	11
chr5	137548809	137548810	rs2231472	1.04e-11	-0.0738	0.0109	A	G	1	23	0	0.13	2	2	chr5	137000000	138000000	74	rs10479177	FAM53C	2665	11
chr5	137780368	137780369	rs2240331	4.87e-12	0.0499	0.0072	A	C	0	15	0	0.043	1	1	chr5	137000000	138000000	74	rs10479177	FAM53C	2665	11
chr5	137776931	137776932	rs2269947	3.12e-09	0.043	0.0073	T	C	0	18	1	0.037	0	1	chr5	137000000	138000000	74	rs10479177	EGR1	2667	15
chr5	137776931	137776932	rs2269947	3.12e-09	0.043	0.0073	T	C	0	18	1	0.037	0	1	chr5	137000000	138000000	74	rs10479177	FAM53C	2665	11
chr5	137728774	137728775	rs2269951	1.61e-05	0.0313	0.0073	A	G	0	7	0	0.093	1	1	chr5	137000000	138000000	74	rs10479177	FAM53C	2665	11
chr5	137775273	137775274	rs2277067	1.77e-11	0.0494	0.0073	A	G	1	19	1	0.076	1	2	chr5	137000000	138000000	74	rs10479177	FAM53C	2665	11
chr5	137775273	137775274	rs2277067	1.77e-11	0.0494	0.0073	A	G	1	19	1	0.076	1	2	chr5	137000000	138000000	74	rs10479177	KDM3B	2666	15
chr5	137775273	137775274	rs2277067	1.77e-11	0.0494	0.0073	A	G	1	19	1	0.076	1	2	chr5	137000000	138000000	74	rs10479177	EGR1	2667	15
chr5	137775273	137775274	rs2277067	1.77e-11	0.0494	0.0073	A	G	1	19	1	0.076	1	2	chr5	137000000	138000000	74	rs10479177	ETF1	2669	15
chr5	137548289	137548290	rs2967787	5.44e-20	0.0672	0.0073	A	G	1	3	0	0.051	1	1	chr5	137000000	138000000	74	rs10479177	FAM53C	2665	11
chr5	137673004	137673005	rs3756765	1.99e-06	0.0404	0.0085	A	G	1	14	1	0.242	2	3	chr5	137000000	138000000	74	rs10479177	ETF1	2669	15
chr5	137673004	137673005	rs3756765	1.99e-06	0.0404	0.0085	A	G	1	14	1	0.242	2	3	chr5	137000000	138000000	74	rs10479177	KLHL3	2651	13
chr5	137673004	137673005	rs3756765	1.99e-06	0.0404	0.0085	A	G	1	14	1	0.242	2	3	chr5	137000000	138000000	74	rs10479177	KDM3B	2666	15
chr5	137800024	137800025	rs3813321	4.22e-07	-0.0366	0.0072	T	C	1	61	1	0.529	3	4	chr5	137000000	138000000	74	rs10479177	KDM3B	2666	15
chr5	137800024	137800025	rs3813321	4.22e-07	-0.0366	0.0072	T	C	0	61	1	0.529	3	4	chr5	137000000	138000000	74	rs10479177	FAM53C	2665	11
chr5	137800024	137800025	rs3813321	4.22e-07	-0.0366	0.0072	T	C	1	61	1	0.529	3	4	chr5	137000000	138000000	74	rs10479177	ETF1	2669	15
chr5	137688274	137688275	rs55803185	1.99e-09	-0.0576	0.0096	A	G	1	82	1	0.112	2	3	chr5	137000000	138000000	74	rs10479177	FAM53C	2665	11
chr5	137688274	137688275	rs55803185	1.99e-09	-0.0576	0.0096	A	G	1	82	1	0.112	2	3	chr5	137000000	138000000	74	rs10479177	EGR1	2667	15
chr5	137799230	137799231	rs56109915	8.58e-07	-0.0358	0.0073	C	G	0	22	1	0.161	2	3	chr5	137000000	138000000	74	rs10479177	FAM53C	2665	11
chr5	137136265	137136266	rs56206249	8.91e-11	0.0585	0.009	A	G	0	9	1	0	0	1	chr5	137000000	138000000	74	rs10479177	FAM13B	2655	21
chr5	137091161	137091162	rs56210945	1.34e-21	0.0893	0.0094	A	C	1	20	1	0.065	1	2	chr5	137000000	138000000	74	rs10479177	FAM13B	2655	21
chr5	137091161	137091162	rs56210945	1.34e-21	0.0893	0.0094	A	C	0	20	1	0.065	1	2	chr5	137000000	138000000	74	rs10479177	WNT8A	2658	13
chr5	136967086	136967087	rs56214934	3.68e-07	-0.0419	0.0082	A	C	0	6	0	0.058	1	1	chr5	137000000	138000000	74	rs10479177	WNT8A	2658	13
chr5	136967086	136967087	rs56214934	3.68e-07	-0.0419	0.0082	A	C	0	6	0	0.058	1	1	chr5	137000000	138000000	74	rs10479177	KLHL3	2651	13
chr5	137673623	137673624	rs56316522	6.6e-09	-0.0554	0.0096	A	C	1	50	1	0.592	3	4	chr5	137000000	138000000	74	rs10479177	ETF1	2669	15
chr5	137673623	137673624	rs56316522	6.6e-09	-0.0554	0.0096	A	C	1	50	1	0.592	3	4	chr5	137000000	138000000	74	rs10479177	KLHL3	2651	13
chr5	137673623	137673624	rs56316522	6.6e-09	-0.0554	0.0096	A	C	1	50	1	0.592	3	4	chr5	137000000	138000000	74	rs10479177	KDM3B	2666	15
chr5	137673515	137673516	rs56366217	6.48e-09	-0.0554	0.0096	A	G	1	38	1	0.85	3	4	chr5	137000000	138000000	74	rs10479177	ETF1	2669	15
chr5	137673515	137673516	rs56366217	6.48e-09	-0.0554	0.0096	A	G	1	38	1	0.85	3	4	chr5	137000000	138000000	74	rs10479177	KLHL3	2651	13
chr5	137673515	137673516	rs56366217	6.48e-09	-0.0554	0.0096	A	G	1	38	1	0.85	3	4	chr5	137000000	138000000	74	rs10479177	KDM3B	2666	15
chr5	137674443	137674444	rs62380929	5.94e-09	0.0559	0.0096	A	T	1	21	1	0.244	2	3	chr5	137000000	138000000	74	rs10479177	ETF1	2669	15
chr5	137674443	137674444	rs62380929	5.94e-09	0.0559	0.0096	A	T	1	21	1	0.244	2	3	chr5	137000000	138000000	74	rs10479177	KLHL3	2651	13
chr5	137674443	137674444	rs62380929	5.94e-09	0.0559	0.0096	A	T	1	21	1	0.244	2	3	chr5	137000000	138000000	74	rs10479177	KDM3B	2666	15
chr5	137667512	137667513	rs6861656	1.28e-11	-0.0495	0.0073	T	C	0	84	1	0.136	2	3	chr5	137000000	138000000	74	rs10479177	KDM3B	2666	15
chr5	136985992	136985993	rs72800065	2.85e-06	-0.0408	0.0087	T	C	0	9	1	0.034	0	1	chr5	137000000	138000000	74	rs10479177	HNRNPA0	2652	13
chr5	137090823	137090824	rs73298155	1e-21	0.0894	0.0093	T	C	1	21	1	0.501	2	3	chr5	137000000	138000000	74	rs10479177	FAM13B	2655	21
chr5	137090823	137090824	rs73298155	1e-21	0.0894	0.0093	T	C	0	21	1	0.501	2	3	chr5	137000000	138000000	74	rs10479177	WNT8A	2658	13
chr5	137795077	137795078	rs740075	3.64e-07	0.056	0.011	A	C	0	12	0	0.066	1	1	chr5	137000000	138000000	74	rs10479177	ETF1	2669	15
chr5	137776297	137776298	rs77085797	2.05e-08	0.0658	0.0117	A	G	0	22	1	0.053	1	2	chr5	137000000	138000000	74	rs10479177	EGR1	2667	15
chr5	137776297	137776298	rs77085797	2.05e-08	0.0658	0.0117	A	G	0	22	1	0.053	1	2	chr5	137000000	138000000	74	rs10479177	FAM53C	2665	11
chr5	137797380	137797381	rs7729723	8.22e-07	0.0357	0.0072	A	G	0	13	1	0.039	0	1	chr5	137000000	138000000	74	rs10479177	FAM53C	2665	11
chr5	137514641	137514642	rs7729926	1.29e-18	-0.0642	0.0073	A	T	1	146	1	0.498	2	3	chr5	137000000	138000000	74	rs10479177	WNT8A	2658	13
chr5	137514641	137514642	rs7729926	1.29e-18	-0.0642	0.0073	A	T	1	146	1	0.498	2	3	chr5	137000000	138000000	74	rs10479177	FAM53C	2665	11
chr5	137514641	137514642	rs7729926	1.29e-18	-0.0642	0.0073	A	T	1	146	1	0.498	2	3	chr5	137000000	138000000	74	rs10479177	KDM3B	2666	15
chr5	137224203	137224204	rs78708207	3.24e-07	0.0572	0.0112	T	C	1	32	1	0.035	0	1	chr5	137000000	138000000	74	rs10479177	KLHL3	2651	13
chr5	137224203	137224204	rs78708207	3.24e-07	0.0572	0.0112	T	C	1	32	1	0.035	0	1	chr5	137000000	138000000	74	rs10479177	HNRNPA0	2652	13
chr5	137224203	137224204	rs78708207	3.24e-07	0.0572	0.0112	T	C	1	32	1	0.035	0	1	chr5	137000000	138000000	74	rs10479177	MYOT	2656	15
chr5	137088049	137088050	rs7875	9.47e-11	0.0586	0.009	T	C	0	8	1	0.032	0	1	chr5	137000000	138000000	74	rs10479177	WNT8A	2658	13
chr5	137775581	137775582	rs982085	3.38e-10	-0.0462	0.0074	C	G	1	16	1	0.076	1	2	chr5	137000000	138000000	74	rs10479177	FAM53C	2665	11
chr5	137775581	137775582	rs982085	3.38e-10	-0.0462	0.0074	C	G	1	16	1	0.076	1	2	chr5	137000000	138000000	74	rs10479177	KDM3B	2666	15
chr5	137775581	137775582	rs982085	3.38e-10	-0.0462	0.0074	C	G	1	16	1	0.076	1	2	chr5	137000000	138000000	74	rs10479177	EGR1	2667	15
chr5	137775581	137775582	rs982085	3.38e-10	-0.0462	0.0074	C	G	1	16	1	0.076	1	2	chr5	137000000	138000000	74	rs10479177	ETF1	2669	15
chr5	172669771	172669772	rs10071514	1.66e-13	0.0594	0.0081	A	G	0	49	1	0.584	2	3	chr5	172000000	173000000	76	rs6882776	ATP6V0E1	2742	14
chr5	172662024	172662025	rs2277923	6.74e-14	0.0589	0.0079	T	C	1	43	1	0.864	3	4	chr5	172000000	173000000	76	rs6882776	ATP6V0E1	2742	14
chr5	172572600	172572601	rs255305	3.83e-09	0.0442	0.0075	A	G	0	9	1	0.026	0	1	chr5	172000000	173000000	76	rs6882776	NKX2-5	2743	12
chr5	172572600	172572601	rs255305	3.83e-09	0.0442	0.0075	A	G	1	9	1	0.026	0	1	chr5	172000000	173000000	76	rs6882776	CREBRF	2740	11
chr5	172572600	172572601	rs255305	3.83e-09	0.0442	0.0075	A	G	1	9	1	0.026	0	1	chr5	172000000	173000000	76	rs6882776	ATP6V0E1	2742	14
chr5	172664163	172664164	rs6882776	3.18e-14	-0.06	0.0079	A	G	1	16	0	0.312	2	2	chr5	172000000	173000000	76	rs6882776	ATP6V0E1	2742	14
chr5	172665106	172665107	rs77999046	2.66e-11	0.0697	0.0105	T	C	0	7	0	0.237	2	2	chr5	172000000	173000000	76	rs6882776	ATP6V0E1	2742	14
chr5	172670247	172670248	rs869236	2.49e-10	-0.0618	0.0098	A	C	0	5	0	0.132	2	2	chr5	172000000	173000000	76	rs6882776	ATP6V0E1	2742	14
chr5	172669254	172669255	rs9313620	9.26e-09	-0.0435	0.0076	T	C	0	11	1	0.13	2	3	chr5	172000000	173000000	76	rs6882776	ATP6V0E1	2742	14
chr6	36646849	36646850	rs3176323	5.57e-05	0.031	0.0077	T	C	1	47	1	0.324	2	3	chr6	36645588	36659932	80	rs3176326	SRSF3	2891	15
chr6	36647289	36647290	rs3176326	7.95e-11	-0.0599	0.0092	A	G	1	66	1	0.277	2	3	chr6	36645588	36659932	80	rs3176326	SRSF3	2891	15
chr6	36645988	36645989	rs4151702	2.34e-10	-0.0579	0.0091	C	G	1	19	0	0.058	1	1	chr6	36645588	36659932	80	rs3176326	PPIL1	2894	14
chr6	36645988	36645989	rs4151702	2.34e-10	-0.0579	0.0091	C	G	1	19	0	0.058	1	1	chr6	36645588	36659932	80	rs3176326	SRSF3	2891	15
chr6	36645988	36645989	rs4151702	2.34e-10	-0.0579	0.0091	C	G	1	19	0	0.058	1	1	chr6	36645588	36659932	80	rs3176326	STK38	2888	13
chr6	36645968	36645969	rs730506	2.56e-10	-0.0578	0.0091	C	G	1	23	0	0.058	1	1	chr6	36645588	36659932	80	rs3176326	PPIL1	2894	14
chr6	36645968	36645969	rs730506	2.56e-10	-0.0578	0.0091	C	G	1	23	0	0.058	1	1	chr6	36645588	36659932	80	rs3176326	SRSF3	2891	15
chr6	36645968	36645969	rs730506	2.56e-10	-0.0578	0.0091	C	G	1	23	0	0.058	1	1	chr6	36645588	36659932	80	rs3176326	STK38	2888	13
chr6	36645588	36645589	rs762624	2.71e-10	0.051	0.0081	A	C	1	27	0	0.058	1	1	chr6	36645588	36659932	80	rs3176326	PPIL1	2894	14
chr6	36645588	36645589	rs762624	2.71e-10	0.051	0.0081	A	C	1	27	0	0.058	1	1	chr6	36645588	36659932	80	rs3176326	SRSF3	2891	15
chr6	36645588	36645589	rs762624	2.71e-10	0.051	0.0081	A	C	1	27	0	0.058	1	1	chr6	36645588	36659932	80	rs3176326	STK38	2888	13
chr6	88183043	88183044	rs58785365	3.44e-06	-0.0344	0.0074	C	G	1	28	1	0.325	2	3	chr6	87814959	88406656	81	rs6907805	AKIRIN2	2919	12
chr6	87864140	87864141	rs9450624	7.88e-08	0.0428	0.008	T	G	1	10	1	0.079	1	2	chr6	87814959	88406656	81	rs6907805	SYNCRIP	2907	11
chr6	87864140	87864141	rs9450624	7.88e-08	0.0428	0.008	T	G	1	10	1	0.079	1	2	chr6	87814959	88406656	81	rs6907805	AKIRIN2	2919	12
chr6	122170063	122170064	rs6903339	3.11e-05	-0.0561	0.0135	C	G	0	8	1	0.028	0	1	chr6	122000000	123000000	84	rs868155	GJA1	2971	19
chr7	870594	870595	rs10215843	5.76e-07	-0.036	0.0072	C	G	1	34	1	0.123	2	3	chr7	861526	905265	87	rs11768850	PDGFA	3042	12
chr7	869846	869847	rs10246200	2.61e-05	0.0304	0.0072	A	G	1	14	0	0.072	1	1	chr7	861526	905265	87	rs11768850	PDGFA	3042	12
chr7	873104	873105	rs10270565	1.42e-05	0.0314	0.0072	T	C	1	14	1	0.031	0	1	chr7	861526	905265	87	rs11768850	PDGFA	3042	12
chr7	872848	872849	rs11768243	6.99e-08	0.0387	0.0072	A	G	1	10	0	0.114	2	2	chr7	861526	905265	87	rs11768850	PDGFA	3042	12
chr7	871925	871926	rs4236291	1.16e-05	0.0317	0.0072	T	G	1	10	1	0.32	2	3	chr7	861526	905265	87	rs11768850	PDGFA	3042	12
chr7	871369	871370	rs4719499	2.17e-05	-0.0307	0.0072	T	C	1	17	1	0.31	2	3	chr7	861526	905265	87	rs11768850	PDGFA	3042	12
chr7	872658	872659	rs76632630	3.84e-05	0.0389	0.0095	A	G	1	7	0	0.114	2	2	chr7	861526	905265	87	rs11768850	PDGFA	3042	12
chr7	873395	873396	rs7783469	3.37e-06	0.0335	0.0072	T	C	1	14	1	0.054	1	2	chr7	861526	905265	87	rs11768850	PDGFA	3042	12
chr7	870661	870662	rs7804512	3.19e-05	-0.0301	0.0072	C	G	1	9	1	0.225	2	3	chr7	861526	905265	87	rs11768850	PDGFA	3042	12
chr7	107120453	107120454	rs10251808	6.16e-07	0.0387	0.0078	A	G	0	2	0	0.051	1	1	chr7	107000000	107000000	91	rs62483627	BCAP29	3178	12
chr7	107120453	107120454	rs10251808	6.16e-07	0.0387	0.0078	A	G	0	2	0	0.051	1	1	chr7	107000000	107000000	91	rs62483627	DLD	3183	15
chr7	107219375	107219376	rs113204618	1.3e-06	0.048	0.0099	A	G	0	12	1	0.031	0	1	chr7	107000000	107000000	91	rs62483627	CBLL1	3180	11
chr7	107219375	107219376	rs113204618	1.3e-06	0.048	0.0099	A	G	1	12	1	0.031	0	1	chr7	107000000	107000000	91	rs62483627	DLD	3183	15
chr7	106853817	106853818	rs12672451	2.05e-08	-0.0467	0.0083	C	G	0	19	1	0.06	1	2	chr7	107000000	107000000	91	rs62483627	BCAP29	3178	12
chr7	116043100	116043101	rs10252986	2.47e-05	-0.0484	0.0115	A	G	0	7	1	0.044	1	2	chr7	116000000	116000000	92	rs11773845	CAV2	3194	21
chr7	116066433	116066434	rs10256207	5.62e-05	0.046	0.0114	A	C	0	7	1	0.037	0	1	chr7	116000000	116000000	92	rs11773845	CAV2	3194	21
chr7	115850675	115850676	rs11549785	3.19e-07	0.0393	0.0077	T	C	1	20	1	0	2	3	chr7	116000000	116000000	92	rs11773845	CAV1	3195	23
chr7	115850462	115850463	rs1319886	2.63e-14	-0.0564	0.0074	T	C	1	68	1	0.219	2	3	chr7	116000000	116000000	92	rs11773845	CAV1	3195	23
chr7	115851487	115851488	rs13223583	1.2e-14	-0.057	0.0074	T	C	1	32	1	0.438	3	4	chr7	116000000	116000000	92	rs11773845	CAV1	3195	23
chr7	116140149	116140150	rs13235183	6.45e-17	-0.1107	0.0132	T	G	1	45	1	0.158	2	3	chr7	116000000	116000000	92	rs11773845	CAV1	3195	23
chr7	116223537	116223538	rs13246051	6.5e-17	-0.0635	0.0076	A	T	0	10	1	0.049	1	2	chr7	116000000	116000000	92	rs11773845	CAV2	3194	21
chr7	116043524	116043525	rs1633728	4.17e-17	0.0677	0.008	A	G	0	10	1	0.046	1	2	chr7	116000000	116000000	92	rs11773845	CAV2	3194	21
chr7	115850937	115850938	rs1866961	9.8e-15	-0.0572	0.0074	T	C	1	22	1	0.153	2	3	chr7	116000000	116000000	92	rs11773845	CAV1	3195	23
chr7	115997006	115997007	rs2040523	4.14e-22	-0.07	0.0072	T	C	0	20	0	0.115	2	2	chr7	116000000	116000000	92	rs11773845	CAV2	3194	21
chr7	115997006	115997007	rs2040523	4.14e-22	-0.07	0.0072	T	C	0	20	0	0.115	2	2	chr7	116000000	116000000	92	rs11773845	CAV1	3195	23
chr7	116222192	116222193	rs2191503	1.74e-06	-0.0447	0.0094	T	C	0	21	1	0.029	0	1	chr7	116000000	116000000	92	rs11773845	CAV2	3194	21
chr7	116140524	116140525	rs2270188	2.07e-44	0.1	0.0072	T	G	1	53	1	0.158	2	3	chr7	116000000	116000000	92	rs11773845	CAV1	3195	23
chr7	116140616	116140617	rs2270189	2.19e-44	-0.1	0.0072	A	G	1	47	1	0.124	2	3	chr7	116000000	116000000	92	rs11773845	CAV1	3195	23
chr7	115850563	115850564	rs28411392	7.87e-14	0.0554	0.0074	T	C	1	90	1	0.274	2	3	chr7	116000000	116000000	92	rs11773845	CAV1	3195	23
chr7	116140931	116140932	rs28503222	2.31e-06	-0.0463	0.0098	C	G	1	29	1	0.14	2	3	chr7	116000000	116000000	92	rs11773845	CAV1	3195	23
chr7	116165174	116165175	rs35182456	3.4e-06	0.1168	0.0251	T	C	1	127	1	0.206	2	3	chr7	116000000	116000000	92	rs11773845	CAV2	3194	21
chr7	116139718	116139719	rs3735625	8.95e-11	-0.0513	0.0079	T	G	1	132	1	0.232	2	3	chr7	116000000	116000000	92	rs11773845	CAV1	3195	23
chr7	115851981	115851982	rs4428611	1.33e-09	0.0802	0.0132	A	G	1	11	1	0.057	1	2	chr7	116000000	116000000	92	rs11773845	CAV1	3195	23
chr7	116167595	116167596	rs4730748	8.85e-06	0.0434	0.0098	A	G	0	19	1	0.049	0	1	chr7	116000000	116000000	92	rs11773845	CAV2	3194	21
chr7	116166400	116166401	rs56014347	7.41e-11	-0.0911	0.014	T	C	1	187	1	0.21	2	3	chr7	116000000	116000000	92	rs11773845	CAV2	3194	21
chr7	116140764	116140765	rs62468993	7.03e-08	-0.0702	0.013	A	G	1	76	1	0.124	2	3	chr7	116000000	116000000	92	rs11773845	CAV1	3195	23
chr7	115995461	115995462	rs6466574	1.21e-18	-0.0813	0.0092	A	G	0	16	1	0.231	2	3	chr7	116000000	116000000	92	rs11773845	CAV2	3194	21
chr7	115995461	115995462	rs6466574	1.21e-18	-0.0813	0.0092	A	G	0	16	1	0.231	2	3	chr7	116000000	116000000	92	rs11773845	CAV1	3195	23
chr7	115996856	115996857	rs760444	1.38e-18	0.081	0.0092	A	G	0	10	1	0.093	1	2	chr7	116000000	116000000	92	rs11773845	CAV2	3194	21
chr7	115996856	115996857	rs760444	1.38e-18	0.081	0.0092	A	G	0	10	1	0.093	1	2	chr7	116000000	116000000	92	rs11773845	CAV1	3195	23
chr7	116167444	116167445	rs917664	1.37e-11	-0.0532	0.0079	A	T	0	21	1	0.038	0	1	chr7	116000000	116000000	92	rs11773845	CAV2	3194	21
chr7	116167208	116167209	rs926198	1.2e-11	0.0533	0.0079	T	C	0	16	1	0.04	0	1	chr7	116000000	116000000	92	rs11773845	CAV2	3194	21
chr7	128507871	128507872	rs144518867	2.57e-06	0.1103	0.0235	A	G	0	21	1	0.034	0	1	chr7	128000000	129000000	93	rs55985730	CALU	3227	15
chr7	128507871	128507872	rs144518867	2.57e-06	0.1103	0.0235	A	G	1	21	1	0.034	0	1	chr7	128000000	129000000	93	rs55985730	FLNC	3228	15
chr7	128472138	128472139	rs3807309	9.72e-05	-0.043	0.011	A	G	1	41	1	0.254	2	3	chr7	128000000	129000000	93	rs55985730	CALU	3227	15
chr7	128472138	128472139	rs3807309	9.72e-05	-0.043	0.011	A	G	1	41	1	0.254	2	3	chr7	128000000	129000000	93	rs55985730	ATP6V1F	3226	13
chr7	150645534	150645535	rs1805123	2.18e-09	-0.0515	0.0086	T	G	0	6	0	0.062	1	1	chr7	151000000	151000000	94	rs7789146	ABCF2	3294	11
chr7	150645534	150645535	rs1805123	2.18e-09	-0.0515	0.0086	T	G	0	6	0	0.062	1	1	chr7	151000000	151000000	94	rs7789146	KCNH2	3286	13
chr7	150644394	150644395	rs3815459	3.17e-09	-0.0514	0.0087	T	C	0	8	1	0.073	1	2	chr7	151000000	151000000	94	rs7789146	ABCF2	3294	11
chr7	150644394	150644395	rs3815459	3.17e-09	-0.0514	0.0087	T	C	0	8	1	0.073	1	2	chr7	151000000	151000000	94	rs7789146	KCNH2	3286	13
chr7	150598918	150598919	rs75918780	8.22e-06	0.0475	0.0106	A	G	0	29	1	0.058	1	2	chr7	151000000	151000000	94	rs7789146	KCNH2	3286	13
chr8	124498734	124498735	rs12548263	1.9e-05	0.0346	0.0081	T	G	0	17	1	0.034	0	1	chr8	124000000	125000000	97	rs35006907	FBXO32	3405	15
chr8	124542931	124542932	rs138689397	2.27e-16	-0.1303	0.0159	T	C	1	18	1	0.026	0	1	chr8	124000000	125000000	97	rs35006907	ZHX1	3401	13
chr8	124542519	124542520	rs17337621	2.25e-16	0.1307	0.0159	C	G	1	59	1	0.073	1	2	chr8	124000000	125000000	97	rs35006907	ZHX1	3401	13
chr8	124543060	124543061	rs189881221	4.64e-16	-0.1283	0.0158	T	C	1	9	1	0	0	1	chr8	124000000	125000000	97	rs35006907	ZHX1	3401	13
chr8	124610166	124610167	rs58847541	4.63e-08	0.054	0.0099	A	G	0	54	1	0.034	0	1	chr8	124000000	125000000	97	rs62521286	FBXO32	3382	15
chr8	124642225	124642226	rs62518561	1.64e-10	0.0985	0.0154	A	C	0	10	1	0.026	0	1	chr8	124000000	125000000	97	rs35006907	FBXO32	3405	15
chr8	124609404	124609405	rs62520906	7.35e-13	0.1128	0.0157	T	C	0	8	1	0.026	0	1	chr8	124000000	125000000	97	rs62521286	FBXO32	3382	15
chr8	124610021	124610022	rs62520908	5.12e-13	0.1103	0.0153	A	G	0	40	1	0.034	0	1	chr8	124000000	125000000	97	rs62521286	FBXO32	3382	15
chr8	124543368	124543369	rs62521280	4.54e-05	0.0476	0.0117	T	C	1	16	1	0	0	1	chr8	124000000	125000000	97	rs35006907	ZHX1	3401	13
chr8	125854515	125854516	rs10105974	1.2e-05	-0.0323	0.0074	T	G	0	7	0	0	1	1	chr8	126000000	126000000	98	rs62521286	MTSS1	3390	16
