# Supplementary material for: Identification of atrial fibrillation associated genes and functional non-coding variants
Source: Nat Commun. 2019 Oct 18;10:4755. doi: 10.1038/s41467-019-12721-5 (PMC6802215; doi:10.1038/s41467-019-12721-5)
Supplement: Supplementary file 8 — Supplementary Data 4 [file 41467_2019_12721_MOESM8_ESM.xlsx]

## Sheet: Sheet1
Supplementary Data 4: Potential variant enhancers disturbing transcription factor binding motifs
Variant information										ATAC/EMERGE information					Motif information							Gene contacted
SNP	chr	SNP_start	SNP_end	Pmeta	RR	95%_CI	alleles1	allele2	VR#	LA-ATAC tags	LA-ATAC-peak	EMERGE tags	EMERGE-peak	EMERGE+ATAC	Strand	Start	End	p-value	q-value	Alt ID	Matched Sequence	prom_contacted	target gene score
rs7644858	chr3	12804401	12804402	2.26e-10	-0.0469	0.0074	A	G	60	9	1	0.031	0	1	+	17	26	8.41e-06	0.141	HRCACCTGBN	TCF4	CAND2	18
rs73212863	chr4	10104173	10104174	1.37e-06	0.042	0.0087	T	C	67	23	1	0.069	1	2	-	17	35	1.26e-05	0.131	YNRCCASYAGRKGGCRSYV	CTCF	.	.
rs6754021	chr2	86452673	86452674	5.87e-06	0.0587	0.013	T	C	51	18	1	0.095	2	3	+	17	24	1.47e-05	0.222	AGGTGTGA	TBX1	CHMP3	13
rs6754021	chr2	86452673	86452674	5.87e-06	0.0587	0.013	T	C	51	18	1	0.095	2	3	+	17	24	1.47e-05	0.222	AGGTGTGA	TBX1	REEP1	12
rs6754021	chr2	86452673	86452674	5.87e-06	0.0587	0.013	T	C	51	18	1	0.095	2	3	+	17	24	1.47e-05	0.224	AGGTGTBA	TBX4	CHMP3	13
rs6754021	chr2	86452673	86452674	5.87e-06	0.0587	0.013	T	C	51	18	1	0.095	2	3	+	17	24	1.47e-05	0.224	AGGTGTBA	TBX4	REEP1	12
rs6754021	chr2	86452673	86452674	5.87e-06	0.0587	0.013	T	C	51	18	1	0.095	2	3	+	17	24	1.47e-05	0.233	AGGTGTBA	TBX5	CHMP3	13
rs6754021	chr2	86452673	86452674	5.87e-06	0.0587	0.013	T	C	51	18	1	0.095	2	3	+	17	24	1.47e-05	0.233	AGGTGTBA	TBX5	REEP1	12
rs6754021	chr2	86452673	86452674	5.87e-06	0.0587	0.013	T	C	51	18	1	0.095	2	3	+	17	24	1.47e-05	0.219	AGGTGTGA	TBX15	CHMP3	13
rs6754021	chr2	86452673	86452674	5.87e-06	0.0587	0.013	T	C	51	18	1	0.095	2	3	+	17	24	1.47e-05	0.219	AGGTGTGA	TBX15	REEP1	12
rs73212864	chr4	10104191	10104192	1.46e-06	0.0419	0.0087	A	G	67	15	1	0.055	1	2	-	16	34	1.59e-05	0.141	YNRCCASYAGRKGGCRSYV	CTCF	.	.
rs9908763	chr17	7388558	7388559	2.14e-05	0.0419	0.0099	T	C	42	33	1	0.132	2	3	+	16	25	2.18e-05	0.141	HRCACCTGBN	TCF4	EIF5A	13
rs9908763	chr17	7388558	7388559	2.14e-05	0.0419	0.0099	T	C	42	33	1	0.132	2	3	+	16	25	2.18e-05	0.141	HRCACCTGBN	TCF4	SENP3	11
rs9908763	chr17	7388558	7388559	2.14e-05	0.0419	0.0099	T	C	42	33	1	0.132	2	3	+	16	25	2.18e-05	0.141	HRCACCTGBN	TCF4	EIF4A1	15
rs9908763	chr17	7388558	7388559	2.14e-05	0.0419	0.0099	T	C	42	33	1	0.132	2	3	+	16	25	2.18e-05	0.141	HRCACCTGBN	TCF4	TRAPPC1	15
rs365990	chr14	23861811	23861812	2.54e-13	-0.0547	0.0075	A	G	30	56	1	0.057	1	2	+	17	26	2.18e-05	0.141	HRCACCTGBN	TCF4	MYH6	15
rs9909568	chr17	7388557	7388558	1.11e-05	-0.0433	0.0099	A	T	42	33	1	0	2	3	+	17	26	2.18e-05	0.141	HRCACCTGBN	TCF4	EIF5A	13
rs9909568	chr17	7388557	7388558	1.11e-05	-0.0433	0.0099	A	T	42	33	1	0	2	3	+	17	26	2.18e-05	0.141	HRCACCTGBN	TCF4	SENP3	11
rs9909568	chr17	7388557	7388558	1.11e-05	-0.0433	0.0099	A	T	42	33	1	0	2	3	+	17	26	2.18e-05	0.141	HRCACCTGBN	TCF4	EIF4A1	15
rs9909568	chr17	7388557	7388558	1.11e-05	-0.0433	0.0099	A	T	42	33	1	0	2	3	+	17	26	2.18e-05	0.141	HRCACCTGBN	TCF4	TRAPPC1	15
rs17126208	chr8	17941237	17941238	5.15e-06	-0.0782	0.0172	C	G	95	25	1	0.394	2	3	-	19	26	2.67e-05	0.228	AGGTGTGA	TBX15	.	.
rs11000777	chr10	75545063	75545064	1.03e-21	-0.1002	0.0105	C	G	13	208	1	0.273	2	3	-	19	37	2.89e-05	0.141	YNRCCASYAGRKGGCRSYV	CTCF	SYNPO2L	23
rs11000777	chr10	75545063	75545064	1.03e-21	-0.1002	0.0105	C	G	13	208	1	0.273	2	3	-	19	37	2.89e-05	0.141	YNRCCASYAGRKGGCRSYV	CTCF	FUT11	19
rs11000777	chr10	75545063	75545064	1.03e-21	-0.1002	0.0105	C	G	13	208	1	0.273	2	3	-	19	37	2.89e-05	0.141	YNRCCASYAGRKGGCRSYV	CTCF	PPP3CB	15
rs78744936	chr17	7461343	7461344	1.15e-08	-0.0491	0.0086	A	G	42	12	1	0.104	2	3	+	18	36	2.94e-05	0.141	YNRCCASYAGRKGGCRSYV	CTCF	EIF4A1	15
rs78744936	chr17	7461343	7461344	1.15e-08	-0.0491	0.0086	A	G	42	12	1	0.104	2	3	+	18	36	2.94e-05	0.141	YNRCCASYAGRKGGCRSYV	CTCF	CHD3	11
rs78744936	chr17	7461343	7461344	1.15e-08	-0.0491	0.0086	A	G	42	12	1	0.104	2	3	+	18	36	2.94e-05	0.141	YNRCCASYAGRKGGCRSYV	CTCF	GABARAP	13
rs78744936	chr17	7461343	7461344	1.15e-08	-0.0491	0.0086	A	G	42	12	1	0.104	2	3	+	18	36	2.94e-05	0.141	YNRCCASYAGRKGGCRSYV	CTCF	EIF5A	13
rs78744936	chr17	7461343	7461344	1.15e-08	-0.0491	0.0086	A	G	42	12	1	0.104	2	3	+	18	36	2.94e-05	0.141	YNRCCASYAGRKGGCRSYV	CTCF	GPS2	15
rs78744936	chr17	7461343	7461344	1.15e-08	-0.0491	0.0086	A	G	42	12	1	0.104	2	3	+	18	36	2.94e-05	0.141	YNRCCASYAGRKGGCRSYV	CTCF	ZBTB4	13
rs4986938	chr14	64699816	64699817	6.25e-12	-0.0516	0.0075	T	C	33	23	1	0.041	0	1	-	20	38	3.24e-05	0.141	YNRCCASYAGRKGGCRSYV	CTCF	.	.
rs7783469	chr7	873395	873396	3.37e-06	0.0335	0.0072	T	C	87	14	1	0.054	1	2	-	15	22	3.26e-05	0.337	AGGTGTGA	TBX1	PDGFA	12
rs231276	chr3	66427885	66427886	1.34e-05	-0.0319	0.0073	A	G	63	8	1	0.034	0	1	-	16	23	3.26e-05	0.415	AGGTGTBA	TBX4	.	.
rs231276	chr3	66427885	66427886	1.34e-05	-0.0319	0.0073	A	G	63	8	1	0.034	0	1	-	16	23	3.26e-05	0.417	AGGTGTBA	TBX5	.	.
rs7978610	chr12	124468572	124468573	8.59e-09	-0.0439	0.0076	C	G	28	25	1	0.057	1	2	-	19	28	4.06e-05	0.208	HRCACCTGBN	TCF4	.	.
rs17126208	chr8	17941237	17941238	5.15e-06	-0.0782	0.0172	C	G	95	25	1	0.394	2	3	-	19	26	4.46e-05	0.337	AGGTGTGA	TBX1	.	.
rs231276	chr3	66427885	66427886	1.34e-05	-0.0319	0.0073	A	G	63	8	1	0.034	0	1	-	16	23	4.46e-05	0.356	AGGTGTGA	TBX15	.	.
rs589237	chr1	112400225	112400226	3.46e-09	0.0681	0.0115	T	C	4	65	1	0.038	0	1	+	18	36	4.52e-05	0.15	YNRCCASYAGRKGGCRSYV	CTCF	.	.
rs7644858	chr3	12804401	12804402	2.26e-10	-0.0469	0.0074	A	G	60	9	1	0.031	0	1	-	16	23	5.67e-05	0.379	AGGTGTGA	TBX15	CAND2	18
rs7644858	chr3	12804401	12804402	2.26e-10	-0.0469	0.0074	A	G	60	9	1	0.031	0	1	-	16	23	5.93e-05	0.415	AGGTGTBA	TBX4	CAND2	18
rs17126208	chr8	17941237	17941238	5.15e-06	-0.0782	0.0172	C	G	95	25	1	0.394	2	3	-	19	26	5.93e-05	0.417	AGGTGTBA	TBX5	.	.
rs78744936	chr17	7461343	7461344	1.15e-08	-0.0491	0.0086	A	G	42	12	1	0.104	2	3	-	16	34	6.03e-05	0.17	YNRCCASYAGRKGGCRSYV	CTCF	EIF4A1	15
rs78744936	chr17	7461343	7461344	1.15e-08	-0.0491	0.0086	A	G	42	12	1	0.104	2	3	-	16	34	6.03e-05	0.17	YNRCCASYAGRKGGCRSYV	CTCF	CHD3	11
rs78744936	chr17	7461343	7461344	1.15e-08	-0.0491	0.0086	A	G	42	12	1	0.104	2	3	-	16	34	6.03e-05	0.17	YNRCCASYAGRKGGCRSYV	CTCF	GABARAP	13
rs78744936	chr17	7461343	7461344	1.15e-08	-0.0491	0.0086	A	G	42	12	1	0.104	2	3	-	16	34	6.03e-05	0.17	YNRCCASYAGRKGGCRSYV	CTCF	EIF5A	13
rs78744936	chr17	7461343	7461344	1.15e-08	-0.0491	0.0086	A	G	42	12	1	0.104	2	3	-	16	34	6.03e-05	0.17	YNRCCASYAGRKGGCRSYV	CTCF	GPS2	15
rs78744936	chr17	7461343	7461344	1.15e-08	-0.0491	0.0086	A	G	42	12	1	0.104	2	3	-	16	34	6.03e-05	0.17	YNRCCASYAGRKGGCRSYV	CTCF	ZBTB4	13
rs231276	chr3	66427885	66427886	1.34e-05	-0.0319	0.0073	A	G	63	8	1	0.034	0	1	-	16	23	6.25e-05	0.43	AGGTGTGA	TBX1	.	.
rs10920559	chr1	203035693	203035694	1.32e-12	-0.0531	0.0075	T	C	10	13	1	0.033	0	1	-	19	37	6.42e-05	0.17	YNRCCASYAGRKGGCRSYV	CTCF	.	.
rs116544863	chr3	38172474	38172475	3.54e-09	0.1875	0.0318	T	C	62	16	1	0.039	0	1	+	18	27	6.42e-05	0.208	HRCACCTGBN	TCF4	.	.
rs2303838	chr2	179444939	179444940	6.55e-22	0.0859	0.0089	T	C	54	13	1	0.026	0	1	+	16	22	6.51e-05	0.805	NTGACAN	MEIS1	.	.
rs9881832	chr3	12829036	12829037	2.97e-12	0.0498	0.0071	T	C	60	37	1	0.057	1	2	+	19	37	7.13e-05	0.174	YNRCCASYAGRKGGCRSYV	CTCF	.	.
rs17126208	chr8	17941237	17941238	5.15e-06	-0.0782	0.0172	C	G	95	25	1	0.394	2	3	-	19	26	7.13e-05	0.415	AGGTGTBA	TBX4	.	.
rs7644858	chr3	12804401	12804402	2.26e-10	-0.0469	0.0074	A	G	60	9	1	0.031	0	1	-	16	23	7.45e-05	0.43	AGGTGTGA	TBX1	CAND2	18
rs2366751	chr2	179427186	179427187	1.67e-16	-0.0685	0.0083	A	G	54	14	1	0.044	0	1	-	15	22	7.92e-05	0.198	KSTGNCWG	TBX3_custom	.	.
rs4508677	chr20	61148335	61148336	2.66e-05	-0.0331	0.0079	A	G	57	15	1	0.26	2	3	-	15	22	7.92e-05	0.198	KSTGNCWG	TBX3_custom	.	.
rs17849707	chr2	65298839	65298840	2.01e-10	0.0542	0.0085	A	G	49	20	1	0.026	0	1	-	19	26	7.92e-05	0.198	KSTGNCWG	TBX3_custom	RAB1A	15
rs6773055	chr3	38623712	38623713	5.93e-05	0.1322	0.0329	T	G	62	21	1	0.078	1	2	+	17	24	7.92e-05	0.198	KSTGNCWG	TBX3_custom	.	.
rs11191804	chr10	105537782	105537783	8.04e-32	0.1147	0.0098	A	G	16	8	1	0.038	1	2	+	17	24	7.92e-05	0.198	KSTGNCWG	TBX3_custom	SH3PXD2A	11
rs2166869	chr8	141960578	141960579	5.14e-07	0.0361	0.0072	T	C	100	27	1	0.034	0	1	+	18	25	7.92e-05	0.198	KSTGNCWG	TBX3_custom	.	.
rs4845710	chr1	155033014	155033015	2.23e-05	-0.0696	0.0164	A	G	7	14	1	0.035	0	1	+	20	27	7.92e-05	0.198	KSTGNCWG	TBX3_custom	PBXIP1	12
rs4845710	chr1	155033014	155033015	2.23e-05	-0.0696	0.0164	A	G	7	14	1	0.035	0	1	+	20	27	7.92e-05	0.198	KSTGNCWG	TBX3_custom	KCNN3	13
rs4845710	chr1	155033014	155033015	2.23e-05	-0.0696	0.0164	A	G	7	14	1	0.035	0	1	+	20	27	7.92e-05	0.198	KSTGNCWG	TBX3_custom	SHC1	13
rs4969524	chr20	61175451	61175452	1.12e-06	0.0431	0.0088	A	G	57	21	1	0.039	0	1	+	20	27	7.92e-05	0.198	KSTGNCWG	TBX3_custom	ADRM1	12
rs4999127	chr1	154714006	154714007	4.77e-16	0.0891	0.011	A	G	7	51	1	0.042	0	1	+	20	27	7.92e-05	0.198	KSTGNCWG	TBX3_custom	KCNN3	13
rs4999127	chr1	154714006	154714007	4.77e-16	0.0891	0.011	A	G	7	51	1	0.042	0	1	+	20	27	7.92e-05	0.198	KSTGNCWG	TBX3_custom	SHC1	13
rs4999127	chr1	154714006	154714007	4.77e-16	0.0891	0.011	A	G	7	51	1	0.042	0	1	+	20	27	7.92e-05	0.198	KSTGNCWG	TBX3_custom	UBE2Q1	13
rs4999127	chr1	154714006	154714007	4.77e-16	0.0891	0.011	A	G	7	51	1	0.042	0	1	+	20	27	7.92e-05	0.198	KSTGNCWG	TBX3_custom	PBXIP1	12
rs4329831	chr14	32926901	32926902	1.56e-10	0.0464	0.0072	A	G	31	227	1	0.259	2	3	+	20	27	7.92e-05	0.198	KSTGNCWG	TBX3_custom	.	.
rs7373779	chr3	38593943	38593944	4.46e-07	0.0379	0.0075	T	C	62	16	1	0	0	1	-	18	24	7.93e-05	1	WGATAAS	Gata4v3_custom	.	.
rs2246408	chr11	20016016	20016017	2.45e-07	0.0534	0.0103	T	C	17	13	1	0.031	0	1	+	16	34	8.25e-05	0.185	YNRCCASYAGRKGGCRSYV	CTCF	.	.
rs2291437	chr12	24715048	24715049	7.53e-14	-0.0786	0.0105	T	G	20	71	1	0.341	2	3	-	20	27	8.34e-05	0.379	AGGTGTGA	TBX15	.	.
rs7783469	chr7	873395	873396	3.37e-06	0.0335	0.0072	T	C	87	14	1	0.054	1	2	-	15	22	8.92e-05	0.415	AGGTGTBA	TBX4	PDGFA	12
rs73212830	chr4	10078759	10078760	2.85e-06	-0.041	0.0088	A	T	67	17	1	0.042	0	1	+	17	26	9.4e-05	0.208	HRCACCTGBN	TCF4	.	.
rs73212828	chr4	10078756	10078757	2.81e-06	0.041	0.0087	T	C	67	16	1	0.042	0	1	+	20	29	9.4e-05	0.208	HRCACCTGBN	TCF4	.	.
rs4845695	chr1	154911798	154911799	6.84e-27	0.0828	0.0077	A	G	7	10	1	0.035	0	1	+	20	38	9.65e-05	0.204	YNRCCASYAGRKGGCRSYV	CTCF	KCNN3	13
rs4845695	chr1	154911798	154911799	6.84e-27	0.0828	0.0077	A	G	7	10	1	0.035	0	1	+	20	38	9.65e-05	0.204	YNRCCASYAGRKGGCRSYV	CTCF	ADAR	15
rs4845695	chr1	154911798	154911799	6.84e-27	0.0828	0.0077	A	G	7	10	1	0.035	0	1	+	20	38	9.65e-05	0.204	YNRCCASYAGRKGGCRSYV	CTCF	PBXIP1	12
rs4845695	chr1	154911798	154911799	6.84e-27	0.0828	0.0077	A	G	7	10	1	0.035	0	1	+	20	38	9.65e-05	0.204	YNRCCASYAGRKGGCRSYV	CTCF	SHC1	13
rs4845695	chr1	154911798	154911799	6.84e-27	0.0828	0.0077	A	G	7	10	1	0.035	0	1	+	20	38	9.65e-05	0.204	YNRCCASYAGRKGGCRSYV	CTCF	UBE2Q1	13
rs7644858	chr3	12804401	12804402	2.26e-10	-0.0469	0.0074	A	G	60	9	1	0.031	0	1	-	16	23	9.81e-05	0.517	AGGTGTBA	TBX5	CAND2	18
rs7783469	chr7	873395	873396	3.37e-06	0.0335	0.0072	T	C	87	14	1	0.054	1	2	-	15	22	0.000101	0.379	AGGTGTGA	TBX15	PDGFA	12
rs55877020	chr5	172652395	172652396	8.39e-11	-0.0609	0.0094	T	G	76	6	1	0	0	1	+	17	35	0.00011	0.21	YNRCCASYAGRKGGCRSYV	CTCF	.	.
rs2291437	chr12	24715048	24715049	7.53e-14	-0.0786	0.0105	T	G	20	71	1	0.341	2	3	-	20	27	0.00011	0.517	AGGTGTBA	TBX5	.	.
rs2291438	chr12	24715061	24715062	1.85e-06	0.0464	0.0097	T	C	20	66	1	0.341	2	3	-	15	33	0.000117	0.21	YNRCCASYAGRKGGCRSYV	CTCF	.	.
rs56283404	chr3	38586706	38586707	5.16e-06	-0.0387	0.0085	A	C	62	23	1	0.078	1	2	+	16	25	0.00012	0.208	HRCACCTGBN	TCF4	.	.
rs6988638	chr8	17911732	17911733	6.24e-15	-0.057	0.0073	C	G	95	29	1	0.029	0	1	+	20	38	0.000122	0.21	YNRCCASYAGRKGGCRSYV	CTCF	.	.
rs2242195	chr1	154988957	154988958	5.06e-34	0.09	0.0074	A	G	7	25	1	0.061	1	2	-	19	37	0.000128	0.211	YNRCCASYAGRKGGCRSYV	CTCF	SHC1	13
rs2242195	chr1	154988957	154988958	5.06e-34	0.09	0.0074	A	G	7	25	1	0.061	1	2	-	19	37	0.000128	0.211	YNRCCASYAGRKGGCRSYV	CTCF	PBXIP1	12
rs112731306	chr12	69999383	69999384	9.78e-10	-0.0541	0.0089	T	G	24	19	1	0.04	0	1	-	16	23	0.000128	0.415	AGGTGTBA	TBX4	.	.
rs2846696	chr11	128787689	128787690	2.05e-11	-0.0524	0.0078	A	G	19	14	1	0.026	0	1	-	16	23	0.000128	0.415	AGGTGTBA	TBX4	.	.
rs12479469	chr20	61145196	61145197	9.32e-07	0.0381	0.0078	A	G	57	9	1	0.078	1	2	-	16	23	0.000128	0.415	AGGTGTBA	TBX4	.	.
rs2303838	chr2	179444939	179444940	6.55e-22	0.0859	0.0089	T	C	54	13	1	0.026	0	1	-	18	27	0.000129	0.208	HRCACCTGBN	TCF4	.	.
rs374024	chr8	17911957	17911958	2.47e-09	0.043	0.0072	A	G	95	11	1	0.029	0	1	+	16	23	0.000136	0.43	AGGTGTGA	TBX1	.	.
rs2846696	chr11	128787689	128787690	2.05e-11	-0.0524	0.0078	A	G	19	14	1	0.026	0	1	-	16	23	0.000137	0.379	AGGTGTGA	TBX15	.	.
rs12479469	chr20	61145196	61145197	9.32e-07	0.0381	0.0078	A	G	57	9	1	0.078	1	2	-	16	23	0.000137	0.379	AGGTGTGA	TBX15	.	.
rs112731306	chr12	69999383	69999384	9.78e-10	-0.0541	0.0089	T	G	24	19	1	0.04	0	1	-	16	23	0.000137	0.379	AGGTGTGA	TBX15	.	.
rs3756226	chr4	10094105	10094106	3.93e-07	-0.04	0.0079	A	G	67	40	1	0.151	2	3	-	19	37	0.000139	0.218	YNRCCASYAGRKGGCRSYV	CTCF	.	.
rs1319886	chr7	115850462	115850463	2.63e-14	-0.0564	0.0074	T	C	92	68	1	0.219	2	3	-	20	27	0.000143	0.415	AGGTGTBA	TBX4	CAV1	23
rs12479469	chr20	61145196	61145197	9.32e-07	0.0381	0.0078	A	G	57	9	1	0.078	1	2	-	16	23	0.000149	0.43	AGGTGTGA	TBX1	.	.
rs2846696	chr11	128787689	128787690	2.05e-11	-0.0524	0.0078	A	G	19	14	1	0.026	0	1	-	16	23	0.000149	0.43	AGGTGTGA	TBX1	.	.
rs112731306	chr12	69999383	69999384	9.78e-10	-0.0541	0.0089	T	G	24	19	1	0.04	0	1	-	16	23	0.000149	0.43	AGGTGTGA	TBX1	.	.
rs1319886	chr7	115850462	115850463	2.63e-14	-0.0564	0.0074	T	C	92	68	1	0.219	2	3	-	20	27	0.000152	0.379	AGGTGTGA	TBX15	CAV1	23
rs35176054	chr10	105480387	105480388	8.47e-41	0.1458	0.0109	A	T	16	6	1	0.104	2	3	+	17	23	0.000159	1	WGATAAS	Gata4v3_custom	SH3PXD2A	11
rs373258	chr8	17912995	17912996	5.29e-06	-0.0734	0.0161	A	G	95	11	1	0.037	0	1	-	17	23	0.000159	1	WGATAAS	Gata4v3_custom	.	.
rs35648226	chr14	64686125	64686126	1.42e-13	-0.0604	0.0082	T	G	33	14	1	0.047	0	1	-	19	28	0.000162	0.236	HRCACCTGBN	TCF4	.	.
rs1152590	chr14	64681193	64681194	6.01e-22	-0.0709	0.0074	T	C	33	15	1	0.069	1	2	+	18	27	0.000165	0.236	HRCACCTGBN	TCF4	SYNE2	23
rs7783469	chr7	873395	873396	3.37e-06	0.0335	0.0072	T	C	87	14	1	0.054	1	2	-	15	22	0.000169	0.519	AGGTGTBA	TBX5	PDGFA	12
rs2335407	chr1	154843347	154843348	3.46e-27	-0.0812	0.0075	T	C	7	16	1	0.04	0	1	-	18	36	0.000174	0.218	YNRCCASYAGRKGGCRSYV	CTCF	UBE2Q1	13
rs2335407	chr1	154843347	154843348	3.46e-27	-0.0812	0.0075	T	C	7	16	1	0.04	0	1	-	18	36	0.000174	0.218	YNRCCASYAGRKGGCRSYV	CTCF	ADAR	15
rs2335407	chr1	154843347	154843348	3.46e-27	-0.0812	0.0075	T	C	7	16	1	0.04	0	1	-	18	36	0.000174	0.218	YNRCCASYAGRKGGCRSYV	CTCF	PBXIP1	12
rs2335407	chr1	154843347	154843348	3.46e-27	-0.0812	0.0075	T	C	7	16	1	0.04	0	1	-	18	36	0.000174	0.218	YNRCCASYAGRKGGCRSYV	CTCF	SHC1	13
rs2335407	chr1	154843347	154843348	3.46e-27	-0.0812	0.0075	T	C	7	16	1	0.04	0	1	-	18	36	0.000174	0.218	YNRCCASYAGRKGGCRSYV	CTCF	ADAM15	15
rs2335407	chr1	154843347	154843348	3.46e-27	-0.0812	0.0075	T	C	7	16	1	0.04	0	1	-	18	36	0.000174	0.218	YNRCCASYAGRKGGCRSYV	CTCF	EFNA1	11
rs2335407	chr1	154843347	154843348	3.46e-27	-0.0812	0.0075	T	C	7	16	1	0.04	0	1	-	18	36	0.000174	0.218	YNRCCASYAGRKGGCRSYV	CTCF	UBAP2L	13
rs1319886	chr7	115850462	115850463	2.63e-14	-0.0564	0.0074	T	C	92	68	1	0.219	2	3	-	20	27	0.000175	0.43	AGGTGTGA	TBX1	CAV1	23
rs7834818	chr8	124529377	124529378	8.55e-05	0.0315	0.008	A	G	97	380	1	0.632	3	4	-	15	22	0.000176	0.242	KSTGNCWG	TBX3_custom	.	.
rs3813321	chr5	137800024	137800025	4.22e-07	-0.0366	0.0072	T	C	74	61	1	0.529	3	4	-	16	23	0.000176	0.242	KSTGNCWG	TBX3_custom	KDM3B	15
rs3813321	chr5	137800024	137800025	4.22e-07	-0.0366	0.0072	T	C	74	61	1	0.529	3	4	-	16	23	0.000176	0.242	KSTGNCWG	TBX3_custom	FAM53C	11
rs3813321	chr5	137800024	137800025	4.22e-07	-0.0366	0.0072	T	C	74	61	1	0.529	3	4	-	16	23	0.000176	0.242	KSTGNCWG	TBX3_custom	ETF1	15
rs4467562	chr4	10127141	10127142	2.62e-05	0.0311	0.0074	A	G	67	18	1	0.032	0	1	+	19	26	0.000176	0.242	KSTGNCWG	TBX3_custom	.	.
rs7584810	chr2	201167772	201167773	2.37e-18	0.0626	0.0072	A	G	55	40	1	0.034	0	1	+	20	27	0.000176	0.242	KSTGNCWG	TBX3_custom	.	.
rs3807987	chr7	116179834	116179835	7.17e-18	-0.1138	0.0132	A	G	92	26	1	0.039	0	1	+	20	27	0.000176	0.242	KSTGNCWG	TBX3_custom	.	.
rs7076585	chr10	75503692	75503693	3.9e-09	-0.0436	0.0074	T	C	13	26	1	0.721	3	4	+	20	38	0.000182	0.218	YNRCCASYAGRKGGCRSYV	CTCF	SYNPO2L	23
rs7076585	chr10	75503692	75503693	3.9e-09	-0.0436	0.0074	T	C	13	26	1	0.721	3	4	+	20	38	0.000182	0.218	YNRCCASYAGRKGGCRSYV	CTCF	FUT11	19
rs7076585	chr10	75503692	75503693	3.9e-09	-0.0436	0.0074	T	C	13	26	1	0.721	3	4	+	20	38	0.000182	0.218	YNRCCASYAGRKGGCRSYV	CTCF	PPP3CB	15
rs281766	chr2	200820505	200820506	6.22e-08	0.0478	0.0088	T	G	55	103	1	0.871	3	4	+	17	24	0.000187	0.43	AGGTGTGA	TBX1	SPATS2L	12
rs7925056	chr11	128787554	128787555	4.98e-12	-0.0639	0.0093	T	C	19	11	1	0.029	0	1	+	20	27	0.000187	0.43	AGGTGTGA	TBX1	.	.
rs2635268	chr4	148861837	148861838	3.65e-06	0.0562	0.0121	A	G	71	9	1	0.034	0	1	-	18	36	0.000189	0.218	YNRCCASYAGRKGGCRSYV	CTCF	.	.
rs12640764	chr4	10087468	10087469	5.32e-08	-0.0437	0.008	T	C	67	14	1	0.086	1	2	+	18	27	0.000191	0.236	HRCACCTGBN	TCF4	.	.
rs79382812	chr1	155055863	155055864	2.09e-06	0.053	0.0112	A	G	7	15	1	0.035	0	1	+	15	20	0.000195	0.542	NGATDB	GATA1	OSBPL9	14
rs6708331	chr2	70368923	70368924	1.59e-05	-0.036	0.0083	A	G	50	17	1	0.568	2	3	+	16	21	0.000195	0.542	NGATDB	GATA1	SNRNP27	19
rs6708331	chr2	70368923	70368924	1.59e-05	-0.036	0.0083	A	G	50	17	1	0.568	2	3	+	16	21	0.000195	0.542	NGATDB	GATA1	PCBP1	15
rs1218566	chr1	154817573	154817574	3.14e-41	0.1027	0.0076	T	C	7	21	1	0.039	0	1	+	17	22	0.000195	0.542	NGATDB	GATA1	KCNN3	13
rs1218566	chr1	154817573	154817574	3.14e-41	0.1027	0.0076	T	C	7	21	1	0.039	0	1	+	17	22	0.000195	0.542	NGATDB	GATA1	ADAM15	15
rs6573547	chr14	64665994	64665995	8.45e-16	-0.0606	0.0075	A	G	33	14	1	0.047	0	1	+	20	25	0.000195	0.542	NGATDB	GATA1	.	.
rs11000727	chr10	75402631	75402632	1.42e-09	0.0722	0.0119	A	G	13	15	1	0.029	1	2	-	18	23	0.000195	0.542	NGATDB	GATA1	SEC24C	13
rs72696107	chr1	51889202	51889203	5.18e-08	0.1317	0.0242	A	C	3	51	1	0.168	2	3	-	19	24	0.000195	0.542	NGATDB	GATA1	.	.
rs17171731	chr5	137387785	137387786	4.12e-30	-0.1083	0.0095	C	G	74	52	1	0.048	0	1	-	20	25	0.000195	0.542	NGATDB	GATA1	.	.
rs2291437	chr12	24715048	24715049	7.53e-14	-0.0786	0.0105	T	G	20	71	1	0.341	2	3	-	20	27	0.000199	0.43	AGGTGTGA	TBX1	.	.
rs62012782	chr15	63887644	63887645	2.46e-07	0.0516	0.01	T	C	35	18	1	0.06	1	2	-	15	24	0.000207	0.236	HRCACCTGBN	TCF4	DAPK2	13
rs62012782	chr15	63887644	63887645	2.46e-07	0.0516	0.01	T	C	35	18	1	0.06	1	2	-	15	24	0.000207	0.236	HRCACCTGBN	TCF4	USP3	11
rs111560125	chr3	12688131	12688132	5.44e-05	-0.0548	0.0136	C	G	60	21	1	0.026	0	1	-	18	36	0.000208	0.218	YNRCCASYAGRKGGCRSYV	CTCF	.	.
rs281766	chr2	200820505	200820506	6.22e-08	0.0478	0.0088	T	G	55	103	1	0.871	3	4	+	17	24	0.000208	0.445	AGGTGTGA	TBX15	SPATS2L	12
rs7925056	chr11	128787554	128787555	4.98e-12	-0.0639	0.0093	T	C	19	11	1	0.029	0	1	+	20	27	0.000208	0.445	AGGTGTGA	TBX15	.	.
rs3739749	chr9	97824566	97824567	8.48e-06	-0.0654	0.0147	T	C	102	23	1	0.034	0	1	+	17	35	0.00021	0.218	YNRCCASYAGRKGGCRSYV	CTCF	.	.
rs4725984	chr7	150668514	150668515	1.13e-07	0.0413	0.0078	T	C	94	29	1	0.131	2	3	+	20	38	0.00021	0.218	YNRCCASYAGRKGGCRSYV	CTCF	.	.
rs904453	chr3	12704894	12704895	6.7e-10	-0.045	0.0073	T	G	60	29	1	0.306	2	3	+	19	26	0.000211	0.519	AGGTGTBA	TBX5	RPL32	15
rs904453	chr3	12704894	12704895	6.7e-10	-0.045	0.0073	T	G	60	29	1	0.306	2	3	+	19	26	0.000211	0.519	AGGTGTBA	TBX5	MKRN2	18
rs1319886	chr7	115850462	115850463	2.63e-14	-0.0564	0.0074	T	C	92	68	1	0.219	2	3	-	20	27	0.000225	0.519	AGGTGTBA	TBX5	CAV1	23
rs1152590	chr14	64681193	64681194	6.01e-22	-0.0709	0.0074	T	C	33	15	1	0.069	1	2	-	18	27	0.000227	0.242	HRCACCTGBN	TCF4	SYNE2	23
rs17614100	chr11	20009445	20009446	1.81e-09	-0.0708	0.0118	A	G	17	21	1	0.045	1	2	+	20	26	0.000238	1	WGATAAS	Gata4v3_custom	.	.
rs6773331	chr3	38684397	38684398	2.37e-12	0.2015	0.0287	A	T	62	8	1	0.037	0	1	-	17	23	0.000238	1	WGATAAS	Gata4v3_custom	.	.
rs2846696	chr11	128787689	128787690	2.05e-11	-0.0524	0.0078	A	G	19	14	1	0.026	0	1	-	16	23	0.000238	0.519	AGGTGTBA	TBX5	.	.
rs112731306	chr12	69999383	69999384	9.78e-10	-0.0541	0.0089	T	G	24	19	1	0.04	0	1	-	16	23	0.000238	0.519	AGGTGTBA	TBX5	.	.
rs12479469	chr20	61145196	61145197	9.32e-07	0.0381	0.0078	A	G	57	9	1	0.078	1	2	-	16	23	0.000238	0.519	AGGTGTBA	TBX5	.	.
rs374024	chr8	17911957	17911958	2.47e-09	0.043	0.0072	A	G	95	11	1	0.029	0	1	+	16	23	0.000238	0.451	AGGTGTGA	TBX15	.	.
rs1107479	chr12	57030686	57030687	2.54e-09	0.0443	0.0074	T	C	23	306	1	0.574	2	3	+	17	35	0.000241	0.23	YNRCCASYAGRKGGCRSYV	CTCF	CS	13
rs1107479	chr12	57030686	57030687	2.54e-09	0.0443	0.0074	T	C	23	306	1	0.574	2	3	+	17	35	0.000241	0.23	YNRCCASYAGRKGGCRSYV	CTCF	STAT2	11
rs1107479	chr12	57030686	57030687	2.54e-09	0.0443	0.0074	T	C	23	306	1	0.574	2	3	+	17	35	0.000241	0.23	YNRCCASYAGRKGGCRSYV	CTCF	NACA	15
rs12618057	chr2	201171355	201171356	3.35e-18	-0.0625	0.0072	T	C	55	121	1	0.424	2	3	+	20	38	0.000249	0.234	YNRCCASYAGRKGGCRSYV	CTCF	.	.
rs9865381	chr3	12801685	12801686	9.6e-06	0.0319	0.0072	T	C	60	17	1	0.137	2	3	-	16	22	0.000249	0.805	NTGACAN	MEIS1	RAF1	15
rs9865381	chr3	12801685	12801686	9.6e-06	0.0319	0.0072	T	C	60	17	1	0.137	2	3	-	16	22	0.000249	0.805	NTGACAN	MEIS1	CAND2	18
rs9865381	chr3	12801685	12801686	9.6e-06	0.0319	0.0072	T	C	60	17	1	0.137	2	3	-	16	22	0.000249	0.805	NTGACAN	MEIS1	IQSEC1	11
rs9865381	chr3	12801685	12801686	9.6e-06	0.0319	0.0072	T	C	60	17	1	0.137	2	3	-	16	22	0.000249	0.805	NTGACAN	MEIS1	MKRN2	18
rs374024	chr8	17911957	17911958	2.47e-09	0.043	0.0072	A	G	95	11	1	0.029	0	1	+	16	23	0.000249	0.544	AGGTGTBA	TBX4	.	.
rs412768	chr14	23866713	23866714	2.56e-09	-0.0467	0.0078	A	G	30	105	1	0.131	2	3	+	20	38	0.00026	0.242	YNRCCASYAGRKGGCRSYV	CTCF	.	.
rs55770006	chr6	118693802	118693803	4.78e-08	0.1254	0.023	C	G	83	299	1	0.374	2	3	+	17	24	0.000272	0.242	KSTGNCWG	TBX3_custom	.	.
rs10761375	chr9	97853011	97853012	1.04e-05	-0.0372	0.0084	T	C	102	19	1	0.13	2	3	+	18	25	0.000272	0.242	KSTGNCWG	TBX3_custom	.	.
rs2163009	chr2	179455207	179455208	2.68e-16	-0.0679	0.0083	T	C	54	24	1	0.026	0	1	+	20	27	0.000272	0.242	KSTGNCWG	TBX3_custom	.	.
rs6574343	chr14	77424276	77424277	2.11e-06	0.0496	0.0105	T	C	34	23	1	0.071	1	2	-	17	24	0.000272	0.242	KSTGNCWG	TBX3_custom	.	.
rs1107479	chr12	57030686	57030687	2.54e-09	0.0443	0.0074	T	C	23	306	1	0.574	2	3	-	20	27	0.000272	0.242	KSTGNCWG	TBX3_custom	CS	13
rs1107479	chr12	57030686	57030687	2.54e-09	0.0443	0.0074	T	C	23	306	1	0.574	2	3	-	20	27	0.000272	0.242	KSTGNCWG	TBX3_custom	STAT2	11
rs1107479	chr12	57030686	57030687	2.54e-09	0.0443	0.0074	T	C	23	306	1	0.574	2	3	-	20	27	0.000272	0.242	KSTGNCWG	TBX3_custom	NACA	15
rs73212830	chr4	10078759	10078760	2.85e-06	-0.041	0.0088	A	T	67	17	1	0.042	0	1	-	17	26	0.000278	0.261	HRCACCTGBN	TCF4	.	.
rs73212828	chr4	10078756	10078757	2.81e-06	0.041	0.0087	T	C	67	16	1	0.042	0	1	-	20	29	0.000278	0.261	HRCACCTGBN	TCF4	.	.
rs10821415	chr9	97713459	97713460	6.06e-36	0.0905	0.0072	A	C	102	41	1	0.11	2	3	+	16	34	0.000283	0.253	YNRCCASYAGRKGGCRSYV	CTCF	.	.
rs10766613	chr11	20009209	20009210	1.69e-16	0.0677	0.0082	T	C	17	56	1	0.052	1	2	+	17	22	0.000289	1	HGATWR	GATA3	.	.
rs55863869	chr2	179647546	179647547	4.46e-05	-0.062	0.0152	A	G	54	29	1	0.035	0	1	+	18	23	0.000289	1	HGATWR	GATA3	.	.
rs1560221	chr2	179454394	179454395	2.82e-16	-0.0679	0.0083	A	G	54	16	1	0.049	0	1	+	18	23	0.000289	1	HGATWR	GATA3	.	.
rs765020	chr14	23883739	23883740	1.91e-08	-0.0422	0.0075	A	G	30	53	1	0.132	2	3	+	20	25	0.000289	1	HGATWR	GATA3	.	.
rs11817689	chr10	64924217	64924218	3.49e-07	0.0508	0.01	T	C	12	28	1	0.038	0	1	-	17	22	0.000289	1	HGATWR	GATA3	.	.
rs433673	chr14	23850902	23850903	3.83e-08	-0.0646	0.0117	A	G	30	120	1	0.034	1	2	-	18	23	0.000289	1	HGATWR	GATA3	PABPN1	15
rs433673	chr14	23850902	23850903	3.83e-08	-0.0646	0.0117	A	G	30	120	1	0.034	1	2	-	18	23	0.000289	1	HGATWR	GATA3	SLC22A17	12
rs433673	chr14	23850902	23850903	3.83e-08	-0.0646	0.0117	A	G	30	120	1	0.034	1	2	-	18	23	0.000289	1	HGATWR	GATA3	MYH6	15
rs77494594	chr10	65197309	65197310	7.21e-07	0.0497	0.01	A	C	12	5	1	0.037	0	1	-	18	23	0.000289	1	HGATWR	GATA3	.	.
rs431961	chr8	17786204	17786205	2.34e-08	-0.0486	0.0087	T	G	95	13	1	0	0	1	-	19	24	0.000289	1	HGATWR	GATA3	.	.
rs62012782	chr15	63887644	63887645	2.46e-07	0.0516	0.01	T	C	35	18	1	0.06	1	2	+	15	24	0.000289	0.261	HRCACCTGBN	TCF4	DAPK2	13
rs62012782	chr15	63887644	63887645	2.46e-07	0.0516	0.01	T	C	35	18	1	0.06	1	2	+	15	24	0.000289	0.261	HRCACCTGBN	TCF4	USP3	11
rs17608766	chr17	45013271	45013272	4.98e-07	-0.0538	0.0107	T	C	44	52	1	0.042	0	1	+	15	22	0.000292	0.544	AGGTGTBA	TBX5	.	.
rs60028025	chr16	73024736	73024737	2.15e-21	0.0841	0.0089	A	G	41	15	1	0.026	0	1	+	20	27	0.000292	0.544	AGGTGTBA	TBX5	.	.
rs17337621	chr8	124542519	124542520	2.25e-16	0.1307	0.0159	C	G	97	59	1	0.073	1	2	-	15	24	0.000296	0.261	HRCACCTGBN	TCF4	ZHX1	13
rs904453	chr3	12704894	12704895	6.7e-10	-0.045	0.0073	T	G	60	29	1	0.306	2	3	+	19	26	0.000301	0.603	AGGTGTBA	TBX4	RPL32	15
rs904453	chr3	12704894	12704895	6.7e-10	-0.045	0.0073	T	G	60	29	1	0.306	2	3	+	19	26	0.000301	0.603	AGGTGTBA	TBX4	MKRN2	18
rs374024	chr8	17911957	17911958	2.47e-09	0.043	0.0072	A	G	95	11	1	0.029	0	1	+	16	23	0.00031	0.544	AGGTGTBA	TBX5	.	.
rs13012197	chr2	70368391	70368392	3.07e-07	0.0395	0.0077	A	G	50	46	1	0.198	2	3	-	16	23	0.000311	0.566	AGGTGTGA	TBX1	PCBP1	15
rs281766	chr2	200820505	200820506	6.22e-08	0.0478	0.0088	T	G	55	103	1	0.871	3	4	+	17	24	0.000322	0.544	AGGTGTBA	TBX5	SPATS2L	12
rs7925056	chr11	128787554	128787555	4.98e-12	-0.0639	0.0093	T	C	19	11	1	0.029	0	1	+	20	27	0.000322	0.544	AGGTGTBA	TBX5	.	.
rs904453	chr3	12704894	12704895	6.7e-10	-0.045	0.0073	T	G	60	29	1	0.306	2	3	+	19	26	0.000322	0.472	AGGTGTGA	TBX15	RPL32	15
rs904453	chr3	12704894	12704895	6.7e-10	-0.045	0.0073	T	G	60	29	1	0.306	2	3	+	19	26	0.000322	0.472	AGGTGTGA	TBX15	MKRN2	18
rs904453	chr3	12704894	12704895	6.7e-10	-0.045	0.0073	T	G	60	29	1	0.306	2	3	+	19	26	0.000323	0.566	AGGTGTGA	TBX1	RPL32	15
rs904453	chr3	12704894	12704895	6.7e-10	-0.045	0.0073	T	G	60	29	1	0.306	2	3	+	19	26	0.000323	0.566	AGGTGTGA	TBX1	MKRN2	18
rs1271572	chr14	64761917	64761918	1.53e-09	0.0487	0.0081	A	C	33	5	1	0.069	1	2	-	16	34	0.000325	0.255	YNRCCASYAGRKGGCRSYV	CTCF	SYNE2	23
rs7076585	chr10	75503692	75503693	3.9e-09	-0.0436	0.0074	T	C	13	26	1	0.721	3	4	+	20	26	0.000328	0.805	NTGACAN	MEIS1	SYNPO2L	23
rs7076585	chr10	75503692	75503693	3.9e-09	-0.0436	0.0074	T	C	13	26	1	0.721	3	4	+	20	26	0.000328	0.805	NTGACAN	MEIS1	FUT11	19
rs7076585	chr10	75503692	75503693	3.9e-09	-0.0436	0.0074	T	C	13	26	1	0.721	3	4	+	20	26	0.000328	0.805	NTGACAN	MEIS1	PPP3CB	15
rs6122008	chr20	61161899	61161900	2.73e-07	-0.0455	0.0089	T	C	57	29	1	0.051	1	2	+	19	26	0.000335	0.578	AGGTGTGA	TBX1	RPS21	15
rs10821447	chr9	97845505	97845506	3.63e-05	-0.0322	0.0078	A	G	102	24	1	0.055	1	2	+	19	37	0.000337	0.256	YNRCCASYAGRKGGCRSYV	CTCF	.	.
rs13012197	chr2	70368391	70368392	3.07e-07	0.0395	0.0077	A	G	50	46	1	0.198	2	3	-	16	23	0.000348	0.655	AGGTGTBA	TBX4	PCBP1	15
rs2302176	chr16	2014954	2014955	7.36e-09	0.0423	0.0073	T	C	40	316	1	1.17	3	4	-	15	33	0.000353	0.261	YNRCCASYAGRKGGCRSYV	CTCF	HAGH	11
rs2302176	chr16	2014954	2014955	7.36e-09	0.0423	0.0073	T	C	40	316	1	1.17	3	4	-	15	33	0.000353	0.261	YNRCCASYAGRKGGCRSYV	CTCF	MRPS34	11
rs3807987	chr7	116179834	116179835	7.17e-18	-0.1138	0.0132	A	G	92	26	1	0.039	0	1	+	19	26	0.000369	0.592	AGGTGTBA	TBX5	.	.
rs17608766	chr17	45013271	45013272	4.98e-07	-0.0538	0.0107	T	C	44	52	1	0.042	0	1	+	15	22	0.000371	0.482	AGGTGTGA	TBX15	.	.
rs60028025	chr16	73024736	73024737	2.15e-21	0.0841	0.0089	A	G	41	15	1	0.026	0	1	+	20	27	0.000371	0.482	AGGTGTGA	TBX15	.	.
rs412768	chr14	23866713	23866714	2.56e-09	-0.0467	0.0078	A	G	30	105	1	0.131	2	3	-	18	36	0.000379	0.268	YNRCCASYAGRKGGCRSYV	CTCF	.	.
rs4073796	chr3	38590849	38590850	5.09e-08	-0.0412	0.0076	A	G	62	20	1	0.078	1	2	+	19	24	0.000389	0.831	NGATDB	GATA1	.	.
rs11598294	chr10	105395501	105395502	1.1e-13	0.2146	0.0289	T	C	16	35	1	0.052	1	2	-	20	25	0.000389	0.831	NGATDB	GATA1	.	.
rs60632610	chr10	75415677	75415678	1.04e-26	-0.1093	0.0102	T	C	13	25	1	0.386	2	3	-	20	25	0.000389	0.831	NGATDB	GATA1	FUT11	19
rs60632610	chr10	75415677	75415678	1.04e-26	-0.1093	0.0102	T	C	13	25	1	0.386	2	3	-	20	25	0.000389	0.831	NGATDB	GATA1	CHCHD1	13
rs60632610	chr10	75415677	75415678	1.04e-26	-0.1093	0.0102	T	C	13	25	1	0.386	2	3	-	20	25	0.000389	0.831	NGATDB	GATA1	SEC24C	13
rs12497866	chr3	38575865	38575866	5.76e-06	-0.0387	0.0085	T	C	62	13	1	0.123	2	3	+	15	22	0.000389	0.283	KSTGNCWG	TBX3_custom	.	.
rs1893840	chr11	121613013	121613014	1.27e-05	-0.0815	0.0187	T	C	18	64	1	0.15	2	3	+	20	27	0.000389	0.283	KSTGNCWG	TBX3_custom	.	.
rs28736827	chr10	75489721	75489722	1.18e-09	0.0448	0.0074	T	C	13	22	1	0.059	1	2	-	20	27	0.000389	0.283	KSTGNCWG	TBX3_custom	SYNPO2L	23
rs283043	chr6	118630300	118630301	1.58e-07	0.0761	0.0145	A	G	83	18	1	0.039	1	2	-	16	25	0.000398	0.306	HRCACCTGBN	TCF4	.	.
rs7910092	chr10	105397741	105397742	1.62e-18	-0.0639	0.0073	T	C	16	43	1	0.07	1	2	-	17	35	0.000399	0.268	YNRCCASYAGRKGGCRSYV	CTCF	.	.
rs80067372	chr17	7452752	7452753	3.89e-08	-0.0466	0.0085	A	G	42	26	1	0.136	2	3	-	15	24	0.000419	0.317	HRCACCTGBN	TCF4	ZBTB4	13
rs80067372	chr17	7452752	7452753	3.89e-08	-0.0466	0.0085	A	G	42	26	1	0.136	2	3	-	15	24	0.000419	0.317	HRCACCTGBN	TCF4	EIF4A1	15
rs80067372	chr17	7452752	7452753	3.89e-08	-0.0466	0.0085	A	G	42	26	1	0.136	2	3	-	15	24	0.000419	0.317	HRCACCTGBN	TCF4	EIF5A	13
rs80067372	chr17	7452752	7452753	3.89e-08	-0.0466	0.0085	A	G	42	26	1	0.136	2	3	-	15	24	0.000419	0.317	HRCACCTGBN	TCF4	GPS2	15
rs902994	chr10	105412473	105412474	1.07e-11	0.0848	0.0125	T	G	16	15	1	0.033	0	1	+	20	27	0.00043	0.529	AGGTGTGA	TBX15	.	.
rs2241470	chr4	10084570	10084571	2.27e-05	-0.0318	0.0075	T	G	67	18	1	0.035	0	1	+	20	38	0.000431	0.279	YNRCCASYAGRKGGCRSYV	CTCF	.	.
rs159321	chr2	201184713	201184714	1.6e-17	0.0613	0.0072	A	G	55	6	1	0.034	0	1	+	17	23	0.000431	1	WTAAKWK	Nkx2_5	.	.
rs10821450	chr9	97865250	97865251	5.39e-07	0.0431	0.0086	A	G	102	27	1	0.047	0	1	+	15	24	0.000436	0.322	HRCACCTGBN	TCF4	.	.
rs10821450	chr9	97865250	97865251	5.39e-07	0.0431	0.0086	A	G	102	27	1	0.047	0	1	-	15	24	0.000436	0.322	HRCACCTGBN	TCF4	.	.
rs6773055	chr3	38623712	38623713	5.93e-05	0.1322	0.0329	T	G	62	21	1	0.078	1	2	+	16	23	0.000438	0.604	AGGTGTBA	TBX5	.	.
rs281766	chr2	200820505	200820506	6.22e-08	0.0478	0.0088	T	G	55	103	1	0.871	3	4	+	17	24	0.000439	0.693	AGGTGTBA	TBX4	SPATS2L	12
rs7925056	chr11	128787554	128787555	4.98e-12	-0.0639	0.0093	T	C	19	11	1	0.029	0	1	+	20	27	0.000439	0.693	AGGTGTBA	TBX4	.	.
rs3752581	chr6	118869730	118869731	1.31e-05	-0.0311	0.0071	A	G	83	4	1	0.245	2	3	+	18	24	0.000447	0.805	NTGACAN	MEIS1	.	.
rs6781009	chr3	38585434	38585435	1.05e-05	0.0375	0.0085	T	C	62	213	1	0.324	2	3	+	19	25	0.000447	0.805	NTGACAN	MEIS1	.	.
rs2241475	chr4	10086188	10086189	1.03e-05	-0.033	0.0075	T	G	67	27	1	0.072	1	2	+	19	25	0.000447	0.805	NTGACAN	MEIS1	.	.
rs10923418	chr1	116307398	116307399	7.49e-11	-0.0467	0.0072	A	G	5	34	1	0.049	0	1	-	15	21	0.000447	0.805	NTGACAN	MEIS1	.	.
rs2625322	chr11	20010351	20010352	1e-16	0.0686	0.0083	A	G	17	112	1	0.081	1	2	-	18	24	0.000447	0.805	NTGACAN	MEIS1	.	.
rs12562380	chr1	112397477	112397478	9.25e-12	0.0776	0.0114	A	C	4	10	1	0.032	0	1	+	15	22	0.000454	0.283	KSTGNCWG	TBX3_custom	.	.
rs74173160	chr2	175547764	175547765	1.86e-06	0.0456	0.0096	A	G	53	21	1	0.146	2	3	-	15	22	0.000454	0.283	KSTGNCWG	TBX3_custom	.	.
rs210621	chr6	117869491	117869492	3.76e-06	-0.0362	0.0078	A	G	82	23	1	0.14	2	3	-	17	24	0.000454	0.283	KSTGNCWG	TBX3_custom	.	.
rs2291438	chr12	24715061	24715062	1.85e-06	0.0464	0.0097	T	C	20	66	1	0.341	2	3	-	17	24	0.000454	0.283	KSTGNCWG	TBX3_custom	.	.
rs2269000	chr7	150650792	150650793	4.13e-09	-0.0507	0.0086	A	G	94	21	1	0.071	1	2	-	18	25	0.000454	0.283	KSTGNCWG	TBX3_custom	.	.
rs62521280	chr8	124543368	124543369	4.54e-05	0.0476	0.0117	T	C	97	16	1	0	0	1	-	19	26	0.000454	0.283	KSTGNCWG	TBX3_custom	ZHX1	13
rs76964094	chr1	170699674	170699675	1.55e-11	-0.1053	0.0156	T	C	8	49	1	0.044	0	1	-	19	25	0.000462	1	WGATAAS	Gata4v3_custom	.	.
rs76964094	chr1	170699674	170699675	1.55e-11	-0.1053	0.0156	T	C	9	49	1	0.044	0	1	-	19	25	0.000462	1	WGATAAS	Gata4v3_custom	.	.
rs7650482	chr3	12841804	12841805	9.16e-23	-0.0737	0.0075	A	G	60	17	1	0.068	1	2	-	19	37	0.00047	0.284	YNRCCASYAGRKGGCRSYV	CTCF	.	.
rs72967581	chr6	118699329	118699330	6.29e-09	0.0752	0.0129	A	G	83	128	1	0.104	2	3	-	16	25	0.00048	0.322	HRCACCTGBN	TCF4	.	.
rs6773055	chr3	38623712	38623713	5.93e-05	0.1322	0.0329	T	G	62	21	1	0.078	1	2	+	16	23	0.000481	0.536	AGGTGTGA	TBX15	.	.
rs2450856	chr3	12604252	12604253	7.81e-07	0.0359	0.0073	A	G	60	13	1	0	0	1	-	16	25	0.000487	0.322	HRCACCTGBN	TCF4	CAND2	18
rs2450856	chr3	12604252	12604253	7.81e-07	0.0359	0.0073	A	G	60	13	1	0	0	1	-	16	25	0.000487	0.322	HRCACCTGBN	TCF4	RPL32	15
rs7834818	chr8	124529377	124529378	8.55e-05	0.0315	0.008	A	G	97	380	1	0.632	3	4	-	17	26	0.000487	0.322	HRCACCTGBN	TCF4	.	.
rs62332389	chr4	149366170	149366171	1.33e-05	0.0329	0.0076	A	G	71	52	1	0.088	1	2	-	16	23	0.000491	0.536	AGGTGTGA	TBX15	.	.
rs77265383	chr14	23849483	23849484	3.11e-08	0.0648	0.0117	T	C	30	339	1	0.137	2	3	+	18	36	0.000495	0.289	YNRCCASYAGRKGGCRSYV	CTCF	PABPN1	15
rs77265383	chr14	23849483	23849484	3.11e-08	0.0648	0.0117	T	C	30	339	1	0.137	2	3	+	18	36	0.000495	0.289	YNRCCASYAGRKGGCRSYV	CTCF	SLC22A17	12
rs77265383	chr14	23849483	23849484	3.11e-08	0.0648	0.0117	T	C	30	339	1	0.137	2	3	+	18	36	0.000495	0.289	YNRCCASYAGRKGGCRSYV	CTCF	MYH6	15
rs77265383	chr14	23849483	23849484	3.11e-08	0.0648	0.0117	T	C	30	339	1	0.137	2	3	+	18	36	0.000495	0.289	YNRCCASYAGRKGGCRSYV	CTCF	MYH7	15

## Sheet: Motif info
	strand			strand								strand			strand
Gata1	+			-								+			-
MA0035.1										>MA0805.1	TBX1
A [ 13 0 50 1 13 6 ]										A [ 11931 1560 0 28 0 142 141 11931 ]
C [ 14 0 2 0 6 16 ]										C [ 113 711 0 214 5 613 720 33 ]
G [ 15 53 0 1 25 22 ]										G [ 1007 11931 11931 141 11931 109 11931 18 ]
T [ 11 0 1 51 9 9 ]										T [ 564 669 0 11931 0 11931 1039 0 ]
GATA2
>MA0036.1										>MA0806.1	TBX4
A [ 13 0 52 0 25 ]										A [ 18646 3082 38 0 0 1551 1355 18646 ]
C [ 13 5 0 0 7 ]										C [ 437 2328 189 1644 0 2859 5396 588 ]
G [ 18 48 1 0 15 ]										G [ 2353 18646 18646 191 18646 304 18646 1733 ]
T [ 9 0 0 53 6 ]										T [ 1283 1162 33 18646 0 18646 8384 965 ]
GATA3										>MA0807.1	TBX5
>MA0037.1										A [ 1804 235 0 45 27 162 126 1804 ]
A [ 25 0 61 0 39 15 ]										C [ 89 190 0 131 0 225 616 76 ]
C [ 14 1 0 0 1 3 ]										G [ 409 1804 1804 166 1804 201 1804 343 ]
G [ 4 62 1 5 4 37 ]										T [ 207 133 28 1804 0 1804 915 283 ]
T [ 20 0 1 58 19 8 ]
										>MA0803.1	TBX15
Gata4v3										A [ 10502 458 19 61 0 140 44 10502 ]
>MA0005.23-customized										C [ 74 101 7 175 8 435 454 71 ]
A [ 504 1 997 1 862 963 100 ]										G [ 664 10502 10502 245 10502 324 10502 306 ]
C [ 111 1 1 1 1 1 252 ]										T [ 112 103 0 10502 0 10502 937 96 ]
G [ 6 997 1 1 5 19 636 ]
T [ 379 1 1 997 132 17 12 ]											TBX3
										Boogaard et al, JCI
CTCF
>MA0139.1
A [ 87 167 281 56 8 744 40 107 851 5 333 54 12 56 104 372 82 117 402 ]
C [ 291 145 49 800 903 13 528 433 11 0 3 12 0 8 733 13 482 322 181 ]
G [ 76 414 449 21 0 65 334 48 32 903 566 504 890 775 5 507 307 73 266 ]
T [ 459 187 134 36 2 91 11 324 18 3 9 341 8 71 67 17 37 396 59 ]
Nkx2-5
>MA0063.1
A [ 7 0 17 17 0 4 2 ]
C [ 0 4 0 0 0 2 1 ]
G [ 1 0 0 0 7 0 11 ]
T [ 9 13 0 0 10 11 3 ]
MEIS1
MA0498.2
A [ 23727 8690 0 77159 0 77159 17224 ]
C [ 18797 5575 1249 2903 77159 0 14864 ]
G [ 9714 3174 77159 672 0 9263 29965 ]
T [ 24921 77159 0 0 1155 3861 15106 ]
TCF4
>MA0830.1
A [ 4738 7822 6 20335 0 56 117 27 374 5305 ]
C [ 8284 2465 20335 0 20335 20335 0 5 7336 4812 ]
G [ 2128 9640 0 0 2315 387 0 20335 6324 4838 ]
T [ 5185 409 13 0 1334 0 20335 25 6301 5380 ]
