# Supplementary material for: Identification of atrial fibrillation associated genes and functional non-coding variants
Source: Nat Commun. 2019 Oct 18;10:4755. doi: 10.1038/s41467-019-12721-5 (PMC6802215; doi:10.1038/s41467-019-12721-5)
Supplement: Supplementary file 9 — Supplementary Data 5 [file 41467_2019_12721_MOESM9_ESM.xlsx]

## Sheet: lead SNPs
Supplementary Data 5: lead SNPs
source data:	doi:10.1038/s41588-018-0133-9
VR	chr	start	end	SNP	alleles	RAF	RR	95%_CI	Pmeta	Func	imp qual	gwas-type
1	chr1	10167425	10167426	rs187585530	A/G	0.5	1.55	1.36–1.77	1.18e-10	Missense	0.81	NOVEL
2	chr1	10796866	10796867	rs880315	C/T	37.4	1.04	1.03–1.06	5.04e-09	Intronic	0.97	NOVEL
3	chr1	51535039	51535040	rs146518726	A/G	2.6	1.18	1.12–1.24	2.05e-10	Intronic	0.96	NOVEL
4	chr1	112461902	112461903	rs1443926	A/G	68	1.05	1.03-1.07	4e-09	intronic	0.98	KNOWN
5	chr1	116310818	116310819	rs4484922	G/C	68.3	1.07	1.05–1.08	4.57e-16	Intronic	0.98	NOVEL
6	chr1	147255831	147255832	rs79187193	G/A	94.8	1.12	1.08–1.16	8.07e-10	Upstream	0.97	NOVEL
7	chr1	154862952	154862953	rs11264280	T/C	32	1.14	1.12-1.16	1.05e-57	intergenic	0.96	KNOWN
8	chr1	170193825	170193826	rs72700114	C/G	8	1.23	1.19-1.26	1.03e-46	intergenic	0.9	KNOWN
9	chr1	170635084	170635085	rs503706	T/C	44	1.1	1.09-1.12	1.87e-39	intronic	0.98	KNOWN
10	chr1	203028711	203028712	rs4590732	C/G	45	1.07	1.05-1.09	1.07e-18	intronic	0.97	KNOWN
11	chr1	205717823	205717824	rs4951261	C/A	38.2	1.05	1.03–1.06	1.17e-09	Intronic	0.99	NOVEL
12	chr10	65315800	65315801	rs7919685	G/T	53.3	1.06	1.04–1.07	5e-16	Intronic	1	NOVEL
13	chr10	75420114	75420115	rs6480708	C/A	85	1.12	1.1-1.15	5.79e-27	upstream	0.99	KNOWN
14	chr10	77935345	77935346	rs11001667	G/A	22.2	1.06	1.05–1.08	1.06e-11	Intronic	0.98	NOVEL
15	chr10	103605714	103605715	rs1044258	T/C	66.2	1.05	1.03–1.06	1.07e-09	3’ UTR	0.98	NOVEL
16	chr10	105342672	105342673	rs11598047	G/A	16	1.16	1.13-1.18	1.02e-47	intronic	0.99	KNOWN
17	chr11	20010513	20010514	rs1822273	G/A	27.1	1.07	1.05–1.09	8.99e-17	Intronic	0.98	NOVEL
18	chr11	121629007	121629008	rs949078	C/T	27.1	1.05	1.04–1.07	4.77e-11	Intergenic	0.97	NOVEL
19	chr11	128764570	128764571	rs76097649	A/G	9	1.14	1.11-1.17	9.28e-21	upstream	0.83	KNOWN
20	chr12	24771967	24771968	rs10842383	C/T	85	1.11	1.09-1.13	1.11e-21	intergenic	0.98	KNOWN
21	chr12	26348429	26348430	rs113819537	C/G	74.3	1.05	1.03–1.07	2.23e-09	Upstream	0.98	NOVEL
22	chr12	32978437	32978438	rs12809354	C/T	14.7	1.08	1.06–1.11	5.48e-16	Intronic	0.97	NOVEL
23	chr12	57103154	57103155	rs7978685	T/C	27.9	1.06	1.04–1.07	5.99e-12	Downstream	0.98	NOVEL
24	chr12	70097464	70097465	rs35349325	T/C	54.1	1.05	1.04–1.07	9.04e-13	Upstream	0.96	NOVEL
25	chr12	76223817	76223818	rs11180703	G/A	56	1.05	1.03–1.06	3.58e-10	Intergenic	0.97	NOVEL
26	chr12	114793240	114793241	rs883079	T/C	72	1.12	1.1-1.14	4.81e-41	3' UTR	0.99	KNOWN
27	chr12	115091017	115091018	rs12810346	T/C	14.9	1.07	1.05–1.09	2.34e-09	Intergenic	0.84	NOVEL
28	chr12	124418674	124418675	rs12298484	C/T	67.4	1.05	1.03–1.06	2.05e-09	Intronic	1	NOVEL
29	chr13	23373406	23373407	rs9580438	C/T	32.5	1.06	1.04–1.07	1.01e-13	Intergenic	0.98	NOVEL
30	chr14	23888183	23888184	rs28631169	T/C	19.9	1.07	1.05–1.09	3.8e-14	Intronic	0.97	NOVEL
31	chr14	32981484	32981485	rs2145587	A/G	28.1	1.08	1.06–1.10	2.32e-21	Intronic	0.94	NOVEL
32	chr14	35173775	35173776	rs73241997	T/C	16.4	1.07	1.05–1.10	1.1e-13	Intergenic	0.98	NOVEL
33	chr14	64679960	64679961	rs2738413	A/G	48	1.08	1.06-1.1	1.06e-24	intronic	0.97	KNOWN
34	chr14	77426711	77426712	rs10873299	A/G	38.4	1.05	1.03–1.07	9.62e-11	Intergenic	0.96	NOVEL
35	chr15	63800013	63800014	rs62011291	G/A	22.9	1.05	1.04–1.07	6.14e-09	Intronic	0.96	NOVEL
36	chr15	70454139	70454140	rs12591736	G/A	82	1.06	1.04–1.08	2.47e-09	Intergenic	0.92	NOVEL
37	chr15	73667255	73667256	rs7172038	G/T	17	1.11	1.09-1.14	2.3e-27	intergenic	0.98	KNOWN
38	chr15	80676925	80676926	rs12908004	G/A	15.9	1.08	1.06–1.10	1.95e-14	Intronic	0.96	NOVEL
39	chr15	99287375	99287376	rs12908437	T/C	39.2	1.05	1.03–1.06	1.25e-10	Intronic	0.98	NOVEL
40	chr16	2014283	2014284	rs2286466	G/A	80.9	1.07	1.05–1.09	3.53e-14	Synonymous	0.92	NOVEL
41	chr16	73053022	73053023	rs2359171	A/T	17	1.2	1.17-1.22	1.51e-76	intronic	0.98	KNOWN
42	chr17	7435040	7435041	rs8073937	G/A	36.6	1.05	1.04–1.07	1.02e-11	Intergenic	0.96	NOVEL
43	chr17	12618680	12618681	rs72811294	G/C	88.7	1.07	1.05–1.09	6.87e-09	Intronic	0.95	NOVEL
44	chr17	44019712	44019713	rs242557	G/A	61.3	1.04	1.03–1.06	4.35e-09	Intronic	0.94	NOVEL
45	chr17	68337185	68337186	rs7219869	G/C	43.9	1.05	1.03–1.06	1.49e-10	Intergenic	0.99	NOVEL
46	chr18	46474192	46474193	rs9953366	C/T	65.5	1.05	1.04–1.07	9.03e-11	Intronic	0.93	NOVEL
47	chr2	26159940	26159941	rs6546620	C/T	75.3	1.07	1.05–1.09	2.96e-14	Intronic	0.95	NOVEL
48	chr2	61768745	61768746	rs6742276	A/G	61.2	1.05	1.03–1.06	2.42e-11	Upstream	0.99	NOVEL
49	chr2	65279805	65279806	rs2723064	T/C	62	1.07	1.06-1.09	7.79e-20	upstream	1	KNOWN
50	chr2	70111711	70111712	rs6546553	C/A	56	1.07	1.05-1.08	1.21e-17	downstream	0.99	KNOWN
51	chr2	86594487	86594488	rs72926475	G/A	87	1.07	1.05–1.10	3.49e-10	Intergenic	0.97	NOVEL
52	chr2	148792665	148792666	rs12992412	T/A	38	1.04	1.03-1.06	2.3e-08	intronic	0.99	TRADITIONAL
53	chr2	175555714	175555715	rs56181519	C/T	74	1.08	1.06–1.10	1.52e-19	Intergenic	0.94	NOVEL
54	chr2	179411665	179411666	rs2288327	G/A	16	1.11	1.08-1.13	3.48e-23	intronic	0.99	KNOWN
55	chr2	201195602	201195603	rs295114	C/T	59.7	1.07	1.05–1.09	1.76e-20	Intronic	1	NOVEL
56	chr20	6572014	6572015	rs2145274	A/C	91.3	1.11	1.08–1.14	6.97e-13	Regulatory reg.	0.96	NOVEL
57	chr20	61157939	61157940	rs7269123	C/T	58.5	1.05	1.03–1.06	5.59e-09	Intronic	0.85	NOVEL
58	chr21	36119111	36119112	rs2834618	T/G	89.8	1.12	1.09–1.14	2.93e-18	Intronic	0.93	NOVEL
59	chr22	18600583	18600584	rs465276	G/A	61.5	1.05	1.04–1.07	1.84e-11	Intronic	0.9	NOVEL
60	chr3	12841804	12841805	rs7650482	G/A	65	1.08	1.06-1.1	4.46e-22	intronic	0.97	KNOWN
61	chr3	24472866	24472867	rs73032363	A/G	70	1.04	1.03-1.06	3.59e-08	intronic	0.98	TRADITIONAL
62	chr3	38771925	38771926	rs6790396	G/C	59	1.06	1.05-1.08	5.73e-15	intronic	0.99	KNOWN
63	chr3	66434643	66434644	rs2306272	C/T	31.8	1.05	1.04–1.07	4.54e-11	Missense	0.99	NOVEL
64	chr3	111587879	111587880	rs17490701	G/A	85.7	1.07	1.05–1.10	5.43e-11	Intronic	0.97	NOVEL
65	chr3	179170494	179170495	rs4855075	T/C	14.3	1.06	1.04–1.08	4e-09	Upstream	0.95	NOVEL
66	chr3	196494702	196494703	rs9872035	C/T	45	1.04	1.03-1.06	1.8e-08	intronic	0.97	TRADITIONAL
67	chr4	10118745	10118746	rs3822259	T/G	67.9	1.05	1.03–1.06	1.93e-09	Upstream	0.96	NOVEL
68	chr4	103915618	103915619	rs3960788	C/T	42.4	1.05	1.04–1.07	2.09e-12	Intronic	0.98	NOVEL
69	chr4	111696651	111696652	rs6847935	T/A	22	1.48	1.45-1.5	1.85E-428	intergenic	0.99	KNOWN
70	chr4	114428714	114428715	rs55754224	T/C	25	1.05	1.03–1.07	9.25e-09	Intronic	0.99	NOVEL
71	chr4	148937537	148937538	rs10213171	G/C	8.2	1.11	1.08–1.14	6.09e-14	Intronic	0.96	NOVEL
72	chr4	174447349	174447350	rs10520260	A/G	68	1.05	1.04-1.07	8.03e-10	downstream	0.94	KNOWN
73	chr5	113736416	113736417	rs716845	A/G	28	1.05	1.04-1.07	1.33e-10	intronic	0.99	KNOWN
74	chr5	137388440	137388441	rs10479177	G/A	31	1.1	1.08-1.12	2.03e-32	upstream	0.99	KNOWN
75	chr5	142650404	142650405	rs174048	C/T	15.7	1.07	1.05–1.09	1.05e-11	Intergenic	0.99	NOVEL
76	chr5	172664163	172664164	rs6882776	G/A	67.2	1.06	1.05–1.08	3.18e-14	Upstream	0.95	NOVEL
77	chr6	16415751	16415752	rs73366713	G/A	86.2	1.11	1.09–1.14	5.8e-21	Intronic	0.94	NOVEL
78	chr6	18210109	18210110	rs34969716	A/G	31.1	1.09	1.07–1.11	2.91e-25	Intronic	0.8	NOVEL
79	chr6	34240576	34240577	rs1307274	T/G	8	1.08	1.05-1.11	3.85e-08	regulatory reg.	0.92	TRADITIONAL
80	chr6	36647289	36647290	rs3176326	G/A	80.4	1.06	1.04–1.08	7.95e-11	Intronic	0.95	NOVEL
81	chr6	87856003	87856004	rs6907805	G/T	51	1.04	1.03-1.06	1.1e-08	intergenic	0.98	TRADITIONAL
82	chr6	117880342	117880343	rs210632	A/G	25	1.05	1.03-1.07	2.75e-08	downstream	1	TRADITIONAL
83	chr6	118974798	118974799	rs9481842	G/T	27	1.07	1.05-1.09	1.84e-16	intronic	1	KNOWN
84	chr6	122389906	122389907	rs868155	C/T	65	1.07	1.05-1.08	2.31e-16	intergenic	0.97	KNOWN
85	chr6	133474303	133474304	rs12208899	A/G	21	1.05	1.03-1.07	1.95e-08	intergenic	0.98	TRADITIONAL
86	chr6	149399100	149399101	rs117984853	T/G	8.9	1.12	1.09–1.15	8.38e-17	Downstream	0.83	NOVEL
87	chr7	876227	876228	rs11768850	T/C	42	1.04	1.03-1.05	4.96e-08	intronic	0.98	TRADITIONAL
88	chr7	14372009	14372010	rs55734480	A/G	26.6	1.05	1.03–1.07	7.34e-10	Intronic	0.94	NOVEL
89	chr7	28413187	28413188	rs6462078	A/C	74.7	1.06	1.04–1.08	1.35e-11	Intronic	0.98	NOVEL
90	chr7	74110705	74110706	rs74910854	G/A	6.9	1.1	1.07–1.13	3.36e-09	Intronic	0.74	NOVEL
91	chr7	106856002	106856003	rs62483627	A/G	23.5	1.05	1.03–1.07	5.17e-09	Intronic	0.98	NOVEL
92	chr7	116191301	116191302	rs11773845	A/C	60	1.12	1.11-1.14	1.57e-50	intronic	1	KNOWN
93	chr7	128417044	128417045	rs55985730	G/T	6	1.1	1.06-1.14	1.81e-08	upstream	0.87	TRADITIONAL
94	chr7	150661409	150661410	rs7789146	G/A	80.3	1.06	1.04–1.08	6.51e-10	Intronic	0.96	NOVEL
95	chr8	17913970	17913971	rs7508	A/G	73	1.08	1.06-1.1	4.16e-18	3' UTR	0.99	KNOWN
96	chr8	21803735	21803736	rs7846485	C/A	86.8	1.09	1.07–1.12	3.71e-15	Intronic	0.99	NOVEL
97	chr8	124551975	124551976	rs62521286	G/A	6.7	1.13	1.10–1.16	1.24e-16	Intronic	0.96	NOVEL
98	chr8	125859817	125859818	rs35006907	A/C	32.9	1.05	1.03–1.06	2.76e-09	Regulatory reg.	0.97	NOVEL
99	chr8	135812416	135812417	rs7460121	A/G	10	1.07	1.05-1.10	1.65e-08	downstream	0.92	TRADITIONAL
100	chr8	141762659	141762660	rs6993266	A/G	53.8	1.05	1.03–1.06	9.73e-10	Intronic	0.99	NOVEL
101	chr9	20235004	20235005	rs4977397	A/G	57	1.04	1.03–1.06	8.6e-09	Intergenic	0.95	NOVEL
102	chr9	97492520	97492521	rs7026071	T/C	41	1.1	1.08-1.12	1.77e-35	intronic	0.99	KNOWN
103	chr9	109632353	109632354	rs4743034	A/G	23.4	1.05	1.03–1.07	3.98e-09	Intronic	1	NOVEL
104	chr9	127178266	127178267	rs10760361	G/T	64.7	1.04	1.03–1.06	7.03e-09	Upstream	0.97	NOVEL
