# Supplementary material for: Identification of atrial fibrillation associated genes and functional non-coding variants
Source: Nat Commun. 2019 Oct 18;10:4755. doi: 10.1038/s41467-019-12721-5 (PMC6802215; doi:10.1038/s41467-019-12721-5)
Supplement: Supplementary file 10 — Supplementary Data 6 [file 41467_2019_12721_MOESM10_ESM.xlsx]

## Sheet: TADs
Supplementary Data 6: TADs
source data: http://promoter.bx.psu.edu/hi-c/view.php Rao 2014 dataset GM12878
hg19	start hg19	end hg19
chr1	9943908	10541207
chr1	10527463	11020473
chr1	50720296	52359486
chr1	112338215	112918715
chr1	116151933	116651808
chr1	146214937	149847236
chr1	154282408	155161220
chr1	169818828	171406739
chr1	169818828	171406739
chr1	202963096	203196909
chr1	205532246	206566911
chr10	64901931	65764618
chr10	74998976	75887986
chr10	77056351	78882508
chr10	103361432	104486424
chr10	104476507	106048311
chr11	19932452	20129983
chr11	121516302	122431395
chr11	127866488	129204863
chr12	22775678	24947687
chr12	26187245	26848370
chr12	32458984	44098116
chr12	56876502	57586001
chr12	69533841	71166497
chr12	75029967	76416717
chr12	114393148	114993805
chr12	114975336	116410461
chr12	124227520	124808497
chr13	22089552	23883458
chr14	23582857	24014200
chr14	31897298	33034111
chr14	35032548	36314486
chr14	63792342	65437093
chr14	77138593	77751343
chr15	63388159	64444346
chr15	69741306	71136119
chr15	72937277	74215184
chr15	80554873	81248247
chr15	98972359	99617075
chr16	1226999	2214552
chr16	72082930	74433148
chr17	7102194	7993099
chr17	11874067	12934285
chr17	43643397	45076495
chr17	67543515	68635983
chr18	45947871	47012120
chr2	25942681	27043211
chr2	60910010	62107291
chr2	65100164	65467008
chr2	69550257	70550007
chr2	86307435	88298706
chr2	147834887	149871485
chr2	175237790	175592540
chr2	178700788	180946194
chr2	200738628	201677909
chr20	6096490	7894428
chr20	60729789	61523701
chr21	36013049	37488485
chr22	17564251	18946968
chr3	12515374	13015250
chr3	22126106	24692772
chr3	38045303	39093428
chr3	66270270	66982142
chr3	111355596	111754689
chr3	178704600	179357663
chr3	195924494	196563296
chr4	10012798	11713296
chr4	103211250	104118282
chr4	110856996	112996415
chr4	113857187	115945374
chr4	148482151	150796088
chr4	174429373	175275935
chr5	112915627	114620846
chr5	136933634	137911040
chr5	142257301	143518799
chr5	172378284	173023284
chr6	16222143	17077999
chr6	17077999	18592841
chr6	34052902	34419745
chr6	35715994	37001962
chr6	87734343	89596781
chr6	117053225	118294850
chr6	118222839	119290956
chr6	121370441	123052661
chr6	133132920	134241513
chr6	148781596	149884637
chr7	10000	910400
chr7	13318634	15160915
chr7	28095744	28966492
chr7	73823673	75034345
chr7	106808600	107812381
chr7	115763147	116525054
chr7	127883334	128959466
chr7	149466339	150945804
chr8	17109726	18702071
chr8	20101231	22140838
chr8	124154677	124783552
chr8	125490959	126103710
chr8	135494180	135921493
chr8	141650738	142485045
chr9	19463498	21200967
chr9	97061553	98302802
chr9	108540374	110116593
chr9	126868403	127509371
