# Supplementary material for: Identification of atrial fibrillation associated genes and functional non-coding variants
Source: Nat Commun. 2019 Oct 18;10:4755. doi: 10.1038/s41467-019-12721-5 (PMC6802215; doi:10.1038/s41467-019-12721-5)
Supplement: Supplementary file 11 — Supplementary Data 7 [file 41467_2019_12721_MOESM11_ESM.xlsx]

## Sheet: Variant regions (VR)
Supplementary Data 7: Variant regions
source:	doi:10.1038/s41588-018-0133-9
variant region #	chr	start	end	lead variant
1	chr1	10161265	10167425	rs187585530
2	chr1	10789634	10801585	rs880315
3	chr1	50814474	51992305	rs146518726
4	chr1	112379026	112471029	rs1443926
5	chr1	116262916	116339337	rs4484922
6	chr1	147190745	147351786	rs79187193
7	chr1	154395839	155097562	rs11264280
8	chr1	169828601	170915498	rs72700114
9	chr1	169828601	170915498	rs503706
10	chr1	203019737	203049929	rs4590732
11	chr1	205670369	205739266	rs4951261
12	chr10	64899875	65400080	rs7919685
13	chr10	75000225	75690059	rs6480708
14	chr10	77918604	77991907	rs11001667
15	chr10	103413862	104140602	rs1044258
16	chr10	105005501	105718919	rs11598047
17	chr11	19981627	20019137	rs1822273
18	chr11	121573013	121661507	rs949078
19	chr11	128764570	128797257	rs76097649
20	chr12	24668999	24873178	rs10842383
21	chr12	26293489	26348429	rs113819537
22	chr12	32941446	33027458	rs12809354
23	chr12	56983425	57171516	rs7978685
24	chr12	69855402	70098621	rs35349325
25	chr12	76203505	76244249	rs11180703
26	chr12	114469573	114878087	rs883079
27	chr12	115091017	115554960	rs12810346
28	chr12	124403769	124499839	rs12298484
29	chr13	22727812	23416203	rs9580438
30	chr14	23847194	23920281	rs28631169
31	chr14	32898974	33000955	rs2145587
32	chr14	35156561	35209375	rs73241997
33	chr14	64612845	64878265	rs2738413
34	chr14	77421660	77430681	rs10873299
35	chr15	63800013	63888113	rs62011291
36	chr15	70454139	70458576	rs12591736
37	chr15	73381846	73691202	rs7172038
38	chr15	80640646	80688198	rs12908004
39	chr15	99249029	99297665	rs12908437
40	chr16	2003016	2140972	rs2286466
41	chr16	72452608	73102243	rs2359171
42	chr17	7213694	7525001	rs8073937
43	chr17	12468680	12768680	rs72811294
44	chr17	44019712	45055107	rs242557
45	chr17	68337185	68480523	rs7219869
46	chr18	46474192	46515916	rs9953366
47	chr2	26110143	26177198	rs6546620
48	chr2	61331578	61851845	rs6742276
49	chr2	65235333	65408369	rs2723064
50	chr2	69787268	70406916	rs6546553
51	chr2	86446849	86845509	rs72926475
52	chr2	148542081	148915190	rs12992412
53	chr2	175413833	175570413	rs56181519
54	chr2	179284643	179713762	rs2288327
55	chr2	200715388	201253956	rs295114
56	chr20	6407912	6586899	rs2145274
57	chr20	61143279	61178304	rs7269123
58	chr21	36045247	36120052	rs2834618
59	chr22	18281729	18601415	rs465276
60	chr3	12578104	12859004	rs7650482
61	chr3	24457103	24475162	rs73032363
62	chr3	38103776	38826179	rs6790396
63	chr3	66338612	66509355	rs2306272
64	chr3	111423630	111707464	rs17490701
65	chr3	179168462	179173969	rs4855075
66	chr3	196466874	196497556	rs9872035
67	chr4	10069531	10513072	rs3822259
68	chr4	103575067	103975060	rs3960788
69	chr4	111282929	112502317	rs6847935
70	chr4	114384328	114523729	rs55754224
71	chr4	148755527	149366293	rs10213171
72	chr4	174438429	174693145	rs10520260
73	chr5	113670474	114392491	rs716845
74	chr5	136937065	137820115	rs10479177
75	chr5	142620736	142977268	rs174048
76	chr5	172487866	172677800	rs6882776
77	chr6	16405710	16442458	rs73366713
78	chr6	18210109	18412469	rs34969716
79	chr6	34239473	34240576	rs1307274
80	chr6	36645588	36659932	rs3176326
81	chr6	87814959	88406656	rs6907805
82	chr6	117529850	117880342	rs210632
83	chr6	118559658	119027955	rs9481842
84	chr6	122076774	122684465	rs868155
85	chr6	133412458	134214525	rs12208899
86	chr6	149291179	149413519	rs117984853
87	chr7	861526	905265	rs11768850
88	chr7	14372009	14386532	rs55734480
89	chr7	28391091	28419716	rs6462078
90	chr7	74073590	74212036	rs74910854
91	chr7	106812246	107295835	rs62483627
92	chr7	115780581	116226422	rs11773845
93	chr7	128267044	128567044	rs55985730
94	chr7	150563308	150669976	rs7789146
95	chr8	17694702	17945990	rs7508
96	chr8	21755155	21895070	rs7846485
97	chr8	124198306	124647557	rs62521286
98	chr8	125851016	125876444	rs35006907
99	chr8	135798224	135841964	rs7460121
100	chr8	141652804	142018135	rs6993266
101	chr9	20190349	20239275	rs4977397
102	chr9	97422533	98132921	rs7026071
103	chr9	109557941	109643880	rs4743034
104	chr9	127142878	127182293	rs10760361
