# Supplementary material for: Identification of atrial fibrillation associated genes and functional non-coding variants
Source: Nat Commun. 2019 Oct 18;10:4755. doi: 10.1038/s41467-019-12721-5 (PMC6802215; doi:10.1038/s41467-019-12721-5)
Supplement: Supplementary file 12 — Supplementary Data 8 [file 41467_2019_12721_MOESM12_ESM.xlsx]

## Sheet: SNPs p<0.0001
Supplementary Data 8: SNPs p_0.0001
source:	doi:10.1038/s41588-018-0133-9
chr	pos	pos_end	SNP	allele1	allele2	effect	stdErr	p_value
chr10	101317957	101317958	rs78244533	T	C	0.4466	0.1136	8.426e-05
chr10	101327424	101327425	rs116756327	T	C	0.4897	0.1232	6.991e-05
chr10	101371342	101371343	rs113839965	T	C	-0.4487	0.1147	9.098e-05
chr10	102075479	102075480	rs603424	A	G	-0.0379	0.0096	8.504e-05
chr10	103066626	103066627	rs606217	A	G	0.0282	0.0072	9.542e-05
chr10	103066975	103066976	rs592620	A	G	-0.0286	0.0072	7.434e-05
chr10	103066983	103066984	rs592641	A	G	-0.0285	0.0072	8.162e-05
chr10	103122222	103122223	rs11190961	A	G	-0.041	0.0094	1.213e-05
chr10	103128332	103128333	rs11190970	A	G	-0.0378	0.0092	4.064e-05
chr10	103152415	103152416	rs11190987	A	C	-0.0439	0.0094	3.107e-06
chr10	103154321	103154322	rs79931370	A	G	0.0411	0.0094	1.094e-05
chr10	103172950	103172951	rs11190998	T	C	-0.0448	0.0094	2.026e-06
chr10	103200549	103200550	rs11191013	C	G	0.0439	0.0094	3.127e-06
chr10	103202440	103202441	rs11191015	A	G	0.0416	0.0094	8.775e-06
chr10	103213564	103213565	rs11191017	A	G	-0.0409	0.0093	1.172e-05
chr10	103218567	103218568	rs75192636	A	C	0.0404	0.0093	1.477e-05
chr10	103218571	103218572	rs75194243	A	G	0.0407	0.0093	1.268e-05
chr10	103231195	103231196	rs34711120	T	C	-0.0592	0.0152	9.744e-05
chr10	103319198	103319199	rs11191048	T	C	-0.0452	0.0094	1.559e-06
chr10	103322738	103322739	rs79165291	A	G	0.0407	0.0093	1.233e-05
chr10	103331152	103331153	rs11191050	A	T	0.0403	0.009	7.315e-06
chr10	103336402	103336403	rs4919559	T	C	0.0305	0.0073	3.332e-05
chr10	103337764	103337765	rs3730484	T	G	-0.0368	0.008	4.776e-06
chr10	103338008	103338009	rs1549066	T	C	0.0316	0.0077	4.019e-05
chr10	103338103	103338104	rs3730481	A	G	-0.0366	0.008	5.287e-06
chr10	103338730	103338731	rs1055364	A	C	-0.0364	0.008	6.032e-06
chr10	103338733	103338734	rs1055362	A	G	0.0364	0.008	5.862e-06
chr10	103340056	103340057	rs3730477	A	G	-0.0383	0.0089	1.73e-05
chr10	103340144	103340145	rs3730476	A	G	0.0365	0.008	5.678e-06
chr10	103340179	103340180	rs3730475	A	G	0.0368	0.008	4.697e-06
chr10	103340235	103340236	rs3730474	T	C	0.0365	0.008	5.695e-06
chr10	103340449	103340450	rs3095795	T	C	0.0356	0.008	8.243e-06
chr10	103340714	103340715	rs3730472	T	G	0.0367	0.008	4.843e-06
chr10	103340918	103340919	rs1549067	A	G	0.0357	0.008	7.884e-06
chr10	103343533	103343534	rs3730465	A	G	0.0369	0.008	4.519e-06
chr10	103346315	103346316	rs3127253	A	G	-0.0355	0.008	9.199e-06
chr10	103349596	103349597	rs7089088	A	G	0.037	0.008	4.262e-06
chr10	103352452	103352453	rs10466137	T	C	0.036	0.008	7.386e-06
chr10	103352698	103352699	rs3924011	A	G	-0.0362	0.008	6.746e-06
chr10	103353439	103353440	rs12263235	A	G	-0.0362	0.008	6.584e-06
chr10	103354182	103354183	rs11191055	T	G	-0.0363	0.008	6.15e-06
chr10	103354554	103354555	rs7911520	A	G	0.0363	0.008	6.245e-06
chr10	103354672	103354673	rs7911663	A	G	0.0364	0.008	5.758e-06
chr10	103359285	103359286	rs7899178	A	G	-0.0403	0.0089	6.068e-06
chr10	103359558	103359559	rs7902701	A	G	-0.0365	0.008	5.661e-06
chr10	103360824	103360825	rs11191059	T	C	-0.0366	0.008	5.45e-06
chr10	103361088	103361089	rs7874	T	C	-0.0404	0.0089	5.573e-06
chr10	103363236	103363237	rs75456113	T	C	0.0363	0.008	6.311e-06
chr10	103366069	103366070	rs11191061	T	C	0.0399	0.0089	7.533e-06
chr10	103366645	103366646	rs11191062	T	C	0.0405	0.0089	5.842e-06
chr10	103367256	103367257	rs10883663	T	C	0.0354	0.008	8.915e-06
chr10	103368208	103368209	rs10883664	T	C	-0.04	0.0089	6.851e-06
chr10	103374233	103374234	rs10883665	A	G	-0.0399	0.0089	6.941e-06
chr10	103376129	103376130	rs75470108	T	C	-0.0653	0.0152	1.707e-05
chr10	103377022	103377023	rs75972556	A	G	-0.0413	0.0091	5.229e-06
chr10	103378309	103378310	rs74926559	A	G	-0.043	0.0091	2.296e-06
chr10	103382463	103382464	rs12261004	T	C	-0.0393	0.0089	1.095e-05
chr10	103383160	103383161	rs3127258	T	C	0.0359	0.008	6.239e-06
chr10	103383836	103383837	rs3095791	T	C	0.039	0.0089	1.161e-05
chr10	103384849	103384850	rs10883667	A	T	0.0399	0.0089	7.73e-06
chr10	103386681	103386682	rs3095790	T	G	0.036	0.008	6.073e-06
chr10	103386775	103386776	rs12354716	A	C	-0.0399	0.0089	7.496e-06
chr10	103388129	103388130	rs11191069	T	G	-0.0413	0.009	3.866e-06
chr10	103390956	103390957	rs9651449	T	C	-0.0384	0.0084	5.268e-06
chr10	103391990	103391991	rs1468973	A	C	0.0364	0.008	5.345e-06
chr10	103392145	103392146	rs9651450	T	C	-0.0364	0.008	5.919e-06
chr10	103392503	103392504	rs3127230	T	C	0.0339	0.0076	8.97e-06
chr10	103392633	103392634	rs10786640	A	T	0.0427	0.009	2.06e-06
chr10	103392879	103392880	rs10786641	A	G	-0.0366	0.008	5.032e-06
chr10	103392926	103392927	rs10786642	A	G	0.0367	0.008	4.861e-06
chr10	103394041	103394042	rs10786643	A	G	0.0423	0.009	2.485e-06
chr10	103396646	103396647	rs10786644	T	C	-0.0424	0.009	2.411e-06
chr10	103396862	103396863	rs11191070	T	C	-0.0425	0.009	2.266e-06
chr10	103398834	103398835	rs10883668	A	G	-0.0425	0.009	2.224e-06
chr10	103399708	103399709	rs12358045	T	C	-0.0424	0.009	2.402e-06
chr10	103400066	103400067	rs11191072	T	G	-0.0364	0.008	5.527e-06
chr10	103401616	103401617	rs10883669	A	G	0.0432	0.009	1.428e-06
chr10	103401884	103401885	rs10883670	T	C	0.0396	0.0085	3.552e-06
chr10	103408569	103408570	rs7078354	T	C	-0.0349	0.0077	6.2e-06
chr10	103413862	103413863	rs10883671	T	G	-0.0465	0.0092	4.511e-07
chr10	103415434	103415435	rs6584438	T	C	0.0387	0.0081	1.744e-06
chr10	103417575	103417576	rs11594390	T	C	-0.0387	0.0081	1.787e-06
chr10	103418987	103418988	rs75299772	A	G	-0.0471	0.0092	3.266e-07
chr10	103422107	103422108	rs12255825	A	C	0.0468	0.0092	3.895e-07
chr10	103422758	103422759	rs11191079	A	G	-0.036	0.0077	3.232e-06
chr10	103423357	103423358	rs72844629	T	C	-0.0441	0.0112	7.801e-05
chr10	103423924	103423925	rs4919572	A	G	0.0385	0.0081	2.031e-06
chr10	103424310	103424311	rs4917944	A	G	0.0354	0.0077	4.687e-06
chr10	103424712	103424713	rs10883673	T	C	0.0384	0.0081	2.131e-06
chr10	103425568	103425569	rs10883674	A	G	-0.0389	0.0081	1.603e-06
chr10	103426754	103426755	rs12356764	T	C	-0.0478	0.0092	2.294e-07
chr10	103428898	103428899	rs3901642	T	G	-0.0388	0.0081	1.674e-06
chr10	103434170	103434171	rs7071326	A	G	0.0364	0.0078	2.998e-06
chr10	103437266	103437267	rs11191088	C	G	0.0473	0.0092	2.72e-07
chr10	103439102	103439103	rs10786646	A	G	0.0356	0.0077	4.052e-06
chr10	103445232	103445233	rs3758559	T	C	-0.0388	0.0081	1.616e-06
chr10	103445325	103445326	rs10883676	A	C	-0.0472	0.0092	3.044e-07
chr10	103445459	103445460	rs10883677	A	T	-0.0387	0.0081	1.806e-06
chr10	103448649	103448650	rs11191091	A	C	-0.0472	0.0092	3.008e-07
chr10	103449251	103449252	rs11191092	T	C	0.0472	0.0092	3.069e-07
chr10	103452645	103452646	rs4244347	A	C	-0.0298	0.0075	7.246e-05
chr10	103454402	103454403	rs61382490	A	T	0.047	0.0092	3.577e-07
chr10	103455809	103455810	rs6584444	T	C	0.0351	0.0076	4.157e-06
chr10	103456726	103456727	rs12255642	A	G	0.0472	0.0092	3.227e-07
chr10	103457051	103457052	rs10883678	A	G	0.0369	0.0077	1.506e-06
chr10	103458566	103458567	rs11498776	A	G	0.0444	0.0091	9.385e-07
chr10	103459079	103459080	rs4329605	A	G	-0.0351	0.0076	4.079e-06
chr10	103459937	103459938	rs6584445	T	G	0.0382	0.008	1.611e-06
chr10	103465048	103465049	rs10883679	C	G	0.0383	0.008	1.718e-06
chr10	103472384	103472385	rs10883680	C	G	-0.0375	0.008	2.891e-06
chr10	103474098	103474099	rs7087664	T	G	-0.0338	0.0076	9.562e-06
chr10	103474157	103474158	rs7069810	T	C	0.0362	0.008	5.698e-06
chr10	103475895	103475896	rs77451518	T	C	-0.0368	0.008	4.762e-06
chr10	103476258	103476259	rs7478167	A	T	0.0329	0.0077	1.788e-05
chr10	103476298	103476299	rs78079366	T	C	0.0444	0.0092	1.286e-06
chr10	103555611	103555612	rs11191116	T	C	-0.0435	0.0076	9.377e-09
chr10	103557095	103557096	rs77596024	A	T	-0.0543	0.0098	2.586e-08
chr10	103558261	103558262	rs11191117	A	G	-0.0527	0.0095	2.968e-08
chr10	103559245	103559246	rs76134290	T	G	-0.0528	0.0095	2.831e-08
chr10	103560321	103560322	rs2305192	T	C	0.0436	0.0076	8.705e-09
chr10	103560333	103560334	rs2305191	T	C	-0.0392	0.0074	9.746e-08
chr10	103565960	103565961	rs3740422	C	G	-0.0456	0.0076	1.95e-09
chr10	103585122	103585123	rs11191123	T	G	-0.0459	0.008	9.985e-09
chr10	103586356	103586357	rs10883689	A	G	-0.0456	0.008	1.159e-08
chr10	103590594	103590595	rs3781299	A	C	-0.0459	0.008	9.107e-09
chr10	103597354	103597355	rs11191127	T	C	-0.0459	0.008	9.333e-09
chr10	103603162	103603163	rs12413444	T	G	-0.0459	0.008	9.487e-09
chr10	103605714	103605715	rs1044258	T	C	0.0463	0.0076	1.067e-09
chr10	103613232	103613233	rs11191130	C	G	0.0463	0.008	6.964e-09
chr10	103635878	103635879	rs12257791	T	C	-0.044	0.008	3.508e-08
chr10	103659601	103659602	rs1374471	A	C	-0.0566	0.0096	3.79e-09
chr10	103674102	103674103	rs11191148	A	G	-0.047	0.008	4.748e-09
chr10	103677961	103677962	rs11191149	A	C	-0.0453	0.008	1.557e-08
chr10	103690999	103691000	rs10883695	A	G	-0.0452	0.008	1.544e-08
chr10	103697054	103697055	rs11191154	T	C	-0.0443	0.008	2.838e-08
chr10	103702763	103702764	rs11191156	A	G	0.0437	0.0076	7.82e-09
chr10	103703929	103703930	rs11191157	A	G	-0.0441	0.008	3.161e-08
chr10	103711274	103711275	rs11191159	A	G	-0.0446	0.008	2.381e-08
chr10	103714782	103714783	rs12359517	T	C	-0.0443	0.008	2.996e-08
chr10	103715522	103715523	rs10883699	A	T	-0.0446	0.008	2.446e-08
chr10	103719913	103719914	rs11191160	T	C	-0.0443	0.008	2.845e-08
chr10	103726528	103726529	rs11191161	T	C	0.0515	0.0095	6.091e-08
chr10	103732143	103732144	rs11191162	A	G	-0.0445	0.008	2.624e-08
chr10	103741725	103741726	rs34642364	A	G	-0.0443	0.008	3.126e-08
chr10	103743133	103743134	rs35205878	A	G	-0.0445	0.008	2.826e-08
chr10	103747138	103747139	rs10883701	A	G	-0.043	0.008	6.754e-08
chr10	103749743	103749744	rs11191170	A	G	0.0442	0.008	3.21e-08
chr10	103754150	103754151	rs5003331	A	G	-0.044	0.0081	5.927e-08
chr10	103765790	103765791	rs7350429	A	G	0.0444	0.008	2.976e-08
chr10	103774431	103774432	rs56407876	C	G	0.048	0.0121	7.168e-05
chr10	103798260	103798261	rs11191189	A	G	0.0449	0.0081	2.738e-08
chr10	103800979	103800980	rs11191191	A	G	-0.0532	0.0096	3.083e-08
chr10	103802408	103802409	rs11191193	A	G	0.045	0.0077	4.228e-09
chr10	103807295	103807296	rs11191196	A	G	-0.0445	0.0081	3.93e-08
chr10	103812102	103812103	rs11191199	A	T	-0.0572	0.0137	3.04e-05
chr10	103824920	103824921	rs11191203	T	C	-0.0526	0.0097	5.913e-08
chr10	103831598	103831599	rs11191205	A	G	-0.0526	0.0097	6.758e-08
chr10	103838497	103838498	rs11191208	A	G	-0.0446	0.0094	2.086e-06
chr10	103842294	103842295	rs138338332	A	G	-0.043	0.0094	5.085e-06
chr10	103845328	103845329	rs58642005	A	G	0.0428	0.0094	5.186e-06
chr10	103845632	103845633	rs61873658	A	C	-0.0426	0.0094	5.932e-06
chr10	103880118	103880119	rs61874768	T	G	-0.0426	0.0099	1.633e-05
chr10	103953688	103953689	rs191633937	A	G	0.2109	0.0512	3.829e-05
chr10	103977824	103977825	rs6584487	A	C	0.0455	0.0097	3.074e-06
chr10	103984060	103984061	rs7083450	T	C	-0.0448	0.0097	3.973e-06
chr10	103989812	103989813	rs10786662	C	G	-0.0403	0.0072	1.991e-08
chr10	103991381	103991382	rs2281983	A	G	-0.0376	0.0073	2.468e-07
chr10	103992122	103992123	rs1854291	T	C	0.0375	0.0073	2.579e-07
chr10	103992569	103992570	rs7923183	A	G	0.0378	0.0073	2.068e-07
chr10	103992599	103992600	rs3758553	T	C	-0.0377	0.0073	2.229e-07
chr10	103992964	103992965	rs3758552	T	C	0.038	0.0073	1.768e-07
chr10	103993689	103993690	rs3808938	C	G	0.0377	0.0073	2.249e-07
chr10	103996576	103996577	rs733283	A	T	0.0378	0.0073	2.183e-07
chr10	103997084	103997085	rs1541049	A	C	0.0381	0.0073	1.761e-07
chr10	103997645	103997646	rs1541047	T	C	-0.0384	0.0073	1.674e-07
chr10	103998258	103998259	rs4919620	A	G	0.0384	0.0073	1.373e-07
chr10	103998671	103998672	rs4919621	A	T	0.0382	0.0073	1.496e-07
chr10	104000307	104000308	rs9664049	T	C	-0.0381	0.0073	1.709e-07
chr10	104002409	104002410	rs3758551	A	G	0.0377	0.0073	2.272e-07
chr10	104005386	104005387	rs1541046	A	G	-0.0374	0.0073	2.973e-07
chr10	104008280	104008281	rs7080055	A	C	0.0382	0.0073	1.455e-07
chr10	104008751	104008752	rs4244350	A	G	-0.0384	0.0073	1.319e-07
chr10	104008870	104008871	rs4244351	C	G	-0.0383	0.0073	1.401e-07
chr10	104012677	104012678	rs11191245	T	C	0.0385	0.0073	1.281e-07
chr10	104012941	104012942	rs4919622	T	C	0.0385	0.0073	1.264e-07
chr10	104013092	104013093	rs4919623	C	G	-0.0384	0.0073	1.333e-07
chr10	104015818	104015819	rs7916262	T	G	-0.0383	0.0073	1.421e-07
chr10	104019447	104019448	rs10736156	A	C	-0.0441	0.0097	5.115e-06
chr10	104021085	104021086	rs4919624	A	G	0.0397	0.009	1.064e-05
chr10	104021541	104021542	rs772031	A	G	0.044	0.0097	5.337e-06
chr10	104023871	104023872	rs772030	T	C	0.0341	0.0072	2.201e-06
chr10	104025383	104025384	rs2479555	A	G	-0.0382	0.0073	1.503e-07
chr10	104028507	104028508	rs2479552	A	C	0.0392	0.0073	8.005e-08
chr10	104029803	104029804	rs772018	T	C	-0.0388	0.0073	1.039e-07
chr10	104030201	104030202	rs2479551	A	G	0.0385	0.0073	1.278e-07
chr10	104031289	104031290	rs772016	T	C	-0.0388	0.0073	1.102e-07
chr10	104034087	104034088	rs2485371	T	C	-0.0384	0.0073	1.252e-07
chr10	104034634	104034635	rs2479550	A	G	-0.0623	0.0125	6.56e-07
chr10	104036008	104036009	rs772022	A	G	0.0384	0.0073	1.378e-07
chr10	104036355	104036356	rs812799	A	G	0.038	0.0073	1.663e-07
chr10	104036449	104036450	rs772021	A	T	0.0384	0.0073	1.323e-07
chr10	104049150	104049151	rs2485374	A	G	0.0382	0.0073	1.588e-07
chr10	104049966	104049967	rs2485375	T	C	0.0381	0.0073	1.638e-07
chr10	104050006	104050007	rs2485376	A	G	0.0382	0.0073	1.596e-07
chr10	104053595	104053596	rs1081655	T	C	0.0385	0.0073	1.252e-07
chr10	104056268	104056269	rs772033	A	G	-0.0386	0.0073	1.127e-07
chr10	104056466	104056467	rs772032	T	C	0.0386	0.0073	1.167e-07
chr10	104057251	104057252	rs2246775	A	C	-0.0386	0.0073	1.189e-07
chr10	104057688	104057689	rs2479548	T	G	0.038	0.0073	1.81e-07
chr10	104059139	104059140	rs2485378	A	G	-0.0386	0.0073	1.172e-07
chr10	104060529	104060530	rs1796765	T	C	0.0383	0.0073	1.415e-07
chr10	104062494	104062495	rs772014	A	G	-0.0347	0.0072	1.401e-06
chr10	104063367	104063368	rs772012	A	G	-0.0386	0.0073	1.103e-07
chr10	104064885	104064886	rs772010	C	G	-0.0391	0.0073	7.738e-08
chr10	104066117	104066118	rs796427	A	C	0.0388	0.0073	1.022e-07
chr10	104067023	104067024	rs772008	A	G	-0.0388	0.0073	1.002e-07
chr10	104072327	104072328	rs772029	T	C	-0.0386	0.0073	1.135e-07
chr10	104074322	104074323	rs772027	A	T	0.0389	0.0073	8.69e-08
chr10	104075541	104075542	rs772026	T	G	-0.0389	0.0073	8.81e-08
chr10	104075721	104075722	rs772025	T	C	-0.0391	0.0073	7.983e-08
chr10	104075936	104075937	rs772024	T	C	-0.0393	0.0073	7.694e-08
chr10	104076025	104076026	rs772023	A	G	0.039	0.0073	8.503e-08
chr10	104078760	104078761	rs2993089	C	G	0.0382	0.0073	1.504e-07
chr10	104079091	104079092	rs56115161	A	C	0.037	0.0073	4.174e-07
chr10	104079818	104079819	rs4919626	T	C	0.0402	0.009	8.376e-06
chr10	104081349	104081350	rs72845663	T	C	0.0386	0.0073	1.173e-07
chr10	104082688	104082689	rs12772375	T	G	-0.0341	0.0073	3.345e-06
chr10	104085483	104085484	rs112753219	T	C	-0.0457	0.0097	2.557e-06
chr10	104095811	104095812	rs112901907	C	G	-0.0447	0.0097	3.865e-06
chr10	104096732	104096733	rs11191264	A	T	0.0404	0.0091	9.345e-06
chr10	104098949	104098950	rs11814894	A	G	0.0386	0.0073	1.146e-07
chr10	104102331	104102332	rs4331020	A	G	0.0386	0.0073	1.144e-07
chr10	104106200	104106201	rs72845670	T	C	-0.0347	0.0072	1.407e-06
chr10	104112737	104112738	rs11191267	T	C	-0.0393	0.0073	6.582e-08
chr10	104114328	104114329	rs3802681	T	C	-0.0389	0.0073	8.972e-08
chr10	104117009	104117010	rs10786665	T	C	-0.039	0.0073	8.316e-08
chr10	104120522	104120523	rs11191269	C	G	0.0398	0.009	1.056e-05
chr10	104124055	104124056	rs12354486	C	G	0.0426	0.0091	3.244e-06
chr10	104124605	104124606	rs11191270	T	C	-0.0401	0.009	9.241e-06
chr10	104127171	104127172	rs2273555	A	G	-0.0351	0.0072	1.1e-06
chr10	104140602	104140603	rs3781295	A	G	0.0384	0.0073	1.657e-07
chr10	104147866	104147867	rs72845686	T	C	0.0456	0.0097	2.668e-06
chr10	104149814	104149815	rs56238324	C	G	-0.0308	0.0075	4.089e-05
chr10	104150999	104151000	rs2145308	T	C	-0.0308	0.0075	4.012e-05
chr10	104152143	104152144	rs1005044	A	C	0.0306	0.0075	4.608e-05
chr10	104158933	104158934	rs3740418	C	G	-0.03	0.0075	6.466e-05
chr10	104161967	104161968	rs7077329	T	C	0.0315	0.0075	2.529e-05
chr10	104162770	104162771	rs1056890	A	G	0.0305	0.0075	4.851e-05
chr10	104163569	104163570	rs11191283	A	G	0.0307	0.0075	4.445e-05
chr10	104168125	104168126	rs77389536	T	C	0.0389	0.0091	1.753e-05
chr10	104169733	104169734	rs72845694	T	C	0.0305	0.0075	5.045e-05
chr10	104171094	104171095	rs55970842	A	C	-0.0381	0.0091	2.682e-05
chr10	104241983	104241984	rs12763720	T	C	-0.0341	0.0087	8.548e-05
chr10	104296537	104296538	rs191944003	A	G	0.1345	0.0334	5.711e-05
chr10	104309482	104309483	rs117516904	T	C	-0.1563	0.0395	7.652e-05
chr10	104325942	104325943	rs117283737	A	G	-0.1251	0.0308	4.949e-05
chr10	104328895	104328896	rs76140648	A	G	0.1381	0.0292	2.255e-06
chr10	104386094	104386095	rs149754618	T	C	-0.1407	0.0348	5.189e-05
chr10	104511028	104511029	rs35055249	A	C	0.0626	0.0153	4.379e-05
chr10	104540822	104540823	rs191454360	A	C	0.1743	0.0387	6.804e-06
chr10	104636655	104636656	rs3740393	C	G	0.041	0.0097	2.201e-05
chr10	104642237	104642238	rs72841270	T	G	-0.045	0.0097	3.726e-06
chr10	104815345	104815346	rs12769080	A	G	-0.0716	0.0162	9.928e-06
chr10	104867686	104867687	rs11191559	T	C	0.0471	0.0117	5.661e-05
chr10	104981167	104981168	rs10786747	C	G	0.0309	0.0072	1.743e-05
chr10	105005501	105005502	rs71471272	A	G	-0.0777	0.0158	8.084e-07
chr10	105127191	105127192	rs72847518	A	C	-0.0827	0.018	4.553e-06
chr10	105131834	105131835	rs117008171	T	C	0.1212	0.0273	8.727e-06
chr10	105135352	105135353	rs117582193	A	G	0.1449	0.0321	6.416e-06
chr10	105167135	105167136	rs35499499	A	G	0.0535	0.0137	9.427e-05
chr10	105204453	105204454	rs34354196	C	G	0.0661	0.0152	1.411e-05
chr10	105222448	105222449	rs117457051	T	C	-0.1355	0.0308	1.057e-05
chr10	105237365	105237366	rs35394073	T	C	-0.0708	0.0151	2.588e-06
chr10	105246940	105246941	rs3014186	C	G	0.0415	0.0098	2.512e-05
chr10	105247817	105247818	rs2986036	T	C	-0.0419	0.0072	5.364e-09
chr10	105248261	105248262	rs2986037	T	C	-0.0413	0.0072	7.796e-09
chr10	105250359	105250360	rs10883873	A	G	-0.0458	0.0102	7.091e-06
chr10	105256152	105256153	rs12263371	T	C	0.0405	0.0078	1.981e-07
chr10	105257786	105257787	rs7071247	T	G	0.0474	0.01	1.983e-06
chr10	105258485	105258486	rs75844976	C	G	0.0698	0.0179	9.856e-05
chr10	105259917	105259918	rs10883875	T	C	-0.0528	0.01	1.223e-07
chr10	105260229	105260230	rs3014204	A	C	0.0571	0.01	1.329e-08
chr10	105260534	105260535	rs10748843	A	G	0.0405	0.0078	1.898e-07
chr10	105261118	105261119	rs3736916	T	C	-0.029	0.0072	6.247e-05
chr10	105262185	105262186	rs3014205	A	G	0.0562	0.0101	2.225e-08
chr10	105262570	105262571	rs10883876	T	C	-0.0407	0.0078	1.717e-07
chr10	105266370	105266371	rs10883877	A	G	-0.0326	0.0072	6.277e-06
chr10	105266412	105266413	rs10883878	A	G	0.0533	0.0101	1.311e-07
chr10	105268056	105268057	rs2986053	T	C	-0.033	0.0072	4.746e-06
chr10	105268455	105268456	rs10786755	T	G	0.0318	0.0072	1.032e-05
chr10	105268678	105268679	rs2986054	C	G	0.0343	0.0072	1.832e-06
chr10	105268938	105268939	rs2986055	A	G	-0.0344	0.0072	1.793e-06
chr10	105271758	105271759	rs2281859	A	G	-0.0337	0.0072	3.064e-06
chr10	105271890	105271891	rs2281858	T	C	-0.0335	0.0072	3.186e-06
chr10	105272025	105272026	rs2986059	A	G	-0.0337	0.0072	2.947e-06
chr10	105272239	105272240	rs41287504	T	C	-0.0644	0.0088	2.581e-13
chr10	105274270	105274271	rs3014183	T	C	-0.0537	0.0101	1.204e-07
chr10	105274383	105274384	rs3014182	A	G	-0.0331	0.0072	4.322e-06
chr10	105274941	105274942	rs3740474	T	C	0.0544	0.0101	8.203e-08
chr10	105275425	105275426	rs2148021	A	T	-0.0539	0.0078	5.585e-12
chr10	105275448	105275449	rs2986060	C	G	-0.0344	0.0072	1.833e-06
chr10	105275961	105275962	rs11191716	A	G	0.0532	0.0102	1.709e-07
chr10	105279335	105279336	rs12252305	A	G	0.053	0.0102	2.034e-07
chr10	105279633	105279634	rs12781250	T	C	-0.0554	0.0078	1.641e-12
chr10	105279769	105279770	rs12268523	A	G	-0.0359	0.0072	7.12e-07
chr10	105279972	105279973	rs12268628	A	G	-0.0356	0.0072	8.101e-07
chr10	105281260	105281261	rs10786756	C	G	-0.0353	0.0073	1.095e-06
chr10	105284588	105284589	rs3014201	T	C	-0.0372	0.0073	3.541e-07
chr10	105286413	105286414	rs9419955	T	C	-0.0379	0.0074	2.595e-07
chr10	105286429	105286430	rs9419956	T	C	0.0371	0.0073	4.474e-07
chr10	105287809	105287810	rs7080969	A	T	-0.0373	0.0073	3.523e-07
chr10	105288582	105288583	rs2902633	T	C	0.0378	0.0073	2.352e-07
chr10	105289093	105289094	rs4918020	A	G	-0.0375	0.0073	3.246e-07
chr10	105290489	105290490	rs79039404	A	G	0.0972	0.0155	3.15e-10
chr10	105292943	105292944	rs4918021	T	C	-0.0567	0.0079	9.318e-13
chr10	105293517	105293518	rs12268602	T	G	-0.1104	0.0139	1.885e-15
chr10	105293723	105293724	rs11492754	T	C	0.062	0.0085	3.554e-13
chr10	105296388	105296389	rs2208322	A	G	-0.0702	0.0073	4.845e-22
chr10	105296429	105296430	rs80065416	T	C	0.3999	0.0482	1.042e-16
chr10	105297770	105297771	rs7069733	C	G	-0.1355	0.0093	1.207e-47
chr10	105298003	105298004	rs7088055	T	C	-0.0701	0.0073	4.975e-22
chr10	105299341	105299342	rs75846612	A	G	0.3972	0.0481	1.581e-16
chr10	105299476	105299477	rs6584554	A	G	0.1338	0.0093	1.107e-46
chr10	105299611	105299612	rs6584555	T	C	-0.1339	0.0093	8.355e-47
chr10	105299745	105299746	rs6584556	C	G	-0.07	0.0073	5.702e-22
chr10	105299886	105299887	rs6584557	A	G	-0.1346	0.0093	3.775e-47
chr10	105299906	105299907	rs7904046	A	C	0.1357	0.0093	7.792e-48
chr10	105300137	105300138	rs1884930	A	C	0.1352	0.0093	1.512e-47
chr10	105300191	105300192	rs147758611	T	C	0.154	0.0317	1.218e-06
chr10	105300328	105300329	rs2002859	T	C	0.135	0.0093	2.119e-47
chr10	105300343	105300344	rs1884931	A	G	-0.1353	0.0093	1.351e-47
chr10	105303126	105303127	rs56758262	T	C	0.1359	0.0239	1.308e-08
chr10	105303398	105303399	rs7894798	A	G	0.1371	0.0094	1.326e-48
chr10	105303592	105303593	rs76996467	A	G	-0.1279	0.0259	7.721e-07
chr10	105305876	105305877	rs116907051	T	C	-0.1413	0.0264	8.243e-08
chr10	105307724	105307725	rs74154533	A	G	0.1398	0.0095	6.768e-49
chr10	105307889	105307890	rs55928628	T	C	-0.0706	0.0074	7.843e-22
chr10	105308090	105308091	rs10883881	T	C	0.0523	0.0074	1.71e-12
chr10	105308863	105308864	rs11191720	C	G	-0.0706	0.0074	7.923e-22
chr10	105308994	105308995	rs11191721	A	T	0.142	0.0096	8.93e-50
chr10	105309602	105309603	rs7893473	C	G	0.1402	0.0095	4.558e-49
chr10	105310388	105310389	rs11817727	T	C	-0.0744	0.0073	1.782e-24
chr10	105310498	105310499	rs55911544	T	G	0.1396	0.0095	8.441e-49
chr10	105310770	105310771	rs12414184	C	G	0.0704	0.0073	1.006e-21
chr10	105311224	105311225	rs11191723	T	C	-0.1406	0.0095	3.636e-49
chr10	105311814	105311815	rs11593191	A	G	0.1402	0.0095	3.797e-49
chr10	105312113	105312114	rs61871224	A	G	0.0731	0.0073	1.157e-23
chr10	105312412	105312413	rs55706621	T	C	0.0727	0.0073	1.338e-23
chr10	105313076	105313077	rs7914871	A	G	-0.1307	0.0135	3.799e-22
chr10	105313230	105313231	rs912888	T	C	0.071	0.0073	4.399e-22
chr10	105313407	105313408	rs10786757	C	G	-0.0556	0.0074	4.211e-14
chr10	105316296	105316297	rs74154539	A	G	0.1333	0.0091	4.283e-49
chr10	105317541	105317542	rs113378881	A	G	0.1314	0.0135	2.745e-22
chr10	105318600	105318601	rs11191724	A	G	0.1338	0.009	1.504e-49
chr10	105319040	105319041	rs11599861	T	C	-0.1327	0.0091	2.808e-48
chr10	105319041	105319042	rs11597473	C	G	0.1324	0.0091	5.183e-48
chr10	105319602	105319603	rs902992	T	C	-0.0571	0.0074	1.379e-14
chr10	105319685	105319686	rs6584559	T	C	-0.0758	0.0073	3.672e-25
chr10	105319707	105319708	rs56965730	A	G	0.1351	0.0091	1.183e-49
chr10	105319782	105319783	rs61326925	A	G	-0.1359	0.0091	1.347e-50
chr10	105319819	105319820	rs12572965	T	C	0.1363	0.0091	5.586e-51
chr10	105321881	105321882	rs60848348	T	C	0.1386	0.0091	4.082e-52
chr10	105322373	105322374	rs11191727	T	C	0.1248	0.0102	3.501e-34
chr10	105322617	105322618	rs10883882	A	G	-0.096	0.0095	7.479e-24
chr10	105324170	105324171	rs7084783	A	G	-0.0928	0.0071	1.574e-38
chr10	105324774	105324775	rs12415501	T	C	0.1565	0.0099	5.002e-56
chr10	105325170	105325171	rs10748844	T	C	-0.0932	0.0071	4.506e-39
chr10	105326081	105326082	rs10786758	A	T	0.0941	0.0071	4.715e-40
chr10	105326249	105326250	rs7094488	A	G	-0.0935	0.0071	1.689e-39
chr10	105326300	105326301	rs10883883	T	C	-0.1081	0.0088	5.098e-35
chr10	105327140	105327141	rs17799455	A	G	0.0887	0.0208	2.082e-05
chr10	105328241	105328242	rs11191730	A	G	-0.1085	0.0088	2.841e-35
chr10	105330397	105330398	rs11191731	A	C	-0.0628	0.0154	4.276e-05
chr10	105330947	105330948	rs12253987	A	T	0.1406	0.0091	3.525e-54
chr10	105331866	105331867	rs60469668	A	G	-0.1405	0.0091	4.791e-54
chr10	105332302	105332303	rs1994837	T	C	-0.0942	0.0071	3.589e-40
chr10	105332452	105332453	rs7067666	T	C	0.0955	0.0071	2.565e-41
chr10	105332617	105332618	rs7068081	A	G	0.0952	0.0071	4.98e-41
chr10	105333127	105333128	rs12360357	T	C	-0.1093	0.0088	1.038e-35
chr10	105333613	105333614	rs12411463	T	C	0.1407	0.0091	2.801e-54
chr10	105335156	105335157	rs3781370	T	C	0.1097	0.0087	1.661e-36
chr10	105336075	105336076	rs11191733	C	G	-0.1103	0.0087	1.257e-36
chr10	105337994	105337995	rs10883886	T	C	0.1089	0.0088	2.282e-35
chr10	105338726	105338727	rs77260060	A	G	0.1245	0.0204	9.56e-10
chr10	105338800	105338801	rs12774610	T	G	-0.1098	0.0087	1.993e-36
chr10	105338822	105338823	rs11815048	A	G	0.1505	0.0096	7.491e-56
chr10	105339048	105339049	rs11815073	T	G	-0.062	0.0071	2.586e-18
chr10	105339421	105339422	rs1018014	A	G	0.1093	0.0087	2.317e-36
chr10	105339790	105339791	rs1018013	T	C	-0.1091	0.0087	6.442e-36
chr10	105340059	105340060	rs7068070	A	G	0.1108	0.0087	1.622e-37
chr10	105341214	105341215	rs4917392	A	C	0.1078	0.0087	3.528e-35
chr10	105342672	105342673	rs11598047	A	G	-0.1533	0.0095	4.831e-58
chr10	105344451	105344452	rs11191737	A	G	-0.1086	0.0088	2.294e-35
chr10	105344756	105344757	rs2236209	T	C	0.061	0.0071	8.575e-18
chr10	105345327	105345328	rs7100958	T	C	-0.1018	0.0086	1.78e-32
chr10	105351014	105351015	rs80351305	C	G	0.1306	0.0261	5.62e-07
chr10	105351996	105351997	rs75053469	T	C	0.1176	0.0201	5.119e-09
chr10	105354833	105354834	rs41287510	A	G	-0.1226	0.0202	1.297e-09
chr10	105356544	105356545	rs72852215	A	G	0.0821	0.0161	3.374e-07
chr10	105365517	105365518	rs117387787	A	G	-0.1456	0.0269	6.427e-08
chr10	105374695	105374696	rs7901223	T	C	0.0461	0.0109	2.472e-05
chr10	105376021	105376022	rs145978079	A	G	-0.1408	0.0296	1.96e-06
chr10	105379129	105379130	rs75577686	T	G	-0.1239	0.0203	9.52e-10
chr10	105390685	105390686	rs12220738	T	C	0.0481	0.0114	2.587e-05
chr10	105394452	105394453	rs3824778	T	C	0.0472	0.0114	3.7e-05
chr10	105395453	105395454	rs7900994	T	C	-0.1068	0.0129	1.587e-16
chr10	105395501	105395502	rs11598294	T	C	0.2146	0.0289	1.103e-13
chr10	105395893	105395894	rs6584565	A	G	0.1067	0.0129	1.561e-16
chr10	105396564	105396565	rs11191753	C	G	0.1075	0.0129	1.004e-16
chr10	105397741	105397742	rs7910092	T	C	-0.0639	0.0073	1.619e-18
chr10	105398249	105398250	rs60203807	A	T	-0.1028	0.0129	1.484e-15
chr10	105398748	105398749	rs7898267	A	G	0.0832	0.0121	6.939e-12
chr10	105401861	105401862	rs9665531	T	C	0.089	0.0125	1.245e-12
chr10	105402565	105402566	rs7100298	T	C	0.0883	0.0126	2.449e-12
chr10	105407624	105407625	rs77477262	C	G	0.1217	0.0202	1.662e-09
chr10	105408120	105408121	rs141221125	A	G	0.2181	0.0289	4.546e-14
chr10	105409587	105409588	rs79694929	T	C	0.1185	0.023	2.589e-07
chr10	105412473	105412474	rs902994	T	G	0.0848	0.0125	1.071e-11
chr10	105413743	105413744	rs77953709	T	C	0.1728	0.0201	9.487e-18
chr10	105417720	105417721	rs79825410	C	G	0.1204	0.0201	2.278e-09
chr10	105421505	105421506	rs61870178	A	G	0.0856	0.0125	7.55e-12
chr10	105423561	105423562	rs77705594	A	C	0.0889	0.0129	5.624e-12
chr10	105427135	105427136	rs117975133	A	G	-0.1177	0.0232	4.028e-07
chr10	105428152	105428153	rs3781339	T	C	-0.0834	0.009	2.563e-20
chr10	105432434	105432435	rs3781338	A	C	-0.0633	0.0113	1.848e-08
chr10	105435016	105435017	rs76915837	A	G	0.1179	0.0232	3.952e-07
chr10	105435678	105435679	rs12413547	T	C	-0.0854	0.0128	2.115e-11
chr10	105438331	105438332	rs12766741	A	G	0.1376	0.0155	6.51e-19
chr10	105441697	105441698	rs58145565	T	C	-0.1095	0.0159	6.725e-12
chr10	105443669	105443670	rs76127989	T	C	0.0828	0.0185	7.801e-06
chr10	105443708	105443709	rs3781336	A	T	-0.0512	0.0119	1.676e-05
chr10	105445588	105445589	rs12413931	T	C	0.0873	0.0125	3.106e-12
chr10	105446814	105446815	rs74233831	A	G	-0.1111	0.0161	5.046e-12
chr10	105447709	105447710	rs75076368	T	C	0.1213	0.0207	4.68e-09
chr10	105450256	105450257	rs12572907	C	G	0.0902	0.0131	6.778e-12
chr10	105452208	105452209	rs3781335	A	G	0.0296	0.0073	4.545e-05
chr10	105453452	105453453	rs2295590	T	C	0.0502	0.0117	1.845e-05
chr10	105454115	105454116	rs3758576	T	C	0.1355	0.0172	3.329e-15
chr10	105454699	105454700	rs7087575	A	G	0.0865	0.0131	4.365e-11
chr10	105455696	105455697	rs59208231	A	G	0.1352	0.0172	4.024e-15
chr10	105460070	105460071	rs74154597	A	G	0.0899	0.0136	4.009e-11
chr10	105462694	105462695	rs11191774	A	G	-0.0595	0.0093	1.319e-10
chr10	105464082	105464083	rs11191775	C	G	0.1024	0.0106	3.731e-22
chr10	105466808	105466809	rs12772784	T	C	0.1016	0.0104	1.755e-22
chr10	105467814	105467815	rs7084804	T	C	-0.0873	0.0148	3.851e-09
chr10	105468967	105468968	rs17739429	A	G	-0.0891	0.0154	7.138e-09
chr10	105470087	105470088	rs11191778	T	C	0.0998	0.0105	2.443e-21
chr10	105471432	105471433	rs11592656	C	G	0.0995	0.0104	1.239e-21
chr10	105471810	105471811	rs11594187	A	T	-0.1001	0.0105	1.974e-21
chr10	105472074	105472075	rs12771336	T	C	0.0982	0.0105	8.667e-21
chr10	105472830	105472831	rs10509768	A	G	-0.0889	0.0148	1.699e-09
chr10	105472989	105472990	rs17115849	A	G	0.0906	0.0148	8.683e-10
chr10	105473067	105473068	rs12778211	C	G	-0.0994	0.0105	3.174e-21
chr10	105473238	105473239	rs12778620	C	G	-0.0981	0.0105	9.403e-21
chr10	105473257	105473258	rs7922920	C	G	-0.0891	0.0148	1.583e-09
chr10	105473479	105473480	rs7895096	T	C	0.0864	0.0148	4.688e-09
chr10	105473580	105473581	rs11191779	A	G	0.0631	0.0086	2.061e-13
chr10	105473734	105473735	rs17115855	A	G	-0.084	0.0148	1.226e-08
chr10	105474013	105474014	rs10159470	A	G	-0.0639	0.0086	1.277e-13
chr10	105474144	105474145	rs34536993	A	C	-0.1001	0.0087	6.291e-31
chr10	105474652	105474653	rs10883903	A	G	-0.1003	0.0087	5.33e-31
chr10	105475620	105475621	rs58512942	A	G	0.1007	0.0104	5.701e-22
chr10	105476045	105476046	rs2902635	T	G	-0.1008	0.0087	2.775e-31
chr10	105476082	105476083	rs12244353	T	C	-0.0682	0.0088	1.132e-14
chr10	105476760	105476761	rs35056927	A	G	-0.0826	0.0131	3.175e-10
chr10	105477051	105477052	rs12571512	T	C	-0.0854	0.0149	1.08e-08
chr10	105477163	105477164	rs2047036	T	C	-0.0549	0.0075	2.798e-13
chr10	105479236	105479237	rs7094992	A	G	0.0666	0.0075	4.249e-19
chr10	105479915	105479916	rs1078287	C	G	0.0659	0.0074	5.876e-19
chr10	105479994	105479995	rs12777678	T	C	-0.0694	0.0125	3.065e-08
chr10	105480387	105480388	rs35176054	A	T	0.1458	0.0109	8.469e-41
chr10	105480535	105480536	rs72815789	A	G	0.0478	0.0077	4.478e-10
chr10	105481068	105481069	rs12220358	T	G	-0.096	0.0081	1.571e-32
chr10	105481742	105481743	rs7083463	C	G	0.0909	0.0082	1.014e-28
chr10	105481879	105481880	rs7101148	T	C	-0.096	0.008	7.57e-33
chr10	105482700	105482701	rs7088114	A	G	0.0653	0.0074	7.876e-19
chr10	105483694	105483695	rs12219567	T	C	-0.0941	0.008	8.96e-32
chr10	105483784	105483785	rs12219579	T	G	-0.0951	0.008	1.706e-32
chr10	105483964	105483965	rs12220667	A	G	-0.0944	0.008	3.208e-32
chr10	105484912	105484913	rs7097676	C	G	-0.0633	0.0073	7.237e-18
chr10	105485941	105485942	rs12220245	T	C	-0.0943	0.008	6.808e-32
chr10	105486077	105486078	rs1389189	A	G	-0.0936	0.008	1.274e-31
chr10	105488746	105488747	rs2019970	C	G	0.0898	0.0082	3.395e-28
chr10	105489364	105489365	rs2863998	A	G	0.0897	0.0082	5.106e-28
chr10	105489366	105489367	rs972069	A	G	-0.0896	0.0082	5.728e-28
chr10	105491931	105491932	rs7072004	T	C	0.0586	0.0074	2.051e-15
chr10	105492549	105492550	rs11191786	A	G	-0.0906	0.0081	9.785e-29
chr10	105492847	105492848	rs34178838	T	C	0.142	0.0169	4.092e-17
chr10	105493177	105493178	rs11596328	T	G	0.1432	0.0113	8.628e-37
chr10	105495612	105495613	rs6584568	T	C	-0.0584	0.0074	2.724e-15
chr10	105498065	105498066	rs7085077	T	C	-0.0911	0.0082	1.071e-28
chr10	105498155	105498156	rs7085238	A	T	0.0893	0.0081	4.34e-28
chr10	105500520	105500521	rs879544	T	C	-0.0856	0.0081	7.516e-26
chr10	105500857	105500858	rs879543	T	C	-0.0585	0.0082	1.151e-12
chr10	105501779	105501780	rs112169230	T	C	0.1308	0.0114	1.171e-30
chr10	105502410	105502411	rs12772158	C	G	0.1335	0.0113	3.225e-32
chr10	105502836	105502837	rs12779039	T	C	-0.1344	0.0113	1.322e-32
chr10	105507145	105507146	rs71471298	T	C	0.134	0.0113	2.773e-32
chr10	105507309	105507310	rs6584569	A	G	-0.06	0.0082	2.843e-13
chr10	105507667	105507668	rs35173046	C	G	-0.1336	0.0113	2.208e-32
chr10	105508269	105508270	rs7090045	C	G	-0.0572	0.0088	6.865e-11
chr10	105508502	105508503	rs71476605	T	C	0.1335	0.0113	2.445e-32
chr10	105509536	105509537	rs7098365	T	C	0.0597	0.0082	4.251e-13
chr10	105509902	105509903	rs80056983	T	C	0.122	0.0102	2.92e-33
chr10	105510081	105510082	rs71471299	C	G	0.134	0.0113	2.062e-32
chr10	105510744	105510745	rs2067560	A	G	-0.0581	0.0087	2.43e-11
chr10	105510755	105510756	rs35053579	T	C	0.1334	0.0113	2.509e-32
chr10	105511601	105511602	rs11592750	C	G	0.1343	0.0113	1.516e-32
chr10	105511647	105511648	rs11592714	T	C	0.1334	0.0113	2.498e-32
chr10	105512186	105512187	rs11592832	T	C	0.1332	0.0113	3.033e-32
chr10	105514002	105514003	rs1998294	T	C	0.0596	0.0082	4.8e-13
chr10	105514473	105514474	rs7920154	A	C	0.1329	0.0113	3.717e-32
chr10	105515412	105515413	rs4918046	T	C	-0.0585	0.0087	1.939e-11
chr10	105516521	105516522	rs11191794	T	C	-0.0452	0.0079	9.788e-09
chr10	105516579	105516580	rs11191795	T	C	-0.0456	0.0079	7.386e-09
chr10	105516650	105516651	rs7898224	A	G	-0.0522	0.0073	7.186e-13
chr10	105517491	105517492	rs34943195	A	G	-0.1328	0.0113	6.979e-32
chr10	105518179	105518180	rs10466138	T	C	0.0534	0.0073	1.973e-13
chr10	105518544	105518545	rs7906955	A	G	0.1321	0.0113	1.368e-31
chr10	105519000	105519001	rs10883906	T	C	-0.0465	0.0079	3.557e-09
chr10	105519364	105519365	rs12779135	A	G	-0.1324	0.0113	8.987e-32
chr10	105519375	105519376	rs9663414	A	G	0.046	0.0073	2.238e-10
chr10	105519725	105519726	rs11191797	T	C	-0.059	0.0087	1.115e-11
chr10	105520494	105520495	rs10786765	A	G	-0.0461	0.0073	2.077e-10
chr10	105521705	105521706	rs10748848	A	G	-0.0383	0.0078	1.094e-06
chr10	105522037	105522038	rs10883907	T	C	-0.0386	0.0079	1.069e-06
chr10	105522253	105522254	rs10786766	T	C	0.0388	0.0079	9.087e-07
chr10	105523416	105523417	rs34936990	A	G	0.1281	0.0111	8.972e-31
chr10	105524164	105524165	rs12776858	A	C	0.1334	0.0114	1.544e-31
chr10	105525454	105525455	rs12415349	A	G	0.0914	0.0092	3.931e-23
chr10	105527521	105527522	rs12778775	T	C	0.0901	0.0092	9.858e-23
chr10	105528767	105528768	rs11191799	A	G	0.0913	0.0092	3.957e-23
chr10	105529660	105529661	rs11596085	A	G	-0.1321	0.0113	1.317e-31
chr10	105531562	105531563	rs2236280	T	G	-0.0913	0.0092	5.095e-23
chr10	105532165	105532166	rs11191801	A	C	-0.0533	0.0077	4.893e-12
chr10	105533262	105533263	rs11594808	A	G	0.0595	0.0087	1.027e-11
chr10	105533674	105533675	rs11191802	T	G	-0.0596	0.0083	5.524e-13
chr10	105534679	105534680	rs75488136	A	C	-0.0591	0.0118	6.049e-07
chr10	105535331	105535332	rs7093473	T	C	-0.1292	0.0111	2.732e-31
chr10	105536662	105536663	rs35696766	T	G	0.1332	0.0113	5.944e-32
chr10	105537349	105537350	rs1107300	T	C	-0.056	0.0081	5.32e-12
chr10	105537782	105537783	rs11191804	A	G	0.1147	0.0098	8.035e-32
chr10	105538862	105538863	rs1812258	T	C	0.1158	0.0106	6.854e-28
chr10	105539350	105539351	rs11191805	A	C	0.0853	0.0087	1.773e-22
chr10	105540007	105540008	rs4415684	T	C	-0.0849	0.0087	2.163e-22
chr10	105541586	105541587	rs4918049	A	G	-0.119	0.0107	6.979e-29
chr10	105543393	105543394	rs2073341	A	G	-0.0421	0.0073	9.6e-09
chr10	105543756	105543757	rs2073340	C	G	0.0793	0.0088	1.538e-19
chr10	105543997	105543998	rs10786767	T	C	0.1108	0.0105	4.971e-26
chr10	105544501	105544502	rs12416118	A	T	0.0686	0.0081	2.238e-17
chr10	105546126	105546127	rs10748850	A	T	-0.0606	0.0085	9.467e-13
chr10	105546851	105546852	rs911543	A	G	0.1123	0.0105	1.122e-26
chr10	105547517	105547518	rs1015037	T	G	0.1262	0.0112	1.304e-29
chr10	105548084	105548085	rs34594271	T	C	0.1353	0.0167	5.246e-16
chr10	105549520	105549521	rs958763	A	T	-0.0805	0.0092	2.458e-18
chr10	105551202	105551203	rs7092718	T	C	-0.0661	0.0081	2.301e-16
chr10	105551219	105551220	rs7092722	A	C	-0.0602	0.0085	1.067e-12
chr10	105552449	105552450	rs728713	A	G	0.0969	0.0137	1.419e-12
chr10	105553793	105553794	rs35478175	A	C	-0.135	0.0167	6.331e-16
chr10	105554334	105554335	rs6584570	C	G	0.057	0.0109	1.639e-07
chr10	105555131	105555132	rs4918052	A	G	-0.0672	0.0081	7.237e-17
chr10	105556339	105556340	rs6584571	T	C	-0.0479	0.0077	5.816e-10
chr10	105557073	105557074	rs7919263	T	C	-0.048	0.0083	7.844e-09
chr10	105557691	105557692	rs7922930	A	G	0.1022	0.0112	9.211e-20
chr10	105558887	105558888	rs4918053	A	G	-0.0541	0.0075	4.549e-13
chr10	105558888	105558889	rs4918054	T	G	-0.0539	0.0075	4.658e-13
chr10	105559273	105559274	rs1008463	A	G	0.105	0.0113	1.635e-20
chr10	105559689	105559690	rs7900632	A	G	0.0535	0.0074	6.582e-13
chr10	105561499	105561500	rs10883912	T	C	0.0593	0.0073	4.622e-16
chr10	105561887	105561888	rs1570220	A	G	-0.059	0.0073	5.111e-16
chr10	105562304	105562305	rs10883913	T	C	-0.0626	0.0073	7.271e-18
chr10	105562717	105562718	rs10786769	A	G	-0.0619	0.0073	1.392e-17
chr10	105563068	105563069	rs2863999	T	C	0.0622	0.0073	9.623e-18
chr10	105563093	105563094	rs2864000	A	G	-0.062	0.0073	1.237e-17
chr10	105563701	105563702	rs4540778	A	G	-0.0623	0.0073	8.821e-18
chr10	105565596	105565597	rs2065012	A	G	0.0579	0.0073	2.068e-15
chr10	105568840	105568841	rs7086883	T	G	-0.0596	0.008	8.332e-14
chr10	105569634	105569635	rs10883914	A	T	0.0577	0.0073	2.755e-15
chr10	105570348	105570349	rs7916119	T	C	-0.0597	0.008	7.075e-14
chr10	105571724	105571725	rs61861111	T	C	0.0574	0.0073	3.984e-15
chr10	105572249	105572250	rs67630997	A	G	0.059	0.008	1.462e-13
chr10	105573339	105573340	rs4917401	T	G	-0.0573	0.0073	4.502e-15
chr10	105574731	105574732	rs927347	T	C	0.0564	0.0073	1.174e-14
chr10	105576555	105576556	rs10736162	T	C	0.0564	0.0073	1.111e-14
chr10	105576705	105576706	rs10748851	T	C	-0.0564	0.0073	1.125e-14
chr10	105577409	105577410	rs6584575	A	G	0.1084	0.012	1.428e-19
chr10	105579306	105579307	rs10883915	T	C	-0.0555	0.0073	3.285e-14
chr10	105579455	105579456	rs762031	A	G	-0.0561	0.0073	1.6e-14
chr10	105579787	105579788	rs762030	C	G	0.0562	0.0073	1.533e-14
chr10	105580251	105580252	rs11594668	T	G	0.1099	0.0123	3.129e-19
chr10	105580536	105580537	rs10883916	A	G	0.0595	0.0074	7.224e-16
chr10	105580557	105580558	rs10883917	A	G	0.0591	0.0074	1.147e-15
chr10	105580802	105580803	rs58903224	T	C	0.1086	0.0123	8.418e-19
chr10	105581248	105581249	rs725077	A	G	-0.0592	0.0074	1.07e-15
chr10	105581341	105581342	rs12220274	T	C	0.0593	0.0074	1.144e-15
chr10	105583030	105583031	rs10786770	A	G	0.0326	0.0077	2.572e-05
chr10	105585129	105585130	rs11594468	A	G	0.0669	0.0083	6.068e-16
chr10	105590558	105590559	rs12766594	T	G	-0.0626	0.0082	2.103e-14
chr10	105594855	105594856	rs11191820	A	G	0.0332	0.008	2.968e-05
chr10	105595430	105595431	rs10883922	C	G	0.0343	0.0076	6.41e-06
chr10	105595797	105595798	rs73340551	T	C	0.0626	0.0084	6.921e-14
chr10	105596007	105596008	rs67764572	T	C	0.0328	0.0076	1.368e-05
chr10	105596641	105596642	rs4918058	C	G	-0.0325	0.0076	1.805e-05
chr10	105597446	105597447	rs11191821	A	G	-0.033	0.0085	9.7e-05
chr10	105599770	105599771	rs11191822	T	G	0.0323	0.0075	1.825e-05
chr10	105601210	105601211	rs55983834	T	C	-0.0326	0.0076	1.668e-05
chr10	105601637	105601638	rs7915079	C	G	0.0344	0.0085	4.908e-05
chr10	105608824	105608825	rs7091346	T	C	-0.0315	0.0075	2.518e-05
chr10	105609822	105609823	rs11191827	A	C	0.0949	0.0123	1.507e-14
chr10	105610326	105610327	rs10786772	A	G	-0.0318	0.0075	1.973e-05
chr10	105611147	105611148	rs35202847	T	C	0.0952	0.0122	5.324e-15
chr10	105613725	105613726	rs77410164	C	G	-0.0929	0.0171	5.319e-08
chr10	105614452	105614453	rs11191829	T	G	-0.0309	0.0074	3.257e-05
chr10	105615074	105615075	rs10883928	T	C	-0.0319	0.0075	1.942e-05
chr10	105616482	105616483	rs2295786	A	T	0.0314	0.0075	2.52e-05
chr10	105617908	105617909	rs56093138	A	C	0.0368	0.0079	3.188e-06
chr10	105619678	105619679	rs11191833	A	G	-0.0323	0.0075	1.591e-05
chr10	105627444	105627445	rs11191836	T	C	-0.0317	0.0075	2.281e-05
chr10	105631657	105631658	rs35623220	T	C	0.0988	0.0118	5.743e-17
chr10	105634895	105634896	rs11191839	A	G	-0.0319	0.0075	2.11e-05
chr10	105634896	105634897	rs11191840	A	T	0.0318	0.0075	2.285e-05
chr10	105637026	105637027	rs34547036	T	C	0.0989	0.0117	2.277e-17
chr10	105639421	105639422	rs911547	A	G	-0.0726	0.0102	1.037e-12
chr10	105642803	105642804	rs2073338	A	C	0.0315	0.0075	2.342e-05
chr10	105644275	105644276	rs10786773	A	T	0.0319	0.0075	2.065e-05
chr10	105644323	105644324	rs10786774	C	G	-0.101	0.0121	6.373e-17
chr10	105644473	105644474	rs34379047	A	T	-0.1001	0.0123	3.788e-16
chr10	105645181	105645182	rs11598840	A	G	0.0993	0.0121	1.785e-16
chr10	105649572	105649573	rs10883939	T	C	-0.0408	0.0072	1.762e-08
chr10	105649752	105649753	rs11597399	T	C	0.1	0.0123	3.877e-16
chr10	105651657	105651658	rs10883944	T	G	-0.031	0.0075	3.296e-05
chr10	105655228	105655229	rs35007589	T	C	0.1002	0.0123	3.39e-16
chr10	105656616	105656617	rs1977230	A	G	-0.0986	0.0118	7.829e-17
chr10	105656874	105656875	rs1570221	A	G	-0.0317	0.0075	2.27e-05
chr10	105657316	105657317	rs10786775	C	G	-0.098	0.0118	1.158e-16
chr10	105658088	105658089	rs2984131	T	C	-0.1023	0.012	1.587e-17
chr10	105659826	105659827	rs2487999	T	C	0.098	0.0118	1.167e-16
chr10	105660651	105660652	rs2475216	A	G	-0.0326	0.0075	1.5e-05
chr10	105660702	105660703	rs2475215	T	C	0.0976	0.0118	1.775e-16
chr10	105660986	105660987	rs2475214	T	C	0.0285	0.0073	9.37e-05
chr10	105662994	105662995	rs10786776	A	G	0.0286	0.0073	9.143e-05
chr10	105664459	105664460	rs2475213	A	T	0.0325	0.0076	1.671e-05
chr10	105666745	105666746	rs9420904	A	G	-0.0324	0.0075	1.78e-05
chr10	105668843	105668844	rs2995264	A	G	-0.1012	0.012	3.359e-17
chr10	105671109	105671110	rs2488000	T	G	0.097	0.0119	3.289e-16
chr10	105671132	105671133	rs2488001	A	G	0.0983	0.0118	9.768e-17
chr10	105671248	105671249	rs1265166	A	C	-0.032	0.0075	2.055e-05
chr10	105671527	105671528	rs1265165	T	C	0.0985	0.0118	8.301e-17
chr10	105671804	105671805	rs2756116	T	C	0.0988	0.0118	6.877e-17
chr10	105672015	105672016	rs2475218	T	C	-0.0989	0.0118	6.44e-17
chr10	105674854	105674855	rs1265164	A	G	0.0733	0.0105	2.682e-12
chr10	105675946	105675947	rs9419958	T	C	0.0739	0.0105	1.814e-12
chr10	105676465	105676466	rs9420907	A	C	-0.074	0.0105	1.683e-12
chr10	105677897	105677898	rs4387287	A	C	0.0546	0.0093	4.931e-09
chr10	105679341	105679342	rs2488002	T	C	-0.0545	0.0094	6.596e-09
chr10	105680632	105680633	rs7907606	T	G	-0.0539	0.0095	1.217e-08
chr10	105682296	105682297	rs11813268	T	C	0.0548	0.0094	5.647e-09
chr10	105683494	105683495	rs11814244	T	G	0.0432	0.0072	2.571e-09
chr10	105683958	105683959	rs7897899	T	C	-0.0417	0.0072	6.943e-09
chr10	105684610	105684611	rs7901849	T	C	-0.0467	0.0073	1.748e-10
chr10	105685481	105685482	rs12413564	C	G	0.0416	0.0072	7.5e-09
chr10	105685701	105685702	rs12777858	A	G	0.042	0.0072	5.778e-09
chr10	105685996	105685997	rs12779615	T	C	-0.0416	0.0072	7.654e-09
chr10	105686410	105686411	rs7921884	A	T	-0.0417	0.0072	7.263e-09
chr10	105687632	105687633	rs11591710	A	C	-0.0755	0.0106	1.335e-12
chr10	105688722	105688723	rs7096400	A	T	0.0417	0.0072	7.451e-09
chr10	105689589	105689590	rs1342214	T	C	0.0466	0.0073	2.085e-10
chr10	105690031	105690032	rs12220140	A	G	0.0416	0.0072	8.477e-09
chr10	105690267	105690268	rs7908525	A	G	0.0468	0.0073	1.531e-10
chr10	105693004	105693005	rs2864003	C	G	0.0417	0.0072	8.069e-09
chr10	105694301	105694302	rs7902587	T	C	0.0989	0.0121	2.208e-16
chr10	105694636	105694637	rs1977821	T	C	0.0415	0.0073	1.454e-08
chr10	105694644	105694645	rs1977820	A	C	-0.0411	0.0073	1.873e-08
chr10	105718919	105718920	rs35339759	A	G	-0.1197	0.0204	4.192e-09
chr10	105800893	105800894	rs34260939	T	C	0.1039	0.0257	5.255e-05
chr10	105871712	105871713	rs12761815	A	G	-0.1209	0.031	9.704e-05
chr10	108030295	108030296	rs11511415	A	C	-0.0468	0.0109	1.742e-05
chr10	112564104	112564105	rs2146548	T	G	-0.0404	0.0084	1.495e-06
chr10	112564839	112564840	rs17763750	A	T	-0.0507	0.0124	4.34e-05
chr10	112574402	112574403	rs12260801	T	C	0.0536	0.01	9.27e-08
chr10	112576559	112576560	rs12573386	C	G	0.0363	0.0076	1.786e-06
chr10	112576695	112576696	rs10749053	T	C	0.0545	0.0105	1.837e-07
chr10	114470041	114470042	rs113887185	A	G	-0.042	0.0107	8.463e-05
chr10	114492440	114492441	rs7912157	T	C	-0.0313	0.0077	4.368e-05
chr10	114498145	114498146	rs1408817	A	G	0.0306	0.0077	6.741e-05
chr10	115390091	115390092	rs55729345	T	C	0.0335	0.0081	3.565e-05
chr10	115390182	115390183	rs56273432	T	C	0.0335	0.0081	3.65e-05
chr10	115390353	115390354	rs7912899	T	C	0.0298	0.0074	5.726e-05
chr10	115392919	115392920	rs2270182	A	T	-0.0346	0.0081	2.11e-05
chr10	115394690	115394691	rs1891759	A	G	-0.0348	0.0081	1.898e-05
chr10	115396205	115396206	rs10509983	T	C	-0.0348	0.0081	1.872e-05
chr10	115409840	115409841	rs2275799	T	C	-0.0339	0.0081	2.805e-05
chr10	115411242	115411243	rs10885485	T	C	0.0325	0.0081	5.932e-05
chr10	115411598	115411599	rs4918861	A	C	-0.0329	0.0081	4.829e-05
chr10	115415553	115415554	rs10787494	T	C	-0.0317	0.0081	9.442e-05
chr10	115416318	115416319	rs10885486	T	C	0.0323	0.0081	6.641e-05
chr10	116408865	116408866	rs17719358	A	G	-0.0299	0.0074	4.816e-05
chr10	116415598	116415599	rs12571587	T	C	0.0345	0.0071	1.113e-06
chr10	116429647	116429648	rs1413198	T	G	0.0279	0.0071	8.615e-05
chr10	116430387	116430388	rs10885594	T	G	0.028	0.0071	7.711e-05
chr10	116431628	116431629	rs1591213	T	G	0.028	0.0071	7.927e-05
chr10	116434810	116434811	rs4751639	T	C	-0.028	0.0071	8.019e-05
chr10	116838674	116838675	rs12217219	A	G	0.0319	0.0077	3.318e-05
chr10	123333997	123333998	rs7895676	T	C	0.0289	0.0072	5.473e-05
chr10	123337117	123337118	rs2912780	T	C	0.0298	0.0072	3.439e-05
chr10	123337182	123337183	rs2912779	T	C	-0.03	0.0072	2.961e-05
chr10	123337335	123337336	rs2981579	A	G	-0.0289	0.0072	5.82e-05
chr10	123341525	123341526	rs34032268	A	C	0.0304	0.0073	3.127e-05
chr10	123344501	123344502	rs1219651	A	G	-0.0305	0.0073	2.638e-05
chr10	123346116	123346117	rs2981575	A	G	0.032	0.0073	1.064e-05
chr10	123346190	123346191	rs1219648	A	G	0.0309	0.0072	1.907e-05
chr10	123348389	123348390	rs1219642	T	C	0.0309	0.0073	1.995e-05
chr10	123348662	123348663	rs2912774	T	G	-0.0308	0.0072	2.05e-05
chr10	123348902	123348903	rs2936870	T	C	-0.0314	0.0072	1.402e-05
chr10	123350216	123350217	rs2981584	A	C	-0.0312	0.0072	1.644e-05
chr10	123351302	123351303	rs2860197	A	G	0.0286	0.0073	8.05e-05
chr10	123351324	123351325	rs2420946	T	C	-0.0288	0.0073	7.532e-05
chr10	123352136	123352137	rs2162540	T	C	0.0299	0.0073	3.848e-05
chr10	123352317	123352318	rs2981582	A	G	-0.0314	0.0073	1.789e-05
chr10	123353869	123353870	rs3135718	T	C	0.0297	0.0073	4.816e-05
chr10	124636587	124636588	rs149672006	T	C	-0.1807	0.0449	5.693e-05
chr10	124710021	124710022	rs147299296	T	C	-0.1634	0.0418	9.111e-05
chr10	124817188	124817189	rs185346880	C	G	-0.2061	0.0456	6.317e-06
chr10	126539314	126539315	rs142205227	T	G	-0.1047	0.025	2.877e-05
chr10	132118122	132118123	rs359053	T	G	-0.0373	0.0091	3.948e-05
chr10	13517380	13517381	rs56890921	A	G	0.0562	0.0144	9.814e-05
chr10	13731693	13731694	rs7919451	T	C	-0.0364	0.009	5.177e-05
chr10	13733277	13733278	rs7896410	T	C	-0.0295	0.0076	9.721e-05
chr10	13735405	13735406	rs11258531	A	G	-0.0397	0.009	9.605e-06
chr10	13737841	13737842	rs10906449	T	C	0.0337	0.0071	2.239e-06
chr10	13738024	13738025	rs3750883	T	C	0.033	0.0071	3.559e-06
chr10	13742037	13742038	rs12358118	T	C	-0.0369	0.0084	1.167e-05
chr10	13742395	13742396	rs17544732	T	C	0.0346	0.0078	9.881e-06
chr10	13742586	13742587	rs12777446	A	C	0.0388	0.0084	3.634e-06
chr10	13757374	13757375	rs7921480	T	G	0.0304	0.0074	4.333e-05
chr10	13757831	13757832	rs10906453	A	G	0.0297	0.0074	5.566e-05
chr10	13776226	13776227	rs10906457	C	G	-0.0312	0.008	9.798e-05
chr10	20766268	20766269	rs5025968	T	C	0.0345	0.0083	2.998e-05
chr10	21031514	21031515	rs78492523	A	G	0.1742	0.036	1.258e-06
chr10	21150398	21150399	rs788989	A	G	0.0508	0.0124	4.172e-05
chr10	21154152	21154153	rs809309	T	C	0.0521	0.0125	2.9e-05
chr10	21157621	21157622	rs2296610	T	G	0.1723	0.033	1.83e-07
chr10	21159724	21159725	rs7072918	A	G	0.0537	0.0128	2.746e-05
chr10	21183364	21183365	rs788967	A	G	-0.0474	0.0121	9.329e-05
chr10	21187952	21187953	rs788975	A	T	0.0478	0.0122	9.405e-05
chr10	21192388	21192389	rs7922734	C	G	0.0485	0.0123	7.7e-05
chr10	21202360	21202361	rs3802729	T	C	0.1008	0.024	2.625e-05
chr10	22294687	22294688	rs7069830	C	G	0.0326	0.0081	6.143e-05
chr10	22299503	22299504	rs7898685	A	C	0.0349	0.0081	1.641e-05
chr10	22303137	22303138	rs4748780	A	T	-0.0383	0.0084	4.648e-06
chr10	22303402	22303403	rs7074216	C	G	-0.0396	0.0084	2.192e-06
chr10	22304238	22304239	rs7100772	T	C	0.0354	0.0087	4.51e-05
chr10	22305324	22305325	rs7080469	T	C	0.0393	0.0083	2.362e-06
chr10	22308015	22308016	rs10828285	A	G	-0.0361	0.0083	1.247e-05
chr10	22310298	22310299	rs7906649	A	G	-0.0356	0.0082	1.508e-05
chr10	22311305	22311306	rs10740998	T	C	0.0353	0.0085	3.576e-05
chr10	22312049	22312050	rs4609506	C	G	-0.0342	0.0085	5.412e-05
chr10	22313505	22313506	rs7905955	A	G	0.0342	0.0085	6.061e-05
chr10	22316047	22316048	rs117788690	A	C	0.0968	0.0231	2.718e-05
chr10	22316112	22316113	rs4362054	T	C	0.034	0.0086	7.447e-05
chr10	22318101	22318102	rs4529807	T	C	0.0343	0.0086	6.303e-05
chr10	22320193	22320194	rs10764333	A	C	0.0338	0.0086	7.833e-05
chr10	22323646	22323647	rs7898954	T	C	0.0363	0.0083	1.157e-05
chr10	22324399	22324400	rs7914969	T	C	-0.0335	0.0086	9.126e-05
chr10	22327321	22327322	rs7898914	A	G	0.0345	0.0086	5.767e-05
chr10	22330873	22330874	rs10764334	C	G	0.0337	0.0083	5.167e-05
chr10	22336119	22336120	rs6482197	A	T	-0.034	0.0084	4.806e-05
chr10	22337381	22337382	rs4558070	T	G	0.0362	0.0083	1.397e-05
chr10	22337752	22337753	rs6482199	A	G	0.0367	0.0083	1.09e-05
chr10	22339469	22339470	rs10828286	A	G	-0.0331	0.0082	5.806e-05
chr10	22340942	22340943	rs4360593	A	C	0.036	0.0083	1.358e-05
chr10	22342773	22342774	rs10740999	T	C	0.0332	0.0082	5.408e-05
chr10	22359075	22359076	rs4335448	T	G	0.0325	0.0082	7.713e-05
chr10	22360446	22360447	rs2986341	T	G	0.035	0.008	1.293e-05
chr10	22360844	22360845	rs3011629	A	G	0.0353	0.0083	2.216e-05
chr10	22360862	22360863	rs2986340	T	G	-0.0327	0.0082	7.074e-05
chr10	22360887	22360888	rs3011630	A	C	0.0328	0.0082	6.795e-05
chr10	22364264	22364265	rs7898349	A	G	-0.0322	0.0082	8.101e-05
chr10	22365699	22365700	rs3011637	T	C	0.0342	0.0083	3.692e-05
chr10	22377233	22377234	rs2986335	A	G	0.0326	0.0083	8.271e-05
chr10	22377768	22377769	rs2986334	A	C	0.0354	0.0083	2.126e-05
chr10	22389409	22389410	rs138366314	A	G	0.0956	0.0232	3.879e-05
chr10	22393806	22393807	rs76233474	T	C	0.1288	0.033	9.398e-05
chr10	22403894	22403895	rs118081660	C	G	0.0929	0.0238	9.267e-05
chr10	22404288	22404289	rs11599410	T	C	0.0348	0.0089	9.04e-05
chr10	22404593	22404594	rs12778448	T	G	0.0357	0.0085	2.77e-05
chr10	22405463	22405464	rs7090894	A	G	0.035	0.0085	4.095e-05
chr10	22407656	22407657	rs12769953	T	C	-0.0344	0.0087	7.582e-05
chr10	22409964	22409965	rs12416595	C	G	-0.0349	0.0088	6.811e-05
chr10	22410509	22410510	rs149265563	T	C	-0.0347	0.0088	7.499e-05
chr10	22410782	22410783	rs144454197	A	G	-0.0343	0.0088	9.534e-05
chr10	22411271	22411272	rs12766604	T	C	0.0353	0.0087	4.929e-05
chr10	22411361	22411362	rs12767464	A	G	-0.0349	0.0088	6.801e-05
chr10	22411763	22411764	rs7077707	T	G	-0.0359	0.0084	1.958e-05
chr10	22420658	22420659	rs12249914	T	C	0.0353	0.0085	3.367e-05
chr10	22421621	22421622	rs12773841	A	G	0.0348	0.0089	9.199e-05
chr10	22421961	22421962	rs12780864	T	C	0.0369	0.0086	1.88e-05
chr10	22422632	22422633	rs4748785	T	C	-0.036	0.0084	1.71e-05
chr10	22423302	22423303	rs11591377	A	G	0.0348	0.0089	9.032e-05
chr10	22423897	22423898	rs12770052	C	G	-0.0373	0.0086	1.463e-05
chr10	22424228	22424229	rs12267171	T	G	-0.0357	0.0084	2.219e-05
chr10	22431406	22431407	rs2094288	T	C	-0.0365	0.0084	1.347e-05
chr10	22431568	22431569	rs2104539	A	G	-0.037	0.0084	1.029e-05
chr10	22435841	22435842	rs4397732	A	G	-0.0383	0.0087	1.039e-05
chr10	22449274	22449275	rs11592497	A	T	-0.0363	0.0087	2.956e-05
chr10	22455662	22455663	rs7079623	T	C	0.0377	0.0084	6.548e-06
chr10	22456337	22456338	rs12763695	A	G	-0.0383	0.0084	4.394e-06
chr10	22459675	22459676	rs4748788	T	C	-0.0357	0.0086	3.326e-05
chr10	22459979	22459980	rs7086226	A	G	-0.0376	0.0084	6.999e-06
chr10	22460830	22460831	rs10828296	A	G	-0.0382	0.0084	4.888e-06
chr10	22462000	22462001	rs61850651	T	C	0.0415	0.0085	9.205e-07
chr10	22462177	22462178	rs61850652	A	G	-0.0408	0.0084	1.245e-06
chr10	22466219	22466220	rs4748790	A	G	0.0358	0.0085	2.488e-05
chr10	22467150	22467151	rs12261713	T	C	-0.0367	0.0082	7.956e-06
chr10	22467976	22467977	rs7068851	T	C	-0.0387	0.0083	2.802e-06
chr10	22469145	22469146	rs12767559	A	G	-0.0379	0.0083	4.285e-06
chr10	22469264	22469265	rs12767118	T	C	0.037	0.0082	6.715e-06
chr10	22469516	22469517	rs7475370	T	C	-0.0388	0.0083	2.67e-06
chr10	22469899	22469900	rs2148546	A	G	-0.0389	0.0083	2.523e-06
chr10	22470034	22470035	rs2182555	A	C	0.0382	0.0083	3.831e-06
chr10	22471454	22471455	rs1926692	T	C	-0.0377	0.0083	4.916e-06
chr10	22471550	22471551	rs1926691	T	C	-0.0377	0.0083	4.858e-06
chr10	22471741	22471742	rs1926690	A	G	-0.0386	0.0083	3.061e-06
chr10	22472800	22472801	rs1326825	A	G	-0.0375	0.0082	5.192e-06
chr10	22474791	22474792	rs4748791	T	C	0.0378	0.0083	4.752e-06
chr10	22474979	22474980	rs4748792	A	G	0.0372	0.0082	6.05e-06
chr10	22476221	22476222	rs2094286	T	G	0.0379	0.0086	9.819e-06
chr10	22477485	22477486	rs11591811	T	C	-0.0355	0.0085	2.797e-05
chr10	22477498	22477499	rs11593316	A	G	0.037	0.0085	1.441e-05
chr10	22477558	22477559	rs12762771	A	T	-0.0352	0.0085	3.205e-05
chr10	22478141	22478142	rs17413179	T	G	0.037	0.0085	1.476e-05
chr10	22479936	22479937	rs6482203	T	C	0.0377	0.0083	5.728e-06
chr10	22481398	22481399	rs12764933	T	C	0.0377	0.0086	1.242e-05
chr10	22483011	22483012	rs4748793	A	G	-0.0364	0.0086	2.486e-05
chr10	22483238	22483239	rs4748794	A	G	-0.0363	0.0086	2.546e-05
chr10	22483274	22483275	rs4748795	A	T	0.0383	0.0084	4.533e-06
chr10	22484274	22484275	rs7907331	A	C	-0.0352	0.0086	4.089e-05
chr10	22484312	22484313	rs6482204	T	C	-0.0367	0.0083	1.06e-05
chr10	22487274	22487275	rs12775253	T	G	-0.0359	0.0083	1.608e-05
chr10	22487857	22487858	rs12773898	T	G	0.0357	0.0087	3.767e-05
chr10	22488267	22488268	rs11816943	T	G	0.0387	0.0081	1.809e-06
chr10	22488319	22488320	rs11816966	A	G	0.0386	0.0081	2.021e-06
chr10	22488646	22488647	rs12245148	C	G	-0.0382	0.0081	2.728e-06
chr10	22489085	22489086	rs12254537	A	G	-0.0381	0.0081	2.841e-06
chr10	22489515	22489516	rs12247219	C	G	-0.038	0.0081	2.945e-06
chr10	22489861	22489862	rs11012887	C	G	-0.0382	0.0081	2.596e-06
chr10	22490128	22490129	rs12414595	T	C	-0.0371	0.0086	1.647e-05
chr10	22490177	22490178	rs12415566	T	G	0.0383	0.0081	2.531e-06
chr10	22490673	22490674	rs12258458	T	G	-0.038	0.0081	2.936e-06
chr10	22490944	22490945	rs2479113	A	G	-0.0385	0.0081	2.25e-06
chr10	22491316	22491317	rs2247311	A	G	0.0359	0.0086	2.937e-05
chr10	22492103	22492104	rs874913	A	G	0.036	0.0086	2.811e-05
chr10	22492796	22492797	rs2247122	T	G	0.0388	0.0081	1.717e-06
chr10	22493247	22493248	rs1184929	T	C	0.0386	0.0081	2.081e-06
chr10	22493554	22493555	rs838761	A	T	0.036	0.0086	2.781e-05
chr10	22494194	22494195	rs1536429	C	G	0.038	0.0081	2.806e-06
chr10	22495960	22495961	rs913109	A	G	0.0387	0.0081	1.815e-06
chr10	22496104	22496105	rs913110	T	G	-0.0388	0.0081	1.632e-06
chr10	22496669	22496670	rs1097960	T	G	0.0367	0.0086	2.109e-05
chr10	22496905	22496906	rs2265099	A	C	0.0394	0.0082	1.415e-06
chr10	22497509	22497510	rs838760	T	G	0.0391	0.0082	1.655e-06
chr10	22497710	22497711	rs2479114	T	C	0.0389	0.0083	2.897e-06
chr10	22498209	22498210	rs2243897	A	G	-0.0399	0.0081	8.852e-07
chr10	22498468	22498469	rs838759	T	C	0.0388	0.0083	3.039e-06
chr10	22499390	22499391	rs838758	T	C	0.0392	0.0081	1.477e-06
chr10	22500989	22500990	rs10828297	T	G	-0.0384	0.0081	2.267e-06
chr10	22501329	22501330	rs1555922	A	G	0.0358	0.0086	3.188e-05
chr10	22501943	22501944	rs703110	T	C	-0.0393	0.0081	1.411e-06
chr10	22501963	22501964	rs703109	A	G	-0.0383	0.0081	2.419e-06
chr10	22503994	22503995	rs838757	T	C	0.0394	0.0082	1.391e-06
chr10	22504189	22504190	rs2148959	T	C	0.0384	0.0081	2.286e-06
chr10	22504610	22504611	rs703108	T	C	0.0389	0.0083	2.959e-06
chr10	22504705	22504706	rs703107	A	G	0.0383	0.0082	2.736e-06
chr10	22505803	22505804	rs1170492	A	G	-0.0357	0.0086	3.18e-05
chr10	22506300	22506301	rs1185671	A	T	-0.037	0.0083	8.446e-06
chr10	22506515	22506516	rs1170493	T	C	0.0355	0.0083	1.798e-05
chr10	22506789	22506790	rs1170494	A	G	-0.0358	0.0083	1.663e-05
chr10	22506850	22506851	rs1170495	T	C	-0.036	0.0083	1.427e-05
chr10	22508499	22508500	rs838755	A	T	0.0364	0.0083	1.174e-05
chr10	22511693	22511694	rs838756	A	G	-0.0345	0.0085	5.201e-05
chr10	22518522	22518523	rs1034024	T	C	-0.0351	0.0084	2.815e-05
chr10	22658281	22658282	rs1170549	A	G	-0.0353	0.0089	7.689e-05
chr10	22722454	22722455	rs10828307	A	G	-0.0371	0.0094	8.108e-05
chr10	24144784	24144785	rs149675137	A	G	0.1491	0.0375	6.907e-05
chr10	28773417	28773418	rs1934364	T	G	0.0285	0.0073	9.872e-05
chr10	28784335	28784336	rs2790435	A	G	-0.0293	0.0071	4.052e-05
chr10	28786370	28786371	rs10826477	A	C	0.0291	0.0072	4.725e-05
chr10	28804787	28804788	rs2790450	T	C	-0.0281	0.0071	8.095e-05
chr10	28806158	28806159	rs2998284	A	T	0.0297	0.0073	4.765e-05
chr10	28810293	28810294	rs2807731	A	G	0.0288	0.0071	5.385e-05
chr10	28813672	28813673	rs2491252	C	G	0.0278	0.0071	9.896e-05
chr10	28817838	28817839	rs2993993	A	G	0.0287	0.0071	5.962e-05
chr10	28821089	28821090	rs2790440	A	G	0.029	0.0071	5.014e-05
chr10	28821216	28821217	rs2807761	A	G	0.0295	0.0072	3.731e-05
chr10	30353888	30353889	rs2505129	T	C	0.0961	0.0211	5.299e-06
chr10	30547901	30547902	rs116760912	A	G	-0.1663	0.0426	9.615e-05
chr10	3099463	3099464	rs11816365	A	T	0.4307	0.1017	2.303e-05
chr10	3099492	3099493	rs11814089	A	C	0.4787	0.1199	6.567e-05
chr10	32709192	32709193	rs11008930	A	G	0.0448	0.0114	8.031e-05
chr10	32713396	32713397	rs59225856	C	G	-0.044	0.0112	9.253e-05
chr10	32719584	32719585	rs55962634	A	G	-0.044	0.011	6.588e-05
chr10	32722343	32722344	rs2490492	T	C	-0.0425	0.0109	9.606e-05
chr10	32726960	32726961	rs10827054	T	G	-0.0446	0.0113	8.361e-05
chr10	32737271	32737272	rs2505392	A	C	0.0447	0.011	4.574e-05
chr10	32739739	32739740	rs2490502	A	T	0.0448	0.011	4.486e-05
chr10	32740019	32740020	rs2490503	A	G	0.0427	0.0109	9.484e-05
chr10	32742256	32742257	rs2490505	T	G	-0.0447	0.011	4.737e-05
chr10	32743001	32743002	rs11008944	T	C	-0.0455	0.0113	5.921e-05
chr10	32744392	32744393	rs2490506	A	G	0.0433	0.011	8.061e-05
chr10	32745900	32745901	rs1412924	C	G	0.0443	0.011	5.431e-05
chr10	32747265	32747266	rs10827059	A	G	0.0455	0.0113	5.973e-05
chr10	32752651	32752652	rs72795505	A	G	-0.0453	0.0113	6.386e-05
chr10	32753578	32753579	rs11008945	T	C	-0.0455	0.0113	5.834e-05
chr10	32753864	32753865	rs72795506	A	G	0.0453	0.0113	6.316e-05
chr10	32755029	32755030	rs2505381	T	C	-0.0443	0.011	5.498e-05
chr10	32755414	32755415	rs60910583	A	C	0.0452	0.0113	6.447e-05
chr10	32762296	32762297	rs16933379	T	C	0.0442	0.0113	8.723e-05
chr10	32763365	32763366	rs112123543	A	G	0.0445	0.0113	7.793e-05
chr10	32764659	32764660	rs2505383	C	G	0.0446	0.011	4.926e-05
chr10	32765061	32765062	rs12220001	A	G	-0.0456	0.0113	5.584e-05
chr10	32767277	32767278	rs58454392	T	C	0.0455	0.0113	5.894e-05
chr10	32772734	32772735	rs11527634	T	C	-0.048	0.0112	1.693e-05
chr10	32777268	32777269	rs2990977	A	G	0.0434	0.011	7.964e-05
chr10	32777721	32777722	rs58415867	T	C	-0.0445	0.0113	8.212e-05
chr10	32779741	32779742	rs58348668	C	G	-0.0453	0.0113	6.208e-05
chr10	32780164	32780165	rs58689637	A	G	-0.0451	0.0113	6.915e-05
chr10	32780454	32780455	rs2990981	C	G	0.0435	0.011	7.431e-05
chr10	32782613	32782614	rs2990983	T	G	0.0435	0.011	7.388e-05
chr10	32790529	32790530	rs11527637	T	C	-0.0462	0.0112	3.974e-05
chr10	32793530	32793531	rs1607748	T	C	0.0463	0.0112	3.832e-05
chr10	32794697	32794698	rs7922185	C	G	0.0463	0.0113	4.445e-05
chr10	32795274	32795275	rs12572485	A	G	-0.0464	0.0112	3.657e-05
chr10	32802052	32802053	rs61401327	T	C	-0.0464	0.0112	3.635e-05
chr10	32803815	32803816	rs7092644	T	C	-0.0452	0.0109	3.379e-05
chr10	32804347	32804348	rs55877435	A	C	0.0465	0.0112	3.558e-05
chr10	32806237	32806238	rs56153144	C	G	-0.0463	0.0112	3.73e-05
chr10	32807182	32807183	rs2947052	T	C	0.0437	0.0109	6.063e-05
chr10	32812853	32812854	rs11008960	T	C	0.0462	0.0112	3.907e-05
chr10	32817716	32817717	rs77695514	A	G	-0.0456	0.0112	4.979e-05
chr10	32822654	32822655	rs1576988	T	C	-0.0443	0.0109	4.837e-05
chr10	32823297	32823298	rs12221116	A	G	-0.0458	0.0112	4.589e-05
chr10	32827966	32827967	rs61060938	T	G	0.046	0.0112	4.184e-05
chr10	32832043	32832044	rs12220672	A	G	-0.0459	0.0112	4.336e-05
chr10	32833121	32833122	rs11008968	C	G	-0.0461	0.0112	4.14e-05
chr10	32834243	32834244	rs11008969	T	G	-0.0464	0.0112	3.648e-05
chr10	32839364	32839365	rs2947072	A	G	-0.0425	0.0109	9.001e-05
chr10	32844901	32844902	rs57679486	A	G	-0.0459	0.0112	4.404e-05
chr10	32845548	32845549	rs56994624	A	T	-0.0459	0.0112	4.408e-05
chr10	32846812	32846813	rs2151366	T	C	-0.044	0.0109	5.278e-05
chr10	32847885	32847886	rs58398220	A	C	-0.046	0.0112	4.196e-05
chr10	32874626	32874627	rs3006738	T	C	-0.0442	0.0109	4.85e-05
chr10	32885928	32885929	rs11527641	A	G	-0.046	0.0112	4.263e-05
chr10	32885953	32885954	rs11527642	A	G	0.0459	0.0112	4.287e-05
chr10	32894728	32894729	rs72795566	A	G	-0.0471	0.0114	3.547e-05
chr10	32898328	32898329	rs11008994	A	T	-0.0459	0.0112	4.244e-05
chr10	32898624	32898625	rs11008996	T	G	-0.0457	0.0112	4.682e-05
chr10	32901766	32901767	rs2682268	T	C	-0.044	0.011	5.921e-05
chr10	32905454	32905455	rs57476186	T	C	-0.0461	0.0112	4.025e-05
chr10	32907128	32907129	rs72795569	T	C	0.0462	0.0112	3.923e-05
chr10	32910205	32910206	rs72795573	T	C	-0.0437	0.0112	9.427e-05
chr10	32913087	32913088	rs1762546	A	C	-0.0447	0.0109	3.936e-05
chr10	32915155	32915156	rs1591156	T	C	0.0447	0.0109	3.968e-05
chr10	32915819	32915820	rs58375193	T	C	-0.0462	0.0112	3.896e-05
chr10	32916171	32916172	rs1759664	T	C	-0.0443	0.0109	4.75e-05
chr10	32917968	32917969	rs57560001	A	G	0.0464	0.0112	3.659e-05
chr10	32919407	32919408	rs1759666	A	G	-0.0448	0.0109	3.791e-05
chr10	32926331	32926332	rs145048348	T	C	0.0565	0.0127	8.114e-06
chr10	32931675	32931676	rs11009014	T	C	-0.0467	0.0112	3.333e-05
chr10	32932360	32932361	rs58809731	A	T	-0.0463	0.0112	3.717e-05
chr10	32937983	32937984	rs11009017	A	G	-0.046	0.0112	4.171e-05
chr10	32941260	32941261	rs72782241	A	G	-0.0463	0.0112	3.78e-05
chr10	32942551	32942552	rs12217674	A	G	-0.0459	0.0112	4.302e-05
chr10	32946350	32946351	rs57236165	T	C	-0.0459	0.0112	4.347e-05
chr10	32946420	32946421	rs59671860	T	C	-0.0459	0.0112	4.357e-05
chr10	32948891	32948892	rs72782247	C	G	0.046	0.0112	4.233e-05
chr10	32948937	32948938	rs2504331	A	G	-0.0446	0.0109	4.14e-05
chr10	32950527	32950528	rs10827094	A	T	-0.0456	0.0112	4.834e-05
chr10	32951737	32951738	rs11009021	T	C	0.0458	0.0112	4.493e-05
chr10	32953693	32953694	rs12217475	A	G	0.0462	0.0112	3.938e-05
chr10	32955355	32955356	rs11009024	A	G	-0.0456	0.0113	5.584e-05
chr10	32956652	32956653	rs11009025	T	C	-0.0457	0.0113	5.399e-05
chr10	32959843	32959844	rs11009026	A	G	-0.0462	0.0112	3.903e-05
chr10	32960999	32961000	rs57216475	A	T	-0.046	0.0112	4.172e-05
chr10	32961742	32961743	rs1763802	A	T	0.0447	0.0109	4.112e-05
chr10	32966615	32966616	rs1762530	T	C	-0.0447	0.0109	4.087e-05
chr10	32971858	32971859	rs56310229	C	G	0.0457	0.0112	4.595e-05
chr10	32972798	32972799	rs61366780	T	C	0.0459	0.0113	5.064e-05
chr10	32981827	32981828	rs1763783	A	G	0.0452	0.0109	3.312e-05
chr10	32989777	32989778	rs111373009	C	G	0.0463	0.0112	3.701e-05
chr10	32991507	32991508	rs11527647	T	G	-0.0462	0.0115	5.778e-05
chr10	32993738	32993739	rs7083131	T	G	-0.045	0.0115	8.898e-05
chr10	32993845	32993846	rs7100831	A	T	-0.0453	0.0115	8.088e-05
chr10	32996074	32996075	rs78690841	T	G	-0.0463	0.0112	3.666e-05
chr10	32997014	32997015	rs57631864	A	G	0.0462	0.0112	3.823e-05
chr10	33001705	33001706	rs11009049	A	G	0.046	0.0112	4.077e-05
chr10	33004799	33004800	rs2504341	T	C	0.0449	0.0109	3.746e-05
chr10	33005865	33005866	rs3003970	T	G	-0.0444	0.0109	4.573e-05
chr10	33007635	33007636	rs140659791	A	C	-0.046	0.0112	4.123e-05
chr10	33008960	33008961	rs116923156	T	C	-0.0461	0.0112	3.965e-05
chr10	33012030	33012031	rs12219179	C	G	-0.046	0.0112	4.112e-05
chr10	33012164	33012165	rs12219175	A	C	-0.0461	0.0112	4.082e-05
chr10	33015216	33015217	rs10827115	A	G	-0.0455	0.0113	5.78e-05
chr10	33017782	33017783	rs10827116	T	C	-0.0455	0.0113	5.814e-05
chr10	33027691	33027692	rs11009057	T	C	-0.0456	0.0113	5.576e-05
chr10	33028487	33028488	rs953955	T	C	0.0456	0.0113	5.561e-05
chr10	33030204	33030205	rs12219725	A	G	0.0454	0.0113	5.932e-05
chr10	33032200	33032201	rs12571760	A	T	-0.0454	0.0113	6.026e-05
chr10	33039093	33039094	rs56359432	T	G	-0.0455	0.0113	5.85e-05
chr10	33047262	33047263	rs2484726	T	C	-0.0484	0.0109	8.746e-06
chr10	33052938	33052939	rs59252764	A	G	0.0453	0.0113	6.358e-05
chr10	33054092	33054093	rs11527653	T	G	0.0455	0.0113	5.853e-05
chr10	33054716	33054717	rs11009072	A	G	0.0455	0.0113	5.793e-05
chr10	33055511	33055512	rs72782273	T	C	0.0456	0.0113	5.743e-05
chr10	33058280	33058281	rs11009075	T	C	0.0452	0.0113	6.481e-05
chr10	33060978	33060979	rs72782278	A	T	-0.0453	0.0113	6.392e-05
chr10	33061392	33061393	rs72782279	T	C	-0.0453	0.0113	6.24e-05
chr10	33065252	33065253	rs12572066	A	G	0.0451	0.0113	6.894e-05
chr10	33065971	33065972	rs11009079	T	C	-0.0451	0.0113	6.892e-05
chr10	33068234	33068235	rs41299224	T	C	-0.0447	0.0113	7.78e-05
chr10	33069790	33069791	rs12219087	T	G	-0.0451	0.0113	6.884e-05
chr10	33070570	33070571	rs72782283	A	G	-0.045	0.0113	7.167e-05
chr10	33072499	33072500	rs4553276	A	G	-0.0449	0.0113	7.405e-05
chr10	33076325	33076326	rs1577581	T	C	0.044	0.011	6.015e-05
chr10	33076649	33076650	rs76124763	T	C	-0.0451	0.0113	6.9e-05
chr10	33076890	33076891	rs77093033	A	G	-0.0452	0.0113	6.743e-05
chr10	33078877	33078878	rs72782287	T	C	-0.0453	0.0113	6.456e-05
chr10	33087015	33087016	rs10827134	A	C	0.0449	0.0112	6.52e-05
chr10	33091553	33091554	rs11009087	A	G	-0.044	0.0112	8.534e-05
chr10	33092798	33092799	rs11009088	T	G	0.0445	0.0112	7.037e-05
chr10	33096734	33096735	rs7910994	T	G	0.0453	0.0112	5.635e-05
chr10	33096915	33096916	rs7894744	A	C	-0.0449	0.0113	7.216e-05
chr10	33097486	33097487	rs11527658	T	C	-0.0451	0.0113	6.947e-05
chr10	33098013	33098014	rs11527563	A	T	-0.0448	0.0113	7.518e-05
chr10	33098396	33098397	rs11009091	A	C	0.0445	0.0113	8.23e-05
chr10	33109504	33109505	rs112168070	A	C	-0.0455	0.0113	5.893e-05
chr10	33110124	33110125	rs12220460	T	C	-0.0462	0.0114	5.423e-05
chr10	33112966	33112967	rs11009101	A	G	0.0456	0.0113	5.589e-05
chr10	33113916	33113917	rs11009102	T	G	0.0447	0.0113	7.553e-05
chr10	33114030	33114031	rs11009103	T	C	-0.0456	0.0113	5.673e-05
chr10	33114306	33114307	rs12218539	T	C	0.0453	0.0113	6.343e-05
chr10	33115665	33115666	rs10827139	C	G	0.0456	0.0113	5.727e-05
chr10	33116062	33116063	rs12573115	T	C	-0.0457	0.0114	6.026e-05
chr10	33118447	33118448	rs74690196	A	T	-0.0442	0.0113	9.037e-05
chr10	33121200	33121201	rs11009105	T	C	0.0442	0.0113	8.947e-05
chr10	33123972	33123973	rs11009108	A	G	-0.044	0.0113	9.693e-05
chr10	33125727	33125728	rs3885812	A	G	0.044	0.0113	9.544e-05
chr10	33126938	33126939	rs141927636	T	C	-0.0451	0.0112	5.944e-05
chr10	33128664	33128665	rs60997073	T	C	0.0444	0.0113	8.549e-05
chr10	33164803	33164804	rs11009120	A	G	0.0436	0.0111	9.25e-05
chr10	33203051	33203052	rs4460762	C	G	0.037	0.0095	9.139e-05
chr10	33209936	33209937	rs2503994	A	G	0.0432	0.0108	6.136e-05
chr10	33246796	33246797	rs1187075	A	G	-0.0434	0.0108	6.2e-05
chr10	36314298	36314299	rs72791276	T	C	-0.061	0.0147	3.379e-05
chr10	36319477	36319478	rs56305226	A	G	0.0606	0.0144	2.525e-05
chr10	36322568	36322569	rs72791281	T	C	0.0619	0.0142	1.254e-05
chr10	36324796	36324797	rs11010374	A	G	0.0595	0.0141	2.587e-05
chr10	36328476	36328477	rs12245927	A	G	0.0614	0.0141	1.381e-05
chr10	36328734	36328735	rs72791287	T	C	-0.0611	0.0141	1.504e-05
chr10	36330857	36330858	rs12244793	T	C	0.0498	0.0126	7.85e-05
chr10	36333217	36333218	rs12249188	T	C	0.0611	0.0141	1.503e-05
chr10	36333648	36333649	rs12256370	A	C	0.0617	0.0141	1.24e-05
chr10	36334657	36334658	rs11498311	T	C	0.0606	0.0141	1.763e-05
chr10	36336807	36336808	rs11010381	A	G	0.0598	0.0141	2.311e-05
chr10	36338215	36338216	rs12248610	T	C	0.0578	0.0136	2.317e-05
chr10	36341552	36341553	rs2170209	A	G	-0.0591	0.0142	3.044e-05
chr10	36342038	36342039	rs7073673	T	C	-0.0588	0.0142	3.302e-05
chr10	36342896	36342897	rs12258844	T	C	0.0597	0.014	1.897e-05
chr10	36344549	36344550	rs10508829	T	C	-0.0591	0.0142	3.039e-05
chr10	36349374	36349375	rs7906563	A	G	0.0385	0.0098	8.59e-05
chr10	36349893	36349894	rs61012495	A	G	-0.059	0.0144	4.021e-05
chr10	36358755	36358756	rs1334455	A	G	-0.0381	0.0097	9.429e-05
chr10	36359871	36359872	rs7900215	A	G	-0.0382	0.0097	8.789e-05
chr10	36361083	36361084	rs11010402	A	G	-0.0572	0.0144	6.645e-05
chr10	36361666	36361667	rs16936633	T	G	0.0589	0.0146	5.211e-05
chr10	36362584	36362585	rs7069835	A	T	-0.0589	0.015	8.485e-05
chr10	36399664	36399665	rs994544	A	G	-0.0321	0.008	6.619e-05
chr10	36401890	36401891	rs1334457	C	G	0.0318	0.008	7.638e-05
chr10	38080126	38080127	rs140791586	T	C	0.2549	0.0627	4.793e-05
chr10	43856612	43856613	rs17366560	A	T	-0.0663	0.0166	6.787e-05
chr10	43884458	43884459	rs7077713	A	G	0.0593	0.0144	3.882e-05
chr10	43927392	43927393	rs7905073	T	G	0.0594	0.0143	3.181e-05
chr10	43933241	43933242	rs80264378	T	C	0.0603	0.0143	2.353e-05
chr10	50370419	50370420	rs2490837	T	C	-0.0284	0.0072	8.379e-05
chr10	50383277	50383278	rs17701363	T	C	0.0355	0.0075	2.443e-06
chr10	50384547	50384548	rs55908723	T	C	0.0349	0.0075	3.555e-06
chr10	50384581	50384582	rs61848458	A	T	0.0352	0.0075	2.996e-06
chr10	50388908	50388909	rs7094833	C	G	-0.0315	0.0076	3.271e-05
chr10	50409099	50409100	rs12570293	A	G	0.032	0.0075	2.044e-05
chr10	50411008	50411009	rs4364980	T	C	-0.0334	0.0075	9.143e-06
chr10	50414054	50414055	rs2377994	T	G	-0.0328	0.0075	1.201e-05
chr10	50414573	50414574	rs7475519	A	G	0.0335	0.0075	8.126e-06
chr10	50422183	50422184	rs7358166	T	C	-0.0771	0.0195	7.46e-05
chr10	50430027	50430028	rs12253763	T	C	-0.0543	0.0123	9.348e-06
chr10	50432662	50432663	rs4448612	C	G	-0.0497	0.0118	2.639e-05
chr10	50433588	50433589	rs11101033	A	G	-0.0785	0.0194	5.374e-05
chr10	50437510	50437511	rs10857449	C	G	0.0485	0.0119	4.263e-05
chr10	50439215	50439216	rs10745253	A	G	-0.0506	0.0117	1.55e-05
chr10	50449856	50449857	rs74956614	T	G	0.0541	0.0124	1.306e-05
chr10	50452677	50452678	rs11101061	A	T	-0.0527	0.0126	2.978e-05
chr10	50452736	50452737	rs11101062	T	C	-0.0523	0.0127	3.765e-05
chr10	50452949	50452950	rs11101063	C	G	0.0526	0.0127	3.446e-05
chr10	50460557	50460558	rs77432095	T	C	-0.0551	0.0128	1.623e-05
chr10	50460569	50460570	rs80125935	A	G	-0.0554	0.0128	1.45e-05
chr10	50460631	50460632	rs74777546	T	C	0.0556	0.0128	1.371e-05
chr10	50460878	50460879	rs75786845	T	C	-0.0553	0.0132	2.622e-05
chr10	50464023	50464024	rs11812469	T	C	0.0636	0.0161	8.103e-05
chr10	50465201	50465202	rs76728164	T	C	-0.0628	0.015	2.922e-05
chr10	50466085	50466086	rs9888050	C	G	0.0487	0.0108	7.005e-06
chr10	50467034	50467035	rs10745254	C	G	-0.051	0.0107	2.01e-06
chr10	50467224	50467225	rs7914160	A	G	-0.0512	0.0108	2.304e-06
chr10	50467582	50467583	rs17009639	A	G	-0.0625	0.015	2.962e-05
chr10	50467633	50467634	rs10776548	C	G	0.0491	0.0107	4.555e-06
chr10	50468775	50468776	rs74775246	T	C	-0.0622	0.015	3.231e-05
chr10	50469205	50469206	rs12764079	A	T	-0.0487	0.0108	6.605e-06
chr10	50469281	50469282	rs11812365	T	C	0.0488	0.0108	6.338e-06
chr10	50469934	50469935	rs77168647	T	C	-0.0621	0.0151	3.866e-05
chr10	50473228	50473229	rs75693037	T	C	-0.0469	0.0109	1.522e-05
chr10	50473832	50473833	rs11814573	A	G	0.0608	0.0151	5.731e-05
chr10	50480779	50480780	rs28728361	C	G	0.0468	0.0108	1.455e-05
chr10	50482252	50482253	rs4838484	A	C	0.0585	0.015	9.812e-05
chr10	50483149	50483150	rs7898878	A	G	0.0469	0.0108	1.431e-05
chr10	50487733	50487734	rs11101077	A	G	0.046	0.0112	3.848e-05
chr10	50490129	50490130	rs11817954	T	C	0.0463	0.0111	3.286e-05
chr10	50494785	50494786	rs4838379	C	G	-0.0627	0.0147	1.91e-05
chr10	50494799	50494800	rs4838490	T	G	-0.0617	0.0147	2.565e-05
chr10	50494883	50494884	rs4838491	A	G	-0.062	0.0147	2.426e-05
chr10	50496269	50496270	rs2889804	A	T	-0.0613	0.0147	2.834e-05
chr10	50496617	50496618	rs7906537	T	C	0.0618	0.0146	2.416e-05
chr10	50496662	50496663	rs6537521	A	G	-0.0569	0.0145	8.299e-05
chr10	50496775	50496776	rs6537522	T	C	-0.0572	0.0145	7.776e-05
chr10	50497818	50497819	rs2377971	A	G	0.0585	0.0146	6.479e-05
chr10	50515844	50515845	rs77411961	A	G	-0.0502	0.0115	1.313e-05
chr10	5768493	5768494	rs2386620	T	G	-0.0408	0.0103	7.686e-05
chr10	5830916	5830917	rs7093027	C	G	0.0411	0.0102	5.894e-05
chr10	5840116	5840117	rs61832864	C	G	-0.0408	0.0102	6.117e-05
chr10	5854393	5854394	rs7902987	T	C	0.0409	0.0102	5.661e-05
chr10	64850013	64850014	rs117426262	T	G	0.0471	0.0093	4.071e-07
chr10	64855612	64855613	rs2403213	T	C	0.0469	0.0092	3.19e-07
chr10	64856655	64856656	rs7073263	T	C	-0.0451	0.009	5.386e-07
chr10	64859586	64859587	rs4746917	T	G	0.0452	0.009	4.806e-07
chr10	64867112	64867113	rs12146192	A	G	-0.035	0.0085	4.096e-05
chr10	64868284	64868285	rs10822134	A	T	0.0347	0.0086	5.113e-05
chr10	64868355	64868356	rs7896280	T	C	0.0374	0.0081	3.44e-06
chr10	64872407	64872408	rs10822135	T	G	-0.0349	0.0086	4.546e-05
chr10	64872411	64872412	rs10822136	T	C	0.0346	0.0086	5.427e-05
chr10	64874754	64874755	rs10995445	A	T	-0.0448	0.0072	4.054e-10
chr10	64875311	64875312	rs7903602	A	G	-0.0379	0.0089	2.103e-05
chr10	64875546	64875547	rs4414112	A	G	-0.0364	0.0089	4.67e-05
chr10	64875745	64875746	rs4545434	T	C	0.0355	0.0091	9.925e-05
chr10	64876554	64876555	rs7084569	A	G	0.0446	0.0072	4.633e-10
chr10	64876725	64876726	rs7084396	A	G	-0.0365	0.0089	4.255e-05
chr10	64877160	64877161	rs10822138	A	G	0.0371	0.0089	3.205e-05
chr10	64878118	64878119	rs6479877	C	G	-0.0496	0.0072	5.257e-12
chr10	64878298	64878299	rs1396964	A	G	0.0375	0.0089	2.636e-05
chr10	64878417	64878418	rs6479878	A	G	-0.0369	0.0089	3.719e-05
chr10	64878429	64878430	rs6479879	T	G	0.0368	0.0089	3.837e-05
chr10	64878431	64878432	rs6479880	A	T	-0.0368	0.0089	3.759e-05
chr10	64878562	64878563	rs6479881	T	C	-0.0365	0.0088	3.241e-05
chr10	64879521	64879522	rs10995447	A	G	-0.0376	0.0091	3.896e-05
chr10	64882300	64882301	rs10761716	C	G	-0.0497	0.0072	4.632e-12
chr10	64883027	64883028	rs10822140	T	C	0.0338	0.0085	6.535e-05
chr10	64883382	64883383	rs2896496	A	G	0.0341	0.0085	5.428e-05
chr10	64883599	64883600	rs4746951	A	G	0.0411	0.0093	9.587e-06
chr10	64884737	64884738	rs61853335	T	C	-0.041	0.0093	1.004e-05
chr10	64886103	64886104	rs72824948	A	G	0.05	0.01	5.6e-07
chr10	64886114	64886115	rs10761717	T	C	-0.0387	0.0089	1.384e-05
chr10	64887059	64887060	rs10995448	A	G	-0.0387	0.0089	1.42e-05
chr10	64887194	64887195	rs12771984	A	T	0.0388	0.009	1.486e-05
chr10	64887472	64887473	rs10995449	A	G	0.0387	0.0089	1.462e-05
chr10	64887856	64887857	rs10822143	T	C	0.0483	0.0071	1.255e-11
chr10	64887887	64887888	rs10761718	T	C	0.0402	0.009	7.832e-06
chr10	64888321	64888322	rs7082200	C	G	-0.0389	0.0089	1.257e-05
chr10	64888911	64888912	rs10995450	T	C	-0.039	0.0089	1.22e-05
chr10	64889717	64889718	rs10740105	T	C	0.0389	0.0089	1.253e-05
chr10	64890097	64890098	rs10761719	A	G	-0.0373	0.0089	2.755e-05
chr10	64890165	64890166	rs7923014	T	C	0.0394	0.0089	9.823e-06
chr10	64890650	64890651	rs7908990	A	T	0.0389	0.0089	1.271e-05
chr10	64892052	64892053	rs4746974	T	G	-0.0495	0.01	7.35e-07
chr10	64892167	64892168	rs1533068	A	C	-0.0383	0.0089	1.779e-05
chr10	64894059	64894060	rs871690	A	G	-0.0398	0.0088	6.593e-06
chr10	64895010	64895011	rs868798	A	G	0.0504	0.01	4.159e-07
chr10	64896477	64896478	rs12416113	A	T	-0.0505	0.01	4.161e-07
chr10	64898783	64898784	rs10761720	A	G	0.0402	0.0084	1.649e-06
chr10	64899875	64899876	rs61853336	A	G	-0.0506	0.01	3.85e-07
chr10	64903814	64903815	rs7070052	A	G	-0.0482	0.0099	1.116e-06
chr10	64904071	64904072	rs7073746	A	G	-0.0521	0.0071	1.757e-13
chr10	64904603	64904604	rs7916224	T	C	-0.049	0.0089	4.256e-08
chr10	64905324	64905325	rs4746994	A	T	-0.0507	0.01	3.646e-07
chr10	64906838	64906839	rs10733787	A	T	0.0459	0.0089	2.384e-07
chr10	64907238	64907239	rs12240740	A	C	0.0459	0.0089	2.424e-07
chr10	64910227	64910228	rs931972	C	G	0.0399	0.0088	6.444e-06
chr10	64910288	64910289	rs12415984	A	G	-0.0505	0.01	4.089e-07
chr10	64914372	64914373	rs13095	C	G	0.052	0.0071	1.774e-13
chr10	64916469	64916470	rs1009984	T	G	-0.0464	0.0096	1.242e-06
chr10	64917559	64917560	rs11814792	T	C	-0.0506	0.01	3.827e-07
chr10	64917865	64917866	rs10733788	T	C	-0.0462	0.0089	2.032e-07
chr10	64918679	64918680	rs61853339	T	C	0.0499	0.01	5.297e-07
chr10	64919511	64919512	rs12413415	T	C	0.0507	0.01	3.609e-07
chr10	64924217	64924218	rs11817689	T	C	0.0508	0.01	3.494e-07
chr10	64926482	64926483	rs4747045	T	C	-0.0508	0.01	3.445e-07
chr10	64927823	64927824	rs1935	C	G	-0.0507	0.0071	7.377e-13
chr10	64933268	64933269	rs4466712	C	G	-0.0505	0.01	4.115e-07
chr10	64934331	64934332	rs10995453	T	C	-0.044	0.0088	5.254e-07
chr10	64934548	64934549	rs10822145	T	C	0.0535	0.0071	4.459e-14
chr10	64936361	64936362	rs10995455	A	G	0.0307	0.0077	6.429e-05
chr10	64936679	64936680	rs907	A	G	-0.0502	0.0089	1.901e-08
chr10	64938404	64938405	rs10761721	T	G	-0.0467	0.0089	1.514e-07
chr10	64940289	64940290	rs72829170	A	G	0.0505	0.01	4.137e-07
chr10	64942810	64942811	rs10995459	A	G	-0.0492	0.0089	3.801e-08
chr10	64944175	64944176	rs61853340	C	G	-0.0508	0.01	3.643e-07
chr10	64945364	64945365	rs3211105	A	G	0.0466	0.0089	1.588e-07
chr10	64951467	64951468	rs10822146	A	G	0.0407	0.0084	1.203e-06
chr10	64955047	64955048	rs10761722	C	G	-0.0495	0.0089	3.011e-08
chr10	64955581	64955582	rs10761723	T	C	0.0528	0.0071	7.824e-14
chr10	64956607	64956608	rs61855465	A	T	0.0504	0.01	4.322e-07
chr10	64960536	64960537	rs10465990	A	G	0.0413	0.0084	8.47e-07
chr10	64960717	64960718	rs7099425	T	C	0.0483	0.0099	1.066e-06
chr10	64961412	64961413	rs7895472	A	G	0.0529	0.0071	7.008e-14
chr10	64961659	64961660	rs7895610	T	C	0.0526	0.0071	1.011e-13
chr10	64963449	64963450	rs4379723	T	C	-0.0529	0.0071	6.824e-14
chr10	64964148	64964149	rs12413730	T	C	-0.0509	0.01	3.329e-07
chr10	64970448	64970449	rs1579045	A	G	0.0478	0.0089	7.549e-08
chr10	64972176	64972177	rs7920159	C	G	-0.0479	0.0089	7.197e-08
chr10	64974537	64974538	rs10761725	A	T	-0.04	0.0084	1.77e-06
chr10	64976169	64976170	rs11819167	A	G	-0.0505	0.01	4.268e-07
chr10	64976297	64976298	rs10822147	T	C	0.0477	0.009	1.045e-07
chr10	64979247	64979248	rs10822148	A	G	-0.0472	0.0089	1.074e-07
chr10	64980718	64980719	rs10761726	A	C	-0.047	0.0089	1.269e-07
chr10	64982876	64982877	rs1904295	A	G	0.051	0.01	3.205e-07
chr10	64985817	64985818	rs4335432	T	C	0.0409	0.0084	1.252e-06
chr10	64986212	64986213	rs146547865	T	C	-0.0909	0.0224	5.101e-05
chr10	64986417	64986418	rs6415875	A	G	-0.05	0.01	6.35e-07
chr10	64986629	64986630	rs1962010	T	C	0.0539	0.0098	3.645e-08
chr10	64987412	64987413	rs10822149	A	G	0.0526	0.0071	1.158e-13
chr10	64987698	64987699	rs4281380	A	C	0.0506	0.01	3.844e-07
chr10	64988627	64988628	rs6479889	A	C	0.0412	0.0084	1.054e-06
chr10	64988931	64988932	rs7916868	A	T	-0.0556	0.0073	2.598e-14
chr10	64995493	64995494	rs10761727	T	C	0.0525	0.0071	1.359e-13
chr10	64995568	64995569	rs10761728	T	C	0.0472	0.0089	1.118e-07
chr10	64995604	64995605	rs10761729	C	G	0.0525	0.0071	1.576e-13
chr10	64998772	64998773	rs4439410	C	G	-0.0509	0.01	3.351e-07
chr10	64998971	64998972	rs7082066	A	G	-0.0502	0.0089	1.938e-08
chr10	64999012	64999013	rs7082090	A	G	-0.0508	0.01	3.587e-07
chr10	64999490	64999491	rs4399232	T	C	0.0526	0.0071	1.205e-13
chr10	65001433	65001434	rs9414780	A	C	-0.0508	0.01	3.579e-07
chr10	65005399	65005400	rs7902343	T	C	0.0536	0.0072	9.954e-14
chr10	65006456	65006457	rs6479891	T	C	-0.0512	0.01	2.953e-07
chr10	65010672	65010673	rs10995477	T	C	-0.0523	0.0071	1.698e-13
chr10	65011848	65011849	rs7081614	T	C	0.0465	0.0089	1.733e-07
chr10	65012687	65012688	rs4400684	A	G	-0.052	0.0071	2.41e-13
chr10	65012750	65012751	rs4454603	T	C	0.052	0.0071	2.524e-13
chr10	65012916	65012917	rs4403688	A	G	0.0458	0.0089	2.803e-07
chr10	65012944	65012945	rs4595427	A	C	-0.0521	0.0071	2.2e-13
chr10	65013736	65013737	rs4450077	C	G	-0.0397	0.0084	2.493e-06
chr10	65013912	65013913	rs4469770	A	G	-0.0397	0.0084	2.511e-06
chr10	65013935	65013936	rs4405189	A	G	-0.052	0.0071	2.557e-13
chr10	65015188	65015189	rs1904297	A	G	0.0477	0.0089	8.163e-08
chr10	65016162	65016163	rs7070693	A	G	-0.0526	0.009	5.706e-09
chr10	65016174	65016175	rs7088799	T	G	-0.0468	0.0072	7.899e-11
chr10	65017053	65017054	rs10761730	T	C	0.0509	0.01	3.463e-07
chr10	65017496	65017497	rs10822150	A	G	0.048	0.0089	6.847e-08
chr10	65020890	65020891	rs9415680	A	G	-0.0506	0.01	3.994e-07
chr10	65027143	65027144	rs7098181	T	G	0.0471	0.0072	5.552e-11
chr10	65027610	65027611	rs10761731	A	T	-0.0475	0.0072	3.777e-11
chr10	65028257	65028258	rs10761732	T	C	0.047	0.0089	1.238e-07
chr10	65033108	65033109	rs7909555	T	C	-0.0484	0.0089	5.229e-08
chr10	65033817	65033818	rs9415682	T	G	0.051	0.01	3.194e-07
chr10	65034784	65034785	rs10761733	T	C	-0.0472	0.0089	1.118e-07
chr10	65038030	65038031	rs9787438	C	G	0.0471	0.0072	5.607e-11
chr10	65041324	65041325	rs138000301	A	G	0.0641	0.0119	7.199e-08
chr10	65043221	65043222	rs10740110	A	G	-0.0488	0.0099	8.385e-07
chr10	65043918	65043919	rs10761735	A	G	-0.0507	0.01	3.695e-07
chr10	65044322	65044323	rs9414786	A	T	0.0507	0.01	3.726e-07
chr10	65045698	65045699	rs4417159	A	T	0.0481	0.0089	6.494e-08
chr10	65047026	65047027	rs10995493	T	C	0.048	0.0089	6.409e-08
chr10	65047395	65047396	rs10822152	A	G	-0.0565	0.0098	8.899e-09
chr10	65047769	65047770	rs10761736	A	T	-0.0458	0.0089	2.577e-07
chr10	65048306	65048307	rs7080386	A	C	0.0468	0.0072	7.735e-11
chr10	65050103	65050104	rs7074351	A	T	-0.0499	0.01	5.479e-07
chr10	65050659	65050660	rs7075195	A	G	-0.0472	0.0072	4.156e-11
chr10	65050894	65050895	rs4486510	C	G	-0.0507	0.01	3.713e-07
chr10	65052205	65052206	rs10761737	T	C	-0.0474	0.0072	4.478e-11
chr10	65052232	65052233	rs6479892	A	G	-0.0505	0.01	4.05e-07
chr10	65052542	65052543	rs7084707	T	C	0.0472	0.0072	4.2e-11
chr10	65053650	65053651	rs7913332	A	T	-0.048	0.0089	6.492e-08
chr10	65054336	65054337	rs7093899	A	G	-0.0471	0.0089	1.137e-07
chr10	65055533	65055534	rs7907462	T	C	-0.0483	0.0089	5.367e-08
chr10	65056712	65056713	rs9414788	A	G	-0.0504	0.01	4.289e-07
chr10	65056813	65056814	rs10822153	A	C	0.0527	0.0071	8.178e-14
chr10	65058224	65058225	rs12773283	T	C	0.0438	0.0097	6.316e-06
chr10	65059044	65059045	rs10822154	T	C	0.0477	0.0089	8.137e-08
chr10	65060514	65060515	rs7920768	T	C	0.0503	0.01	4.482e-07
chr10	65062008	65062009	rs10761739	C	G	0.047	0.0072	5.727e-11
chr10	65062820	65062821	rs7073753	T	C	0.0472	0.0072	5.02e-11
chr10	65063263	65063264	rs10761740	A	G	0.0483	0.0089	5.251e-08
chr10	65064244	65064245	rs7100372	T	C	-0.0505	0.01	3.96e-07
chr10	65065819	65065820	rs7897326	T	C	-0.0471	0.0089	1.143e-07
chr10	65066186	65066187	rs10761741	T	G	0.047	0.0071	4.574e-11
chr10	65066300	65066301	rs7092139	A	C	-0.0469	0.0089	1.291e-07
chr10	65066509	65066510	rs7092539	T	C	0.0479	0.0089	7.324e-08
chr10	65069614	65069615	rs7922587	T	C	-0.0524	0.0071	1.463e-13
chr10	65070163	65070164	rs7085869	T	C	0.0502	0.01	4.682e-07
chr10	65070438	65070439	rs7070296	A	T	0.0525	0.0071	1.03e-13
chr10	65071215	65071216	rs10822155	A	C	0.0472	0.0072	4.622e-11
chr10	65073601	65073602	rs9299455	A	G	-0.0504	0.01	4.336e-07
chr10	65074487	65074488	rs9733126	A	C	0.0484	0.0089	5.193e-08
chr10	65075109	65075110	rs9414793	A	G	0.0501	0.01	4.93e-07
chr10	65077923	65077924	rs7089990	C	G	-0.0702	0.0172	4.622e-05
chr10	65077994	65077995	rs7090111	C	G	-0.0474	0.0071	3.454e-11
chr10	65078455	65078456	rs7899715	T	C	-0.05	0.01	5.289e-07
chr10	65078777	65078778	rs4518976	T	C	0.0472	0.0089	1.178e-07
chr10	65079361	65079362	rs76637437	T	C	-0.0649	0.012	5.676e-08
chr10	65080727	65080728	rs10822156	T	C	-0.0527	0.0071	7.899e-14
chr10	65082075	65082076	rs10740112	A	G	0.0478	0.0089	7.285e-08
chr10	65082276	65082277	rs10740113	T	C	-0.0466	0.0089	1.54e-07
chr10	65082419	65082420	rs10740114	A	G	-0.0466	0.0089	1.56e-07
chr10	65085048	65085049	rs10761742	A	G	-0.0522	0.0071	1.326e-13
chr10	65086273	65086274	rs4525102	T	C	0.0499	0.01	5.404e-07
chr10	65087468	65087469	rs7899503	C	G	-0.0501	0.01	5.737e-07
chr10	65087642	65087643	rs12767177	C	G	-0.0469	0.0089	1.477e-07
chr10	65089439	65089440	rs7092504	A	G	-0.0498	0.01	6.036e-07
chr10	65089480	65089481	rs10822157	A	G	-0.0499	0.0089	2.329e-08
chr10	65091159	65091160	rs10995505	A	G	-0.0391	0.0084	3.041e-06
chr10	65092405	65092406	rs4133250	A	G	0.05	0.01	5.097e-07
chr10	65093062	65093063	rs7918743	T	C	-0.0486	0.0089	5.231e-08
chr10	65093135	65093136	rs7902187	T	C	0.0463	0.0089	1.858e-07
chr10	65094383	65094384	rs10822158	A	G	-0.0521	0.0071	1.53e-13
chr10	65094466	65094467	rs10995506	A	G	-0.0499	0.01	5.46e-07
chr10	65094990	65094991	rs10740115	A	G	0.0526	0.0071	8.714e-14
chr10	65094992	65094993	rs10740116	T	C	-0.0523	0.0071	1.637e-13
chr10	65095692	65095693	rs12219332	C	G	0.0429	0.0099	1.517e-05
chr10	65096018	65096019	rs10761743	T	C	0.0459	0.0089	2.435e-07
chr10	65096250	65096251	rs10822159	T	C	0.0466	0.0071	6.851e-11
chr10	65098277	65098278	rs10740117	A	G	0.0499	0.01	5.509e-07
chr10	65098741	65098742	rs6479894	T	C	-0.0499	0.01	5.508e-07
chr10	65100334	65100335	rs10733790	C	G	0.0498	0.01	5.583e-07
chr10	65101026	65101027	rs10761744	C	G	-0.0498	0.01	5.597e-07
chr10	65101071	65101072	rs10761745	C	G	0.0497	0.01	6.147e-07
chr10	65101207	65101208	rs10740118	C	G	0.047	0.0071	4.867e-11
chr10	65101800	65101801	rs7091664	A	G	0.0496	0.01	6.203e-07
chr10	65104500	65104501	rs7896518	A	G	-0.0471	0.0072	5.428e-11
chr10	65104894	65104895	rs10761746	A	G	-0.0462	0.0089	1.934e-07
chr10	65106551	65106552	rs7081275	T	G	0.0493	0.01	7.277e-07
chr10	65108156	65108157	rs10761747	C	G	0.0401	0.0084	1.866e-06
chr10	65109541	65109542	rs7895348	A	C	0.0485	0.0099	1.026e-06
chr10	65109920	65109921	rs7073932	T	C	0.0474	0.0089	9.347e-08
chr10	65109976	65109977	rs10761748	T	G	-0.0464	0.0089	1.762e-07
chr10	65112796	65112797	rs10822160	T	G	-0.0523	0.0071	1.156e-13
chr10	65113380	65113381	rs7912797	A	G	-0.0398	0.0084	2.05e-06
chr10	65113534	65113535	rs7913278	A	G	0.0463	0.0089	1.923e-07
chr10	65113809	65113810	rs10761749	T	C	0.0392	0.0086	4.922e-06
chr10	65115152	65115153	rs9415692	A	G	-0.0498	0.01	5.803e-07
chr10	65115427	65115428	rs7098614	T	C	0.0401	0.0084	1.715e-06
chr10	65115531	65115532	rs7082926	T	G	-0.0469	0.0089	1.29e-07
chr10	65115788	65115789	rs7083356	A	T	0.048	0.0089	6.737e-08
chr10	65118203	65118204	rs10822161	A	G	0.0527	0.007	7.835e-14
chr10	65119887	65119888	rs9415693	T	C	0.0496	0.01	6.236e-07
chr10	65121565	65121566	rs12355784	A	C	0.0526	0.007	8.407e-14
chr10	65122787	65122788	rs9629895	A	C	-0.0462	0.0089	2.008e-07
chr10	65124080	65124081	rs10822162	A	G	-0.0468	0.0089	1.346e-07
chr10	65124098	65124099	rs10822163	C	G	-0.0526	0.0071	8.963e-14
chr10	65125237	65125238	rs10740119	T	G	-0.047	0.0089	1.265e-07
chr10	65126832	65126833	rs6479896	T	C	-0.0527	0.007	7.203e-14
chr10	65127258	65127259	rs10822164	A	G	0.0526	0.0071	9.282e-14
chr10	65128277	65128278	rs7909692	A	T	0.0482	0.0089	5.979e-08
chr10	65128619	65128620	rs10761750	A	G	0.0526	0.007	7.944e-14
chr10	65129602	65129603	rs9414799	T	C	0.0498	0.01	5.838e-07
chr10	65129917	65129918	rs4746119	T	C	0.0499	0.01	5.523e-07
chr10	65131282	65131283	rs9414800	A	T	-0.0502	0.01	4.776e-07
chr10	65133822	65133823	rs7923609	A	G	-0.0525	0.007	9.317e-14
chr10	65134348	65134349	rs9415696	A	T	0.05	0.01	5.096e-07
chr10	65134778	65134779	rs2893919	A	G	0.0525	0.007	9.555e-14
chr10	65134814	65134815	rs2393966	T	G	-0.0525	0.007	9.62e-14
chr10	65135137	65135138	rs9415697	T	C	0.05	0.01	5.319e-07
chr10	65135672	65135673	rs7076310	A	C	0.0525	0.007	9.282e-14
chr10	65136628	65136629	rs6479897	T	C	0.0469	0.0089	1.308e-07
chr10	65138573	65138574	rs4310508	A	G	-0.0525	0.007	9.558e-14
chr10	65138910	65138911	rs7910927	T	G	-0.0524	0.007	1.036e-13
chr10	65139047	65139048	rs6479899	A	T	0.0479	0.0099	1.328e-06
chr10	65140384	65140385	rs724553	C	G	-0.0499	0.01	5.534e-07
chr10	65140440	65140441	rs2393969	A	C	-0.0525	0.0071	1.003e-13
chr10	65143558	65143559	rs9415699	T	C	0.05	0.01	5.352e-07
chr10	65145565	65145566	rs9415700	T	C	-0.0502	0.01	4.885e-07
chr10	65146959	65146960	rs10822165	T	C	-0.0471	0.0089	1.187e-07
chr10	65150959	65150960	rs7095571	T	G	-0.0519	0.0071	2.527e-13
chr10	65151382	65151383	rs9414802	T	C	0.0534	0.009	3.182e-09
chr10	65151509	65151510	rs9415701	T	C	0.0504	0.01	4.288e-07
chr10	65152885	65152886	rs4746125	A	G	-0.0529	0.0098	5.842e-08
chr10	65154885	65154886	rs10761751	A	G	-0.0523	0.0071	1.581e-13
chr10	65155211	65155212	rs10740122	A	C	0.0475	0.0089	9.129e-08
chr10	65158751	65158752	rs10822167	T	C	0.0484	0.0089	5.174e-08
chr10	65159580	65159581	rs4745706	T	C	0.0502	0.01	4.835e-07
chr10	65160321	65160322	rs10761752	T	C	-0.0524	0.0071	1.147e-13
chr10	65160858	65160859	rs12415038	A	G	0.0505	0.01	4.297e-07
chr10	65161550	65161551	rs9415705	T	G	0.0503	0.01	4.663e-07
chr10	65162000	65162001	rs7912893	A	T	0.0525	0.0071	1.058e-13
chr10	65162153	65162154	rs7896783	A	G	0.0525	0.0071	1.046e-13
chr10	65164515	65164516	rs10740123	A	G	-0.0474	0.0089	1.002e-07
chr10	65165184	65165185	rs10822168	A	G	0.0525	0.0071	1.441e-13
chr10	65171155	65171156	rs10822170	T	G	0.0484	0.0089	6.089e-08
chr10	65171972	65171973	rs10761755	A	G	0.0474	0.0089	1.002e-07
chr10	65172328	65172329	rs10761756	T	C	0.0513	0.0071	4.812e-13
chr10	65172550	65172551	rs10761757	C	G	-0.0474	0.0089	1.022e-07
chr10	65172747	65172748	rs10761758	A	T	-0.0527	0.0071	1.027e-13
chr10	65174577	65174578	rs61853587	C	G	-0.0494	0.01	8.275e-07
chr10	65177766	65177767	rs7909269	A	G	0.0525	0.0071	1.253e-13
chr10	65179414	65179415	rs10995530	A	G	0.0476	0.0089	9.025e-08
chr10	65180452	65180453	rs11818194	A	G	-0.0498	0.01	6.185e-07
chr10	65180776	65180777	rs6479901	A	C	0.0486	0.0089	4.769e-08
chr10	65180885	65180886	rs7077580	A	G	0.0525	0.0071	1.314e-13
chr10	65182256	65182257	rs7923544	T	G	-0.0526	0.0071	9.21e-14
chr10	65184717	65184718	rs10761762	T	C	-0.0525	0.0071	1.058e-13
chr10	65185794	65185795	rs10740124	T	C	0.0474	0.0089	9.852e-08
chr10	65186347	65186348	rs9415706	T	C	-0.0496	0.01	7.689e-07
chr10	65188069	65188070	rs9414803	A	G	-0.05	0.01	5.307e-07
chr10	65188290	65188291	rs9415707	T	C	0.05	0.01	5.287e-07
chr10	65188318	65188319	rs10761763	T	C	-0.0525	0.0071	1.043e-13
chr10	65188903	65188904	rs10761764	C	G	-0.0484	0.0089	5.298e-08
chr10	65188973	65188974	rs10761765	A	G	-0.0471	0.0089	1.179e-07
chr10	65189126	65189127	rs12413029	T	C	0.0501	0.01	5.258e-07
chr10	65190042	65190043	rs9415708	C	G	-0.0499	0.01	5.778e-07
chr10	65190327	65190328	rs10761766	A	G	0.0523	0.0071	1.572e-13
chr10	65191645	65191646	rs7924036	T	G	0.0545	0.0071	2.129e-14
chr10	65192288	65192289	rs3740331	A	G	0.0523	0.0071	1.661e-13
chr10	65192431	65192432	rs10761767	T	C	-0.0474	0.0089	9.702e-08
chr10	65192941	65192942	rs7917169	T	C	-0.0485	0.0089	4.887e-08
chr10	65193018	65193019	rs111346856	A	G	-0.0366	0.0085	1.759e-05
chr10	65194129	65194130	rs10761768	A	C	0.0474	0.0089	1.074e-07
chr10	65194491	65194492	rs72837025	A	C	0.0481	0.01	1.59e-06
chr10	65195455	65195456	rs12784772	A	T	-0.0497	0.01	7.207e-07
chr10	65197309	65197310	rs77494594	A	C	0.0497	0.01	7.206e-07
chr10	65202946	65202947	rs10437345	T	C	0.049	0.0099	7.367e-07
chr10	65203808	65203809	rs3999089	A	G	-0.0523	0.0071	1.572e-13
chr10	65205881	65205882	rs3956912	T	C	0.0524	0.0071	1.417e-13
chr10	65205928	65205929	rs76865584	A	G	0.0529	0.0106	5.608e-07
chr10	65207018	65207019	rs10509186	T	C	0.0522	0.0071	1.598e-13
chr10	65207914	65207915	rs2616631	A	T	-0.0503	0.01	4.45e-07
chr10	65208321	65208322	rs2466128	T	C	0.0502	0.01	4.863e-07
chr10	65208926	65208927	rs7085621	T	C	-0.0523	0.0071	1.504e-13
chr10	65209609	65209610	rs10740125	T	C	-0.0523	0.0071	1.507e-13
chr10	65210294	65210295	rs2719815	C	G	-0.0501	0.01	5.184e-07
chr10	65210935	65210936	rs10740126	A	G	-0.0523	0.0071	1.537e-13
chr10	65213339	65213340	rs2616630	A	C	0.0498	0.01	6.204e-07
chr10	65213816	65213817	rs2616629	T	C	0.0501	0.01	5.185e-07
chr10	65214749	65214750	rs7092784	T	C	0.0524	0.0071	1.364e-13
chr10	65215238	65215239	rs10822172	T	C	-0.0485	0.0089	4.907e-08
chr10	65218425	65218426	rs12573212	A	C	-0.0475	0.0089	9.188e-08
chr10	65219279	65219280	rs7074735	A	T	0.0476	0.0089	8.745e-08
chr10	65219594	65219595	rs7075205	T	C	-0.0477	0.0089	8.479e-08
chr10	65219930	65219931	rs10995540	C	G	-0.0477	0.0089	8.337e-08
chr10	65219957	65219958	rs2616628	C	G	-0.0503	0.01	4.608e-07
chr10	65220928	65220929	rs10159609	T	C	0.0487	0.0089	4.446e-08
chr10	65224510	65224511	rs2393980	C	G	0.0502	0.01	4.851e-07
chr10	65225244	65225245	rs1061259	C	G	0.0485	0.009	6.343e-08
chr10	65230164	65230165	rs10761771	T	C	-0.0525	0.0071	1.293e-13
chr10	65232539	65232540	rs10733792	A	G	-0.0524	0.0071	1.326e-13
chr10	65233335	65233336	rs10995541	T	G	0.0475	0.0089	9.166e-08
chr10	65233834	65233835	rs59215788	A	G	0.0501	0.0099	4.505e-07
chr10	65233942	65233943	rs59246603	T	C	0.0502	0.0099	4.354e-07
chr10	65235829	65235830	rs10761772	T	G	0.0525	0.0071	1.258e-13
chr10	65238777	65238778	rs12414159	A	T	0.0485	0.01	1.318e-06
chr10	65239177	65239178	rs7909960	A	T	0.0527	0.0071	1.05e-13
chr10	65239547	65239548	rs10995543	T	C	0.0489	0.01	9.153e-07
chr10	65241741	65241742	rs4746138	A	G	0.0502	0.0099	4.456e-07
chr10	65241810	65241811	rs2393978	A	C	0.0476	0.0089	9.467e-08
chr10	65243602	65243603	rs10822173	A	T	-0.0476	0.0089	8.71e-08
chr10	65244244	65244245	rs7915779	C	G	0.053	0.0071	5.738e-14
chr10	65244304	65244305	rs7915680	T	C	0.0494	0.0089	2.77e-08
chr10	65246447	65246448	rs7085862	T	G	-0.048	0.0089	7.108e-08
chr10	65247019	65247020	rs2893922	T	G	0.05	0.0099	4.812e-07
chr10	65247609	65247610	rs2393977	A	C	-0.0528	0.0071	6.879e-14
chr10	65248572	65248573	rs9919452	T	C	-0.0476	0.0089	8.778e-08
chr10	65250543	65250544	rs10740128	A	G	-0.0491	0.0089	4.07e-08
chr10	65250808	65250809	rs10740129	A	G	0.0532	0.0071	4.912e-14
chr10	65250977	65250978	rs10761776	T	C	0.0477	0.0089	8.409e-08
chr10	65253439	65253440	rs2393976	C	G	-0.0501	0.01	5.133e-07
chr10	65253700	65253701	rs7910662	T	C	0.0476	0.0089	8.601e-08
chr10	65254747	65254748	rs12354799	T	C	0.0547	0.0099	3.121e-08
chr10	65255174	65255175	rs10822175	A	T	-0.0471	0.0105	7.291e-06
chr10	65257393	65257394	rs4746149	T	C	0.0501	0.01	5.195e-07
chr10	65259914	65259915	rs116438504	A	G	0.0544	0.0099	3.909e-08
chr10	65260478	65260479	rs72837056	T	G	0.0498	0.01	6.021e-07
chr10	65261365	65261366	rs2393981	A	G	-0.0481	0.0089	7.322e-08
chr10	65262868	65262869	rs9971294	A	G	-0.0485	0.0089	5.08e-08
chr10	65264126	65264127	rs10509189	T	C	-0.0528	0.0071	6.863e-14
chr10	65264266	65264267	rs4486511	T	C	0.0528	0.0071	7.353e-14
chr10	65265000	65265001	rs80026135	C	G	0.0484	0.0101	1.609e-06
chr10	65265108	65265109	rs9971352	A	T	-0.053	0.0071	5.824e-14
chr10	65265855	65265856	rs11815969	T	C	-0.0495	0.01	7.056e-07
chr10	65269479	65269480	rs7078456	T	C	0.0476	0.0099	1.518e-06
chr10	65270672	65270673	rs7083823	C	G	0.0468	0.0089	1.465e-07
chr10	65271488	65271489	rs10740131	A	T	-0.0532	0.0071	5.576e-14
chr10	65273395	65273396	rs7097698	A	G	0.0473	0.0089	1.076e-07
chr10	65273782	65273783	rs10761778	A	G	-0.053	0.0071	5.555e-14
chr10	65274260	65274261	rs7068144	C	G	-0.0474	0.0089	9.852e-08
chr10	65274679	65274680	rs72837070	T	C	0.0495	0.01	7.448e-07
chr10	65274927	65274928	rs10761779	A	G	-0.053	0.0071	5.813e-14
chr10	65276510	65276511	rs61853635	T	G	0.0496	0.01	6.632e-07
chr10	65276945	65276946	rs7082076	C	G	-0.0472	0.0089	1.147e-07
chr10	65277026	65277027	rs7082470	A	G	0.0529	0.0071	6.663e-14
chr10	65277083	65277084	rs4745729	A	G	0.049	0.01	8.972e-07
chr10	65277436	65277437	rs10740133	T	C	0.0475	0.0089	9.489e-08
chr10	65278788	65278789	rs7358191	A	C	-0.0484	0.0089	5.486e-08
chr10	65278898	65278899	rs7358152	T	C	-0.0484	0.0089	5.414e-08
chr10	65280164	65280165	rs10822179	T	C	-0.0472	0.0089	1.193e-07
chr10	65280994	65280995	rs7075901	A	C	0.0542	0.0072	4.556e-14
chr10	65284032	65284033	rs10761780	T	C	0.0481	0.0089	6.866e-08
chr10	65284603	65284604	rs10761781	T	C	-0.0482	0.009	7.541e-08
chr10	65286667	65286668	rs7085018	T	C	-0.0528	0.0071	7.898e-14
chr10	65287064	65287065	rs10761782	A	G	-0.0531	0.0071	7.136e-14
chr10	65289614	65289615	rs12414188	A	G	0.0494	0.0101	1.038e-06
chr10	65291936	65291937	rs7087279	A	T	0.0473	0.01	2.396e-06
chr10	65292043	65292044	rs59035163	C	G	0.0493	0.0101	1.045e-06
chr10	65293719	65293720	rs12413081	T	C	-0.0492	0.0101	1.076e-06
chr10	65293860	65293861	rs7920036	T	C	-0.0529	0.0071	6.895e-14
chr10	65293924	65293925	rs7920058	T	G	-0.0528	0.0071	7.432e-14
chr10	65294670	65294671	rs16918567	A	C	0.0488	0.0101	1.35e-06
chr10	65295110	65295111	rs10995554	A	G	0.0392	0.0078	4.914e-07
chr10	65297720	65297721	rs12770839	A	C	0.0339	0.0078	1.454e-05
chr10	65300805	65300806	rs16918573	A	T	-0.0495	0.0101	9.614e-07
chr10	65301325	65301326	rs16918575	A	G	0.0497	0.0101	8.672e-07
chr10	65301725	65301726	rs7897379	T	C	-0.0535	0.0071	3.631e-14
chr10	65302699	65302700	rs12257409	T	C	-0.0393	0.0078	4.809e-07
chr10	65303087	65303088	rs12414796	A	G	-0.0471	0.0101	3.003e-06
chr10	65305113	65305114	rs61853639	T	G	-0.0493	0.0101	1.042e-06
chr10	65305125	65305126	rs34826524	T	G	0.0323	0.0081	6.874e-05
chr10	65305197	65305198	rs12263283	T	C	-0.0396	0.0078	4.059e-07
chr10	65305252	65305253	rs12263348	T	C	-0.0391	0.0078	5.571e-07
chr10	65305281	65305282	rs12263355	T	C	-0.0391	0.0078	5.591e-07
chr10	65307653	65307654	rs4746195	A	G	0.0494	0.0101	9.943e-07
chr10	65308750	65308751	rs10761784	A	T	-0.0548	0.0072	2.321e-14
chr10	65309777	65309778	rs4469774	T	G	-0.0471	0.0101	2.96e-06
chr10	65309867	65309868	rs12761962	A	G	-0.0327	0.0081	5.763e-05
chr10	65310105	65310106	rs10822180	A	G	0.0571	0.01	1.302e-08
chr10	65310154	65310155	rs1991571	A	C	-0.0394	0.0078	4.344e-07
chr10	65311032	65311033	rs68187821	A	C	-0.0395	0.0078	4.09e-07
chr10	65313819	65313820	rs9919429	A	G	0.0558	0.0072	1.047e-14
chr10	65314711	65314712	rs2163188	C	G	-0.0576	0.0071	6.749e-16
chr10	65314971	65314972	rs2393984	A	G	0.0578	0.0071	5.15e-16
chr10	65315005	65315006	rs2393985	T	G	-0.0396	0.0078	3.724e-07
chr10	65315231	65315232	rs6479905	A	G	0.0576	0.0071	6.716e-16
chr10	65315397	65315398	rs12411988	C	G	-0.0463	0.0101	4.833e-06
chr10	65315433	65315434	rs10740134	T	C	-0.0533	0.0071	5.362e-14
chr10	65315486	65315487	rs6479906	C	G	-0.0395	0.0078	4.192e-07
chr10	65315763	65315764	rs12412012	T	C	-0.0464	0.0101	4.532e-06
chr10	65315800	65315801	rs7919685	T	G	-0.0579	0.0071	5e-16
chr10	65315902	65315903	rs12253452	A	T	-0.0395	0.0078	4.009e-07
chr10	65317045	65317046	rs12247907	C	G	-0.0578	0.0071	5.151e-16
chr10	65317056	65317057	rs7070761	A	T	0.0578	0.0071	5.691e-16
chr10	65318766	65318767	rs10761785	T	G	0.0598	0.0085	1.801e-12
chr10	65319313	65319314	rs61579729	A	G	0.0463	0.0101	4.749e-06
chr10	65319321	65319322	rs2195594	A	G	-0.0393	0.0078	4.501e-07
chr10	65319678	65319679	rs7898861	T	C	0.0576	0.0071	6.895e-16
chr10	65320006	65320007	rs2393986	A	T	-0.0528	0.0071	9.881e-14
chr10	65320079	65320080	rs16918599	T	C	0.0489	0.0102	1.489e-06
chr10	65320450	65320451	rs16918600	A	C	-0.0464	0.0101	4.522e-06
chr10	65320730	65320731	rs11812934	A	G	-0.0464	0.0101	4.548e-06
chr10	65321051	65321052	rs16918601	A	C	-0.0467	0.0101	4.072e-06
chr10	65321147	65321148	rs12245149	A	C	-0.0578	0.0071	5.666e-16
chr10	65321247	65321248	rs35193693	A	T	0.0325	0.0081	6.064e-05
chr10	65321464	65321465	rs12245367	T	C	-0.0569	0.0071	1.493e-15
chr10	65321472	65321473	rs16918603	A	G	0.0494	0.0104	1.864e-06
chr10	65322381	65322382	rs4746201	T	G	-0.0464	0.0103	6.932e-06
chr10	65323265	65323266	rs7899657	A	G	-0.0566	0.0071	2.077e-15
chr10	65323809	65323810	rs10733793	T	G	-0.0521	0.0071	1.583e-13
chr10	65323997	65323998	rs4746203	T	G	-0.0568	0.0071	1.877e-15
chr10	65325126	65325127	rs10822181	A	G	-0.0566	0.0071	2.113e-15
chr10	65325478	65325479	rs10822182	A	G	0.0518	0.0071	2.067e-13
chr10	65327084	65327085	rs34576511	T	C	-0.0386	0.0078	7.237e-07
chr10	65328446	65328447	rs7921909	A	G	-0.039	0.0078	5.791e-07
chr10	65328518	65328519	rs4746204	T	C	-0.0566	0.0071	2.044e-15
chr10	65328539	65328540	rs4633333	C	G	-0.0521	0.0071	1.649e-13
chr10	65328740	65328741	rs7907451	A	T	-0.0565	0.0071	2.45e-15
chr10	65329342	65329343	rs35479340	T	C	-0.0324	0.0081	6.377e-05
chr10	65329518	65329519	rs4746205	A	G	0.0565	0.0071	2.507e-15
chr10	65329622	65329623	rs10740136	A	C	-0.0519	0.0071	1.938e-13
chr10	65330195	65330196	rs7100409	A	T	-0.0563	0.0071	2.895e-15
chr10	65330208	65330209	rs7100413	T	C	0.0565	0.0071	2.438e-15
chr10	65330405	65330406	rs61853655	A	G	0.0461	0.0103	8.027e-06
chr10	65331511	65331512	rs3847325	C	G	-0.0565	0.0071	2.515e-15
chr10	65331859	65331860	rs3847326	A	G	0.0563	0.0071	3.161e-15
chr10	65333648	65333649	rs6479908	C	G	0.053	0.0071	1.133e-13
chr10	65333946	65333947	rs6479909	T	C	-0.0351	0.0078	7.516e-06
chr10	65335315	65335316	rs7090758	T	C	0.053	0.0071	1.18e-13
chr10	65336185	65336186	rs7077256	A	G	0.0531	0.0071	1.05e-13
chr10	65336207	65336208	rs10761786	T	C	-0.0488	0.007	4.347e-12
chr10	65336373	65336374	rs7902616	A	G	-0.0531	0.0071	1.073e-13
chr10	65337141	65337142	rs10822183	T	C	0.0531	0.0071	1.058e-13
chr10	65337153	65337154	rs10822184	T	C	-0.0491	0.0071	3.46e-12
chr10	65338304	65338305	rs7910951	A	G	0.0533	0.0072	1.129e-13
chr10	65338410	65338411	rs35403056	A	G	-0.0358	0.0079	5.92e-06
chr10	65338753	65338754	rs7911761	C	G	0.0534	0.0072	9.72e-14
chr10	65339883	65339884	rs11817901	A	G	-0.048	0.0103	3.467e-06
chr10	65340897	65340898	rs12768534	A	G	-0.0532	0.0071	9.294e-14
chr10	65343131	65343132	rs16918638	T	C	0.0487	0.0103	2.415e-06
chr10	65344397	65344398	rs12765951	C	G	-0.0322	0.0081	7.614e-05
chr10	65345851	65345852	rs35688755	A	G	0.0319	0.0081	8.739e-05
chr10	65346509	65346510	rs34577847	C	G	0.0326	0.008	4.955e-05
chr10	65347105	65347106	rs17742981	A	G	-0.0369	0.0085	1.593e-05
chr10	65349797	65349798	rs61853658	T	C	-0.0492	0.0104	2.13e-06
chr10	65350383	65350384	rs10822186	A	G	-0.0493	0.0071	2.964e-12
chr10	65351581	65351582	rs6479911	A	G	0.0316	0.008	8.214e-05
chr10	65353755	65353756	rs10761787	A	T	-0.0497	0.0071	1.983e-12
chr10	65355538	65355539	rs10733794	A	G	-0.0343	0.0078	1.232e-05
chr10	65356109	65356110	rs1864390	T	C	0.0347	0.0078	9.586e-06
chr10	65356309	65356310	rs11817169	A	G	0.0441	0.0102	1.594e-05
chr10	65356798	65356799	rs9804224	A	G	0.0316	0.008	8.417e-05
chr10	65356889	65356890	rs9804238	A	G	0.0347	0.0078	9.708e-06
chr10	65357438	65357439	rs7895549	A	G	0.0507	0.0071	1.311e-12
chr10	65357541	65357542	rs61855876	T	C	-0.0371	0.0094	8.14e-05
chr10	65358463	65358464	rs10822187	A	G	0.0347	0.0079	1.026e-05
chr10	65358501	65358502	rs7074768	A	G	-0.0318	0.008	7.554e-05
chr10	65359701	65359702	rs4746244	T	C	-0.0446	0.0102	1.302e-05
chr10	65364731	65364732	rs11818738	A	C	0.0487	0.0103	2.516e-06
chr10	65365385	65365386	rs1896995	T	C	0.0458	0.0072	1.861e-10
chr10	65366896	65366897	rs2393989	A	T	0.0441	0.0072	8.469e-10
chr10	65370897	65370898	rs72838794	A	C	-0.0395	0.0086	3.91e-06
chr10	65374109	65374110	rs12779494	T	C	-0.0387	0.0085	5.796e-06
chr10	65376473	65376474	rs72838798	A	G	-0.038	0.0085	8.656e-06
chr10	65376496	65376497	rs72838801	C	G	0.038	0.0085	8.627e-06
chr10	65377538	65377539	rs67044923	T	C	-0.0389	0.0085	5.307e-06
chr10	65379304	65379305	rs35995927	A	G	-0.0389	0.0085	5.104e-06
chr10	65381740	65381741	rs7075302	A	G	-0.0437	0.0071	1.006e-09
chr10	65382316	65382317	rs12775581	T	G	0.039	0.0085	4.923e-06
chr10	65382328	65382329	rs3847327	T	C	0.0437	0.0072	1.088e-09
chr10	65384567	65384568	rs7089698	A	G	-0.0435	0.0071	1.148e-09
chr10	65387154	65387155	rs35623760	A	G	0.039	0.0085	4.752e-06
chr10	65389209	65389210	rs36000532	C	G	-0.0392	0.0085	3.657e-06
chr10	65390634	65390635	rs12218613	T	C	-0.0428	0.0073	5.249e-09
chr10	65391853	65391854	rs2565187	T	C	0.0466	0.0109	2.073e-05
chr10	65392030	65392031	rs2565186	A	G	-0.0472	0.011	1.666e-05
chr10	65392056	65392057	rs2565185	T	C	0.0381	0.0083	4.884e-06
chr10	65392260	65392261	rs12246748	T	C	-0.0338	0.0082	3.618e-05
chr10	65392480	65392481	rs1268639	A	G	-0.0471	0.011	1.741e-05
chr10	65394450	65394451	rs1255495	A	G	0.0497	0.0109	4.876e-06
chr10	65395133	65395134	rs10740138	A	C	-0.0432	0.0072	1.651e-09
chr10	65396564	65396565	rs10761789	T	C	-0.0426	0.0072	2.791e-09
chr10	65399609	65399610	rs7076920	C	G	-0.0422	0.0073	6.369e-09
chr10	65399997	65399998	rs3858121	T	C	0.0425	0.0072	3.472e-09
chr10	65400080	65400081	rs3858122	C	G	-0.0427	0.0072	3.724e-09
chr10	67435125	67435126	rs189385062	T	C	0.2435	0.0581	2.777e-05
chr10	67435193	67435194	rs111659813	T	G	0.2418	0.0582	3.289e-05
chr10	6752968	6752969	rs10752060	A	T	0.1118	0.028	6.734e-05
chr10	6758590	6758591	rs10795429	T	C	0.0372	0.0093	6.026e-05
chr10	6761012	6761013	rs7077997	A	G	0.037	0.0093	6.523e-05
chr10	6765721	6765722	rs10160018	A	C	-0.1109	0.0283	9.121e-05
chr10	6774656	6774657	rs11254304	A	G	-0.0594	0.0151	8.367e-05
chr10	67818791	67818792	rs10822701	A	C	-0.0356	0.009	7.536e-05
chr10	67866351	67866352	rs1462824	A	G	-0.0355	0.0088	5.4e-05
chr10	67868354	67868355	rs6480139	T	C	-0.0364	0.0089	3.907e-05
chr10	67870051	67870052	rs7091154	T	C	0.0359	0.0089	5.089e-05
chr10	67879666	67879667	rs1381847	A	T	0.0365	0.0088	3.523e-05
chr10	67882980	67882981	rs4746549	A	C	0.0357	0.0088	4.859e-05
chr10	67883699	67883700	rs2126597	A	G	0.0357	0.0088	4.853e-05
chr10	67884567	67884568	rs1960622	A	G	0.0365	0.0088	3.537e-05
chr10	67889074	67889075	rs7079948	C	G	-0.0375	0.0089	2.354e-05
chr10	67890313	67890314	rs7084660	A	G	0.0378	0.0089	2.007e-05
chr10	67894819	67894820	rs6480141	T	C	0.0376	0.0088	2.095e-05
chr10	67895754	67895755	rs4256881	T	G	0.0376	0.0088	2.058e-05
chr10	67895917	67895918	rs4489638	T	C	0.0373	0.0089	2.553e-05
chr10	67896370	67896371	rs2394192	T	C	0.0377	0.0089	2.049e-05
chr10	67898474	67898475	rs7913205	A	G	0.0376	0.0088	2.126e-05
chr10	67899385	67899386	rs4745887	A	G	-0.037	0.0088	2.914e-05
chr10	67907241	67907242	rs10996932	C	G	0.037	0.0088	2.818e-05
chr10	67907573	67907574	rs10822732	T	C	-0.0369	0.0088	2.909e-05
chr10	67909573	67909574	rs1462821	A	T	0.0377	0.0088	2.053e-05
chr10	67909683	67909684	rs1462820	A	C	-0.0376	0.0088	2.179e-05
chr10	67914345	67914346	rs7905595	A	G	0.037	0.0088	2.742e-05
chr10	67918277	67918278	rs2126596	A	G	-0.0375	0.0088	2.104e-05
chr10	67925324	67925325	rs1462817	T	C	0.0375	0.0089	2.619e-05
chr10	67925850	67925851	rs7075387	T	C	-0.0374	0.0089	2.773e-05
chr10	67926095	67926096	rs10996944	A	G	0.0377	0.0089	2.436e-05
chr10	67930797	67930798	rs10740224	A	G	0.0329	0.008	3.659e-05
chr10	67935939	67935940	rs11817489	T	C	0.0361	0.009	6.272e-05
chr10	67937565	67937566	rs7475245	T	C	-0.036	0.0089	5.559e-05
chr10	67939492	67939493	rs6480143	T	C	-0.0366	0.0089	4.06e-05
chr10	67969845	67969846	rs4745889	T	C	-0.0313	0.0075	2.989e-05
chr10	67986723	67986724	rs75604288	C	G	0.0912	0.0232	8.469e-05
chr10	69251616	69251617	rs10458635	C	G	0.0447	0.0106	2.556e-05
chr10	69264465	69264466	rs10823050	T	C	-0.0451	0.0105	1.679e-05
chr10	69264597	69264598	rs10823051	C	G	0.0436	0.0106	3.7e-05
chr10	69264754	69264755	rs10823052	T	C	-0.0441	0.0106	2.999e-05
chr10	69264839	69264840	rs6480262	T	C	-0.0407	0.0103	8.387e-05
chr10	69272928	69272929	rs10997687	T	C	-0.045	0.0105	1.806e-05
chr10	69279511	69279512	rs2394410	C	G	-0.0434	0.0105	3.692e-05
chr10	69281585	69281586	rs10997691	A	C	-0.0426	0.0105	4.656e-05
chr10	69286361	69286362	rs10823057	T	C	-0.0424	0.0105	4.897e-05
chr10	69287799	69287800	rs10997694	A	C	0.0444	0.0107	3.368e-05
chr10	69298375	69298376	rs78674029	A	G	-0.043	0.0105	3.96e-05
chr10	69298483	69298484	rs80255656	A	C	0.0428	0.0105	4.285e-05
chr10	69305990	69305991	rs77154340	A	G	-0.0432	0.0105	4.027e-05
chr10	69306551	69306552	rs12220972	T	C	0.0433	0.0105	3.83e-05
chr10	69309682	69309683	rs10823061	A	T	0.0426	0.0105	4.593e-05
chr10	69316478	69316479	rs10997712	A	G	0.0425	0.0105	5.502e-05
chr10	69317563	69317564	rs16924636	T	C	0.0435	0.0105	3.656e-05
chr10	69318368	69318369	rs61139917	T	C	-0.0426	0.0106	5.427e-05
chr10	69319256	69319257	rs10997714	A	T	-0.0475	0.0108	1.013e-05
chr10	69319426	69319427	rs10997715	T	C	-0.0445	0.0106	2.883e-05
chr10	69327664	69327665	rs58133546	T	C	-0.0424	0.0105	5.451e-05
chr10	69328113	69328114	rs10997725	T	C	-0.0433	0.0105	4.068e-05
chr10	69329472	69329473	rs10997727	A	G	0.0437	0.0106	3.692e-05
chr10	69330352	69330353	rs10997728	T	C	-0.0449	0.0105	1.922e-05
chr10	69334167	69334168	rs28392936	T	C	0.0445	0.0107	3.255e-05
chr10	69334199	69334200	rs7895297	A	G	0.0448	0.0107	2.989e-05
chr10	69347059	69347060	rs10997737	A	G	0.0437	0.0107	4.107e-05
chr10	69352922	69352923	rs7086245	T	G	0.0438	0.0107	4.103e-05
chr10	69356254	69356255	rs2133697	T	G	0.0441	0.0107	3.634e-05
chr10	69356700	69356701	rs2394406	T	C	0.043	0.0106	5.178e-05
chr10	69590765	69590766	rs10823089	T	C	-0.0582	0.0132	1.038e-05
chr10	69594384	69594385	rs2025161	A	G	0.0573	0.0126	5.398e-06
chr10	69597786	69597787	rs2273771	A	G	0.0567	0.0127	7.783e-06
chr10	69614737	69614738	rs12360521	A	G	-0.056	0.0128	1.257e-05
chr10	69621695	69621696	rs16924913	T	C	0.0559	0.0127	1.028e-05
chr10	69623984	69623985	rs12049646	T	C	-0.0564	0.0127	8.624e-06
chr10	69628825	69628826	rs10823095	A	C	0.0554	0.0128	1.579e-05
chr10	69632939	69632940	rs7092564	A	G	0.0537	0.0124	1.405e-05
chr10	69635204	69635205	rs10509291	A	T	0.0554	0.0127	1.224e-05
chr10	69643959	69643960	rs3740051	A	G	-0.0555	0.013	1.867e-05
chr10	69644335	69644336	rs3740053	A	G	-0.0552	0.0128	1.532e-05
chr10	69647605	69647606	rs737477	A	C	-0.0547	0.0127	1.685e-05
chr10	69649220	69649221	rs2236319	A	G	-0.0542	0.0127	1.99e-05
chr10	69652738	69652739	rs10997863	A	G	0.0547	0.0127	1.687e-05
chr10	69653204	69653205	rs10823104	T	C	0.0547	0.0127	1.682e-05
chr10	69659597	69659598	rs34097879	T	C	0.0545	0.0127	1.795e-05
chr10	69660494	69660495	rs10823108	A	G	0.0543	0.0127	1.948e-05
chr10	69664881	69664882	rs7096385	T	C	0.0539	0.0124	1.515e-05
chr10	69666598	69666599	rs2273773	T	C	-0.0545	0.0127	1.831e-05
chr10	69666901	69666902	rs3818292	A	G	-0.0542	0.0127	1.991e-05
chr10	69666945	69666946	rs10823109	T	G	-0.0544	0.0127	1.832e-05
chr10	69670816	69670817	rs10823112	A	G	-0.0545	0.0127	1.813e-05
chr10	69683445	69683446	rs10823116	A	G	-0.0577	0.0126	4.601e-06
chr10	69696995	69696996	rs10997881	T	C	-0.058	0.0126	4.171e-06
chr10	69702375	69702376	rs4746722	T	G	-0.0586	0.0126	3.409e-06
chr10	69703647	69703648	rs76408389	A	C	0.0585	0.0124	2.567e-06
chr10	69705134	69705135	rs7478614	A	G	-0.0585	0.0124	2.577e-06
chr10	69705727	69705728	rs4746723	A	T	0.0586	0.0124	2.48e-06
chr10	69707692	69707693	rs12218640	T	C	0.0575	0.0124	3.42e-06
chr10	69715133	69715134	rs2039700	T	C	0.0587	0.0124	2.401e-06
chr10	69726697	69726698	rs10430469	T	C	-0.0591	0.0125	2.184e-06
chr10	69726698	69726699	rs10430470	A	G	0.0589	0.0125	2.381e-06
chr10	69729895	69729896	rs10997893	T	C	-0.0573	0.0123	3.377e-06
chr10	69736308	69736309	rs10997895	A	G	-0.0575	0.0125	4.482e-06
chr10	69739625	69739626	rs11527388	T	C	-0.0571	0.0125	5.152e-06
chr10	69746477	69746478	rs7903659	T	G	-0.0567	0.0123	3.875e-06
chr10	69764589	69764590	rs10823124	A	C	0.0588	0.0126	3.017e-06
chr10	69765900	69765901	rs9633583	A	T	-0.0577	0.0125	4.173e-06
chr10	69767223	69767224	rs10997903	T	C	-0.0586	0.0126	3.539e-06
chr10	69781143	69781144	rs10997907	A	G	-0.0576	0.0125	4.07e-06
chr10	69781290	69781291	rs11527389	A	G	0.0572	0.0123	3.224e-06
chr10	69793644	69793645	rs3740055	T	C	0.0585	0.0126	3.395e-06
chr10	69813120	69813121	rs10823126	A	G	0.0584	0.0124	2.333e-06
chr10	69816948	69816949	rs6480302	T	C	-0.0583	0.0121	1.571e-06
chr10	69818796	69818797	rs10997920	T	C	-0.058	0.0123	2.6e-06
chr10	69820909	69820910	rs4746727	T	C	-0.0581	0.0124	2.658e-06
chr10	69821400	69821401	rs10823127	C	G	-0.0577	0.0123	2.945e-06
chr10	69826243	69826244	rs75616741	A	G	-0.0576	0.0124	3.334e-06
chr10	69829643	69829644	rs10997925	T	C	-0.0571	0.0128	7.812e-06
chr10	69834455	69834456	rs1490008	A	G	-0.0556	0.0125	8.86e-06
chr10	69836048	69836049	rs12220297	A	G	-0.0565	0.0122	3.429e-06
chr10	69837363	69837364	rs10997927	A	T	0.0568	0.0123	3.676e-06
chr10	69837580	69837581	rs1415811	T	G	-0.0573	0.0122	2.491e-06
chr10	69837967	69837968	rs1415810	T	G	-0.0575	0.0122	2.278e-06
chr10	69838408	69838409	rs77994455	A	G	0.0575	0.0124	3.555e-06
chr10	69841473	69841474	rs10997928	T	C	-0.0574	0.0124	3.765e-06
chr10	69841718	69841719	rs10997929	T	C	0.0579	0.0125	3.621e-06
chr10	69848937	69848938	rs10740282	T	C	0.0489	0.0125	8.873e-05
chr10	69850466	69850467	rs8181450	T	C	0.0572	0.0123	3.332e-06
chr10	69851476	69851477	rs10997930	A	G	0.0566	0.0125	5.601e-06
chr10	69855363	69855364	rs10823136	T	C	-0.0518	0.0126	3.917e-05
chr10	72744630	72744631	rs756322	T	C	-0.0516	0.0115	7.497e-06
chr10	74822608	74822609	rs61009346	A	G	-0.0542	0.0139	9.944e-05
chr10	74850986	74850987	rs79763548	C	G	-0.054	0.0139	9.787e-05
chr10	74851999	74852000	rs79646121	A	G	0.054	0.0139	9.899e-05
chr10	74853320	74853321	rs7915269	A	G	-0.0553	0.0139	7.28e-05
chr10	74856576	74856577	rs28384495	C	G	0.0542	0.0139	9.774e-05
chr10	74882967	74882968	rs2394918	A	T	0.0549	0.0139	7.494e-05
chr10	74890321	74890322	rs16930362	T	G	0.0547	0.0139	8.014e-05
chr10	74894796	74894797	rs41280382	A	G	0.0548	0.0139	7.622e-05
chr10	74901265	74901266	rs12569788	T	G	-0.0559	0.014	6.595e-05
chr10	74924054	74924055	rs111774591	A	G	-0.0568	0.0138	4.105e-05
chr10	74931982	74931983	rs16930384	C	G	-0.0565	0.0138	4.517e-05
chr10	74936893	74936894	rs112745577	T	C	-0.0531	0.0133	6.399e-05
chr10	74947463	74947464	rs113581658	T	G	-0.096	0.0232	3.55e-05
chr10	74950306	74950307	rs74866897	A	G	-0.0562	0.0139	4.929e-05
chr10	74950538	74950539	rs75325816	A	C	0.0562	0.0139	4.939e-05
chr10	74953040	74953041	rs58118007	A	T	-0.0563	0.0139	4.913e-05
chr10	74953412	74953413	rs77363306	C	G	0.0565	0.0139	4.651e-05
chr10	74963202	74963203	rs76523970	A	G	0.1013	0.0232	1.239e-05
chr10	74968564	74968565	rs3736519	A	C	0.056	0.0139	5.34e-05
chr10	74975172	74975173	rs75853454	A	G	-0.0554	0.0139	6.371e-05
chr10	74979163	74979164	rs75035163	A	G	-0.1043	0.0233	7.54e-06
chr10	74992614	74992615	rs2292948	T	C	0.0562	0.0139	5.122e-05
chr10	75000225	75000226	rs7086358	T	C	-0.0839	0.0163	2.573e-07
chr10	75000739	75000740	rs12573841	A	G	-0.088	0.0176	5.633e-07
chr10	75001995	75001996	rs16915029	T	C	0.0554	0.0139	6.53e-05
chr10	75005183	75005184	rs77579177	A	G	-0.0594	0.015	7.686e-05
chr10	75007939	75007940	rs41299242	T	C	0.0557	0.0139	5.959e-05
chr10	75012122	75012123	rs2271908	A	G	0.0559	0.0139	5.69e-05
chr10	75046929	75046930	rs60164048	T	G	-0.0555	0.0139	6.227e-05
chr10	75048826	75048827	rs12573407	A	G	-0.0553	0.0139	6.623e-05
chr10	75049446	75049447	rs77803510	C	G	-0.0549	0.0139	7.585e-05
chr10	75052076	75052077	rs16930505	T	C	0.0551	0.0139	7.067e-05
chr10	75062988	75062989	rs57720729	T	C	0.055	0.0139	7.203e-05
chr10	75064071	75064072	rs111828697	C	G	0.1031	0.0255	5.447e-05
chr10	75064411	75064412	rs57404619	T	G	0.0552	0.0139	7.019e-05
chr10	75079331	75079332	rs12570380	T	C	-0.0556	0.0139	6.123e-05
chr10	75093584	75093585	rs80144800	T	C	0.0563	0.0139	4.967e-05
chr10	75102519	75102520	rs79706970	A	G	0.0562	0.0139	5.185e-05
chr10	75115909	75115910	rs12572595	T	C	-0.0555	0.0139	6.387e-05
chr10	75131545	75131546	rs7090105	T	C	-0.0415	0.009	4.022e-06
chr10	75132082	75132083	rs112574170	A	G	-0.0548	0.0139	8.028e-05
chr10	75132286	75132287	rs111802381	A	G	-0.0797	0.0198	5.906e-05
chr10	75142791	75142792	rs76521614	C	G	0.0551	0.0139	7.055e-05
chr10	75160439	75160440	rs74739037	T	C	-0.0551	0.0139	7.245e-05
chr10	75167024	75167025	rs58942053	A	G	-0.0555	0.0139	6.591e-05
chr10	75167646	75167647	rs16930573	A	C	-0.0559	0.0139	5.704e-05
chr10	75168616	75168617	rs74738962	A	G	-0.0555	0.0139	6.503e-05
chr10	75174920	75174921	rs12571847	A	T	-0.056	0.0139	5.528e-05
chr10	75175016	75175017	rs12570678	T	G	-0.0561	0.0139	5.49e-05
chr10	75175075	75175076	rs12570685	T	G	-0.056	0.0139	5.544e-05
chr10	75180040	75180041	rs79393665	A	G	0.0581	0.014	3.283e-05
chr10	75191860	75191861	rs112074829	A	G	-0.1021	0.0249	4.072e-05
chr10	75197051	75197052	rs12644	T	C	-0.056	0.0114	9.146e-07
chr10	75203308	75203309	rs77267541	C	G	-0.0562	0.0139	5.264e-05
chr10	75208955	75208956	rs12571454	T	C	0.0563	0.0139	4.938e-05
chr10	75213516	75213517	rs16930627	T	C	0.0562	0.0139	5.209e-05
chr10	75221513	75221514	rs75309334	T	C	-0.0561	0.0139	5.322e-05
chr10	75227789	75227790	rs16930644	T	G	0.0565	0.0139	4.866e-05
chr10	75234194	75234195	rs117010265	A	T	-0.0585	0.0138	2.128e-05
chr10	75240933	75240934	rs76643139	T	C	0.0576	0.014	4.101e-05
chr10	75245252	75245253	rs12569942	A	G	0.056	0.0139	5.676e-05
chr10	75246115	75246116	rs113228884	A	G	-0.0541	0.0139	9.921e-05
chr10	75260183	75260184	rs3793663	T	C	0.0542	0.0138	9.085e-05
chr10	75262041	75262042	rs76819888	T	C	-0.1037	0.0234	9.084e-06
chr10	75265602	75265603	rs11000695	T	C	-0.056	0.0116	1.418e-06
chr10	75268608	75268609	rs112911686	A	T	-0.0542	0.0138	8.963e-05
chr10	75269597	75269598	rs75516278	T	C	-0.0543	0.0138	8.807e-05
chr10	75273155	75273156	rs111818162	A	G	-0.0539	0.0138	9.735e-05
chr10	75273503	75273504	rs78826284	T	C	0.1038	0.0232	7.702e-06
chr10	75281572	75281573	rs112346369	T	C	0.0543	0.0138	8.72e-05
chr10	75288294	75288295	rs113623919	A	G	-0.0542	0.0138	9.005e-05
chr10	75289244	75289245	rs78581136	C	G	-0.0545	0.0138	8.247e-05
chr10	75313232	75313233	rs1880701	A	G	-0.0541	0.0139	9.648e-05
chr10	75313885	75313886	rs59958877	T	C	-0.0541	0.0139	9.722e-05
chr10	75366568	75366569	rs4746137	T	C	0.041	0.0098	2.967e-05
chr10	75394715	75394716	rs3781217	T	C	-0.0634	0.0117	6.121e-08
chr10	75394776	75394777	rs3781218	A	G	0.0633	0.0117	6.271e-08
chr10	75395108	75395109	rs73272395	T	G	-0.0638	0.0117	4.802e-08
chr10	75396299	75396300	rs10824025	T	C	0.0698	0.0121	7.226e-09
chr10	75398464	75398465	rs13376914	T	G	0.0663	0.0118	1.771e-08
chr10	75400063	75400064	rs3781219	A	G	-0.0677	0.0117	8.316e-09
chr10	75400405	75400406	rs11000726	A	T	0.0706	0.0117	1.426e-09
chr10	75402631	75402632	rs11000727	A	G	0.0722	0.0119	1.421e-09
chr10	75402788	75402789	rs4745718	T	C	0.062	0.0122	3.849e-07
chr10	75404300	75404301	rs11000728	C	G	0.1028	0.0103	1.307e-23
chr10	75405635	75405636	rs41280404	T	G	0.1022	0.0102	1.032e-23
chr10	75406141	75406142	rs3740293	A	C	0.1	0.0101	3.008e-23
chr10	75406912	75406913	rs34163229	T	G	-0.1022	0.0102	8.222e-24
chr10	75407290	75407291	rs3812629	A	G	-0.1025	0.0102	1.305e-23
chr10	75407649	75407650	rs4746139	A	C	0.1034	0.0102	3.792e-24
chr10	75409877	75409878	rs2177843	T	C	-0.1018	0.0101	4.904e-24
chr10	75409967	75409968	rs9664184	T	C	-0.0558	0.0076	2.568e-13
chr10	75409992	75409993	rs9664186	T	C	-0.0547	0.0077	1.06e-12
chr10	75410052	75410053	rs12247028	A	G	0.0578	0.0079	2.318e-13
chr10	75414344	75414345	rs60212594	C	G	-0.1097	0.0102	6.482e-27
chr10	75415677	75415678	rs60632610	T	C	-0.1093	0.0102	1.037e-26
chr10	75416789	75416790	rs12570126	A	G	0.0921	0.0095	4.76e-22
chr10	75417249	75417250	rs4746140	C	G	-0.0935	0.0096	1.3e-22
chr10	75419663	75419664	rs11000734	T	G	0.0924	0.0097	1.448e-21
chr10	75420114	75420115	rs6480708	A	C	-0.0932	0.0095	1.594e-22
chr10	75420180	75420181	rs7915134	T	C	-0.1091	0.0102	6.655e-27
chr10	75420570	75420571	rs7900932	T	C	0.1033	0.0101	1.217e-24
chr10	75421208	75421209	rs10824026	A	G	0.0933	0.0096	1.52e-22
chr10	75421446	75421447	rs7394152	T	C	-0.1035	0.0101	8.808e-25
chr10	75421580	75421581	rs7394178	A	G	-0.1034	0.0101	8.326e-25
chr10	75421648	75421649	rs7394190	A	G	-0.0908	0.0095	1.057e-21
chr10	75422314	75422315	rs78249997	T	C	-0.1095	0.0102	1.084e-26
chr10	75428296	75428297	rs148321568	A	T	0.1114	0.0104	8.331e-27
chr10	75431675	75431676	rs11000743	T	G	-0.053	0.0077	6.215e-12
chr10	75447582	75447583	rs147790633	T	C	0.1071	0.0104	5.54e-25
chr10	75449789	75449790	rs76443711	C	G	-0.1075	0.0104	6.195e-25
chr10	75450901	75450902	rs138055607	C	G	0.1049	0.0104	8.582e-24
chr10	75461187	75461188	rs11000746	T	C	-0.052	0.0076	1.006e-11
chr10	75462510	75462511	rs76192127	T	C	0.1075	0.0105	1.119e-24
chr10	75464853	75464854	rs10824028	A	T	0.052	0.0077	1.13e-11
chr10	75469648	75469649	rs10128205	C	G	-0.0433	0.0075	6.153e-09
chr10	75470045	75470046	rs10128354	T	C	-0.0432	0.0075	7.661e-09
chr10	75470355	75470356	rs11000752	T	G	0.1033	0.0105	1.036e-22
chr10	75471750	75471751	rs10762557	T	C	-0.0446	0.0074	1.949e-09
chr10	75472218	75472219	rs11000755	A	G	0.0451	0.0074	1.095e-09
chr10	75473052	75473053	rs150352103	A	G	0.0442	0.0075	2.874e-09
chr10	75478159	75478160	rs2894040	A	C	-0.0452	0.0074	8.615e-10
chr10	75478824	75478825	rs2127365	A	G	-0.0451	0.0074	9.491e-10
chr10	75479125	75479126	rs6480709	T	C	-0.0431	0.0074	6.24e-09
chr10	75483331	75483332	rs3933085	T	C	0.0434	0.0074	5.133e-09
chr10	75483366	75483367	rs3849967	T	C	0.0448	0.0074	1.23e-09
chr10	75484004	75484005	rs7909544	C	G	0.0437	0.0074	3.84e-09
chr10	75484186	75484187	rs7909802	C	G	0.0446	0.0074	1.45e-09
chr10	75485321	75485322	rs12766737	A	T	0.0432	0.0075	6.952e-09
chr10	75486453	75486454	rs10762559	C	G	0.0434	0.0074	4.842e-09
chr10	75486815	75486816	rs11000757	T	C	-0.0444	0.0074	1.719e-09
chr10	75487081	75487082	rs7099599	T	C	-0.1006	0.0105	8.131e-22
chr10	75487498	75487499	rs7923045	A	T	-0.0446	0.0074	1.358e-09
chr10	75489721	75489722	rs28736827	T	C	0.0448	0.0074	1.181e-09
chr10	75489843	75489844	rs28553894	A	C	0.042	0.0075	2.261e-08
chr10	75489844	75489845	rs28718766	A	C	0.042	0.0075	2.204e-08
chr10	75490217	75490218	rs11814282	T	C	-0.0444	0.0074	1.628e-09
chr10	75493610	75493611	rs11000758	A	T	-0.0449	0.0074	1.057e-09
chr10	75493726	75493727	rs11000759	A	G	0.0437	0.0074	3.598e-09
chr10	75493734	75493735	rs11000760	A	G	0.0452	0.0074	8.647e-10
chr10	75494450	75494451	rs12264025	A	G	-0.0444	0.0074	1.539e-09
chr10	75495405	75495406	rs10762560	T	G	-0.0448	0.0074	1.101e-09
chr10	75495956	75495957	rs12253408	T	G	0.0444	0.0074	1.603e-09
chr10	75496130	75496131	rs12253482	A	G	0.0426	0.0074	9.128e-09
chr10	75496161	75496162	rs12253429	C	G	-0.0445	0.0074	1.46e-09
chr10	75497515	75497516	rs7072988	T	C	-0.0449	0.0074	1.067e-09
chr10	75503692	75503693	rs7076585	T	C	-0.0436	0.0074	3.896e-09
chr10	75504029	75504030	rs7080579	A	T	0.0448	0.0073	1.089e-09
chr10	75504512	75504513	rs12573448	T	G	0.1025	0.0106	2.964e-22
chr10	75504513	75504514	rs12572278	A	C	-0.1018	0.0106	8.704e-22
chr10	75506674	75506675	rs2306325	T	C	0.1017	0.0104	9.492e-23
chr10	75506864	75506865	rs11000764	A	G	0.1019	0.0104	8.288e-23
chr10	75509273	75509274	rs10824031	T	C	0.0424	0.0074	9.891e-09
chr10	75512797	75512798	rs7076525	T	C	0.0423	0.0074	1.044e-08
chr10	75512952	75512953	rs11000766	T	C	-0.0993	0.0105	2.218e-21
chr10	75514465	75514466	rs78985317	T	C	-0.0995	0.0105	3.953e-21
chr10	75516626	75516627	rs11000767	T	G	0.0427	0.0074	8.746e-09
chr10	75517249	75517250	rs78845904	A	C	-0.0996	0.0105	1.772e-21
chr10	75517987	75517988	rs4746145	T	C	0.0994	0.0105	2.03e-21
chr10	75522404	75522405	rs3781216	A	G	-0.0994	0.0105	1.955e-21
chr10	75524021	75524022	rs60809795	A	G	-0.0994	0.0105	2.119e-21
chr10	75524458	75524459	rs11000771	T	G	0.094	0.0104	1.159e-19
chr10	75524802	75524803	rs10762563	A	C	0.043	0.0074	6.187e-09
chr10	75525407	75525408	rs112950248	A	G	0.0978	0.0215	5.24e-06
chr10	75527197	75527198	rs4746146	T	C	-0.0995	0.0105	1.856e-21
chr10	75527708	75527709	rs4746147	A	G	0.0986	0.0105	3.885e-21
chr10	75528130	75528131	rs10824032	A	G	0.0432	0.0074	5.139e-09
chr10	75530013	75530014	rs3088070	T	C	-0.0996	0.0105	1.715e-21
chr10	75530962	75530963	rs11541237	T	C	-0.0995	0.0105	1.814e-21
chr10	75533988	75533989	rs11000772	T	G	0.0996	0.0105	1.642e-21
chr10	75534115	75534116	rs11000773	T	G	-0.0996	0.0105	1.618e-21
chr10	75535970	75535971	rs76033784	A	G	0.0997	0.0105	1.445e-21
chr10	75539010	75539011	rs11000775	T	C	0.1007	0.0104	4.66e-22
chr10	75539598	75539599	rs78790589	A	G	-0.0998	0.0105	3.062e-21
chr10	75539812	75539813	rs4082339	T	C	0.0994	0.0105	2.448e-21
chr10	75545063	75545064	rs11000777	C	G	-0.1002	0.0105	1.026e-21
chr10	75545117	75545118	rs79936644	T	C	-0.1003	0.0105	9.873e-22
chr10	75549916	75549917	rs2292307	A	C	-0.1003	0.0106	1.894e-21
chr10	75554541	75554542	rs7908825	C	G	-0.0434	0.0074	4.505e-09
chr10	75559077	75559078	rs11000780	A	G	-0.1	0.0105	2.601e-21
chr10	75561582	75561583	rs16930909	T	C	0.0995	0.0105	1.863e-21
chr10	75562108	75562109	rs2075641	A	G	-0.1003	0.0105	1.564e-21
chr10	75562161	75562162	rs13013	A	C	0.043	0.0074	6.246e-09
chr10	75565935	75565936	rs4746150	A	G	0.097	0.0113	1.015e-17
chr10	75566829	75566830	rs4114992	A	G	0.099	0.0104	2.466e-21
chr10	75570868	75570869	rs12775558	A	G	0.0423	0.0074	1.264e-08
chr10	75573778	75573779	rs2306327	A	T	0.1015	0.0105	4.768e-22
chr10	75574079	75574080	rs1057410	A	G	-0.1023	0.0105	2.057e-22
chr10	75576366	75576367	rs12262649	T	C	0.0433	0.0074	5.486e-09
chr10	75576374	75576375	rs12262650	A	C	0.0443	0.0074	2.221e-09
chr10	75576405	75576406	rs12220394	C	G	-0.1005	0.0105	9.217e-22
chr10	75576483	75576484	rs12217245	T	C	0.0999	0.0105	1.459e-21
chr10	75577843	75577844	rs7080350	A	G	0.0434	0.0074	5e-09
chr10	75578720	75578721	rs4746151	T	G	-0.101	0.0105	6.741e-22
chr10	75578948	75578949	rs3843939	T	C	0.1009	0.0105	7.523e-22
chr10	75579510	75579511	rs2306328	T	C	0.0442	0.0074	2.367e-09
chr10	75580042	75580043	rs7098444	T	C	0.0444	0.0074	2.039e-09
chr10	75583034	75583035	rs59693993	T	C	-0.1004	0.0104	4.168e-22
chr10	75585307	75585308	rs2242254	A	G	-0.0925	0.0102	1.265e-19
chr10	75588878	75588879	rs10824037	A	G	-0.0649	0.0091	1.102e-12
chr10	75589493	75589494	rs56756262	A	G	0.0759	0.0109	2.933e-12
chr10	75592662	75592663	rs10458656	A	G	0.0655	0.0091	6.866e-13
chr10	75594050	75594051	rs2633310	T	G	-0.0356	0.0073	1.179e-06
chr10	75594302	75594303	rs3812635	T	G	0.0662	0.0091	3.192e-13
chr10	75594486	75594487	rs3812634	T	C	-0.066	0.0091	4.3e-13
chr10	75596014	75596015	rs10509346	A	G	-0.0663	0.0091	3.064e-13
chr10	75597289	75597290	rs2242255	A	T	-0.0662	0.0091	3.271e-13
chr10	75598099	75598100	rs2633311	T	C	-0.0364	0.0073	6.368e-07
chr10	75598282	75598283	rs4746153	C	G	-0.0658	0.0091	4.479e-13
chr10	75599127	75599128	rs2675662	A	G	0.0355	0.0073	1.2e-06
chr10	75600016	75600017	rs12573092	A	G	0.0654	0.0091	5.54e-13
chr10	75600651	75600652	rs12572101	T	C	0.0651	0.0091	7.172e-13
chr10	75601414	75601415	rs17630952	A	T	-0.0644	0.009	7.084e-13
chr10	75601596	75601597	rs2459446	T	C	-0.0359	0.0073	8.257e-07
chr10	75601688	75601689	rs2254266	T	C	0.0643	0.009	7.509e-13
chr10	75602500	75602501	rs17631000	A	G	0.0639	0.009	1.417e-12
chr10	75603338	75603339	rs4745723	T	C	0.0643	0.009	7.99e-13
chr10	75604972	75604973	rs12221230	T	C	0.0641	0.009	1.222e-12
chr10	75605350	75605351	rs12217834	A	G	0.0665	0.0093	6.664e-13
chr10	75605420	75605421	rs58125091	A	T	0.0632	0.009	1.946e-12
chr10	75605492	75605493	rs57771499	T	C	0.0641	0.009	1.196e-12
chr10	75612881	75612882	rs2250140	T	C	-0.0364	0.0073	5.549e-07
chr10	75617344	75617345	rs2664280	A	T	-0.0358	0.0073	8.462e-07
chr10	75620757	75620758	rs2664282	T	C	-0.0355	0.0073	1.048e-06
chr10	75625558	75625559	rs17631059	C	G	-0.0639	0.009	1.58e-12
chr10	75628224	75628225	rs11000797	A	G	0.064	0.0091	1.772e-12
chr10	75629396	75629397	rs4746154	A	G	-0.0639	0.0091	1.981e-12
[truncated: 28,942 more rows]
