# Supplementary material for: Identification of atrial fibrillation associated genes and functional non-coding variants
Source: Nat Commun. 2019 Oct 18;10:4755. doi: 10.1038/s41467-019-12721-5 (PMC6802215; doi:10.1038/s41467-019-12721-5)
Supplement: Supplementary file 13 — Supplementary Data 9 [file 41467_2019_12721_MOESM13_ESM.xlsx]

## Sheet: subthresh SNPs in VR
Supplementary Data 9: Subthreshold SNPs in variant regions
chr1	SNP_start	SNP_end	SNP	Pmeta	RR	95%_CI	alleles	RAF	VR_chr	VR_start	VR_end	VR#
chr1	10161265	10161266	rs189262553	2.14e-10	-0.4343	0.0684	A	G	chr1	10161265	10167425	1
chr1	10789634	10789635	rs166913	4.18e-08	-0.0412	0.0075	T	C	chr1	10789634	10801585	2
chr1	10789697	10789698	rs284279	8.66e-08	0.0403	0.0075	T	C	chr1	10789634	10801585	2
chr1	10790536	10790537	rs284278	1.55e-06	0.0365	0.0076	A	G	chr1	10789634	10801585	2
chr1	10790797	10790798	rs284277	9.43e-08	-0.0401	0.0075	A	C	chr1	10789634	10801585	2
chr1	10798489	10798490	rs34071855	4.24e-07	-0.0385	0.0076	C	G	chr1	10789634	10801585	2
chr1	10796547	10796548	rs17035646	7.88e-09	0.0433	0.0075	A	G	chr1	10789634	10801585	2
chr1	10796866	10796867	rs880315	5.04e-09	-0.0437	0.0075	T	C	chr1	10789634	10801585	2
chr1	10798552	10798553	rs682178	4.66e-07	-0.0386	0.0077	T	C	chr1	10789634	10801585	2
chr1	10799577	10799578	rs12046278	9.57e-08	-0.0408	0.0076	T	C	chr1	10789634	10801585	2
chr1	10800598	10800599	rs492945	1.33e-05	-0.0336	0.0077	A	G	chr1	10789634	10801585	2
chr1	10800737	10800738	rs6700479	4.4e-08	0.0558	0.0102	T	C	chr1	10789634	10801585	2
chr1	10800746	10800747	rs6700483	2.33e-08	0.0574	0.0103	T	C	chr1	10789634	10801585	2
chr1	50814474	50814475	rs78256308	1.09e-07	-0.1492	0.0281	T	G	chr1	50814474	51992305	3
chr1	50826183	50826184	rs111286126	1.01e-06	0.0942	0.0193	T	C	chr1	50814474	51992305	3
chr1	50825729	50825730	rs6667372	2.14e-06	0.0912	0.0192	A	C	chr1	50814474	51992305	3
chr1	50830632	50830633	rs112897553	3.45e-06	0.0879	0.0189	T	C	chr1	50814474	51992305	3
chr1	50832577	50832578	rs72688601	2.18e-06	0.0908	0.0192	A	G	chr1	50814474	51992305	3
chr1	50840676	50840677	rs76166750	1.48e-06	0.0896	0.0186	A	G	chr1	50814474	51992305	3
chr1	50849220	50849221	rs72690417	3.25e-07	0.0967	0.0189	T	G	chr1	50814474	51992305	3
chr1	50840758	50840759	rs115486817	7.73e-07	-0.0931	0.0188	A	G	chr1	50814474	51992305	3
chr1	50843743	50843744	rs72690410	1.32e-06	-0.091	0.0188	T	C	chr1	50814474	51992305	3
chr1	50851878	50851879	rs72690420	6e-07	-0.0939	0.0188	T	C	chr1	50814474	51992305	3
chr1	50873429	50873430	rs72690453	1.21e-07	0.1609	0.0304	T	C	chr1	50814474	51992305	3
chr1	50892870	50892871	rs7533757	1.26e-07	0.1631	0.0309	A	G	chr1	50814474	51992305	3
chr1	50916964	50916965	rs72690462	1.13e-07	-0.1608	0.0303	T	G	chr1	50814474	51992305	3
chr1	50903049	50903050	rs75450729	1.06e-07	0.1616	0.0304	T	C	chr1	50814474	51992305	3
chr1	50923943	50923944	rs72690464	1.12e-09	-0.1375	0.0226	T	G	chr1	50814474	51992305	3
chr1	50975227	50975228	rs116626164	6.34e-08	0.1621	0.03	A	T	chr1	50814474	51992305	3
chr1	50991452	50991453	rs56202902	8.62e-07	-0.1523	0.0309	T	C	chr1	50814474	51992305	3
chr1	51026402	51026403	rs77637678	8.71e-09	0.1276	0.0222	A	G	chr1	50814474	51992305	3
chr1	51067819	51067820	rs72690473	3.06e-09	0.1302	0.022	A	G	chr1	50814474	51992305	3
chr1	51078223	51078224	rs74738164	2.39e-08	0.1666	0.0299	A	G	chr1	50814474	51992305	3
chr1	51096081	51096082	rs72690478	1.93e-09	-0.1311	0.0218	A	G	chr1	50814474	51992305	3
chr1	51131886	51131887	rs7543414	2.25e-09	0.1306	0.0218	A	G	chr1	50814474	51992305	3
chr1	51348794	51348795	rs72692208	1.32e-09	0.1726	0.0285	A	C	chr1	50814474	51992305	3
chr1	51213834	51213835	rs72690484	1.24e-08	-0.1701	0.0299	A	G	chr1	50814474	51992305	3
chr1	51214486	51214487	rs72690485	1.88e-09	-0.1714	0.0285	A	G	chr1	50814474	51992305	3
chr1	51220017	51220018	rs72690486	1.66e-09	-0.1723	0.0286	T	G	chr1	50814474	51992305	3
chr1	51247120	51247121	rs72690488	2.31e-09	0.1701	0.0285	T	C	chr1	50814474	51992305	3
chr1	51251402	51251403	rs72690490	2.36e-09	-0.17	0.0285	T	C	chr1	50814474	51992305	3
chr1	51268190	51268191	rs72690494	2.44e-09	-0.1699	0.0285	A	G	chr1	50814474	51992305	3
chr1	51259092	51259093	rs72690492	2.58e-09	-0.1697	0.0285	T	C	chr1	50814474	51992305	3
chr1	51275667	51275668	rs148388865	1.92e-09	0.1712	0.0285	T	C	chr1	50814474	51992305	3
chr1	51317039	51317040	rs72690501	9.95e-10	0.1729	0.0283	A	C	chr1	50814474	51992305	3
chr1	51322205	51322206	rs79948214	1.86e-09	-0.1711	0.0285	A	G	chr1	50814474	51992305	3
chr1	51332374	51332375	rs72692203	1.32e-09	-0.1728	0.0285	A	T	chr1	50814474	51992305	3
chr1	51348604	51348605	rs72692207	1.77e-08	0.1662	0.0295	T	C	chr1	50814474	51992305	3
chr1	51341666	51341667	rs7545860	1.76e-09	-0.1712	0.0285	A	G	chr1	50814474	51992305	3
chr1	51346055	51346056	rs72692206	1.84e-09	-0.171	0.0285	T	C	chr1	50814474	51992305	3
chr1	51349663	51349664	rs149288352	1.16e-08	0.1697	0.0297	A	G	chr1	50814474	51992305	3
chr1	51358668	51358669	rs55855890	1.75e-09	-0.1712	0.0284	A	T	chr1	50814474	51992305	3
chr1	51490709	51490710	rs116760613	4.44e-09	0.1661	0.0283	A	G	chr1	50814474	51992305	3
chr1	51474022	51474023	rs142574398	1.79e-09	-0.1707	0.0284	A	C	chr1	50814474	51992305	3
chr1	51417052	51417053	rs56323917	7.31e-09	-0.167	0.0289	A	T	chr1	50814474	51992305	3
chr1	51370716	51370717	rs114439578	2.69e-08	-0.1663	0.0299	A	G	chr1	50814474	51992305	3
chr1	51383369	51383370	rs138160522	2.2e-09	-0.173	0.0289	A	G	chr1	50814474	51992305	3
chr1	51436946	51436947	rs72692218	1.94e-09	-0.1705	0.0284	A	G	chr1	50814474	51992305	3
chr1	51427904	51427905	rs72692216	1.99e-09	-0.1704	0.0284	A	C	chr1	50814474	51992305	3
chr1	51439506	51439507	rs66462949	1.34e-08	0.1647	0.029	A	T	chr1	50814474	51992305	3
chr1	51440463	51440464	rs72692220	2e-09	0.1704	0.0284	A	G	chr1	50814474	51992305	3
chr1	51449880	51449881	rs56233647	1.98e-09	-0.1704	0.0284	T	C	chr1	50814474	51992305	3
chr1	51457442	51457443	rs116287796	1.87e-09	0.1706	0.0284	T	C	chr1	50814474	51992305	3
chr1	51471927	51471928	rs56280326	1.99e-09	0.1702	0.0284	T	C	chr1	50814474	51992305	3
chr1	51476281	51476282	rs72692227	1.3e-08	-0.1732	0.0305	A	G	chr1	50814474	51992305	3
chr1	51485823	51485824	rs72692233	1.9e-09	-0.1704	0.0284	T	C	chr1	50814474	51992305	3
chr1	51573719	51573720	rs72692272	3.64e-09	-0.1437	0.0243	A	G	chr1	50814474	51992305	3
chr1	51503258	51503259	rs60697084	8.5e-09	0.1586	0.0275	A	G	chr1	50814474	51992305	3
chr1	51501896	51501897	rs56350439	8.64e-05	0.0436	0.0111	A	C	chr1	50814474	51992305	3
chr1	51504333	51504334	rs72906863	7.94e-05	0.044	0.0111	T	C	chr1	50814474	51992305	3
chr1	51509807	51509808	rs75086905	1.65e-09	0.1714	0.0284	A	G	chr1	50814474	51992305	3
chr1	51510938	51510939	rs72692241	2.52e-08	0.1579	0.0283	T	C	chr1	50814474	51992305	3
chr1	51512466	51512467	rs112025796	2e-09	0.1707	0.0285	T	C	chr1	50814474	51992305	3
chr1	51513075	51513076	rs112831120	7.47e-09	0.1632	0.0282	A	G	chr1	50814474	51992305	3
chr1	51514912	51514913	rs7518823	7.57e-05	0.0441	0.0112	C	G	chr1	50814474	51992305	3
chr1	51517679	51517680	rs57131351	7.59e-05	-0.0441	0.0112	C	G	chr1	50814474	51992305	3
chr1	51518518	51518519	rs7531303	2.02e-09	0.1707	0.0285	A	G	chr1	50814474	51992305	3
chr1	51526194	51526195	rs75427464	8.86e-08	-0.175	0.0327	A	G	chr1	50814474	51992305	3
chr1	51520244	51520245	rs72692245	2.19e-09	0.1714	0.0286	A	G	chr1	50814474	51992305	3
chr1	51524030	51524031	rs142971043	1.65e-09	-0.1727	0.0286	A	G	chr1	50814474	51992305	3
chr1	51520535	51520536	rs55900810	2.52e-09	-0.1697	0.0285	A	T	chr1	50814474	51992305	3
chr1	51524590	51524591	rs59699538	9.95e-05	0.0433	0.0111	T	C	chr1	50814474	51992305	3
chr1	51525330	51525331	rs7514622	8.16e-05	0.044	0.0112	T	C	chr1	50814474	51992305	3
chr1	51529745	51529746	rs60711697	7.76e-05	-0.0442	0.0112	C	G	chr1	50814474	51992305	3
chr1	51528265	51528266	rs12066733	8.28e-05	0.0438	0.0111	T	C	chr1	50814474	51992305	3
chr1	51527308	51527309	rs6689663	7.76e-05	0.0441	0.0112	A	G	chr1	50814474	51992305	3
chr1	51527684	51527685	rs6681713	2.29e-09	-0.1712	0.0287	T	G	chr1	50814474	51992305	3
chr1	51528881	51528882	rs72692250	2.38e-09	-0.1698	0.0284	C	G	chr1	50814474	51992305	3
chr1	51546140	51546141	rs17391905	6.53e-09	-0.1408	0.0243	T	G	chr1	50814474	51992305	3
chr1	51535039	51535040	rs146518726	2.05e-10	0.1617	0.0254	A	G	chr1	50814474	51992305	3
chr1	51530486	51530487	rs12069777	7.79e-05	0.0442	0.0112	T	C	chr1	50814474	51992305	3
chr1	51534735	51534736	rs12562322	3.25e-06	-0.0651	0.014	T	G	chr1	50814474	51992305	3
chr1	51538360	51538361	rs72692255	5.05e-06	-0.0636	0.0139	A	G	chr1	50814474	51992305	3
chr1	51537066	51537067	rs59936351	2.63e-06	-0.0487	0.0104	A	G	chr1	50814474	51992305	3
chr1	51543746	51543747	rs11205808	1.11e-05	-0.0452	0.0103	A	T	chr1	50814474	51992305	3
chr1	51539137	51539138	rs58131442	4.24e-06	-0.0641	0.0139	A	C	chr1	50814474	51992305	3
chr1	51539890	51539891	rs6656199	3.87e-06	-0.0486	0.0105	T	C	chr1	50814474	51992305	3
chr1	51544174	51544175	rs111565918	5.84e-06	-0.0476	0.0105	T	C	chr1	50814474	51992305	3
chr1	51544216	51544217	rs113960175	5.82e-06	-0.0476	0.0105	A	G	chr1	50814474	51992305	3
chr1	51544465	51544466	rs7541663	6.41e-06	0.0464	0.0103	T	C	chr1	50814474	51992305	3
chr1	51545274	51545275	rs72692259	4.34e-10	-0.1592	0.0255	T	C	chr1	50814474	51992305	3
chr1	51547424	51547425	rs11205809	1.21e-05	-0.0429	0.0098	A	G	chr1	50814474	51992305	3
chr1	51551334	51551335	rs72692264	1.79e-07	0.1508	0.0289	A	G	chr1	50814474	51992305	3
chr1	51548978	51548979	rs60240128	3.4e-05	0.0412	0.0099	A	G	chr1	50814474	51992305	3
chr1	51549424	51549425	rs6680483	3.18e-05	0.0413	0.0099	A	G	chr1	50814474	51992305	3
chr1	51550337	51550338	rs72692263	5.25e-09	-0.1414	0.0242	T	C	chr1	50814474	51992305	3
chr1	51555875	51555876	rs7532772	4.22e-05	-0.0404	0.0099	A	G	chr1	50814474	51992305	3
chr1	51558184	51558185	rs72692265	9.98e-10	-0.1551	0.0254	T	C	chr1	50814474	51992305	3
chr1	51558856	51558857	rs7530673	1.13e-06	0.0599	0.0123	A	C	chr1	50814474	51992305	3
chr1	51567930	51567931	rs72692268	1.19e-09	-0.1544	0.0254	A	G	chr1	50814474	51992305	3
chr1	51562016	51562017	rs6681364	1.38e-06	-0.0591	0.0123	A	G	chr1	50814474	51992305	3
chr1	51567215	51567216	rs11804832	3.04e-06	-0.0576	0.0123	A	G	chr1	50814474	51992305	3
chr1	51567458	51567459	rs17389704	9.85e-09	-0.1391	0.0243	A	C	chr1	50814474	51992305	3
chr1	51571017	51571018	rs72692270	5.85e-10	0.1534	0.0248	A	C	chr1	50814474	51992305	3
chr1	51568314	51568315	rs72692269	4.36e-08	0.1631	0.0298	A	G	chr1	50814474	51992305	3
chr1	51570050	51570051	rs7525814	1.01e-08	0.139	0.0243	C	G	chr1	50814474	51992305	3
chr1	51571884	51571885	rs57401684	2.88e-06	0.0581	0.0124	A	T	chr1	50814474	51992305	3
chr1	51571893	51571894	rs79304933	2.66e-06	0.0582	0.0124	A	T	chr1	50814474	51992305	3
chr1	51572412	51572413	rs72692271	1.1e-09	-0.1548	0.0254	A	G	chr1	50814474	51992305	3
chr1	51572454	51572455	rs111517573	5.69e-09	-0.1417	0.0243	A	G	chr1	50814474	51992305	3
chr1	51573977	51573978	rs72692274	5.76e-08	0.1355	0.025	A	T	chr1	50814474	51992305	3
chr1	51573963	51573964	rs11205817	6.14e-06	0.0564	0.0125	A	T	chr1	50814474	51992305	3
chr1	51595675	51595676	rs72692279	7.77e-08	0.1495	0.0278	A	T	chr1	50814474	51992305	3
chr1	51574602	51574603	rs12033811	1.42e-06	0.0597	0.0124	A	G	chr1	50814474	51992305	3
chr1	51579393	51579394	rs17389822	5.17e-09	0.143	0.0245	A	G	chr1	50814474	51992305	3
chr1	51579620	51579621	rs67343486	1.43e-06	-0.0594	0.0123	A	C	chr1	50814474	51992305	3
chr1	51590008	51590009	rs150982068	8.09e-08	0.1494	0.0278	T	C	chr1	50814474	51992305	3
chr1	51594656	51594657	rs56057001	7.85e-08	-0.1495	0.0278	A	C	chr1	50814474	51992305	3
chr1	51605849	51605850	rs72692281	2.13e-07	0.1444	0.0278	A	G	chr1	50814474	51992305	3
chr1	51612217	51612218	rs72692282	1.04e-07	-0.1478	0.0278	A	G	chr1	50814474	51992305	3
chr1	51625035	51625036	rs75264655	1.25e-07	0.1471	0.0278	A	G	chr1	50814474	51992305	3
chr1	51976520	51976521	rs55831531	9.34e-08	0.1295	0.0243	A	G	chr1	50814474	51992305	3
chr1	51655420	51655421	rs17106447	4.08e-06	0.0613	0.0133	C	G	chr1	50814474	51992305	3
chr1	51650416	51650417	rs72692285	1.29e-07	-0.1469	0.0278	C	G	chr1	50814474	51992305	3
chr1	51651321	51651322	rs67499351	1.04e-06	0.1188	0.0243	A	C	chr1	50814474	51992305	3
chr1	51654344	51654345	rs66732010	1.1e-06	0.1185	0.0243	A	G	chr1	50814474	51992305	3
chr1	51655306	51655307	rs17106445	4.49e-06	0.0612	0.0133	A	C	chr1	50814474	51992305	3
chr1	51820016	51820017	rs41292515	4.69e-08	0.1319	0.0241	A	T	chr1	50814474	51992305	3
chr1	51815588	51815589	rs55915918	5.07e-08	-0.1316	0.0242	T	C	chr1	50814474	51992305	3
chr1	51727595	51727596	rs72692296	7.6e-08	0.1423	0.0265	T	C	chr1	50814474	51992305	3
chr1	51664731	51664732	rs12093778	2.72e-06	-0.0546	0.0116	T	G	chr1	50814474	51992305	3
chr1	51658641	51658642	rs56343580	1.15e-06	0.1184	0.0243	A	T	chr1	50814474	51992305	3
chr1	51657231	51657232	rs72692287	1.35e-07	-0.1465	0.0278	T	C	chr1	50814474	51992305	3
chr1	51660046	51660047	rs113274261	3.61e-06	0.0616	0.0133	A	G	chr1	50814474	51992305	3
chr1	51664198	51664199	rs12057144	2.96e-06	-0.0544	0.0116	A	G	chr1	50814474	51992305	3
chr1	51668083	51668084	rs12753907	2.44e-06	-0.0592	0.0126	A	G	chr1	50814474	51992305	3
chr1	51667332	51667333	rs35831872	9.15e-06	0.052	0.0117	T	C	chr1	50814474	51992305	3
chr1	51669038	51669039	rs6691707	1.56e-07	0.1463	0.0279	T	C	chr1	50814474	51992305	3
chr1	51668481	51668482	rs17106451	3.03e-06	-0.0585	0.0125	A	G	chr1	50814474	51992305	3
chr1	51670300	51670301	rs7545180	2.69e-06	-0.0548	0.0117	A	C	chr1	50814474	51992305	3
chr1	51671104	51671105	rs72894485	2.51e-06	0.059	0.0125	A	C	chr1	50814474	51992305	3
chr1	51670581	51670582	rs34659514	3.37e-06	-0.0541	0.0116	T	C	chr1	50814474	51992305	3
chr1	51682780	51682781	rs7555411	5.03e-08	0.1753	0.0322	T	C	chr1	50814474	51992305	3
chr1	51675418	51675419	rs12065726	3.88e-06	-0.0539	0.0117	A	G	chr1	50814474	51992305	3
chr1	51676350	51676351	rs55639076	1.51e-07	0.1465	0.0279	T	C	chr1	50814474	51992305	3
chr1	51708783	51708784	rs7526029	4.47e-06	-0.0536	0.0117	A	G	chr1	50814474	51992305	3
chr1	51688906	51688907	rs34904868	5.61e-06	0.0529	0.0117	C	G	chr1	50814474	51992305	3
chr1	51695624	51695625	rs55817829	4.2e-06	-0.094	0.0204	A	T	chr1	50814474	51992305	3
chr1	51690894	51690895	rs72692290	1.43e-07	0.1467	0.0279	T	C	chr1	50814474	51992305	3
chr1	51694402	51694403	rs143979165	3.8e-07	0.1334	0.0263	A	G	chr1	50814474	51992305	3
chr1	51701842	51701843	rs72692291	4.88e-06	0.0933	0.0204	T	C	chr1	50814474	51992305	3
chr1	51718639	51718640	rs7543270	6.1e-06	-0.0534	0.0118	T	C	chr1	50814474	51992305	3
chr1	51708934	51708935	rs17106459	1.03e-07	-0.1406	0.0264	T	C	chr1	50814474	51992305	3
chr1	51709013	51709014	rs72692292	1.69e-07	-0.1458	0.0279	A	G	chr1	50814474	51992305	3
chr1	51711767	51711768	rs150595340	1.09e-07	0.1404	0.0264	A	G	chr1	50814474	51992305	3
chr1	51718744	51718745	rs146833682	9.47e-08	0.141	0.0264	A	G	chr1	50814474	51992305	3
chr1	51719315	51719316	rs6701572	7.39e-06	0.0524	0.0117	A	G	chr1	50814474	51992305	3
chr1	51809479	51809480	rs6673415	4.38e-08	-0.1323	0.0242	A	G	chr1	50814474	51992305	3
chr1	51751680	51751681	rs6588404	8.73e-08	0.1492	0.0279	T	C	chr1	50814474	51992305	3
chr1	51733507	51733508	rs11810639	4.94e-06	0.0534	0.0117	A	G	chr1	50814474	51992305	3
chr1	51733971	51733972	rs72692299	1.76e-07	-0.1368	0.0262	C	G	chr1	50814474	51992305	3
chr1	51744481	51744482	rs72692301	1.12e-07	0.1479	0.0279	T	C	chr1	50814474	51992305	3
chr1	51740182	51740183	rs149177386	2.54e-07	0.1356	0.0263	A	G	chr1	50814474	51992305	3
chr1	51745292	51745293	rs66808694	9.21e-06	-0.0518	0.0117	T	C	chr1	50814474	51992305	3
chr1	51753722	51753723	rs3748615	1.78e-05	0.0524	0.0122	A	G	chr1	50814474	51992305	3
chr1	51752916	51752917	rs7531456	7.51e-06	0.0521	0.0116	A	G	chr1	50814474	51992305	3
chr1	51759018	51759019	rs6674371	9.27e-07	0.1097	0.0224	T	C	chr1	50814474	51992305	3
chr1	51756932	51756933	rs34394614	8.09e-06	-0.052	0.0117	A	G	chr1	50814474	51992305	3
chr1	51754726	51754727	rs12734773	1.37e-05	0.0551	0.0127	T	C	chr1	50814474	51992305	3
chr1	51757974	51757975	rs17106497	6e-07	0.111	0.0222	T	C	chr1	50814474	51992305	3
chr1	51766636	51766637	rs76294895	9.31e-08	0.149	0.0279	A	C	chr1	50814474	51992305	3
chr1	51761602	51761603	rs2297182	4.37e-06	0.0925	0.0201	T	G	chr1	50814474	51992305	3
chr1	51762346	51762347	rs72694106	9.4e-08	0.1488	0.0279	A	G	chr1	50814474	51992305	3
chr1	51764187	51764188	rs944230	8.73e-06	-0.0696	0.0156	A	G	chr1	50814474	51992305	3
chr1	51777748	51777749	rs7521849	1.93e-07	-0.0571	0.011	A	G	chr1	50814474	51992305	3
chr1	51767432	51767433	rs41287292	2.07e-06	0.1067	0.0225	T	C	chr1	50814474	51992305	3
chr1	51779056	51779057	rs55763623	1.32e-07	-0.1449	0.0275	C	G	chr1	50814474	51992305	3
chr1	51793258	51793259	rs72694111	1.22e-06	-0.1376	0.0284	T	C	chr1	50814474	51992305	3
chr1	51797723	51797724	rs35844950	4.66e-07	-0.1065	0.0211	A	G	chr1	50814474	51992305	3
chr1	51797794	51797795	rs80061532	1.76e-06	-0.1281	0.0268	C	G	chr1	50814474	51992305	3
chr1	51804978	51804979	rs72694114	3.04e-06	0.135	0.0289	A	G	chr1	50814474	51992305	3
chr1	51805035	51805036	rs72694115	1.12e-06	0.1371	0.0282	A	G	chr1	50814474	51992305	3
chr1	51808467	51808468	rs56284497	3.96e-08	0.1328	0.0242	T	C	chr1	50814474	51992305	3
chr1	51815124	51815125	rs72694122	5.06e-08	0.1316	0.0242	A	C	chr1	50814474	51992305	3
chr1	51811185	51811186	rs57519873	4.98e-08	0.1317	0.0242	T	C	chr1	50814474	51992305	3
chr1	51812830	51812831	rs72694118	5.83e-08	0.1344	0.0248	A	T	chr1	50814474	51992305	3
chr1	51814333	51814334	rs72694119	1.29e-05	-0.06	0.0138	A	C	chr1	50814474	51992305	3
chr1	51815091	51815092	rs72694121	5.06e-08	0.1316	0.0242	T	C	chr1	50814474	51992305	3
chr1	51814797	51814798	rs56176004	5.83e-08	0.1344	0.0248	T	C	chr1	50814474	51992305	3
chr1	51815355	51815356	rs72694123	5.86e-08	0.1344	0.0248	A	T	chr1	50814474	51992305	3
chr1	51819835	51819836	rs79431474	3.52e-07	0.1356	0.0266	A	G	chr1	50814474	51992305	3
chr1	51818481	51818482	rs55880270	4.63e-08	-0.132	0.0241	A	G	chr1	50814474	51992305	3
chr1	51816759	51816760	rs142608110	5.24e-08	-0.1349	0.0248	T	C	chr1	50814474	51992305	3
chr1	51817541	51817542	rs7538988	5.4e-08	-0.1347	0.0248	T	C	chr1	50814474	51992305	3
chr1	51817581	51817582	rs55643430	5.26e-08	0.1348	0.0248	T	G	chr1	50814474	51992305	3
chr1	51926978	51926979	rs72696157	6.3e-08	-0.1344	0.0248	C	G	chr1	50814474	51992305	3
chr1	51828925	51828926	rs6702800	4.58e-08	-0.1321	0.0242	A	G	chr1	50814474	51992305	3
chr1	51820415	51820416	rs76782211	5.36e-08	0.1346	0.0248	A	G	chr1	50814474	51992305	3
chr1	51828003	51828004	rs79843335	5.51e-08	0.1347	0.0248	A	T	chr1	50814474	51992305	3
chr1	51826210	51826211	rs72694128	5.51e-08	0.1347	0.0248	T	C	chr1	50814474	51992305	3
chr1	51822948	51822949	rs111652808	4.15e-08	0.1325	0.0242	C	G	chr1	50814474	51992305	3
chr1	51828128	51828129	rs72694130	4.83e-08	-0.1318	0.0242	A	G	chr1	50814474	51992305	3
chr1	51828324	51828325	rs55671617	5.55e-08	-0.1307	0.024	A	C	chr1	50814474	51992305	3
chr1	51828498	51828499	rs6664884	4.87e-08	0.1322	0.0242	T	G	chr1	50814474	51992305	3
chr1	51828499	51828500	rs6656341	4.88e-08	-0.1322	0.0242	T	C	chr1	50814474	51992305	3
chr1	51924519	51924520	rs56261634	6.21e-08	0.1345	0.0248	A	G	chr1	50814474	51992305	3
chr1	51838677	51838678	rs7535155	4.73e-08	0.1319	0.0242	A	G	chr1	50814474	51992305	3
chr1	51829281	51829282	rs72694131	5.5e-08	-0.1347	0.0248	T	G	chr1	50814474	51992305	3
chr1	51837697	51837698	rs72694143	4.66e-08	-0.132	0.0242	A	C	chr1	50814474	51992305	3
chr1	51834521	51834522	rs7522189	5.93e-08	0.1343	0.0248	A	G	chr1	50814474	51992305	3
chr1	51831570	51831571	rs77742485	4.78e-08	-0.1319	0.0242	T	C	chr1	50814474	51992305	3
chr1	51832702	51832703	rs72694135	4.73e-08	-0.1319	0.0242	A	T	chr1	50814474	51992305	3
chr1	51832943	51832944	rs72694138	4.73e-08	0.1319	0.0242	A	G	chr1	50814474	51992305	3
chr1	51833554	51833555	rs56064204	3.89e-08	0.1327	0.0241	A	G	chr1	50814474	51992305	3
chr1	51835142	51835143	rs72694139	1.2e-05	-0.0602	0.0138	C	G	chr1	50814474	51992305	3
chr1	51835307	51835308	rs72694142	5.44e-08	0.1347	0.0248	T	G	chr1	50814474	51992305	3
chr1	51835492	51835493	rs77691710	4.74e-06	0.1291	0.0282	T	C	chr1	50814474	51992305	3
chr1	51836510	51836511	rs113539819	4.69e-08	0.1319	0.0242	T	C	chr1	50814474	51992305	3
chr1	51837310	51837311	rs6669003	4.67e-08	0.132	0.0242	A	T	chr1	50814474	51992305	3
chr1	51857507	51857508	rs72694169	4.88e-08	-0.1318	0.0242	C	G	chr1	50814474	51992305	3
chr1	51840447	51840448	rs72694144	4.65e-08	0.132	0.0242	A	G	chr1	50814474	51992305	3
chr1	51840953	51840954	rs139600178	5.45e-08	0.1347	0.0248	A	G	chr1	50814474	51992305	3
chr1	51841328	51841329	rs6664504	5.46e-08	-0.1347	0.0248	T	C	chr1	50814474	51992305	3
chr1	51847377	51847378	rs72694155	3.02e-06	0.1309	0.028	T	C	chr1	50814474	51992305	3
chr1	51844346	51844347	rs1002721	4.17e-08	0.1325	0.0242	T	C	chr1	50814474	51992305	3
chr1	51844060	51844061	rs112444602	6.32e-08	0.134	0.0248	A	G	chr1	50814474	51992305	3
chr1	51846983	51846984	rs72694151	4.81e-08	-0.1318	0.0241	A	G	chr1	50814474	51992305	3
chr1	51844358	51844359	rs1002720	4.17e-08	-0.1325	0.0242	A	C	chr1	50814474	51992305	3
chr1	51844741	51844742	rs78576298	1.27e-05	0.06	0.0138	T	C	chr1	50814474	51992305	3
chr1	51845562	51845563	rs72694150	5.57e-08	0.1346	0.0248	T	C	chr1	50814474	51992305	3
chr1	51847213	51847214	rs111550988	4.71e-08	-0.1319	0.0242	T	C	chr1	50814474	51992305	3
chr1	51847351	51847352	rs72694153	5.61e-08	-0.1346	0.0248	T	C	chr1	50814474	51992305	3
chr1	51850672	51850673	rs72694163	5.69e-08	0.1345	0.0248	C	G	chr1	50814474	51992305	3
chr1	51848151	51848152	rs56120161	6.88e-08	-0.1312	0.0243	T	C	chr1	50814474	51992305	3
chr1	51848949	51848950	rs72694159	4.72e-08	-0.1319	0.0242	T	C	chr1	50814474	51992305	3
chr1	51848204	51848205	rs56229243	1.29e-05	-0.06	0.0138	T	C	chr1	50814474	51992305	3
chr1	51848627	51848628	rs56161287	5.64e-08	-0.1346	0.0248	A	T	chr1	50814474	51992305	3
chr1	51850145	51850146	rs115683130	5.66e-08	0.1346	0.0248	C	G	chr1	50814474	51992305	3
chr1	51850525	51850526	rs72694161	5.8e-08	0.1343	0.0248	A	G	chr1	50814474	51992305	3
chr1	51851417	51851418	rs72694164	3.04e-08	-0.1336	0.0241	T	C	chr1	50814474	51992305	3
chr1	51850801	51850802	rs6694227	4.77e-08	0.1319	0.0242	T	C	chr1	50814474	51992305	3
chr1	51852096	51852097	rs72694167	5.71e-08	-0.1311	0.0241	T	C	chr1	50814474	51992305	3
chr1	51851785	51851786	rs72694166	5.71e-08	0.1345	0.0248	T	C	chr1	50814474	51992305	3
chr1	51858450	51858451	rs72694173	4.9e-08	0.1318	0.0242	T	C	chr1	50814474	51992305	3
chr1	51857917	51857918	rs72694171	4.91e-08	-0.1317	0.0242	T	C	chr1	50814474	51992305	3
chr1	51870729	51870730	rs72694190	5.04e-08	-0.1317	0.0242	A	C	chr1	50814474	51992305	3
chr1	51859445	51859446	rs6691285	2.78e-06	-0.1314	0.028	T	C	chr1	50814474	51992305	3
chr1	51859242	51859243	rs6673480	1.05e-05	0.0606	0.0137	T	C	chr1	50814474	51992305	3
chr1	51860440	51860441	rs72694176	1.33e-05	-0.0599	0.0138	T	C	chr1	50814474	51992305	3
chr1	51860679	51860680	rs114032030	4.85e-08	0.1318	0.0242	T	C	chr1	50814474	51992305	3
chr1	51860790	51860791	rs72694177	4.85e-08	-0.1318	0.0242	T	C	chr1	50814474	51992305	3
chr1	51865533	51865534	rs72694184	1.04e-05	-0.1258	0.0285	A	C	chr1	50814474	51992305	3
chr1	51865403	51865404	rs72694183	5.8e-08	0.1345	0.0248	T	C	chr1	50814474	51992305	3
chr1	51865852	51865853	rs72694185	2.79e-06	0.1314	0.028	A	C	chr1	50814474	51992305	3
chr1	51867512	51867513	rs143923330	2.8e-06	-0.1314	0.0281	T	C	chr1	50814474	51992305	3
chr1	51869828	51869829	rs140074095	5.8e-08	0.1345	0.0248	A	C	chr1	50814474	51992305	3
chr1	51869004	51869005	rs74898383	5.8e-08	-0.1345	0.0248	T	C	chr1	50814474	51992305	3
chr1	51869846	51869847	rs149891466	1.15e-08	0.1406	0.0246	A	G	chr1	50814474	51992305	3
chr1	51870525	51870526	rs72694189	5.01e-08	-0.1317	0.0242	A	G	chr1	50814474	51992305	3
chr1	51876749	51876750	rs60782272	5.07e-08	0.1317	0.0242	T	C	chr1	50814474	51992305	3
chr1	51874860	51874861	rs143637015	5.83e-08	-0.1345	0.0248	T	C	chr1	50814474	51992305	3
chr1	51873381	51873382	rs72694192	5.09e-08	0.1317	0.0242	T	C	chr1	50814474	51992305	3
chr1	51873395	51873396	rs72694193	5.06e-08	0.1317	0.0242	T	G	chr1	50814474	51992305	3
chr1	51874987	51874988	rs7544977	5.82e-08	-0.1345	0.0248	C	G	chr1	50814474	51992305	3
chr1	51875805	51875806	rs139036273	5.86e-08	0.1345	0.0248	A	G	chr1	50814474	51992305	3
chr1	51876499	51876500	rs59715648	5.17e-08	-0.1316	0.0242	T	C	chr1	50814474	51992305	3
chr1	51915699	51915700	rs72696134	5.84e-08	0.1347	0.0248	A	C	chr1	50814474	51992305	3
chr1	51877590	51877591	rs55972866	5.11e-08	-0.1317	0.0242	T	C	chr1	50814474	51992305	3
chr1	51876782	51876783	rs72694198	6.09e-08	-0.1343	0.0248	T	C	chr1	50814474	51992305	3
chr1	51897733	51897734	rs7553078	6.24e-08	-0.1343	0.0248	T	C	chr1	50814474	51992305	3
chr1	51878752	51878753	rs7526406	5.15e-08	0.1317	0.0242	A	T	chr1	50814474	51992305	3
chr1	51877714	51877715	rs56239241	7.37e-08	-0.1308	0.0243	C	G	chr1	50814474	51992305	3
chr1	51890625	51890626	rs58867548	5.24e-08	0.1316	0.0242	A	C	chr1	50814474	51992305	3
chr1	51881357	51881358	rs111307188	5.51e-08	-0.1328	0.0244	A	G	chr1	50814474	51992305	3
chr1	51878785	51878786	rs7526469	5.89e-08	-0.1345	0.0248	T	C	chr1	50814474	51992305	3
chr1	51878994	51878995	rs72694200	5.14e-08	0.1317	0.0242	A	G	chr1	50814474	51992305	3
chr1	51879033	51879034	rs77910451	5.89e-08	-0.1345	0.0248	A	G	chr1	50814474	51992305	3
chr1	51879565	51879566	rs111876348	5.08e-08	0.1317	0.0242	A	C	chr1	50814474	51992305	3
chr1	51883453	51883454	rs72694201	1.3e-05	-0.0601	0.0138	T	G	chr1	50814474	51992305	3
chr1	51889585	51889586	rs72696108	5.88e-08	-0.1345	0.0248	A	G	chr1	50814474	51992305	3
chr1	51887120	51887121	rs72696103	5.24e-08	-0.1316	0.0242	A	G	chr1	50814474	51992305	3
chr1	51889202	51889203	rs72696107	5.18e-08	0.1317	0.0242	A	C	chr1	50814474	51992305	3
chr1	51889891	51889892	rs72696110	5.27e-08	-0.1316	0.0242	T	C	chr1	50814474	51992305	3
chr1	51890100	51890101	rs58963289	1.27e-05	-0.0602	0.0138	A	G	chr1	50814474	51992305	3
chr1	51894333	51894334	rs144658702	1.19e-05	0.0603	0.0138	T	C	chr1	50814474	51992305	3
chr1	51890793	51890794	rs72696112	5.87e-08	-0.1346	0.0248	A	C	chr1	50814474	51992305	3
chr1	51903430	51903431	rs56251532	5.43e-08	0.1315	0.0242	T	C	chr1	50814474	51992305	3
chr1	51899913	51899914	rs72696116	1.18e-05	-0.0604	0.0138	T	C	chr1	50814474	51992305	3
chr1	51900775	51900776	rs7545921	3.74e-08	0.1326	0.0241	A	T	chr1	50814474	51992305	3
chr1	51902791	51902792	rs72696122	5.52e-08	0.1315	0.0242	T	G	chr1	50814474	51992305	3
chr1	51901022	51901023	rs6588409	6.56e-08	0.1341	0.0248	T	C	chr1	50814474	51992305	3
chr1	51915697	51915698	rs78108947	5.54e-08	-0.1315	0.0242	T	C	chr1	50814474	51992305	3
chr1	51911785	51911786	rs55654180	5.51e-08	0.1315	0.0242	A	G	chr1	50814474	51992305	3
chr1	51905540	51905541	rs72696126	5.5e-08	0.1315	0.0242	A	G	chr1	50814474	51992305	3
chr1	51907312	51907313	rs72696128	5.92e-08	-0.1346	0.0248	A	C	chr1	50814474	51992305	3
chr1	51908076	51908077	rs72696129	5.53e-08	-0.1315	0.0242	T	C	chr1	50814474	51992305	3
chr1	51912157	51912158	rs187495104	6.88e-08	-0.1303	0.0242	T	C	chr1	50814474	51992305	3
chr1	51913564	51913565	rs79437178	9.71e-06	-0.0609	0.0138	T	C	chr1	50814474	51992305	3
chr1	51915027	51915028	rs7526429	5.61e-08	-0.1314	0.0242	A	G	chr1	50814474	51992305	3
chr1	51922078	51922079	rs72696149	6.04e-08	0.1312	0.0242	A	G	chr1	50814474	51992305	3
chr1	51916782	51916783	rs56255751	5.91e-08	-0.1346	0.0248	A	G	chr1	50814474	51992305	3
chr1	51916365	51916366	rs72696135	5.6e-08	0.1314	0.0242	A	G	chr1	50814474	51992305	3
chr1	51918369	51918370	rs72696140	5.7e-08	-0.1314	0.0242	C	G	chr1	50814474	51992305	3
chr1	51917244	51917245	rs72696137	1.32e-07	0.1291	0.0245	T	G	chr1	50814474	51992305	3
chr1	51917538	51917539	rs72696138	6.13e-08	0.1345	0.0248	A	G	chr1	50814474	51992305	3
chr1	51919263	51919264	rs7530091	5.7e-08	0.1314	0.0242	T	C	chr1	50814474	51992305	3
chr1	51919252	51919253	rs7549556	5.69e-08	0.1314	0.0242	A	G	chr1	50814474	51992305	3
chr1	51919816	51919817	rs72696145	5.7e-08	0.1314	0.0242	T	C	chr1	50814474	51992305	3
chr1	51920994	51920995	rs141246049	9.82e-06	-0.0612	0.0138	A	G	chr1	50814474	51992305	3
chr1	51921203	51921204	rs111625476	6.62e-08	0.1307	0.0242	A	G	chr1	50814474	51992305	3
chr1	51921439	51921440	rs72696148	6.49e-08	0.1308	0.0242	T	C	chr1	50814474	51992305	3
chr1	51921618	51921619	rs77994327	3.83e-08	-0.1353	0.0246	A	T	chr1	50814474	51992305	3
chr1	51922938	51922939	rs150796758	1.13e-05	-0.0606	0.0138	A	G	chr1	50814474	51992305	3
chr1	51922671	51922672	rs7544990	3.07e-06	0.1024	0.0219	C	G	chr1	50814474	51992305	3
chr1	51922774	51922775	rs183345174	4.57e-08	-0.1322	0.0242	A	G	chr1	50814474	51992305	3
chr1	51923360	51923361	rs72696151	6.04e-08	-0.1312	0.0242	T	C	chr1	50814474	51992305	3
chr1	51924159	51924160	rs56167325	5.75e-08	0.1328	0.0245	A	G	chr1	50814474	51992305	3
chr1	51925019	51925020	rs150449315	6.02e-08	0.1312	0.0242	A	G	chr1	50814474	51992305	3
chr1	51927806	51927807	rs113048963	1.09e-05	-0.0607	0.0138	A	G	chr1	50814474	51992305	3
chr1	51927064	51927065	rs72696159	6.11e-08	-0.1311	0.0242	C	G	chr1	50814474	51992305	3
chr1	51927117	51927118	rs72696161	6.12e-08	-0.1311	0.0242	T	C	chr1	50814474	51992305	3
chr1	51930232	51930233	rs7512458	6.74e-08	-0.1308	0.0242	A	C	chr1	50814474	51992305	3
chr1	51928192	51928193	rs116141955	9.72e-06	-0.0609	0.0138	A	C	chr1	50814474	51992305	3
chr1	51927967	51927968	rs113436173	6.16e-08	-0.1311	0.0242	A	G	chr1	50814474	51992305	3
chr1	51929985	51929986	rs150288978	6.83e-08	0.1341	0.0249	T	C	chr1	50814474	51992305	3
chr1	51933247	51933248	rs72679103	6.82e-08	0.1307	0.0242	T	C	chr1	50814474	51992305	3
chr1	51931089	51931090	rs56326822	6.74e-08	0.1308	0.0242	T	C	chr1	50814474	51992305	3
chr1	51933918	51933919	rs7553017	6.85e-08	-0.1307	0.0242	A	C	chr1	50814474	51992305	3
chr1	51934605	51934606	rs111639813	1.09e-05	-0.0607	0.0138	A	G	chr1	50814474	51992305	3
chr1	51946549	51946550	rs72679113	7.29e-08	-0.1339	0.0249	T	C	chr1	50814474	51992305	3
chr1	51942474	51942475	rs55672422	7.26e-08	-0.1305	0.0242	A	G	chr1	50814474	51992305	3
chr1	51934788	51934789	rs150090654	7e-08	-0.134	0.0249	C	G	chr1	50814474	51992305	3
chr1	51935344	51935345	rs72679106	7.01e-08	-0.134	0.0249	A	C	chr1	50814474	51992305	3
chr1	51937709	51937710	rs113710543	7.03e-08	-0.1306	0.0242	A	T	chr1	50814474	51992305	3
chr1	51938639	51938640	rs41292535	7.56e-08	0.1302	0.0242	A	G	chr1	50814474	51992305	3
chr1	51938182	51938183	rs59272392	7.16e-08	-0.1305	0.0242	A	T	chr1	50814474	51992305	3
chr1	51939188	51939189	rs72679110	7.14e-08	0.1339	0.0249	C	G	chr1	50814474	51992305	3
chr1	51946276	51946277	rs6665465	7.37e-08	0.1338	0.0249	T	C	chr1	50814474	51992305	3
chr1	51944642	51944643	rs113002366	7.34e-08	-0.1305	0.0242	A	G	chr1	50814474	51992305	3
chr1	51944896	51944897	rs7414033	1.09e-05	-0.0607	0.0138	T	C	chr1	50814474	51992305	3
chr1	51944936	51944937	rs60714087	1.1e-05	0.0609	0.0138	A	T	chr1	50814474	51992305	3
chr1	51945365	51945366	rs72679112	7.26e-08	0.1339	0.0249	A	G	chr1	50814474	51992305	3
chr1	51956304	51956305	rs79339614	7.53e-08	-0.1338	0.0249	A	C	chr1	50814474	51992305	3
chr1	51949190	51949191	rs72691868	7.53e-08	0.1304	0.0242	A	G	chr1	50814474	51992305	3
chr1	51948107	51948108	rs72679114	7.37e-08	-0.1338	0.0249	A	C	chr1	50814474	51992305	3
chr1	51952849	51952850	rs72691876	7.6e-08	-0.1337	0.0249	A	T	chr1	50814474	51992305	3
chr1	51949250	51949251	rs111936289	1.01e-05	-0.0609	0.0138	T	C	chr1	50814474	51992305	3
chr1	51949832	51949833	rs55667545	7.77e-08	0.1302	0.0242	A	G	chr1	50814474	51992305	3
chr1	51949307	51949308	rs113039001	7.65e-08	0.1303	0.0242	A	G	chr1	50814474	51992305	3
chr1	51949550	51949551	rs55868733	6.88e-08	-0.1307	0.0242	T	C	chr1	50814474	51992305	3
chr1	51950251	51950252	rs72691871	7.61e-08	0.1303	0.0242	A	G	chr1	50814474	51992305	3
chr1	51950703	51950704	rs72691874	7.64e-08	0.1303	0.0242	A	C	chr1	50814474	51992305	3
chr1	51952783	51952784	rs78715030	7.57e-08	-0.1337	0.0249	T	C	chr1	50814474	51992305	3
chr1	51952790	51952791	rs74349898	7.83e-08	0.1302	0.0242	A	T	chr1	50814474	51992305	3
chr1	51955827	51955828	rs60698990	7.88e-08	0.1302	0.0242	A	G	chr1	50814474	51992305	3
chr1	51952918	51952919	rs72691877	1.06e-07	0.1281	0.0241	C	G	chr1	50814474	51992305	3
chr1	51953130	51953131	rs72691879	7.56e-08	0.1337	0.0249	A	T	chr1	50814474	51992305	3
chr1	51955020	51955021	rs113544672	8.22e-08	0.13	0.0242	A	G	chr1	50814474	51992305	3
chr1	51954664	51954665	rs72691881	1.21e-07	0.1289	0.0244	A	G	chr1	50814474	51992305	3
chr1	51956050	51956051	rs60294217	7.99e-08	0.1301	0.0242	A	T	chr1	50814474	51992305	3
chr1	51956065	51956066	rs60723428	1.31e-07	-0.1328	0.0252	A	G	chr1	50814474	51992305	3
chr1	51966611	51966612	rs59302433	8.77e-08	0.1298	0.0243	A	G	chr1	50814474	51992305	3
chr1	51957320	51957321	rs55691002	8.05e-08	-0.1301	0.0242	T	C	chr1	50814474	51992305	3
chr1	51957136	51957137	rs56360606	7.92e-08	-0.1303	0.0243	T	C	chr1	50814474	51992305	3
chr1	51965500	51965501	rs72691891	7.92e-08	-0.1336	0.0249	A	G	chr1	50814474	51992305	3
chr1	51958809	51958810	rs112576034	8.14e-08	0.1301	0.0242	A	G	chr1	50814474	51992305	3
chr1	51957970	51957971	rs6668872	8.41e-06	0.052	0.0117	T	C	chr1	50814474	51992305	3
chr1	51959476	51959477	rs111280073	8.46e-08	0.1298	0.0242	A	G	chr1	50814474	51992305	3
chr1	51963530	51963531	rs6685946	7.38e-08	-0.1308	0.0243	T	C	chr1	50814474	51992305	3
chr1	51965688	51965689	rs72691892	9.5e-06	-0.0517	0.0117	T	G	chr1	50814474	51992305	3
chr1	51965870	51965871	rs72691893	8.54e-08	-0.1299	0.0243	A	T	chr1	50814474	51992305	3
chr1	51967299	51967300	rs113518234	8.78e-08	-0.1298	0.0243	T	C	chr1	50814474	51992305	3
chr1	51967137	51967138	rs72691894	8.98e-08	0.1297	0.0243	T	G	chr1	50814474	51992305	3
chr1	51966943	51966944	rs112167117	8.84e-08	0.1297	0.0243	A	G	chr1	50814474	51992305	3
chr1	51974344	51974345	rs60375184	8.64e-08	-0.1298	0.0243	T	C	chr1	50814474	51992305	3
chr1	51970511	51970512	rs72674559	8.62e-08	-0.1298	0.0243	A	C	chr1	50814474	51992305	3
chr1	51968014	51968015	rs6700068	8.96e-08	0.1297	0.0243	A	T	chr1	50814474	51992305	3
chr1	51969336	51969337	rs72674557	9.07e-08	-0.1296	0.0243	A	C	chr1	50814474	51992305	3
chr1	51969417	51969418	rs6657654	7.91e-08	-0.1336	0.0249	T	C	chr1	50814474	51992305	3
chr1	51970450	51970451	rs72674558	9.18e-08	0.1296	0.0243	A	C	chr1	50814474	51992305	3
chr1	51971600	51971601	rs61007089	8.33e-08	0.13	0.0243	T	C	chr1	50814474	51992305	3
chr1	51971690	51971691	rs140835615	7.36e-08	-0.1339	0.0249	C	G	chr1	50814474	51992305	3
chr1	51975211	51975212	rs72674564	1.27e-05	-0.0603	0.0138	A	G	chr1	50814474	51992305	3
chr1	51975948	51975949	rs72674566	9.41e-08	0.1295	0.0243	T	C	chr1	50814474	51992305	3
chr1	51980230	51980231	rs72674575	1.03e-07	-0.1291	0.0243	T	C	chr1	50814474	51992305	3
chr1	51979294	51979295	rs7514142	1.02e-07	0.1291	0.0243	A	C	chr1	50814474	51992305	3
chr1	51979625	51979626	rs7526085	1.01e-07	-0.1292	0.0243	A	G	chr1	50814474	51992305	3
chr1	51984552	51984553	rs191046555	8.82e-06	0.0912	0.0205	C	G	chr1	50814474	51992305	3
chr1	51980503	51980504	rs72674576	1.36e-05	-0.0601	0.0138	T	C	chr1	50814474	51992305	3
chr1	51983466	51983467	rs12039831	1.17e-05	-0.0899	0.0205	T	C	chr1	50814474	51992305	3
chr1	51981761	51981762	rs72674578	1.23e-07	0.1283	0.0243	T	C	chr1	50814474	51992305	3
chr1	51982835	51982836	rs7529219	1.49e-05	0.0598	0.0138	C	G	chr1	50814474	51992305	3
chr1	51987313	51987314	rs78094029	8.29e-08	0.1334	0.0249	A	G	chr1	50814474	51992305	3
chr1	51988100	51988101	rs72674582	6.27e-08	0.1304	0.0241	A	G	chr1	50814474	51992305	3
chr1	51989293	51989294	rs56084508	1.18e-07	0.1285	0.0243	A	G	chr1	50814474	51992305	3
chr1	51989746	51989747	rs56157924	1.24e-08	0.1347	0.0237	T	C	chr1	50814474	51992305	3
chr1	51990321	51990322	rs72674586	8.6e-08	-0.1332	0.0249	T	G	chr1	50814474	51992305	3
chr1	51991008	51991009	rs72674590	8.63e-08	-0.1332	0.0249	T	C	chr1	50814474	51992305	3
chr1	112393253	112393254	rs4839176	2.96e-09	0.0618	0.0104	A	G	chr1	112000000	112000000	4
chr1	112382671	112382672	rs11102343	2.22e-11	0.0752	0.0112	A	G	chr1	112000000	112000000	4
chr1	112379026	112379027	rs12129789	2.29e-11	0.0773	0.0116	A	T	chr1	112000000	112000000	4
chr1	112381106	112381107	rs12142815	4.72e-11	0.0757	0.0115	T	C	chr1	112000000	112000000	4
chr1	112381665	112381666	rs4838922	3.48e-11	-0.0747	0.0113	T	C	chr1	112000000	112000000	4
chr1	112382984	112382985	rs12410623	2.77e-11	0.0747	0.0112	T	C	chr1	112000000	112000000	4
chr1	112383655	112383656	rs4839174	2.29e-11	0.0752	0.0112	T	C	chr1	112000000	112000000	4
chr1	112384100	112384101	rs4839175	1.09e-11	0.0776	0.0114	T	C	chr1	112000000	112000000	4
chr1	112384188	112384189	rs10857910	6.13e-12	0.0765	0.0111	T	C	chr1	112000000	112000000	4
chr1	112391401	112391402	rs580183	6.55e-05	-0.0346	0.0087	T	C	chr1	112000000	112000000	4
chr1	112386635	112386636	rs11102344	2.3e-09	0.0628	0.0105	T	C	chr1	112000000	112000000	4
chr1	112389307	112389308	rs11102345	7.49e-09	0.0602	0.0104	A	G	chr1	112000000	112000000	4
chr1	112391809	112391810	rs11102347	2.97e-09	-0.0617	0.0104	T	C	chr1	112000000	112000000	4
chr1	112392360	112392361	rs12044963	1.61e-12	0.0795	0.0113	T	G	chr1	112000000	112000000	4
chr1	112440057	112440058	rs4838925	4.34e-05	-0.0389	0.0095	T	C	chr1	112000000	112000000	4
chr1	112424004	112424005	rs10857911	3.38e-06	0.0448	0.0096	A	T	chr1	112000000	112000000	4
chr1	112397189	112397190	rs650029	9.09e-05	-0.0342	0.0087	A	G	chr1	112000000	112000000	4
chr1	112396845	112396846	rs4839177	5.55e-12	0.0784	0.0114	C	G	chr1	112000000	112000000	4
chr1	112395975	112395976	rs12724158	3.79e-12	0.079	0.0114	A	G	chr1	112000000	112000000	4
chr1	112395924	112395925	rs12748970	3.35e-11	-0.0745	0.0112	T	C	chr1	112000000	112000000	4
chr1	112396411	112396412	rs1777659	8.68e-05	-0.0342	0.0087	A	G	chr1	112000000	112000000	4
chr1	112396967	112396968	rs4839178	8.32e-12	0.0782	0.0114	A	G	chr1	112000000	112000000	4
chr1	112397477	112397478	rs12562380	9.25e-12	0.0776	0.0114	A	C	chr1	112000000	112000000	4
chr1	112397987	112397988	rs35725876	1.2e-11	-0.0776	0.0114	T	C	chr1	112000000	112000000	4
chr1	112399115	112399116	rs61788876	4.86e-10	0.073	0.0117	T	C	chr1	112000000	112000000	4
chr1	112400225	112400226	rs589237	3.46e-09	0.0681	0.0115	T	C	chr1	112000000	112000000	4
chr1	112402050	112402051	rs2813870	5.77e-09	0.0667	0.0115	T	G	chr1	112000000	112000000	4
chr1	112403144	112403145	rs494643	1.89e-06	-0.0464	0.0097	A	G	chr1	112000000	112000000	4
chr1	112406246	112406247	rs475804	8.21e-09	0.0662	0.0115	T	G	chr1	112000000	112000000	4
chr1	112404122	112404123	rs524759	1.3e-09	-0.0702	0.0116	A	C	chr1	112000000	112000000	4
chr1	112403295	112403296	rs652334	2.57e-10	0.0724	0.0114	A	G	chr1	112000000	112000000	4
chr1	112405931	112405932	rs472945	8.68e-09	0.0658	0.0114	A	T	chr1	112000000	112000000	4
chr1	112413022	112413023	rs597205	1.8e-07	-0.0583	0.0112	T	C	chr1	112000000	112000000	4
chr1	112410433	112410434	rs639622	6.59e-09	-0.0662	0.0114	A	G	chr1	112000000	112000000	4
chr1	112410221	112410222	rs817976	9.03e-09	0.0656	0.0114	A	G	chr1	112000000	112000000	4
chr1	112410480	112410481	rs639208	1.3e-06	0.0471	0.0097	A	C	chr1	112000000	112000000	4
chr1	112410522	112410523	rs639154	2.21e-06	-0.0461	0.0097	A	G	chr1	112000000	112000000	4
chr1	112415084	112415085	rs526970	3.51e-07	-0.0566	0.0111	T	G	chr1	112000000	112000000	4
chr1	112415583	112415584	rs10494142	2.79e-09	0.0699	0.0118	T	C	chr1	112000000	112000000	4
chr1	112415622	112415623	rs2618034	2.6e-07	-0.0574	0.0112	T	C	chr1	112000000	112000000	4
chr1	112437663	112437664	rs10857913	4.02e-05	-0.0302	0.0074	T	C	chr1	112000000	112000000	4
chr1	112428953	112428954	rs1767283	5.84e-06	-0.0381	0.0084	T	C	chr1	112000000	112000000	4
chr1	112424077	112424078	rs528779	2.95e-06	0.0393	0.0084	T	C	chr1	112000000	112000000	4
chr1	112426577	112426578	rs612790	3.69e-06	-0.0389	0.0084	C	G	chr1	112000000	112000000	4
chr1	112427918	112427919	rs2813862	7.72e-06	-0.0378	0.0084	C	G	chr1	112000000	112000000	4
chr1	112433863	112433864	rs605604	4.64e-07	0.0419	0.0083	A	C	chr1	112000000	112000000	4
chr1	112435318	112435319	rs4838924	9.15e-06	0.0406	0.0092	A	G	chr1	112000000	112000000	4
chr1	112436001	112436002	rs6697691	2.02e-05	0.0385	0.009	T	C	chr1	112000000	112000000	4
chr1	112436901	112436902	rs10857912	2.95e-05	0.038	0.0091	A	G	chr1	112000000	112000000	4
chr1	112437344	112437345	rs2798334	4.69e-07	-0.0421	0.0083	T	C	chr1	112000000	112000000	4
chr1	112437853	112437854	rs2813864	7.35e-07	-0.0416	0.0084	A	G	chr1	112000000	112000000	4
chr1	112439757	112439758	rs608673	7.58e-06	-0.0333	0.0074	T	C	chr1	112000000	112000000	4
chr1	112437907	112437908	rs2587368	3.97e-05	-0.0312	0.0076	T	C	chr1	112000000	112000000	4
chr1	112437956	112437957	rs2813865	6.97e-08	-0.0482	0.0089	A	G	chr1	112000000	112000000	4
chr1	112437964	112437965	rs894849	5.42e-05	-0.0306	0.0076	T	C	chr1	112000000	112000000	4
chr1	112440557	112440558	rs11582597	7.17e-05	0.0378	0.0095	A	G	chr1	112000000	112000000	4
chr1	112443886	112443887	rs577173	3.55e-06	-0.0342	0.0074	A	T	chr1	112000000	112000000	4
chr1	112445070	112445071	rs12407908	8.09e-05	-0.0508	0.0129	C	G	chr1	112000000	112000000	4
chr1	112447472	112447473	rs71513979	9.05e-05	-0.0504	0.0129	T	C	chr1	112000000	112000000	4
chr1	112451447	112451448	rs2120436	2.33e-08	-0.0453	0.0081	T	C	chr1	112000000	112000000	4
chr1	112454822	112454823	rs12090194	4.42e-09	-0.0472	0.008	T	C	chr1	112000000	112000000	4
chr1	112455415	112455416	rs72692596	4.02e-09	-0.0474	0.0081	T	C	chr1	112000000	112000000	4
chr1	112455442	112455443	rs72692597	6.23e-09	-0.0468	0.0081	T	G	chr1	112000000	112000000	4
chr1	112460221	112460222	rs4839184	3.11e-09	-0.0476	0.008	C	G	chr1	112000000	112000000	4
chr1	112458833	112458834	rs72692602	2.6e-09	0.048	0.0081	T	C	chr1	112000000	112000000	4
chr1	112458893	112458894	rs72694603	2.22e-09	-0.0483	0.0081	T	C	chr1	112000000	112000000	4
chr1	112461368	112461369	rs2920584	6.52e-06	-0.033	0.0073	A	G	chr1	112000000	112000000	4
chr1	112460262	112460263	rs4839185	3.01e-09	0.0476	0.008	T	C	chr1	112000000	112000000	4
chr1	112463323	112463324	rs4838926	1.12e-07	-0.0393	0.0074	C	G	chr1	112000000	112000000	4
chr1	112461902	112461903	rs1443926	1.94e-09	0.0482	0.008	A	G	chr1	112000000	112000000	4
chr1	112462984	112462985	rs6682872	7.58e-08	0.0398	0.0074	A	G	chr1	112000000	112000000	4
chr1	112464004	112464005	rs1545300	3.04e-09	-0.0479	0.0081	T	C	chr1	112000000	112000000	4
chr1	112463617	112463618	rs4838927	1.31e-07	0.039	0.0074	T	C	chr1	112000000	112000000	4
chr1	112470474	112470475	rs11588747	1.64e-07	0.0429	0.0082	T	C	chr1	112000000	112000000	4
chr1	116262916	116262917	rs7354918	5.32e-07	0.0356	0.0071	T	G	chr1	116000000	116000000	5
chr1	116263924	116263925	rs4255384	8.29e-05	-0.0281	0.0071	T	C	chr1	116000000	116000000	5
chr1	116269027	116269028	rs6669365	1.52e-05	0.031	0.0072	T	C	chr1	116000000	116000000	5
chr1	116268283	116268284	rs4475752	9.02e-05	-0.0281	0.0072	T	C	chr1	116000000	116000000	5
chr1	116268699	116268700	rs6665970	3.04e-05	0.03	0.0072	A	G	chr1	116000000	116000000	5
chr1	116279406	116279407	rs10737731	5.43e-07	-0.0378	0.0076	A	C	chr1	116000000	116000000	5
chr1	116269331	116269332	rs6661781	2.61e-05	-0.0303	0.0072	A	C	chr1	116000000	116000000	5
chr1	116270234	116270235	rs35672929	4.9e-05	0.0355	0.0087	T	G	chr1	116000000	116000000	5
chr1	116271047	116271048	rs2997745	9.97e-05	0.0279	0.0072	T	C	chr1	116000000	116000000	5
chr1	116272788	116272789	rs4472754	4.01e-06	0.0345	0.0075	C	G	chr1	116000000	116000000	5
chr1	116272483	116272484	rs4269774	4e-06	0.0345	0.0075	T	C	chr1	116000000	116000000	5
chr1	116273788	116273789	rs3010396	4.37e-05	0.0292	0.0072	A	G	chr1	116000000	116000000	5
chr1	116275152	116275153	rs10754345	8.17e-07	-0.0372	0.0075	A	G	chr1	116000000	116000000	5
chr1	116278503	116278504	rs6677074	7.11e-08	-0.0384	0.0071	A	C	chr1	116000000	116000000	5
chr1	116280144	116280145	rs35951215	5.76e-07	-0.0378	0.0076	A	G	chr1	116000000	116000000	5
chr1	116281534	116281535	rs9428207	1.01e-09	-0.0474	0.0078	A	G	chr1	116000000	116000000	5
chr1	116284602	116284603	rs12737145	4.02e-09	-0.0455	0.0077	A	G	chr1	116000000	116000000	5
chr1	116287982	116287983	rs7518735	3.51e-09	-0.0457	0.0077	C	G	chr1	116000000	116000000	5
chr1	116286818	116286819	rs10754347	4.08e-09	-0.0454	0.0077	A	C	chr1	116000000	116000000	5
chr1	116286983	116286984	rs10801967	4.11e-09	0.0454	0.0077	A	G	chr1	116000000	116000000	5
chr1	116287055	116287056	rs10801968	4.13e-09	-0.0454	0.0077	T	C	chr1	116000000	116000000	5
chr1	116287113	116287114	rs4839477	8.24e-13	-0.052	0.0073	A	G	chr1	116000000	116000000	5
chr1	116287305	116287306	rs10127797	4.2e-09	-0.0454	0.0077	T	C	chr1	116000000	116000000	5
chr1	116287634	116287635	rs10801969	3.67e-09	0.0456	0.0077	A	G	chr1	116000000	116000000	5
chr1	116287651	116287652	rs10801970	3.43e-09	-0.0457	0.0077	A	G	chr1	116000000	116000000	5
chr1	116287682	116287683	rs9428211	7.66e-13	-0.0521	0.0073	T	C	chr1	116000000	116000000	5
chr1	116287975	116287976	rs9887914	3.68e-09	0.0456	0.0077	A	G	chr1	116000000	116000000	5
chr1	116288105	116288106	rs7527858	3.23e-09	-0.0457	0.0077	T	C	chr1	116000000	116000000	5
chr1	116288027	116288028	rs9887853	3.63e-09	-0.0456	0.0077	T	G	chr1	116000000	116000000	5
chr1	116288130	116288131	rs9428212	7.53e-13	0.0521	0.0073	C	G	chr1	116000000	116000000	5
chr1	116289081	116289082	rs9428214	8.52e-13	-0.0519	0.0073	T	C	chr1	116000000	116000000	5
chr1	116288224	116288225	rs9887923	3.45e-09	0.0457	0.0077	T	C	chr1	116000000	116000000	5
chr1	116288825	116288826	rs10737733	3.3e-09	0.0457	0.0077	T	C	chr1	116000000	116000000	5
chr1	116289054	116289055	rs10732297	3.31e-09	-0.0457	0.0077	T	C	chr1	116000000	116000000	5
chr1	116289164	116289165	rs10733095	3.3e-09	0.0457	0.0077	A	G	chr1	116000000	116000000	5
chr1	116292469	116292470	rs10754356	3.46e-09	0.0458	0.0077	A	G	chr1	116000000	116000000	5
chr1	116292369	116292370	rs10754352	2.83e-09	0.0459	0.0077	T	C	chr1	116000000	116000000	5
chr1	116291439	116291440	rs10923355	3.35e-09	0.0457	0.0077	T	G	chr1	116000000	116000000	5
chr1	116290446	116290447	rs9428085	8.82e-13	0.0519	0.0073	A	C	chr1	116000000	116000000	5
chr1	116289707	116289708	rs6687777	3.28e-09	0.0457	0.0077	T	C	chr1	116000000	116000000	5
chr1	116289728	116289729	rs6687862	5.15e-09	0.0452	0.0077	T	C	chr1	116000000	116000000	5
chr1	116289786	116289787	rs6670402	3.12e-09	-0.0458	0.0077	C	G	chr1	116000000	116000000	5
chr1	116289824	116289825	rs6687961	3.08e-09	0.0458	0.0077	T	C	chr1	116000000	116000000	5
chr1	116290048	116290049	rs4839044	8.76e-13	0.0519	0.0073	T	C	chr1	116000000	116000000	5
chr1	116290280	116290281	rs10733096	3.13e-09	0.0458	0.0077	T	C	chr1	116000000	116000000	5
chr1	116290727	116290728	rs10923353	3.33e-09	-0.0457	0.0077	A	G	chr1	116000000	116000000	5
chr1	116290564	116290565	rs10754348	3.11e-09	0.0458	0.0077	C	G	chr1	116000000	116000000	5
chr1	116290716	116290717	rs10923352	2.96e-09	0.0459	0.0077	T	G	chr1	116000000	116000000	5
chr1	116291025	116291026	rs12140550	2.84e-09	-0.0459	0.0077	A	G	chr1	116000000	116000000	5
chr1	116291066	116291067	rs12140557	4.12e-10	-0.0481	0.0077	A	G	chr1	116000000	116000000	5
chr1	116291201	116291202	rs10801971	3.17e-09	0.0458	0.0077	A	G	chr1	116000000	116000000	5
chr1	116291575	116291576	rs10801972	3.36e-09	0.0457	0.0077	T	C	chr1	116000000	116000000	5
chr1	116291885	116291886	rs10754350	3.26e-09	0.0457	0.0077	A	G	chr1	116000000	116000000	5
chr1	116291609	116291610	rs9428216	9.43e-13	0.0518	0.0073	T	C	chr1	116000000	116000000	5
chr1	116291664	116291665	rs10801973	3.32e-09	0.0457	0.0077	A	C	chr1	116000000	116000000	5
chr1	116291729	116291730	rs12144451	1.65e-12	0.0514	0.0073	T	C	chr1	116000000	116000000	5
chr1	116291876	116291877	rs10754349	3.39e-09	-0.0457	0.0077	T	C	chr1	116000000	116000000	5
chr1	116292176	116292177	rs9428218	1e-12	-0.0518	0.0073	C	G	chr1	116000000	116000000	5
chr1	116292091	116292092	rs10737734	2.97e-09	0.0458	0.0077	A	G	chr1	116000000	116000000	5
chr1	116292355	116292356	rs10754351	2.8e-09	-0.0459	0.0077	A	G	chr1	116000000	116000000	5
chr1	116292402	116292403	rs10754354	2.27e-09	0.0463	0.0077	A	G	chr1	116000000	116000000	5
chr1	116294690	116294691	rs7532923	8.61e-13	0.0519	0.0073	A	C	chr1	116000000	116000000	5
chr1	116293963	116293964	rs4564143	2.73e-09	0.0459	0.0077	T	C	chr1	116000000	116000000	5
chr1	116292908	116292909	rs10923362	2.88e-09	0.0459	0.0077	A	G	chr1	116000000	116000000	5
chr1	116292882	116292883	rs10923361	2.88e-09	0.0459	0.0077	T	G	chr1	116000000	116000000	5
chr1	116293897	116293898	rs4472757	2.89e-09	0.0459	0.0077	A	G	chr1	116000000	116000000	5
chr1	116293646	116293647	rs4338353	2.89e-09	0.0459	0.0077	A	C	chr1	116000000	116000000	5
chr1	116300137	116300138	rs9428221	5.74e-12	-0.0497	0.0072	A	G	chr1	116000000	116000000	5
chr1	116295519	116295520	rs10801976	1.62e-09	0.0465	0.0077	A	C	chr1	116000000	116000000	5
chr1	116296510	116296511	rs6693356	9.98e-10	-0.0471	0.0077	A	T	chr1	116000000	116000000	5
chr1	116297758	116297759	rs4073778	1.66e-13	0.0534	0.0072	A	C	chr1	116000000	116000000	5
chr1	116298064	116298065	rs4075008	9.76e-10	-0.0469	0.0077	A	C	chr1	116000000	116000000	5
chr1	116300602	116300603	rs9428222	9.59e-12	0.049	0.0072	A	G	chr1	116000000	116000000	5
chr1	116300736	116300737	rs9428086	6.45e-12	-0.0493	0.0072	T	C	chr1	116000000	116000000	5
chr1	116301019	116301020	rs6659025	1.54e-14	0.0575	0.0075	T	C	chr1	116000000	116000000	5
chr1	116301565	116301566	rs9428087	7.86e-12	0.0491	0.0072	A	G	chr1	116000000	116000000	5
chr1	116301670	116301671	rs11578967	1.76e-14	0.0573	0.0075	T	G	chr1	116000000	116000000	5
chr1	116309200	116309201	rs9428227	3.52e-12	0.0501	0.0072	T	C	chr1	116000000	116000000	5
chr1	116309183	116309184	rs10801990	1.49e-14	-0.0579	0.0075	A	G	chr1	116000000	116000000	5
chr1	116304301	116304302	rs12023881	2.29e-14	-0.0571	0.0075	T	G	chr1	116000000	116000000	5
chr1	116302923	116302924	rs9428225	1.47e-10	0.0459	0.0072	T	C	chr1	116000000	116000000	5
chr1	116302592	116302593	rs4143097	1.56e-11	0.0484	0.0072	T	C	chr1	116000000	116000000	5
chr1	116304946	116304947	rs57610221	7.26e-12	-0.0492	0.0072	T	G	chr1	116000000	116000000	5
chr1	116305678	116305679	rs9428088	1.05e-10	0.0464	0.0072	T	G	chr1	116000000	116000000	5
chr1	116305471	116305472	rs4240550	1.23e-10	0.0462	0.0072	T	G	chr1	116000000	116000000	5
chr1	116306580	116306581	rs9428226	1.15e-10	0.0463	0.0072	A	G	chr1	116000000	116000000	5
chr1	116307846	116307847	rs9428090	9.99e-12	0.049	0.0072	A	G	chr1	116000000	116000000	5
chr1	116307398	116307399	rs10923418	7.49e-11	-0.0467	0.0072	A	G	chr1	116000000	116000000	5
chr1	116308511	116308512	rs10157905	1.66e-14	-0.0578	0.0075	T	C	chr1	116000000	116000000	5
chr1	116310818	116310819	rs4484922	4.57e-16	-0.063	0.0078	C	G	chr1	116000000	116000000	5
chr1	116310189	116310190	rs10158386	2.26e-14	0.0575	0.0075	A	C	chr1	116000000	116000000	5
chr1	116309438	116309439	rs10801991	1.45e-14	0.0579	0.0075	T	G	chr1	116000000	116000000	5
chr1	116309799	116309800	rs12562553	1.88e-14	-0.0577	0.0075	A	G	chr1	116000000	116000000	5
chr1	116309865	116309866	rs12563940	2.15e-14	0.0575	0.0075	T	C	chr1	116000000	116000000	5
chr1	116310298	116310299	rs9428091	2.99e-12	-0.0502	0.0072	T	C	chr1	116000000	116000000	5
chr1	116310385	116310386	rs10158526	2.17e-15	0.0598	0.0075	T	C	chr1	116000000	116000000	5
chr1	116310430	116310431	rs10158267	3.19e-14	-0.0572	0.0075	T	C	chr1	116000000	116000000	5
chr1	116310967	116310968	rs4074536	4.83e-16	0.063	0.0078	T	C	chr1	116000000	116000000	5
chr1	116317694	116317695	rs10923441	8.08e-11	-0.0534	0.0082	T	C	chr1	116000000	116000000	5
chr1	116316960	116316961	rs7531742	2.22e-10	-0.0476	0.0075	T	C	chr1	116000000	116000000	5
chr1	116312614	116312615	rs3810997	2.81e-10	0.0531	0.0084	T	C	chr1	116000000	116000000	5
chr1	116311924	116311925	rs3810998	1.91e-15	-0.0616	0.0078	T	G	chr1	116000000	116000000	5
chr1	116312824	116312825	rs3827737	1.81e-09	-0.0502	0.0083	T	C	chr1	116000000	116000000	5
chr1	116313263	116313264	rs3827736	1.86e-10	-0.0523	0.0082	C	G	chr1	116000000	116000000	5
chr1	116315536	116315537	rs10737736	6.72e-11	-0.0537	0.0082	A	G	chr1	116000000	116000000	5
chr1	116316520	116316521	rs17504277	5.07e-12	-0.0503	0.0073	T	G	chr1	116000000	116000000	5
chr1	116315610	116315611	rs10802001	1.05e-10	0.0533	0.0083	A	T	chr1	116000000	116000000	5
chr1	116317441	116317442	rs10923440	7.34e-11	-0.0535	0.0082	A	G	chr1	116000000	116000000	5
chr1	116319387	116319388	rs28849080	7.43e-11	-0.0535	0.0082	T	C	chr1	116000000	116000000	5
chr1	116319365	116319366	rs28563907	4.63e-11	-0.054	0.0082	T	C	chr1	116000000	116000000	5
chr1	116319088	116319089	rs12123600	5.46e-11	-0.0539	0.0082	A	G	chr1	116000000	116000000	5
chr1	116321310	116321311	rs12125807	5.6e-11	-0.0538	0.0082	C	G	chr1	116000000	116000000	5
chr1	116319761	116319762	rs12741300	5.83e-11	-0.0538	0.0082	T	C	chr1	116000000	116000000	5
chr1	116320833	116320834	rs10923445	8.01e-11	0.053	0.0082	T	C	chr1	116000000	116000000	5
chr1	116321978	116321979	rs10923446	6.66e-11	-0.0533	0.0082	T	C	chr1	116000000	116000000	5
chr1	116325219	116325220	rs10754365	7.97e-11	0.0531	0.0082	T	C	chr1	116000000	116000000	5
chr1	116322516	116322517	rs12036387	4.82e-11	0.0537	0.0082	A	G	chr1	116000000	116000000	5
chr1	116322834	116322835	rs114150777	5.56e-11	0.0535	0.0082	A	C	chr1	116000000	116000000	5
chr1	116323567	116323568	rs10923447	4.95e-11	-0.0536	0.0082	A	C	chr1	116000000	116000000	5
chr1	116325537	116325538	rs4839484	2.14e-11	0.0487	0.0073	A	G	chr1	116000000	116000000	5
chr1	116333111	116333112	rs12039739	1.15e-08	-0.0444	0.0078	T	C	chr1	116000000	116000000	5
chr1	116332232	116332233	rs4433393	5.82e-11	0.0478	0.0073	A	C	chr1	116000000	116000000	5
chr1	116333038	116333039	rs10923474	1.45e-08	0.0443	0.0078	T	C	chr1	116000000	116000000	5
chr1	116333734	116333735	rs6669078	1.01e-08	-0.0415	0.0073	T	C	chr1	116000000	116000000	5
chr1	116333773	116333774	rs12040622	8.69e-09	-0.0447	0.0078	A	C	chr1	116000000	116000000	5
chr1	116333816	116333817	rs12040653	1.67e-08	0.0439	0.0078	C	G	chr1	116000000	116000000	5
chr1	116333793	116333794	rs12041970	1.79e-08	0.0438	0.0078	A	C	chr1	116000000	116000000	5
chr1	116337664	116337665	rs4839485	5.46e-09	0.0422	0.0072	A	G	chr1	116000000	116000000	5
chr1	116334373	116334374	rs10923478	2.03e-08	0.0437	0.0078	T	C	chr1	116000000	116000000	5
chr1	116334594	116334595	rs4279854	1.46e-08	-0.0441	0.0078	A	C	chr1	116000000	116000000	5
chr1	116334706	116334707	rs4281325	2.21e-08	-0.0436	0.0078	T	C	chr1	116000000	116000000	5
chr1	116334813	116334814	rs4515784	2.03e-08	0.0437	0.0078	T	G	chr1	116000000	116000000	5
chr1	116338274	116338275	rs7520087	4.62e-07	0.0369	0.0073	A	T	chr1	116000000	116000000	5
chr1	116338765	116338766	rs9428236	1.74e-08	0.0407	0.0072	T	C	chr1	116000000	116000000	5
chr1	116339269	116339270	rs4483405	1.26e-06	-0.0353	0.0073	T	G	chr1	116000000	116000000	5
chr1	147190745	147190746	rs78813183	7.28e-07	-0.1054	0.0213	A	G	chr1	147000000	147000000	6
chr1	147212253	147212254	rs61811739	6.2e-05	-0.1558	0.0389	T	C	chr1	147000000	147000000	6
chr1	147232740	147232741	rs10465885	9.94e-07	-0.0348	0.0071	T	C	chr1	147000000	147000000	6
chr1	147222832	147222833	rs1891500	2.36e-05	-0.0301	0.0071	T	C	chr1	147000000	147000000	6
chr1	147228874	147228875	rs11240121	2.94e-05	0.0355	0.0085	T	C	chr1	147000000	147000000	6
chr1	147231687	147231688	rs2232189	3.09e-05	0.0299	0.0072	C	G	chr1	147000000	147000000	6
chr1	147280875	147280876	rs78757957	2.75e-09	0.1051	0.0177	A	C	chr1	147000000	147000000	6
chr1	147250526	147250527	rs142546567	1.37e-09	-0.1072	0.0177	T	G	chr1	147000000	147000000	6
chr1	147250414	147250415	rs116546158	1.41e-09	-0.1071	0.0177	A	G	chr1	147000000	147000000	6
chr1	147251361	147251362	rs116228788	1.52e-09	0.1068	0.0177	T	C	chr1	147000000	147000000	6
chr1	147250763	147250764	rs4950487	2.17e-06	-0.0344	0.0073	A	T	chr1	147000000	147000000	6
chr1	147251688	147251689	rs76814955	1.58e-09	0.1066	0.0177	T	G	chr1	147000000	147000000	6
chr1	147251684	147251685	rs76560454	1.57e-09	-0.1067	0.0177	C	G	chr1	147000000	147000000	6
chr1	147255905	147255906	rs76966341	1.53e-09	-0.1066	0.0176	T	C	chr1	147000000	147000000	6
chr1	147251948	147251949	rs74511541	1.52e-09	0.1068	0.0177	T	C	chr1	147000000	147000000	6
chr1	147252393	147252394	rs78207616	2.59e-09	-0.1053	0.0177	C	G	chr1	147000000	147000000	6
chr1	147252479	147252480	rs2352860	4.4e-09	-0.1021	0.0174	C	G	chr1	147000000	147000000	6
chr1	147254227	147254228	rs75909378	1.5e-09	-0.1067	0.0176	A	G	chr1	147000000	147000000	6
chr1	147255323	147255324	rs17160660	3.62e-09	0.1024	0.0174	A	G	chr1	147000000	147000000	6
chr1	147254365	147254366	rs79280699	1.51e-09	0.1066	0.0176	T	C	chr1	147000000	147000000	6
chr1	147254644	147254645	rs79730440	3.6e-09	-0.1025	0.0174	A	G	chr1	147000000	147000000	6
chr1	147255831	147255832	rs79187193	8.07e-10	-0.1116	0.0182	A	G	chr1	147000000	147000000	6
chr1	147256108	147256109	rs76480392	1.57e-09	0.1065	0.0176	A	G	chr1	147000000	147000000	6
chr1	147259640	147259641	rs75375598	1.67e-09	-0.1063	0.0176	A	G	chr1	147000000	147000000	6
chr1	147259321	147259322	rs74791680	1.66e-09	0.1064	0.0176	A	G	chr1	147000000	147000000	6
chr1	147259336	147259337	rs76816335	1.67e-09	-0.1063	0.0176	T	G	chr1	147000000	147000000	6
chr1	147260568	147260569	rs1908628	3.39e-09	-0.1026	0.0174	A	G	chr1	147000000	147000000	6
chr1	147260765	147260766	rs1908627	3.96e-09	-0.1021	0.0173	A	G	chr1	147000000	147000000	6
chr1	147260812	147260813	rs74847853	1.87e-09	-0.106	0.0176	A	G	chr1	147000000	147000000	6
chr1	147267110	147267111	rs11240123	5.76e-07	0.0781	0.0156	T	C	chr1	147000000	147000000	6
chr1	147263958	147263959	rs75626343	3.94e-07	-0.0802	0.0158	T	C	chr1	147000000	147000000	6
chr1	147264779	147264780	rs76018518	1.6e-09	-0.1065	0.0176	A	G	chr1	147000000	147000000	6
chr1	147265956	147265957	rs78849618	4.36e-09	-0.1022	0.0174	T	C	chr1	147000000	147000000	6
chr1	147267016	147267017	rs79351174	1.61e-09	-0.1065	0.0176	C	G	chr1	147000000	147000000	6
chr1	147266890	147266891	rs75523969	1.49e-09	0.1067	0.0176	A	G	chr1	147000000	147000000	6
chr1	147267616	147267617	rs77715544	1.41e-09	0.1068	0.0176	T	G	chr1	147000000	147000000	6
chr1	147273885	147273886	rs76968567	1.32e-09	-0.107	0.0176	T	C	chr1	147000000	147000000	6
chr1	147269771	147269772	rs79954696	1.6e-09	-0.1065	0.0176	A	G	chr1	147000000	147000000	6
chr1	147268529	147268530	rs140622021	1.45e-09	0.1068	0.0176	T	G	chr1	147000000	147000000	6
chr1	147269524	147269525	rs75929470	1.62e-09	0.1064	0.0176	C	G	chr1	147000000	147000000	6
chr1	147273120	147273121	rs80343037	1.62e-09	0.1064	0.0176	T	G	chr1	147000000	147000000	6
chr1	147271396	147271397	rs76815884	1.55e-09	0.1065	0.0176	A	G	chr1	147000000	147000000	6
chr1	147273306	147273307	rs17160683	1.92e-08	-0.0964	0.0171	T	C	chr1	147000000	147000000	6
chr1	147273651	147273652	rs74568222	1.56e-09	-0.1065	0.0176	T	C	chr1	147000000	147000000	6
chr1	147273943	147273944	rs74747626	1.58e-09	0.1065	0.0176	A	T	chr1	147000000	147000000	6
chr1	147274016	147274017	rs75031333	3.14e-09	-0.1049	0.0177	T	G	chr1	147000000	147000000	6
chr1	147274359	147274360	rs74336706	4.06e-07	0.0798	0.0157	T	C	chr1	147000000	147000000	6
chr1	147274281	147274282	rs75456552	3.98e-07	-0.0798	0.0157	T	C	chr1	147000000	147000000	6
chr1	147276997	147276998	rs79208541	1.97e-07	-0.0832	0.016	A	G	chr1	147000000	147000000	6
chr1	147274365	147274366	rs79295811	4.09e-07	0.0798	0.0157	T	C	chr1	147000000	147000000	6
chr1	147274703	147274704	rs78515471	2.26e-09	0.1055	0.0176	T	C	chr1	147000000	147000000	6
chr1	147276898	147276899	rs74919642	7.18e-07	-0.0781	0.0158	A	G	chr1	147000000	147000000	6
chr1	147276943	147276944	rs80109414	6.37e-07	-0.0784	0.0158	T	G	chr1	147000000	147000000	6
chr1	147278614	147278615	rs78291659	1.71e-09	0.1065	0.0177	A	C	chr1	147000000	147000000	6
chr1	147278342	147278343	rs76880949	7.61e-07	-0.078	0.0158	A	C	chr1	147000000	147000000	6
chr1	147277190	147277191	rs79103823	2.47e-08	-0.0929	0.0167	T	C	chr1	147000000	147000000	6
chr1	147277359	147277360	rs79259189	2.55e-08	-0.0928	0.0167	T	C	chr1	147000000	147000000	6
chr1	147277857	147277858	rs75715473	2.32e-08	-0.0931	0.0167	T	C	chr1	147000000	147000000	6
chr1	147278229	147278230	rs76634001	6.59e-09	0.0985	0.017	A	G	chr1	147000000	147000000	6
chr1	147278374	147278375	rs78950811	6.12e-07	-0.0788	0.0158	A	C	chr1	147000000	147000000	6
chr1	147278403	147278404	rs74956535	5.51e-07	0.079	0.0158	T	C	chr1	147000000	147000000	6
chr1	147279613	147279614	rs75391436	1.49e-09	0.1067	0.0176	T	C	chr1	147000000	147000000	6
chr1	147279434	147279435	rs116430440	2.3e-09	-0.1056	0.0177	A	G	chr1	147000000	147000000	6
chr1	147280333	147280334	rs77459137	2.88e-09	-0.1049	0.0177	A	G	chr1	147000000	147000000	6
chr1	147280725	147280726	rs74741924	2.95e-09	-0.1049	0.0177	A	T	chr1	147000000	147000000	6
chr1	147280870	147280871	rs78034278	2.9e-09	0.1049	0.0177	A	G	chr1	147000000	147000000	6
chr1	147294871	147294872	rs79487014	5.2e-08	-0.0987	0.0181	T	C	chr1	147000000	147000000	6
chr1	147290244	147290245	rs78658109	4.45e-09	-0.1037	0.0177	T	C	chr1	147000000	147000000	6
chr1	147281532	147281533	rs76574563	3.44e-09	0.1044	0.0177	A	G	chr1	147000000	147000000	6
chr1	147281403	147281404	rs78586200	3.25e-09	0.1046	0.0177	T	C	chr1	147000000	147000000	6
chr1	147283038	147283039	rs76421454	3.86e-09	0.1041	0.0177	A	G	chr1	147000000	147000000	6
chr1	147282416	147282417	rs80079599	1.91e-05	0.0618	0.0145	T	C	chr1	147000000	147000000	6
chr1	147286791	147286792	rs78059190	3.51e-09	0.1045	0.0177	A	G	chr1	147000000	147000000	6
chr1	147289142	147289143	rs80021664	3.89e-09	0.1042	0.0177	C	G	chr1	147000000	147000000	6
chr1	147288498	147288499	rs79624963	4.53e-09	-0.1037	0.0177	T	C	chr1	147000000	147000000	6
chr1	147288657	147288658	rs114227854	4.29e-09	0.1039	0.0177	A	T	chr1	147000000	147000000	6
chr1	147289062	147289063	rs146424581	4.92e-05	0.0997	0.0246	A	G	chr1	147000000	147000000	6
chr1	147291689	147291690	rs74535507	4.3e-09	-0.104	0.0177	T	C	chr1	147000000	147000000	6
chr1	147291724	147291725	rs79204928	4.53e-09	-0.1038	0.0177	T	C	chr1	147000000	147000000	6
chr1	147292064	147292065	rs74968867	4.06e-09	-0.1041	0.0177	T	C	chr1	147000000	147000000	6
chr1	147294113	147294114	rs76831084	6.59e-09	0.1019	0.0176	C	G	chr1	147000000	147000000	6
chr1	147293251	147293252	rs76035254	6.69e-09	-0.1019	0.0176	T	C	chr1	147000000	147000000	6
chr1	147293292	147293293	rs79157808	6.52e-09	0.102	0.0176	T	C	chr1	147000000	147000000	6
chr1	147293319	147293320	rs77131757	7.03e-09	-0.1018	0.0176	A	G	chr1	147000000	147000000	6
chr1	147294870	147294871	rs75663428	5.57e-08	-0.0985	0.0181	T	C	chr1	147000000	147000000	6
chr1	147309363	147309364	rs76492793	7.76e-09	-0.1016	0.0176	T	G	chr1	147000000	147000000	6
chr1	147296453	147296454	rs77381999	6.51e-09	0.102	0.0176	T	C	chr1	147000000	147000000	6
chr1	147296366	147296367	rs79624916	6.08e-09	-0.1022	0.0176	T	G	chr1	147000000	147000000	6
chr1	147295782	147295783	rs76522614	6.65e-09	0.1019	0.0176	T	C	chr1	147000000	147000000	6
chr1	147295667	147295668	rs77532222	6.67e-09	-0.1019	0.0176	T	C	chr1	147000000	147000000	6
chr1	147295730	147295731	rs78895977	6.68e-09	0.1019	0.0176	A	T	chr1	147000000	147000000	6
chr1	147296308	147296309	rs1874394	9.53e-07	0.0791	0.0161	T	C	chr1	147000000	147000000	6
chr1	147296409	147296410	rs77474276	6.61e-09	0.1019	0.0176	A	G	chr1	147000000	147000000	6
chr1	147296924	147296925	rs74925864	6.54e-09	0.1019	0.0176	C	G	chr1	147000000	147000000	6
chr1	147296603	147296604	rs75544532	6.34e-09	0.1021	0.0176	A	G	chr1	147000000	147000000	6
chr1	147296489	147296490	rs74509621	7.16e-09	0.1017	0.0176	T	G	chr1	147000000	147000000	6
chr1	147296599	147296600	rs77863448	6.51e-09	-0.102	0.0176	A	G	chr1	147000000	147000000	6
chr1	147300771	147300772	rs149344021	6.05e-09	0.1023	0.0176	T	C	chr1	147000000	147000000	6
chr1	147296945	147296946	rs75486833	6.54e-09	0.1019	0.0176	C	G	chr1	147000000	147000000	6
chr1	147297243	147297244	rs75979898	6.29e-09	0.1021	0.0176	A	G	chr1	147000000	147000000	6
chr1	147297284	147297285	rs78253957	6.29e-09	-0.1021	0.0176	C	G	chr1	147000000	147000000	6
chr1	147299286	147299287	rs116321716	6.43e-09	0.102	0.0176	A	G	chr1	147000000	147000000	6
chr1	147297850	147297851	rs115240411	6.56e-09	0.1019	0.0176	T	G	chr1	147000000	147000000	6
chr1	147297958	147297959	rs80245413	6.79e-09	0.1018	0.0176	A	C	chr1	147000000	147000000	6
chr1	147297980	147297981	rs1353431	1.09e-06	-0.0786	0.0161	T	C	chr1	147000000	147000000	6
chr1	147298566	147298567	rs115480103	4.9e-08	-0.0928	0.017	T	C	chr1	147000000	147000000	6
chr1	147299407	147299408	rs144970042	6.52e-09	-0.102	0.0176	T	C	chr1	147000000	147000000	6
chr1	147299447	147299448	rs149029102	6.67e-09	0.1019	0.0176	T	C	chr1	147000000	147000000	6
chr1	147299783	147299784	rs115398115	6.83e-09	-0.1018	0.0176	A	T	chr1	147000000	147000000	6
chr1	147300184	147300185	rs115008394	6.47e-09	0.102	0.0176	T	C	chr1	147000000	147000000	6
chr1	147300260	147300261	rs114032655	6.51e-09	0.102	0.0176	A	C	chr1	147000000	147000000	6
chr1	147300470	147300471	rs146526746	6.01e-09	0.1023	0.0176	T	C	chr1	147000000	147000000	6
chr1	147301165	147301166	rs148263084	5.72e-09	-0.1023	0.0176	T	C	chr1	147000000	147000000	6
chr1	147301055	147301056	rs115129368	6.5e-09	-0.102	0.0176	T	G	chr1	147000000	147000000	6
chr1	147303573	147303574	rs115948478	7.58e-09	-0.1016	0.0176	A	C	chr1	147000000	147000000	6
chr1	147301594	147301595	rs7556341	2.99e-07	0.085	0.0166	C	G	chr1	147000000	147000000	6
chr1	147301177	147301178	rs146287012	7.22e-09	-0.1006	0.0174	A	G	chr1	147000000	147000000	6
chr1	147301911	147301912	rs116403883	5.42e-09	0.1026	0.0176	T	C	chr1	147000000	147000000	6
chr1	147302435	147302436	rs116175751	7.34e-09	0.1017	0.0176	A	G	chr1	147000000	147000000	6
chr1	147302122	147302123	rs115817455	3.95e-09	0.0992	0.0169	A	T	chr1	147000000	147000000	6
chr1	147302177	147302178	rs140139006	7.32e-09	0.1017	0.0176	A	G	chr1	147000000	147000000	6
chr1	147303174	147303175	rs115140387	5.98e-09	-0.1031	0.0177	T	C	chr1	147000000	147000000	6
chr1	147308323	147308324	rs4950489	4.43e-07	0.0839	0.0166	T	C	chr1	147000000	147000000	6
chr1	147303727	147303728	rs140505020	7.57e-09	0.1016	0.0176	A	G	chr1	147000000	147000000	6
chr1	147304668	147304669	rs138152129	8e-09	0.1014	0.0176	T	C	chr1	147000000	147000000	6
chr1	147303837	147303838	rs115381114	8.47e-09	-0.101	0.0175	A	G	chr1	147000000	147000000	6
chr1	147305542	147305543	rs114644438	7.58e-09	0.1016	0.0176	C	G	chr1	147000000	147000000	6
chr1	147305144	147305145	rs116713931	7.33e-09	-0.1017	0.0176	A	G	chr1	147000000	147000000	6
chr1	147307465	147307466	rs116795787	7.82e-09	0.1016	0.0176	A	T	chr1	147000000	147000000	6
chr1	147305668	147305669	rs79162303	7.64e-09	0.1016	0.0176	C	G	chr1	147000000	147000000	6
chr1	147305707	147305708	rs116258566	1.15e-08	-0.1003	0.0176	T	C	chr1	147000000	147000000	6
chr1	147305877	147305878	rs75255644	7.7e-09	0.1016	0.0176	T	C	chr1	147000000	147000000	6
chr1	147305948	147305949	rs115583060	7.71e-09	-0.1015	0.0176	A	C	chr1	147000000	147000000	6
chr1	147307304	147307305	rs115063397	7.62e-09	-0.1017	0.0176	A	G	chr1	147000000	147000000	6
chr1	147308051	147308052	rs75702874	7.84e-09	-0.1016	0.0176	A	G	chr1	147000000	147000000	6
chr1	147309279	147309280	rs79561825	7.49e-09	0.1017	0.0176	T	C	chr1	147000000	147000000	6
chr1	147319480	147319481	rs187618124	4.67e-05	0.1052	0.0258	A	G	chr1	147000000	147000000	6
chr1	147310073	147310074	rs76570849	7.42e-09	-0.1018	0.0176	T	G	chr1	147000000	147000000	6
chr1	147311726	147311727	rs79572172	9.57e-09	-0.1011	0.0176	T	C	chr1	147000000	147000000	6
chr1	147310327	147310328	rs76467474	7.36e-09	0.1019	0.0176	T	C	chr1	147000000	147000000	6
chr1	147310476	147310477	rs75931967	7.97e-09	-0.1016	0.0176	T	G	chr1	147000000	147000000	6
chr1	147312128	147312129	rs76706962	1.03e-08	0.1009	0.0176	T	C	chr1	147000000	147000000	6
chr1	147312355	147312356	rs190745908	2.21e-08	-0.0976	0.0174	T	C	chr1	147000000	147000000	6
chr1	147312959	147312960	rs114158239	1.01e-08	0.101	0.0176	T	C	chr1	147000000	147000000	6
chr1	147314940	147314941	rs79112096	4.16e-06	0.0667	0.0145	T	G	chr1	147000000	147000000	6
chr1	147316454	147316455	rs115988074	1.48e-09	0.1027	0.017	A	T	chr1	147000000	147000000	6
chr1	147316831	147316832	rs78581286	1.43e-09	-0.1028	0.017	A	G	chr1	147000000	147000000	6
chr1	147317675	147317676	rs75185665	2.31e-09	-0.1011	0.0169	T	C	chr1	147000000	147000000	6
chr1	147326949	147326950	rs79957673	2.24e-08	-0.0979	0.0175	T	C	chr1	147000000	147000000	6
chr1	147324603	147324604	rs142757930	1.64e-08	-0.0989	0.0175	T	C	chr1	147000000	147000000	6
chr1	147323754	147323755	rs79618733	1.96e-08	0.0983	0.0175	A	G	chr1	147000000	147000000	6
chr1	147324902	147324903	rs78945808	2.22e-08	-0.098	0.0175	A	G	chr1	147000000	147000000	6
chr1	147327286	147327287	rs115932902	2.66e-08	0.0974	0.0175	T	C	chr1	147000000	147000000	6
chr1	147328647	147328648	rs142111766	3.19e-08	-0.0969	0.0175	T	C	chr1	147000000	147000000	6
chr1	147334370	147334371	rs143350464	4.57e-08	-0.0958	0.0175	T	C	chr1	147000000	147000000	6
chr1	147339115	147339116	rs144918358	3.73e-08	-0.0966	0.0176	A	C	chr1	147000000	147000000	6
chr1	147344998	147344999	rs75945956	3.15e-08	-0.0979	0.0177	T	G	chr1	147000000	147000000	6
chr1	154400799	154400800	rs6427658	5.31e-10	0.0442	0.0071	T	C	chr1	154000000	155000000	7
chr1	154397984	154397985	rs10908838	8.78e-10	0.0438	0.0071	T	G	chr1	154000000	155000000	7
chr1	154397416	154397417	rs12118721	1.4e-08	0.0404	0.0071	T	C	chr1	154000000	155000000	7
chr1	154395839	154395840	rs6684439	1.65e-07	-0.0383	0.0073	T	C	chr1	154000000	155000000	7
chr1	154395946	154395947	rs6689306	5.01e-10	0.0449	0.0072	A	G	chr1	154000000	155000000	7
chr1	154397589	154397590	rs12118770	5.54e-10	0.0446	0.0072	T	C	chr1	154000000	155000000	7
chr1	154397610	154397611	rs12117832	1.71e-08	0.0406	0.0072	A	G	chr1	154000000	155000000	7
chr1	154400320	154400321	rs6687726	1.89e-08	0.0399	0.0071	A	G	chr1	154000000	155000000	7
chr1	154400015	154400016	rs4845618	2.94e-08	-0.0395	0.0071	T	G	chr1	154000000	155000000	7
chr1	154411419	154411420	rs4845622	9.57e-08	0.0388	0.0073	A	C	chr1	154000000	155000000	7
chr1	154404406	154404407	rs7553796	1.77e-10	0.0454	0.0071	A	C	chr1	154000000	155000000	7
chr1	154401972	154401973	rs6694817	7.46e-10	0.0438	0.0071	T	C	chr1	154000000	155000000	7
chr1	154404336	154404337	rs7549250	4.33e-09	-0.0418	0.0071	T	C	chr1	154000000	155000000	7
chr1	154404380	154404381	rs7549338	1.71e-10	0.0454	0.0071	C	G	chr1	154000000	155000000	7
chr1	154405058	154405059	rs4845619	3.21e-09	0.0421	0.0071	T	G	chr1	154000000	155000000	7
chr1	154405024	154405025	rs56383622	4.34e-08	0.0398	0.0073	A	G	chr1	154000000	155000000	7
chr1	154408340	154408341	rs4845371	3.42e-10	0.0449	0.0071	T	C	chr1	154000000	155000000	7
chr1	154406540	154406541	rs59632925	2.75e-10	0.0449	0.0071	T	G	chr1	154000000	155000000	7
chr1	154406656	154406657	rs4845620	4.96e-08	0.0396	0.0073	A	G	chr1	154000000	155000000	7
chr1	154407419	154407420	rs7518199	1.21e-07	0.0383	0.0072	A	C	chr1	154000000	155000000	7
chr1	154407713	154407714	rs7521458	5.59e-08	0.0395	0.0073	T	C	chr1	154000000	155000000	7
chr1	154409730	154409731	rs4845621	7.74e-08	-0.039	0.0073	A	G	chr1	154000000	155000000	7
chr1	154409100	154409101	rs6667434	3.25e-10	0.0449	0.0071	A	G	chr1	154000000	155000000	7
chr1	154410955	154410956	rs4553185	8.85e-09	-0.0411	0.0071	T	C	chr1	154000000	155000000	7
chr1	154414037	154414038	rs4393147	1.19e-07	-0.0385	0.0073	T	C	chr1	154000000	155000000	7
chr1	154416935	154416936	rs12753254	2.02e-07	-0.0377	0.0073	A	G	chr1	154000000	155000000	7
chr1	154415777	154415778	rs4845623	1e-08	0.0412	0.0072	A	G	chr1	154000000	155000000	7
chr1	154415396	154415397	rs4845372	9.61e-09	-0.0412	0.0072	A	C	chr1	154000000	155000000	7
chr1	154414086	154414087	rs4453032	1.27e-07	0.0384	0.0073	A	G	chr1	154000000	155000000	7
chr1	154414296	154414297	rs6664201	1.34e-07	-0.0383	0.0073	T	C	chr1	154000000	155000000	7
chr1	154417044	154417045	rs11265612	9.95e-10	0.0437	0.0071	A	G	chr1	154000000	155000000	7
chr1	154416969	154416970	rs12730036	2.12e-07	-0.0377	0.0073	T	C	chr1	154000000	155000000	7
chr1	154418088	154418089	rs6683206	4.39e-10	0.0453	0.0073	T	C	chr1	154000000	155000000	7
chr1	154417829	154417830	rs4845373	1.86e-07	-0.0379	0.0073	T	C	chr1	154000000	155000000	7
chr1	154418749	154418750	rs4576655	1.21e-08	-0.041	0.0072	T	C	chr1	154000000	155000000	7
chr1	154418415	154418416	rs11265613	1.43e-07	0.0382	0.0073	T	C	chr1	154000000	155000000	7
chr1	154419843	154419844	rs6686750	8.59e-10	0.0437	0.0071	A	G	chr1	154000000	155000000	7
chr1	154418879	154418880	rs4537545	1.06e-08	-0.0412	0.0072	T	C	chr1	154000000	155000000	7
chr1	154420087	154420088	rs61812598	1.64e-07	-0.0381	0.0073	A	G	chr1	154000000	155000000	7
chr1	154420778	154420779	rs7529229	1.53e-08	0.0407	0.0072	T	C	chr1	154000000	155000000	7
chr1	154420402	154420403	rs7512646	1.58e-08	-0.0407	0.0072	C	G	chr1	154000000	155000000	7
chr1	154425135	154425136	rs7526131	1.66e-09	-0.043	0.0071	A	G	chr1	154000000	155000000	7
chr1	154423909	154423910	rs7536152	1.21e-09	0.0433	0.0071	A	G	chr1	154000000	155000000	7
chr1	154422067	154422068	rs4845625	6.91e-10	0.0438	0.0071	T	C	chr1	154000000	155000000	7
chr1	154423764	154423765	rs12129500	5.69e-10	0.0442	0.0071	T	C	chr1	154000000	155000000	7
chr1	154426097	154426098	rs6689393	6.51e-10	0.0438	0.0071	A	G	chr1	154000000	155000000	7
chr1	154425456	154425457	rs12126142	1.31e-07	-0.0384	0.0073	A	G	chr1	154000000	155000000	7
chr1	154426264	154426265	rs4129267	1.14e-07	-0.0385	0.0073	T	C	chr1	154000000	155000000	7
chr1	154428505	154428506	rs6694258	7.62e-10	-0.0439	0.0071	A	C	chr1	154000000	155000000	7
chr1	154426970	154426971	rs2228145	1.18e-07	0.0385	0.0073	A	C	chr1	154000000	155000000	7
chr1	154428283	154428284	rs12133641	1.46e-07	0.0382	0.0073	A	G	chr1	154000000	155000000	7
chr1	154715600	154715601	rs12118608	1.53e-11	-0.0684	0.0101	T	C	chr1	154000000	155000000	7
chr1	154668513	154668514	rs7542467	1.49e-05	-0.0548	0.0127	T	C	chr1	154000000	155000000	7
chr1	154679567	154679568	rs1995662	4.87e-05	0.0497	0.0122	T	C	chr1	154000000	155000000	7
chr1	154669577	154669578	rs2036627	2.26e-05	0.0531	0.0125	T	C	chr1	154000000	155000000	7
chr1	154673233	154673234	rs4845661	9.64e-06	0.0549	0.0124	C	G	chr1	154000000	155000000	7
chr1	154678986	154678987	rs7543897	1.64e-05	0.053	0.0123	T	C	chr1	154000000	155000000	7
chr1	154682776	154682777	rs11264245	2.34e-05	-0.0764	0.0181	T	C	chr1	154000000	155000000	7
chr1	154688488	154688489	rs58892549	7.61e-05	0.0675	0.0171	T	C	chr1	154000000	155000000	7
chr1	154714006	154714007	rs4999127	4.77e-16	0.0891	0.011	A	G	chr1	154000000	155000000	7
chr1	154713341	154713342	rs1506985	9.75e-12	-0.0657	0.0096	T	C	chr1	154000000	155000000	7
chr1	154725924	154725925	rs10908434	1.05e-07	-0.0576	0.0108	T	C	chr1	154000000	155000000	7
chr1	154716803	154716804	rs10752607	5.3e-09	0.053	0.0091	A	G	chr1	154000000	155000000	7
chr1	154718738	154718739	rs906278	1.97e-11	-0.0673	0.01	T	C	chr1	154000000	155000000	7
chr1	154718778	154718779	rs906280	4.2e-12	0.07	0.0101	A	G	chr1	154000000	155000000	7
chr1	154719917	154719918	rs906281	1.11e-08	0.052	0.0091	T	C	chr1	154000000	155000000	7
chr1	154724392	154724393	rs906276	1.42e-07	-0.0574	0.0109	T	C	chr1	154000000	155000000	7
chr1	154723119	154723120	rs4845666	1.06e-07	0.0579	0.0109	A	G	chr1	154000000	155000000	7
chr1	154724127	154724128	rs906275	2.63e-07	-0.0563	0.0109	T	C	chr1	154000000	155000000	7
chr1	154723533	154723534	rs7512246	1.18e-07	0.0572	0.0108	T	C	chr1	154000000	155000000	7
chr1	154724688	154724689	rs906277	2.07e-07	-0.0562	0.0108	C	G	chr1	154000000	155000000	7
chr1	154724979	154724980	rs2135697	1.54e-07	0.0572	0.0109	T	C	chr1	154000000	155000000	7
chr1	154724964	154724965	rs2135696	1.51e-07	-0.0568	0.0108	T	C	chr1	154000000	155000000	7
chr1	154725264	154725265	rs4845667	1.49e-07	-0.0569	0.0108	A	G	chr1	154000000	155000000	7
chr1	154725859	154725860	rs10908433	7.52e-07	-0.053	0.0107	A	G	chr1	154000000	155000000	7
chr1	154726262	154726263	rs4845389	8.02e-08	0.0582	0.0108	A	C	chr1	154000000	155000000	7
chr1	154756104	154756105	rs12135902	6.03e-06	0.0572	0.0126	A	G	chr1	154000000	155000000	7
chr1	154756163	154756164	rs77319913	9.87e-06	-0.0789	0.0178	T	G	chr1	154000000	155000000	7
chr1	154789875	154789876	rs1218603	4.15e-06	0.0368	0.008	A	G	chr1	154000000	155000000	7
chr1	154878300	154878301	rs4845685	9.86e-26	-0.0778	0.0074	A	C	chr1	154000000	155000000	7
chr1	154804482	154804483	rs147227526	8.92e-11	-0.1159	0.0179	C	G	chr1	154000000	155000000	7
chr1	154792825	154792826	rs1010225	1.34e-08	0.0484	0.0085	A	T	chr1	154000000	155000000	7
chr1	154795389	154795390	rs1218598	1.78e-11	-0.0591	0.0088	A	G	chr1	154000000	155000000	7
chr1	154795277	154795278	rs870327	5.55e-05	0.029	0.0072	T	G	chr1	154000000	155000000	7
chr1	154802379	154802380	rs11264270	2.06e-06	0.0523	0.011	A	G	chr1	154000000	155000000	7
chr1	154801173	154801174	rs1218551	5.41e-06	-0.035	0.0077	T	C	chr1	154000000	155000000	7
chr1	154798153	154798154	rs2798604	5.02e-05	-0.0313	0.0077	T	G	chr1	154000000	155000000	7
chr1	154798627	154798628	rs1218553	6.39e-05	-0.0308	0.0077	A	C	chr1	154000000	155000000	7
chr1	154799310	154799311	rs1218552	5.18e-05	-0.0312	0.0077	A	G	chr1	154000000	155000000	7
chr1	154801247	154801248	rs1218550	1.2e-05	0.0354	0.0081	T	C	chr1	154000000	155000000	7
chr1	154802139	154802140	rs6665642	4.72e-06	-0.0549	0.012	T	C	chr1	154000000	155000000	7
chr1	154802321	154802322	rs6668261	5.7e-07	0.0883	0.0176	T	C	chr1	154000000	155000000	7
chr1	154802392	154802393	rs11264271	2.51e-06	0.0517	0.011	T	C	chr1	154000000	155000000	7
chr1	154803645	154803646	rs1218549	1.73e-11	0.0522	0.0078	A	C	chr1	154000000	155000000	7
chr1	154844585	154844586	rs7544528	5.92e-27	-0.0808	0.0075	T	C	chr1	154000000	155000000	7
chr1	154807935	154807936	rs11584630	1.1e-10	0.0496	0.0077	A	G	chr1	154000000	155000000	7
chr1	154807018	154807019	rs1218547	1.01e-11	0.0525	0.0077	A	G	chr1	154000000	155000000	7
chr1	154805993	154805994	rs76456864	7.91e-08	-0.0674	0.0126	T	C	chr1	154000000	155000000	7
chr1	154809253	154809254	rs11264273	2.93e-28	0.0943	0.0086	T	C	chr1	154000000	155000000	7
chr1	154808959	154808960	rs11264272	2.52e-28	0.0942	0.0085	T	C	chr1	154000000	155000000	7
chr1	154808287	154808288	rs4845394	6.59e-11	-0.0475	0.0073	A	G	chr1	154000000	155000000	7
chr1	154811324	154811325	rs12131447	1.35e-08	-0.0711	0.0125	A	G	chr1	154000000	155000000	7
chr1	154811127	154811128	rs11264274	1.11e-16	0.0671	0.0081	T	G	chr1	154000000	155000000	7
chr1	154809579	154809580	rs77328013	1.01e-10	0.1119	0.0173	T	C	chr1	154000000	155000000	7
chr1	154810683	154810684	rs1218577	3.6e-12	-0.0522	0.0075	T	C	chr1	154000000	155000000	7
chr1	154810030	154810031	rs1218578	1.83e-08	0.0406	0.0072	A	G	chr1	154000000	155000000	7
chr1	154810548	154810549	rs34647098	2.87e-27	0.0921	0.0085	A	G	chr1	154000000	155000000	7
chr1	154811316	154811317	rs1218576	1.78e-09	-0.0702	0.0117	T	C	chr1	154000000	155000000	7
chr1	154815051	154815052	rs6658392	1.24e-47	-0.112	0.0077	T	C	chr1	154000000	155000000	7
chr1	154813619	154813620	rs6426985	7.68e-23	0.0733	0.0075	A	G	chr1	154000000	155000000	7
chr1	154811573	154811574	rs1218575	8.33e-09	0.0708	0.0123	T	C	chr1	154000000	155000000	7
chr1	154811404	154811405	rs61150523	6.9e-10	-0.072	0.0117	A	G	chr1	154000000	155000000	7
chr1	154811420	154811421	rs12139030	1.1e-08	-0.0717	0.0125	T	C	chr1	154000000	155000000	7
chr1	154811677	154811678	rs1218574	5.18e-11	-0.0718	0.0109	A	G	chr1	154000000	155000000	7
chr1	154812943	154812944	rs36088503	1.1e-39	0.1202	0.0091	A	G	chr1	154000000	155000000	7
chr1	154812280	154812281	rs34515871	1.19e-55	0.1253	0.008	T	C	chr1	154000000	155000000	7
chr1	154812400	154812401	rs34292822	6.67e-55	0.1232	0.0079	C	G	chr1	154000000	155000000	7
chr1	154812630	154812631	rs12754189	3.62e-55	-0.1246	0.008	T	C	chr1	154000000	155000000	7
chr1	154813584	154813585	rs11588763	5.28e-54	0.1235	0.008	T	C	chr1	154000000	155000000	7
chr1	154814197	154814198	rs12740456	5.55e-43	0.1404	0.0102	A	C	chr1	154000000	155000000	7
chr1	154813988	154813989	rs34106427	7.72e-53	0.1215	0.0079	A	G	chr1	154000000	155000000	7
chr1	154814045	154814046	rs6426986	1.45e-51	0.1188	0.0079	A	G	chr1	154000000	155000000	7
chr1	154814268	154814269	rs6666258	1.57e-51	0.1187	0.0079	C	G	chr1	154000000	155000000	7
chr1	154814992	154814993	rs6704449	1.61e-48	-0.1128	0.0077	A	T	chr1	154000000	155000000	7
chr1	154814353	154814354	rs13376333	7.71e-52	0.1193	0.0079	T	C	chr1	154000000	155000000	7
chr1	154814462	154814463	rs78204256	2.28e-06	-0.1103	0.0233	A	G	chr1	154000000	155000000	7
chr1	154814538	154814539	rs6691463	4e-51	-0.1182	0.0079	C	G	chr1	154000000	155000000	7
chr1	154814785	154814786	rs6704241	7.08e-49	-0.1133	0.0077	A	G	chr1	154000000	155000000	7
chr1	154814812	154814813	rs13376345	1.46e-48	0.1129	0.0077	T	C	chr1	154000000	155000000	7
chr1	154814917	154814918	rs6666891	1.55e-48	0.1128	0.0077	A	G	chr1	154000000	155000000	7
chr1	154815044	154815045	rs6691945	4.02e-47	0.1113	0.0077	T	C	chr1	154000000	155000000	7
chr1	154817008	154817009	rs1218568	2.26e-23	-0.0731	0.0073	T	C	chr1	154000000	155000000	7
chr1	154815257	154815258	rs6426987	5.24e-51	0.1161	0.0077	A	C	chr1	154000000	155000000	7
chr1	154815320	154815321	rs6426988	3.33e-50	-0.1151	0.0077	C	G	chr1	154000000	155000000	7
chr1	154815366	154815367	rs883905	7.94e-22	-0.0708	0.0074	A	G	chr1	154000000	155000000	7
chr1	154816174	154816175	rs76102976	2.23e-08	-0.0608	0.0109	A	G	chr1	154000000	155000000	7
chr1	154819359	154819360	rs11586348	1.25e-47	-0.1131	0.0078	A	C	chr1	154000000	155000000	7
chr1	154817420	154817421	rs1218567	3.76e-23	0.0727	0.0073	T	C	chr1	154000000	155000000	7
chr1	154817573	154817574	rs1218566	3.14e-41	0.1027	0.0076	T	C	chr1	154000000	155000000	7
chr1	154817687	154817688	rs1218565	3.55e-23	-0.0726	0.0073	T	C	chr1	154000000	155000000	7
chr1	154818403	154818404	rs36004974	1.38e-49	-0.1154	0.0078	A	G	chr1	154000000	155000000	7
chr1	154827520	154827521	rs12089941	1.34e-40	-0.1099	0.0082	T	C	chr1	154000000	155000000	7
chr1	154823021	154823022	rs6426998	3.87e-17	-0.0631	0.0075	T	C	chr1	154000000	155000000	7
chr1	154822907	154822908	rs906595	1.47e-17	-0.0635	0.0074	T	C	chr1	154000000	155000000	7
chr1	154822517	154822518	rs906597	6.45e-05	0.0353	0.0088	C	G	chr1	154000000	155000000	7
chr1	154822551	154822552	rs906596	8.39e-05	-0.0348	0.0088	T	C	chr1	154000000	155000000	7
chr1	154823545	154823546	rs2878411	1.14e-17	-0.0637	0.0074	T	C	chr1	154000000	155000000	7
chr1	154824792	154824793	rs4845395	9.67e-05	-0.0343	0.0088	A	G	chr1	154000000	155000000	7
chr1	154825093	154825094	rs12058931	1.65e-40	0.1099	0.0082	A	C	chr1	154000000	155000000	7
chr1	154824973	154824974	rs12084791	1.88e-40	-0.1098	0.0082	A	G	chr1	154000000	155000000	7
chr1	154825270	154825271	rs11264275	3.39e-17	0.0626	0.0074	T	G	chr1	154000000	155000000	7
chr1	154826061	154826062	rs12044470	1.6e-17	-0.0632	0.0074	A	G	chr1	154000000	155000000	7
chr1	154826359	154826360	rs12045303	1.31e-17	-0.0634	0.0074	A	G	chr1	154000000	155000000	7
chr1	154827366	154827367	rs12729486	1.02e-40	-0.1096	0.0082	T	C	chr1	154000000	155000000	7
chr1	154843347	154843348	rs2335407	3.46e-27	-0.0812	0.0075	T	C	chr1	154000000	155000000	7
chr1	154831925	154831926	rs1218587	5.91e-05	0.0352	0.0088	T	C	chr1	154000000	155000000	7
chr1	154828409	154828410	rs4845396	5.68e-19	-0.0659	0.0074	A	G	chr1	154000000	155000000	7
chr1	154827861	154827862	rs4845676	1.87e-17	0.063	0.0074	C	G	chr1	154000000	155000000	7
chr1	154827522	154827523	rs12089942	1.95e-40	-0.11	0.0083	T	C	chr1	154000000	155000000	7
chr1	154828683	154828684	rs56382016	7.91e-42	-0.111	0.0082	A	C	chr1	154000000	155000000	7
chr1	154831143	154831144	rs34245846	6.72e-54	-0.1265	0.0082	A	G	chr1	154000000	155000000	7
chr1	154831336	154831337	rs1218588	9.99e-05	-0.0343	0.0088	A	G	chr1	154000000	155000000	7
chr1	154832304	154832305	rs4845397	1.01e-06	-0.0404	0.0083	T	C	chr1	154000000	155000000	7
chr1	154834546	154834547	rs71628635	7.27e-27	-0.1615	0.015	A	C	chr1	154000000	155000000	7
chr1	154834183	154834184	rs1218582	2.43e-32	0.0885	0.0075	A	G	chr1	154000000	155000000	7
chr1	154834092	154834093	rs11264276	6.45e-28	-0.0854	0.0078	T	C	chr1	154000000	155000000	7
chr1	154832661	154832662	rs1218585	9.1e-05	-0.035	0.0089	A	G	chr1	154000000	155000000	7
chr1	154834911	154834912	rs6699080	6.97e-28	-0.0836	0.0076	A	G	chr1	154000000	155000000	7
chr1	154837796	154837797	rs7553195	1.82e-27	0.0818	0.0075	T	C	chr1	154000000	155000000	7
chr1	154838050	154838051	rs4845677	1.01e-27	-0.0823	0.0075	T	C	chr1	154000000	155000000	7
chr1	154839799	154839800	rs6656494	4.34e-29	0.0835	0.0075	A	G	chr1	154000000	155000000	7
chr1	154840287	154840288	rs10908444	3.14e-28	-0.082	0.0074	A	G	chr1	154000000	155000000	7
chr1	154840516	154840517	rs7531728	7.08e-27	-0.0812	0.0076	A	C	chr1	154000000	155000000	7
chr1	154859940	154859941	rs12036859	1.7e-26	-0.0805	0.0076	A	C	chr1	154000000	155000000	7
chr1	154849661	154849662	rs61811879	1.64e-10	-0.0829	0.013	T	C	chr1	154000000	155000000	7
chr1	154849590	154849591	rs10908445	2.61e-28	-0.0823	0.0075	A	G	chr1	154000000	155000000	7
chr1	154845484	154845485	rs6669791	2.7e-29	-0.0838	0.0075	T	G	chr1	154000000	155000000	7
chr1	154845534	154845535	rs11264278	6.6e-59	0.1267	0.0078	C	G	chr1	154000000	155000000	7
chr1	154846274	154846275	rs883718	3.25e-28	-0.0823	0.0075	T	C	chr1	154000000	155000000	7
chr1	154849479	154849480	rs10796934	5.93e-28	-0.0815	0.0074	C	G	chr1	154000000	155000000	7
chr1	154849771	154849772	rs12069356	6.49e-28	-0.0817	0.0075	A	G	chr1	154000000	155000000	7
chr1	154850445	154850446	rs12144978	2.41e-26	-0.0819	0.0077	A	G	chr1	154000000	155000000	7
chr1	154852307	154852308	rs6683557	3.4e-28	0.082	0.0074	C	G	chr1	154000000	155000000	7
chr1	154853295	154853296	rs4845678	4.05e-28	0.082	0.0075	T	C	chr1	154000000	155000000	7
chr1	154859038	154859039	rs4845398	6.62e-28	-0.0816	0.0075	C	G	chr1	154000000	155000000	7
chr1	154857217	154857218	rs2135219	1.26e-27	-0.0843	0.0077	A	G	chr1	154000000	155000000	7
chr1	154859581	154859582	rs869506	5.79e-28	0.0817	0.0075	A	C	chr1	154000000	155000000	7
chr1	154863195	154863196	rs4845680	6.53e-28	0.0816	0.0075	A	G	chr1	154000000	155000000	7
chr1	154861187	154861188	rs4845679	2.71e-26	-0.08	0.0075	T	G	chr1	154000000	155000000	7
chr1	154862952	154862953	rs11264280	4.6e-59	0.127	0.0078	T	C	chr1	154000000	155000000	7
chr1	154866093	154866094	rs4845399	1.45e-27	-0.0842	0.0077	T	C	chr1	154000000	155000000	7
chr1	154865125	154865126	rs1580943	6.17e-28	-0.0816	0.0074	A	G	chr1	154000000	155000000	7
chr1	154867221	154867222	rs11264281	2.15e-26	0.0802	0.0075	A	G	chr1	154000000	155000000	7
chr1	154869552	154869553	rs11264283	9.29e-25	0.0762	0.0074	A	G	chr1	154000000	155000000	7
chr1	154867370	154867371	rs11264282	1.06e-27	-0.0812	0.0074	A	G	chr1	154000000	155000000	7
chr1	154868055	154868056	rs4845681	1.62e-26	-0.0804	0.0075	T	G	chr1	154000000	155000000	7
chr1	154869742	154869743	rs10908447	2.81e-26	-0.0801	0.0076	T	C	chr1	154000000	155000000	7
chr1	154869559	154869560	rs10908446	1.11e-24	-0.0761	0.0074	A	G	chr1	154000000	155000000	7
chr1	154874440	154874441	rs7528532	4.91e-26	-0.0782	0.0074	T	C	chr1	154000000	155000000	7
chr1	154872523	154872524	rs4845400	3.72e-26	-0.0785	0.0074	T	C	chr1	154000000	155000000	7
chr1	154876869	154876870	rs6656435	3.53e-26	-0.0785	0.0074	A	G	chr1	154000000	155000000	7
chr1	154875793	154875794	rs11264284	5.91e-26	-0.0792	0.0075	T	C	chr1	154000000	155000000	7
chr1	154877105	154877106	rs4845682	5.12e-26	0.0782	0.0074	T	C	chr1	154000000	155000000	7
chr1	154877407	154877408	rs4845683	5.96e-26	0.0792	0.0075	T	C	chr1	154000000	155000000	7
chr1	155031376	155031377	rs12023499	6.74e-05	-0.0359	0.009	T	C	chr1	154000000	155000000	7
chr1	154911798	154911799	rs4845695	6.84e-27	0.0828	0.0077	A	G	chr1	154000000	155000000	7
chr1	154885255	154885256	rs906593	5.51e-26	-0.0782	0.0074	A	G	chr1	154000000	155000000	7
chr1	154878876	154878877	rs9794000	9.89e-26	-0.078	0.0074	A	T	chr1	154000000	155000000	7
chr1	154878878	154878879	rs9793588	2.47e-26	0.079	0.0074	C	G	chr1	154000000	155000000	7
chr1	154878911	154878912	rs4845687	6.99e-26	0.0782	0.0074	A	G	chr1	154000000	155000000	7
chr1	154879743	154879744	rs1977879	6.72e-26	-0.078	0.0074	A	G	chr1	154000000	155000000	7
chr1	154879788	154879789	rs1976559	7.02e-26	0.078	0.0074	A	T	chr1	154000000	155000000	7
chr1	154880386	154880387	rs12130132	7.12e-26	-0.0815	0.0077	A	G	chr1	154000000	155000000	7
chr1	154881461	154881462	rs1007170	6.04e-26	-0.0792	0.0075	A	G	chr1	154000000	155000000	7
chr1	154882544	154882545	rs10908448	5.28e-26	-0.0782	0.0074	T	C	chr1	154000000	155000000	7
chr1	154884142	154884143	rs4845688	3.8e-26	0.0784	0.0074	T	C	chr1	154000000	155000000	7
chr1	154885782	154885783	rs4240875	5.64e-26	-0.0782	0.0074	A	G	chr1	154000000	155000000	7
chr1	154885524	154885525	rs4845689	5.43e-26	0.0782	0.0074	A	G	chr1	154000000	155000000	7
chr1	154885779	154885780	rs4240874	4.31e-26	-0.0784	0.0074	T	C	chr1	154000000	155000000	7
chr1	154888962	154888963	rs4339857	7.27e-26	0.078	0.0074	A	G	chr1	154000000	155000000	7
chr1	154886817	154886818	rs4845690	5.39e-26	0.0782	0.0074	T	C	chr1	154000000	155000000	7
chr1	154887949	154887950	rs2174507	3.72e-26	-0.0785	0.0074	T	C	chr1	154000000	155000000	7
chr1	154889485	154889486	rs1218592	7.09e-06	0.0404	0.009	A	C	chr1	154000000	155000000	7
chr1	154892753	154892754	rs6674853	5.42e-26	-0.0797	0.0076	C	G	chr1	154000000	155000000	7
chr1	154890227	154890228	rs4845691	8.36e-26	-0.079	0.0075	T	C	chr1	154000000	155000000	7
chr1	154890311	154890312	rs4845692	1.11e-25	0.0781	0.0075	T	G	chr1	154000000	155000000	7
chr1	154890661	154890662	rs12406380	4.64e-26	0.0785	0.0074	A	G	chr1	154000000	155000000	7
chr1	154891363	154891364	rs10796935	7.63e-26	-0.078	0.0074	T	G	chr1	154000000	155000000	7
chr1	154892388	154892389	rs151107921	1.32e-10	-0.083	0.0129	A	G	chr1	154000000	155000000	7
chr1	154909268	154909269	rs1109815	3.26e-25	0.0769	0.0074	A	G	chr1	154000000	155000000	7
chr1	154900721	154900722	rs4578216	1.45e-56	-0.1247	0.0079	T	C	chr1	154000000	155000000	7
chr1	154911257	154911258	rs4845693	2.24e-24	-0.0755	0.0074	T	C	chr1	154000000	155000000	7
chr1	154910930	154910931	rs58629129	2.01e-26	0.0823	0.0077	T	C	chr1	154000000	155000000	7
chr1	154910012	154910013	rs877343	3.25e-25	0.0769	0.0074	A	G	chr1	154000000	155000000	7
chr1	154911651	154911652	rs4845694	3.95e-25	0.0767	0.0074	C	G	chr1	154000000	155000000	7
chr1	154911689	154911690	rs72702224	1.99e-25	-0.0805	0.0077	A	G	chr1	154000000	155000000	7
chr1	154914797	154914798	rs11264291	2.41e-25	-0.0787	0.0076	T	C	chr1	154000000	155000000	7
chr1	154913021	154913022	rs6699043	3.73e-25	0.0768	0.0074	T	C	chr1	154000000	155000000	7
chr1	154911922	154911923	rs4845696	5.84e-25	0.0765	0.0074	A	G	chr1	154000000	155000000	7
chr1	154912300	154912301	rs11264290	7.92e-25	-0.0763	0.0074	T	C	chr1	154000000	155000000	7
chr1	154912968	154912969	rs12095061	6.51e-25	0.0764	0.0074	A	T	chr1	154000000	155000000	7
chr1	154913404	154913405	rs6686873	4.3e-25	0.0767	0.0074	C	G	chr1	154000000	155000000	7
chr1	154913723	154913724	rs34195153	4.62e-09	-0.2303	0.0393	C	G	chr1	154000000	155000000	7
chr1	155008973	155008974	rs11264297	8.47e-11	0.0501	0.0077	T	C	chr1	154000000	155000000	7
chr1	154915977	154915978	rs2335408	8.37e-25	-0.0763	0.0074	A	G	chr1	154000000	155000000	7
chr1	154919080	154919081	rs2061690	1.97e-23	-0.0743	0.0075	T	C	chr1	154000000	155000000	7
chr1	154916068	154916069	rs2102423	8.6e-25	0.0763	0.0074	A	G	chr1	154000000	155000000	7
chr1	154916106	154916107	rs2335409	4.06e-25	-0.0782	0.0076	A	G	chr1	154000000	155000000	7
chr1	154916566	154916567	rs41264249	8.92e-05	-0.1586	0.0405	A	G	chr1	154000000	155000000	7
chr1	154917314	154917315	rs705094	4.38e-24	-0.0755	0.0075	A	G	chr1	154000000	155000000	7
chr1	154918352	154918353	rs41264253	8.17e-20	0.1138	0.0125	A	G	chr1	154000000	155000000	7
chr1	154986793	154986794	rs3820225	8.59e-26	-0.0779	0.0074	T	C	chr1	154000000	155000000	7
chr1	154919565	154919566	rs3738026	1.06e-23	0.0746	0.0074	A	G	chr1	154000000	155000000	7
chr1	154941593	154941594	rs4845401	5.62e-32	0.0914	0.0078	C	G	chr1	154000000	155000000	7
chr1	154948327	154948328	rs12087657	7.97e-54	0.1218	0.0079	T	G	chr1	154000000	155000000	7
chr1	154980351	154980352	rs56103503	6.31e-26	-0.0823	0.0078	T	C	chr1	154000000	155000000	7
chr1	154976137	154976138	rs61811895	8.66e-23	0.1004	0.0102	T	G	chr1	154000000	155000000	7
chr1	154979973	154979974	rs150107452	2.48e-05	0.1201	0.0285	T	C	chr1	154000000	155000000	7
chr1	154986091	154986092	rs3753639	1.4e-07	-0.0454	0.0086	T	C	chr1	154000000	155000000	7
chr1	154983539	154983540	rs6686021	5.39e-24	-0.0784	0.0078	T	C	chr1	154000000	155000000	7
chr1	154983930	154983931	rs77982133	3.2e-05	-0.087	0.0209	T	C	chr1	154000000	155000000	7
chr1	154984363	154984364	rs1870940	1.79e-07	0.0438	0.0084	A	G	chr1	154000000	155000000	7
chr1	155000370	155000371	rs60674412	1.19e-10	-0.0498	0.0077	T	C	chr1	154000000	155000000	7
chr1	154990297	154990298	rs2242194	1.7e-23	0.0765	0.0077	C	G	chr1	154000000	155000000	7
chr1	154989595	154989596	rs6673081	5.18e-29	0.0829	0.0074	T	C	chr1	154000000	155000000	7
chr1	154987526	154987527	rs11264295	9.49e-22	-0.0715	0.0075	T	C	chr1	154000000	155000000	7
chr1	154988255	154988256	rs71628639	1.65e-05	0.1551	0.036	A	C	chr1	154000000	155000000	7
chr1	154988957	154988958	rs2242195	5.06e-34	0.09	0.0074	A	G	chr1	154000000	155000000	7
chr1	154992955	154992956	rs4845701	6.45e-33	0.0886	0.0074	T	C	chr1	154000000	155000000	7
chr1	154991389	154991390	rs905938	4.75e-07	-0.0421	0.0084	T	C	chr1	154000000	155000000	7
chr1	154993375	154993376	rs4845703	2.02e-08	-0.0447	0.008	T	C	chr1	154000000	155000000	7
chr1	154994265	154994266	rs6671688	1.75e-21	0.0708	0.0074	T	C	chr1	154000000	155000000	7
chr1	154994750	154994751	rs11264296	2.41e-21	0.0706	0.0074	T	C	chr1	154000000	155000000	7
chr1	154994978	154994979	rs76798800	4.32e-07	0.0424	0.0084	T	G	chr1	154000000	155000000	7
chr1	154995503	154995504	rs2242193	1.22e-21	-0.0713	0.0075	A	G	chr1	154000000	155000000	7
chr1	154997674	154997675	rs6682611	9.51e-11	-0.0501	0.0077	A	T	chr1	154000000	155000000	7
chr1	154999514	154999515	rs10796936	3.16e-11	-0.0519	0.0078	A	T	chr1	154000000	155000000	7
chr1	155006450	155006451	rs74520550	1.05e-09	0.0569	0.0093	A	C	chr1	154000000	155000000	7
chr1	155001004	155001005	rs12404174	1.03e-10	-0.0501	0.0078	C	G	chr1	154000000	155000000	7
chr1	155001929	155001930	rs10908452	8.32e-11	0.0503	0.0077	T	C	chr1	154000000	155000000	7
chr1	155006091	155006092	rs10908453	3.5e-10	0.0484	0.0077	A	G	chr1	154000000	155000000	7
chr1	155007302	155007303	rs4845405	5.8e-10	-0.0478	0.0077	A	C	chr1	154000000	155000000	7
chr1	155006451	155006452	rs76306191	6.19e-10	-0.058	0.0094	C	G	chr1	154000000	155000000	7
chr1	155007293	155007294	rs4845404	4.7e-10	-0.048	0.0077	T	C	chr1	154000000	155000000	7
chr1	155006999	155007000	rs6680600	4.92e-10	-0.048	0.0077	T	C	chr1	154000000	155000000	7
chr1	155008318	155008319	rs4845704	4.52e-10	-0.0481	0.0077	A	C	chr1	154000000	155000000	7
chr1	155009871	155009872	rs6657129	2.56e-10	0.0488	0.0077	T	C	chr1	154000000	155000000	7
chr1	155009258	155009259	rs11264298	8e-10	-0.0474	0.0077	A	G	chr1	154000000	155000000	7
chr1	155025361	155025362	rs2306125	6e-05	0.039	0.0097	T	C	chr1	154000000	155000000	7
chr1	155014426	155014427	rs55668940	5.95e-09	0.0538	0.0093	A	G	chr1	154000000	155000000	7
chr1	155012139	155012140	rs115888432	3.71e-07	0.088	0.0173	A	G	chr1	154000000	155000000	7
chr1	155016389	155016390	rs76977753	6.18e-10	-0.0978	0.0158	A	C	chr1	154000000	155000000	7
chr1	155020836	155020837	rs11264301	5e-11	-0.0509	0.0077	T	C	chr1	154000000	155000000	7
chr1	155019710	155019711	rs11264300	5.56e-11	0.0506	0.0077	A	C	chr1	154000000	155000000	7
chr1	155023634	155023635	rs78266397	6.54e-05	-0.0372	0.0093	A	G	chr1	154000000	155000000	7
chr1	155030557	155030558	rs11264303	9.38e-08	-0.0402	0.0075	A	C	chr1	154000000	155000000	7
chr1	155028522	155028523	rs11264302	1.08e-07	0.04	0.0075	A	G	chr1	154000000	155000000	7
chr1	155033014	155033015	rs4845710	2.23e-05	-0.0696	0.0164	A	G	chr1	154000000	155000000	7
chr1	155037669	155037670	rs114973352	4.73e-05	0.1031	0.0253	A	C	chr1	154000000	155000000	7
chr1	155055863	155055864	rs79382812	2.09e-06	0.053	0.0112	A	G	chr1	154000000	155000000	7
chr1	155062509	155062510	rs111508464	2.85e-06	-0.0523	0.0112	A	T	chr1	154000000	155000000	7
chr1	155071167	155071168	rs12026113	8.16e-05	0.0404	0.0103	A	T	chr1	154000000	155000000	7
chr1	155087083	155087084	rs7367758	3.92e-05	-0.0424	0.0103	T	C	chr1	154000000	155000000	7
chr1	169830833	169830834	rs113649107	1.43e-09	0.1855	0.0306	C	G	chr1	170000000	171000000	8
chr1	169828601	169828602	rs10753797	1.43e-08	-0.067	0.0118	A	T	chr1	170000000	171000000	8
chr1	169836427	169836428	rs79858200	4.64e-09	0.111	0.0189	T	C	chr1	170000000	171000000	8
chr1	169846075	169846076	rs141520570	1.58e-08	0.1072	0.019	A	G	chr1	170000000	171000000	8
chr1	169872192	169872193	rs77200763	1.37e-09	-0.1142	0.0189	T	C	chr1	170000000	171000000	8
chr1	169873826	169873827	rs115181143	2.06e-09	0.1133	0.0189	T	C	chr1	170000000	171000000	8
chr1	169906820	169906821	rs146704164	9.75e-05	-0.1806	0.0464	T	C	chr1	170000000	171000000	8
chr1	169907997	169907998	rs488488	4.46e-10	-0.12	0.0192	A	C	chr1	170000000	171000000	8
chr1	169941408	169941409	rs688565	2.19e-10	0.1226	0.0193	T	C	chr1	170000000	171000000	8
chr1	170011899	170011900	rs115905349	2.46e-06	0.2132	0.0452	T	C	chr1	170000000	171000000	8
chr1	170016037	170016038	rs56147946	4.3e-11	0.1266	0.0192	T	C	chr1	170000000	171000000	8
chr1	170018327	170018328	rs144401150	5.16e-06	0.2043	0.0448	A	G	chr1	170000000	171000000	8
chr1	170019034	170019035	rs150373442	1.78e-06	0.2133	0.0447	T	C	chr1	170000000	171000000	8
chr1	170359993	170359994	rs55639080	3.04e-13	-0.0613	0.0084	A	G	chr1	170000000	171000000	8
chr1	170058308	170058309	rs116471385	2.1e-09	-0.1057	0.0176	A	T	chr1	170000000	171000000	8
chr1	170056872	170056873	rs12117699	2.78e-10	0.1147	0.0182	C	G	chr1	170000000	171000000	8
chr1	170056742	170056743	rs12117652	1.76e-09	0.1062	0.0177	A	G	chr1	170000000	171000000	8
chr1	170057020	170057021	rs12144057	1.31e-09	-0.1071	0.0177	A	G	chr1	170000000	171000000	8
chr1	170057054	170057055	rs12144085	1.61e-09	-0.1065	0.0177	A	G	chr1	170000000	171000000	8
chr1	170057917	170057918	rs12126443	2.27e-09	0.1055	0.0176	T	C	chr1	170000000	171000000	8
chr1	170058103	170058104	rs12145948	2.17e-09	-0.1056	0.0176	T	G	chr1	170000000	171000000	8
chr1	170064612	170064613	rs12128116	2.33e-09	-0.1053	0.0176	C	G	chr1	170000000	171000000	8
chr1	170066896	170066897	rs12120025	5.69e-10	-0.1124	0.0181	T	C	chr1	170000000	171000000	8
chr1	170067912	170067913	rs12121055	7.22e-10	-0.1117	0.0181	T	C	chr1	170000000	171000000	8
chr1	170067463	170067464	rs12122794	1.44e-09	0.1069	0.0177	T	G	chr1	170000000	171000000	8
chr1	170068668	170068669	rs12122050	2.55e-09	-0.105	0.0176	T	C	chr1	170000000	171000000	8
chr1	170069535	170069536	rs78886035	1.52e-09	0.1067	0.0177	A	G	chr1	170000000	171000000	8
chr1	170070836	170070837	rs79382269	6.21e-10	0.1122	0.0181	T	C	chr1	170000000	171000000	8
chr1	170074460	170074461	rs12137805	6.26e-10	-0.1121	0.0181	C	G	chr1	170000000	171000000	8
chr1	170076732	170076733	rs139941178	1.45e-09	-0.1068	0.0177	T	C	chr1	170000000	171000000	8
chr1	170075227	170075228	rs10919304	8.93e-05	-0.0334	0.0085	T	C	chr1	170000000	171000000	8
chr1	170082391	170082392	rs148898625	1.3e-09	0.1071	0.0177	T	C	chr1	170000000	171000000	8
chr1	170082451	170082452	rs111590175	8.98e-05	0.0334	0.0085	T	G	chr1	170000000	171000000	8
chr1	170082720	170082721	rs12141501	6.86e-10	0.1118	0.0181	A	C	chr1	170000000	171000000	8
chr1	170082769	170082770	rs12141522	5.45e-10	0.1112	0.0179	T	C	chr1	170000000	171000000	8
chr1	170084045	170084046	rs72715944	3.91e-14	0.1463	0.0193	A	G	chr1	170000000	171000000	8
chr1	170083991	170083992	rs12131638	1.27e-09	-0.1082	0.0178	A	G	chr1	170000000	171000000	8
chr1	170084539	170084540	rs113535611	3.49e-08	0.1512	0.0274	A	T	chr1	170000000	171000000	8
chr1	170086433	170086434	rs12139262	6.82e-10	0.1118	0.0181	T	C	chr1	170000000	171000000	8
chr1	170088001	170088002	rs12141271	1.36e-09	-0.1069	0.0176	C	G	chr1	170000000	171000000	8
chr1	170089412	170089413	rs114499371	5.75e-10	-0.1124	0.0181	T	C	chr1	170000000	171000000	8
chr1	170092671	170092672	rs12136148	3.31e-09	-0.1024	0.0173	T	G	chr1	170000000	171000000	8
chr1	170092090	170092091	rs12137813	5.48e-10	0.1126	0.0182	C	G	chr1	170000000	171000000	8
chr1	170091838	170091839	rs12145430	5.48e-10	0.1126	0.0182	T	C	chr1	170000000	171000000	8
chr1	170092448	170092449	rs12135403	1.86e-09	-0.106	0.0176	T	C	chr1	170000000	171000000	8
chr1	170096727	170096728	rs77236297	1.19e-09	0.1076	0.0177	T	C	chr1	170000000	171000000	8
chr1	170093525	170093526	rs74998134	4.86e-10	0.113	0.0182	T	G	chr1	170000000	171000000	8
chr1	170094486	170094487	rs12137458	1.61e-09	-0.1065	0.0176	T	G	chr1	170000000	171000000	8
chr1	170095178	170095179	rs76168574	1.62e-09	0.1065	0.0176	T	C	chr1	170000000	171000000	8
chr1	170096340	170096341	rs75049684	1.6e-09	-0.1065	0.0177	A	C	chr1	170000000	171000000	8
chr1	170096387	170096388	rs80128295	1.4e-09	0.1071	0.0177	T	C	chr1	170000000	171000000	8
chr1	170096381	170096382	rs75319465	1.39e-09	-0.1071	0.0177	T	C	chr1	170000000	171000000	8
chr1	170096577	170096578	rs79277939	1.6e-09	-0.1065	0.0177	A	G	chr1	170000000	171000000	8
chr1	170097477	170097478	rs12129144	1.59e-09	-0.1065	0.0177	A	G	chr1	170000000	171000000	8
chr1	170097587	170097588	rs12130724	1.6e-09	0.1075	0.0178	A	T	chr1	170000000	171000000	8
chr1	170097894	170097895	rs1411465	1.17e-09	0.1077	0.0177	C	G	chr1	170000000	171000000	8
chr1	170098096	170098097	rs12133411	5.26e-10	0.1128	0.0182	T	G	chr1	170000000	171000000	8
chr1	170099166	170099167	rs12142155	5.36e-10	0.113	0.0182	T	C	chr1	170000000	171000000	8
chr1	170102337	170102338	rs78595440	9.57e-07	-0.2208	0.0451	A	T	chr1	170000000	171000000	8
chr1	170173795	170173796	rs12027224	2.8e-07	0.0406	0.0079	T	C	chr1	170000000	171000000	8
chr1	170135760	170135761	rs6427235	6.04e-09	-0.0455	0.0078	T	C	chr1	170000000	171000000	8
chr1	170116378	170116379	rs138933982	1.59e-06	0.2166	0.0451	A	C	chr1	170000000	171000000	8
chr1	170103834	170103835	rs475388	8.16e-06	0.0387	0.0087	A	C	chr1	170000000	171000000	8
chr1	170104287	170104288	rs7522205	7.45e-07	-0.0446	0.009	A	C	chr1	170000000	171000000	8
chr1	170104841	170104842	rs12132575	4.29e-12	-0.1285	0.0185	T	C	chr1	170000000	171000000	8
chr1	170106045	170106046	rs75784799	4.21e-12	0.1285	0.0185	A	G	chr1	170000000	171000000	8
chr1	170107998	170107999	rs79131571	3.52e-12	-0.129	0.0186	T	C	chr1	170000000	171000000	8
chr1	170107835	170107836	rs75978596	4.29e-12	-0.1285	0.0185	C	G	chr1	170000000	171000000	8
chr1	170108563	170108564	rs570489	1.18e-05	0.0378	0.0086	A	C	chr1	170000000	171000000	8
chr1	170110445	170110446	rs77141328	1.32e-06	-0.2178	0.045	A	C	chr1	170000000	171000000	8
chr1	170112571	170112572	rs12140845	4.95e-12	-0.1281	0.0186	T	C	chr1	170000000	171000000	8
chr1	170115664	170115665	rs76411981	8.11e-11	0.1232	0.019	A	T	chr1	170000000	171000000	8
chr1	170116104	170116105	rs77700273	5.06e-12	-0.1281	0.0186	A	G	chr1	170000000	171000000	8
chr1	170118691	170118692	rs10919307	4.56e-09	0.0456	0.0078	A	G	chr1	170000000	171000000	8
chr1	170119547	170119548	rs147613366	8.05e-05	-0.2699	0.0685	A	G	chr1	170000000	171000000	8
chr1	170120831	170120832	rs535709	2.12e-09	-0.0468	0.0078	T	C	chr1	170000000	171000000	8
chr1	170122634	170122635	rs72715953	2.45e-16	0.1209	0.0147	T	C	chr1	170000000	171000000	8
chr1	170126422	170126423	rs550575	6.12e-09	-0.0455	0.0078	A	G	chr1	170000000	171000000	8
chr1	170127698	170127699	rs10919309	2.32e-09	-0.0468	0.0078	A	T	chr1	170000000	171000000	8
chr1	170134923	170134924	rs10800502	6.84e-09	0.0454	0.0078	A	G	chr1	170000000	171000000	8
chr1	170131104	170131105	rs35081369	5.72e-09	0.0456	0.0078	A	G	chr1	170000000	171000000	8
chr1	170131276	170131277	rs12751063	3.93e-09	0.0461	0.0078	T	C	chr1	170000000	171000000	8
chr1	170131767	170131768	rs7544677	5.8e-09	0.0456	0.0078	T	G	chr1	170000000	171000000	8
chr1	170132533	170132534	rs12120968	3.05e-11	-0.125	0.0188	T	C	chr1	170000000	171000000	8
chr1	170134602	170134603	rs12116788	3.06e-11	-0.125	0.0188	A	G	chr1	170000000	171000000	8
chr1	170134198	170134199	rs12132530	3.05e-11	0.125	0.0188	T	C	chr1	170000000	171000000	8
chr1	170135693	170135694	rs41272485	1.44e-10	-0.1204	0.0188	A	G	chr1	170000000	171000000	8
chr1	170135669	170135670	rs6427234	5.72e-09	0.0456	0.0078	T	C	chr1	170000000	171000000	8
chr1	170166821	170166822	rs7415755	1.35e-05	-0.0376	0.0086	A	G	chr1	170000000	171000000	8
chr1	170139880	170139881	rs186366224	5.96e-05	-0.2698	0.0672	T	C	chr1	170000000	171000000	8
chr1	170138215	170138216	rs480667	2.51e-10	-0.051	0.0081	A	C	chr1	170000000	171000000	8
chr1	170138500	170138501	rs477960	3.15e-10	0.0508	0.0081	T	C	chr1	170000000	171000000	8
chr1	170138633	170138634	rs561326	9.71e-10	-0.0493	0.0081	C	G	chr1	170000000	171000000	8
chr1	170138952	170138953	rs562931	2.72e-10	-0.0509	0.0081	A	C	chr1	170000000	171000000	8
chr1	170151936	170151937	rs141163760	1.46e-11	-0.127	0.0188	T	G	chr1	170000000	171000000	8
chr1	170147431	170147432	rs533550	8.26e-06	0.0385	0.0086	A	G	chr1	170000000	171000000	8
chr1	170140292	170140293	rs6701391	6.64e-08	-0.0435	0.0081	A	G	chr1	170000000	171000000	8
chr1	170140936	170140937	rs13374766	5.04e-08	-0.0439	0.0081	A	G	chr1	170000000	171000000	8
chr1	170141151	170141152	rs112337575	6.65e-08	0.0435	0.0081	T	C	chr1	170000000	171000000	8
chr1	170141722	170141723	rs11585754	5.84e-08	-0.0437	0.008	A	C	chr1	170000000	171000000	8
chr1	170142648	170142649	rs12128555	5.75e-07	-0.044	0.0088	C	G	chr1	170000000	171000000	8
chr1	170144403	170144404	rs17349894	5.61e-08	0.0437	0.008	A	C	chr1	170000000	171000000	8
chr1	170144128	170144129	rs12126440	4.09e-07	0.0444	0.0088	A	G	chr1	170000000	171000000	8
chr1	170145414	170145415	rs2012365	2.73e-12	-0.0539	0.0077	A	G	chr1	170000000	171000000	8
chr1	170146100	170146101	rs79759504	1.99e-11	0.1262	0.0188	A	T	chr1	170000000	171000000	8
chr1	170147479	170147480	rs7533499	2.63e-12	-0.054	0.0077	A	G	chr1	170000000	171000000	8
chr1	170147492	170147493	rs532711	5.69e-10	-0.0498	0.008	A	T	chr1	170000000	171000000	8
chr1	170150098	170150099	rs4656742	6.83e-08	-0.0435	0.0081	A	T	chr1	170000000	171000000	8
chr1	170147617	170147618	rs185915946	2.23e-07	-0.2234	0.0431	A	G	chr1	170000000	171000000	8
chr1	170147769	170147770	rs7533792	2.65e-12	-0.054	0.0077	T	G	chr1	170000000	171000000	8
chr1	170149729	170149730	rs7523218	3.11e-12	-0.0538	0.0077	A	G	chr1	170000000	171000000	8
chr1	170151517	170151518	rs488150	1.14e-05	0.0378	0.0086	T	C	chr1	170000000	171000000	8
chr1	170151465	170151466	rs114759248	1.46e-11	0.127	0.0188	T	C	chr1	170000000	171000000	8
chr1	170158819	170158820	rs12141965	7.33e-11	-0.1179	0.0181	C	G	chr1	170000000	171000000	8
chr1	170154820	170154821	rs11583139	6.74e-08	-0.0435	0.0081	T	G	chr1	170000000	171000000	8
chr1	170152927	170152928	rs10919319	5.19e-10	-0.0499	0.008	A	C	chr1	170000000	171000000	8
chr1	170152756	170152757	rs114113732	3.93e-11	-0.1235	0.0187	T	C	chr1	170000000	171000000	8
chr1	170153887	170153888	rs114144492	1.5e-11	-0.127	0.0188	A	G	chr1	170000000	171000000	8
chr1	170154068	170154069	rs824665	9.14e-10	-0.0492	0.008	T	C	chr1	170000000	171000000	8
chr1	170154413	170154414	rs146796726	1.62e-11	-0.1268	0.0188	T	C	chr1	170000000	171000000	8
chr1	170154558	170154559	rs114442375	1.5e-11	0.1271	0.0188	A	G	chr1	170000000	171000000	8
chr1	170154693	170154694	rs12130116	1.51e-11	0.127	0.0188	A	G	chr1	170000000	171000000	8
chr1	170157040	170157041	rs2421112	1.57e-11	0.127	0.0188	T	G	chr1	170000000	171000000	8
chr1	170156536	170156537	rs11484822	8.04e-10	0.0494	0.008	A	T	chr1	170000000	171000000	8
chr1	170155357	170155358	rs12126954	6.58e-11	-0.1182	0.0181	A	T	chr1	170000000	171000000	8
chr1	170157383	170157384	rs2901341	7.66e-10	-0.0495	0.008	A	T	chr1	170000000	171000000	8
chr1	170157543	170157544	rs527275	1.35e-05	-0.0376	0.0086	T	G	chr1	170000000	171000000	8
chr1	170158452	170158453	rs2150114	7.36e-11	-0.1178	0.0181	A	G	chr1	170000000	171000000	8
chr1	170158701	170158702	rs10919323	9.9e-06	0.0383	0.0087	T	C	chr1	170000000	171000000	8
chr1	170160361	170160362	rs12132179	5.66e-11	-0.1186	0.0181	A	T	chr1	170000000	171000000	8
chr1	170159209	170159210	rs147106943	7.25e-11	0.1179	0.0181	C	G	chr1	170000000	171000000	8
chr1	170160263	170160264	rs528933755	1.97e-06	-0.2476	0.0521	T	C	chr1	170000000	171000000	8
chr1	170160755	170160756	rs76660088	5.18e-11	0.1189	0.0181	T	C	chr1	170000000	171000000	8
chr1	170161121	170161122	rs504390	1.33e-05	0.0376	0.0086	A	C	chr1	170000000	171000000	8
chr1	170162933	170162934	rs12135203	9.43e-12	-0.1271	0.0186	A	C	chr1	170000000	171000000	8
chr1	170161930	170161931	rs483501	1.61e-05	-0.0371	0.0086	T	C	chr1	170000000	171000000	8
chr1	170162200	170162201	rs12039113	1.76e-09	-0.0491	0.0082	T	C	chr1	170000000	171000000	8
chr1	170162520	170162521	rs533666	6.79e-10	-0.0497	0.0081	A	G	chr1	170000000	171000000	8
chr1	170162470	170162471	rs534412	4.9e-11	-0.1188	0.0181	A	G	chr1	170000000	171000000	8
chr1	170162838	170162839	rs530816	1.73e-05	-0.037	0.0086	A	C	chr1	170000000	171000000	8
chr1	170163426	170163427	rs12116611	1.53e-11	0.1273	0.0189	T	C	chr1	170000000	171000000	8
chr1	170164055	170164056	rs74525422	1.09e-11	0.1284	0.0189	C	G	chr1	170000000	171000000	8
chr1	170165667	170165668	rs1330373	8.64e-06	0.0386	0.0087	C	G	chr1	170000000	171000000	8
chr1	170170859	170170860	rs112740189	1.99e-12	-0.1387	0.0197	A	G	chr1	170000000	171000000	8
chr1	170168134	170168135	rs10494483	1.32e-05	0.0377	0.0086	T	C	chr1	170000000	171000000	8
chr1	170168487	170168488	rs12135815	6.66e-12	-0.1304	0.019	T	C	chr1	170000000	171000000	8
chr1	170170094	170170095	rs4656744	8.87e-10	-0.047	0.0077	A	T	chr1	170000000	171000000	8
chr1	170171258	170171259	rs10919326	2.12e-09	0.0458	0.0076	A	G	chr1	170000000	171000000	8
chr1	170171514	170171515	rs10919327	4.35e-11	0.0506	0.0077	T	G	chr1	170000000	171000000	8
chr1	170171795	170171796	rs4656746	1.56e-17	-0.0665	0.0078	A	G	chr1	170000000	171000000	8
chr1	170171598	170171599	rs74832855	7.46e-13	-0.1425	0.0199	A	G	chr1	170000000	171000000	8
chr1	170171702	170171703	rs12043515	1.28e-06	-0.0378	0.0078	T	C	chr1	170000000	171000000	8
chr1	170172417	170172418	rs10158534	3.48e-12	0.0505	0.0073	T	G	chr1	170000000	171000000	8
chr1	170172181	170172182	rs1854711	1.67e-17	0.0664	0.0078	T	C	chr1	170000000	171000000	8
chr1	170173443	170173444	rs72718146	2.64e-19	-0.1506	0.0168	A	G	chr1	170000000	171000000	8
chr1	170173364	170173365	rs59831417	1.95e-05	0.0368	0.0086	A	G	chr1	170000000	171000000	8
chr1	170187763	170187764	rs4073060	2.14e-19	-0.0691	0.0077	T	G	chr1	170000000	171000000	8
chr1	170174665	170174666	rs1330385	1.28e-07	-0.0398	0.0075	T	G	chr1	170000000	171000000	8
chr1	170176759	170176760	rs113116849	2.29e-30	0.2426	0.0212	A	G	chr1	170000000	171000000	8
chr1	170175900	170175901	rs12041584	1.01e-06	-0.0384	0.0079	A	G	chr1	170000000	171000000	8
chr1	170179064	170179065	rs4656206	3.78e-22	-0.0703	0.0073	T	C	chr1	170000000	171000000	8
chr1	170177483	170177484	rs10919328	1.69e-05	0.0371	0.0086	C	G	chr1	170000000	171000000	8
chr1	170177836	170177837	rs77006036	1.57e-11	-0.128	0.019	T	G	chr1	170000000	171000000	8
chr1	170178132	170178133	rs76829066	1.28e-12	0.1413	0.0199	T	G	chr1	170000000	171000000	8
chr1	170179187	170179188	rs12047863	1.6e-06	0.0383	0.008	C	G	chr1	170000000	171000000	8
chr1	170186610	170186611	rs7545084	1.82e-19	-0.0692	0.0077	T	C	chr1	170000000	171000000	8
chr1	170180343	170180344	rs72700103	6.4e-34	-0.1363	0.0112	A	C	chr1	170000000	171000000	8
chr1	170179930	170179931	rs991628	2e-08	0.0427	0.0076	A	G	chr1	170000000	171000000	8
chr1	170180338	170180339	rs7535510	4.48e-09	0.0448	0.0076	T	C	chr1	170000000	171000000	8
chr1	170182246	170182247	rs12144090	3.72e-34	-0.1368	0.0112	A	G	chr1	170000000	171000000	8
chr1	170185304	170185305	rs12142529	3.58e-34	-0.1367	0.0112	T	C	chr1	170000000	171000000	8
chr1	170185362	170185363	rs4414093	3.05e-10	-0.0466	0.0074	A	C	chr1	170000000	171000000	8
chr1	170185641	170185642	rs10800507	7.01e-30	0.0814	0.0072	C	G	chr1	170000000	171000000	8
chr1	170186354	170186355	rs12116424	4.19e-34	0.1368	0.0112	A	G	chr1	170000000	171000000	8
chr1	170186747	170186748	rs16863119	1.22e-06	-0.0387	0.008	A	G	chr1	170000000	171000000	8
chr1	170187309	170187310	rs6657002	1.8e-19	0.0693	0.0077	T	C	chr1	170000000	171000000	8
chr1	170187964	170187965	rs10800508	2.14e-19	0.0691	0.0077	A	G	chr1	170000000	171000000	8
chr1	170188108	170188109	rs12145587	5.23e-34	-0.1366	0.0112	T	C	chr1	170000000	171000000	8
chr1	170189808	170189809	rs12120404	4.03e-34	0.1369	0.0112	T	G	chr1	170000000	171000000	8
chr1	170195231	170195232	rs4399218	4.3e-19	-0.0688	0.0077	T	G	chr1	170000000	171000000	8
chr1	170191474	170191475	rs10733055	1.68e-19	0.0695	0.0077	C	G	chr1	170000000	171000000	8
chr1	170192670	170192671	rs12131240	3.25e-34	0.1371	0.0112	T	C	chr1	170000000	171000000	8
chr1	170192022	170192023	rs4509636	1.73e-06	-0.0383	0.008	T	C	chr1	170000000	171000000	8
chr1	170193859	170193860	rs12122060	2.73e-34	0.1373	0.0112	A	T	chr1	170000000	171000000	8
chr1	170193664	170193665	rs6673547	1.21e-19	0.0698	0.0077	A	G	chr1	170000000	171000000	8
chr1	170193825	170193826	rs72700114	7.32e-48	0.2026	0.0139	C	G	chr1	170000000	171000000	8
chr1	170194002	170194003	rs4642950	7.26e-15	-0.0684	0.0088	A	G	chr1	170000000	171000000	8
chr1	170194823	170194824	rs72700118	3.3e-34	0.1371	0.0112	A	C	chr1	170000000	171000000	8
chr1	170195607	170195608	rs72700121	4.74e-34	-0.1368	0.0112	A	G	chr1	170000000	171000000	8
chr1	170195301	170195302	rs12736684	6.54e-15	-0.0691	0.0089	A	C	chr1	170000000	171000000	8
chr1	170195837	170195838	rs7524033	3e-19	0.0699	0.0078	T	C	chr1	170000000	171000000	8
chr1	170196029	170196030	rs4504954	3.16e-14	0.067	0.0088	T	C	chr1	170000000	171000000	8
chr1	170196129	170196130	rs7534883	3.28e-18	0.0681	0.0078	A	C	chr1	170000000	171000000	8
chr1	170196342	170196343	rs4437927	6.65e-14	-0.0655	0.0087	A	G	chr1	170000000	171000000	8
chr1	170198941	170198942	rs7521954	3.08e-08	0.0603	0.0109	A	G	chr1	170000000	171000000	8
chr1	170204258	170204259	rs72702040	2.84e-08	-0.0612	0.011	A	G	chr1	170000000	171000000	8
chr1	170202439	170202440	rs982129	3.45e-08	0.0606	0.011	A	G	chr1	170000000	171000000	8
chr1	170206419	170206420	rs144870427	3.47e-18	-0.1738	0.02	T	C	chr1	170000000	171000000	8
chr1	170206316	170206317	rs145131965	3.76e-08	0.0603	0.011	A	G	chr1	170000000	171000000	8
chr1	170206466	170206467	rs72702041	2.3e-08	0.0608	0.0109	T	C	chr1	170000000	171000000	8
chr1	170209790	170209791	rs4656748	1.54e-05	0.0314	0.0073	A	T	chr1	170000000	171000000	8
chr1	170211625	170211626	rs60409158	7.79e-05	0.0467	0.0118	A	G	chr1	170000000	171000000	8
chr1	170212091	170212092	rs112767212	4.95e-06	-0.0669	0.0146	T	G	chr1	170000000	171000000	8
chr1	170214928	170214929	rs12406681	1.63e-05	0.0416	0.0097	C	G	chr1	170000000	171000000	8
chr1	170213924	170213925	rs7547644	9.83e-06	0.0419	0.0095	T	C	chr1	170000000	171000000	8
chr1	170226917	170226918	rs6660012	7.24e-05	0.0293	0.0074	A	G	chr1	170000000	171000000	8
chr1	170219705	170219706	rs10919339	6.71e-07	-0.0357	0.0072	T	C	chr1	170000000	171000000	8
chr1	170217002	170217003	rs10919337	1.34e-05	-0.0412	0.0095	A	G	chr1	170000000	171000000	8
chr1	170219855	170219856	rs10919340	1.11e-05	-0.0411	0.0094	T	C	chr1	170000000	171000000	8
chr1	170220033	170220034	rs10919341	1.3e-05	-0.0414	0.0095	A	G	chr1	170000000	171000000	8
chr1	170220202	170220203	rs1556497	5.13e-07	-0.0361	0.0072	T	C	chr1	170000000	171000000	8
chr1	170220252	170220253	rs2019438	1.3e-06	-0.0348	0.0072	A	G	chr1	170000000	171000000	8
chr1	170220451	170220452	rs1018710	5.59e-07	-0.036	0.0072	T	C	chr1	170000000	171000000	8
chr1	170220516	170220517	rs10800509	1.06e-05	0.0413	0.0094	A	G	chr1	170000000	171000000	8
chr1	170224982	170224983	rs10919343	1.99e-06	0.045	0.0095	A	G	chr1	170000000	171000000	8
chr1	170222552	170222553	rs12129877	1.93e-07	-0.0375	0.0072	A	G	chr1	170000000	171000000	8
chr1	170223768	170223769	rs113976843	6.85e-05	-0.1578	0.0396	T	C	chr1	170000000	171000000	8
chr1	170224297	170224298	rs7551151	6e-06	-0.0427	0.0094	A	G	chr1	170000000	171000000	8
chr1	170224534	170224535	rs7553444	7.07e-06	-0.0452	0.0101	T	C	chr1	170000000	171000000	8
chr1	170225557	170225558	rs2247345	6.63e-07	-0.0368	0.0074	A	G	chr1	170000000	171000000	8
chr1	170240038	170240039	rs55801316	5.57e-05	0.0504	0.0125	A	T	chr1	170000000	171000000	8
chr1	170227074	170227075	rs1332979	7.11e-05	-0.0293	0.0074	A	G	chr1	170000000	171000000	8
chr1	170227271	170227272	rs114415720	9.2e-07	0.1001	0.0204	A	T	chr1	170000000	171000000	8
chr1	170228295	170228296	rs17350144	2.25e-05	-0.0522	0.0123	T	C	chr1	170000000	171000000	8
chr1	170231679	170231680	rs80147385	4.3e-07	-0.0917	0.0181	T	C	chr1	170000000	171000000	8
chr1	170228729	170228730	rs2990645	1.16e-08	-0.0416	0.0073	A	C	chr1	170000000	171000000	8
chr1	170230322	170230323	rs2990644	3.64e-08	-0.04	0.0073	A	C	chr1	170000000	171000000	8
chr1	170231352	170231353	rs55664422	9.05e-05	-0.0288	0.0074	A	G	chr1	170000000	171000000	8
chr1	170232873	170232874	rs2184040	7.51e-05	0.0291	0.0074	T	C	chr1	170000000	171000000	8
chr1	170233328	170233329	rs2184041	8.38e-09	-0.0417	0.0072	A	G	chr1	170000000	171000000	8
chr1	170233761	170233762	rs2265323	1.03e-08	-0.0415	0.0072	A	G	chr1	170000000	171000000	8
chr1	170233764	170233765	rs2251095	9.38e-09	-0.0416	0.0072	T	G	chr1	170000000	171000000	8
chr1	170234328	170234329	rs61825757	5.72e-05	0.0296	0.0074	T	C	chr1	170000000	171000000	8
chr1	170234123	170234124	rs10919344	4.56e-05	-0.0299	0.0073	A	G	chr1	170000000	171000000	8
chr1	170234187	170234188	rs12408965	4.57e-05	0.0299	0.0073	C	G	chr1	170000000	171000000	8
chr1	170234232	170234233	rs2998162	2.07e-08	-0.0405	0.0072	T	C	chr1	170000000	171000000	8
chr1	170234514	170234515	rs4501879	4.88e-05	-0.0297	0.0073	C	G	chr1	170000000	171000000	8
chr1	170235358	170235359	rs1104546	5.32e-05	-0.0296	0.0073	A	G	chr1	170000000	171000000	8
chr1	170239200	170239201	rs2990638	2.41e-09	0.0431	0.0072	A	C	chr1	170000000	171000000	8
chr1	170237860	170237861	rs7517657	6.38e-05	0.0291	0.0073	A	G	chr1	170000000	171000000	8
chr1	170236661	170236662	rs7514420	1.63e-05	0.0316	0.0073	C	G	chr1	170000000	171000000	8
chr1	170237066	170237067	rs2990641	2.22e-09	0.0432	0.0072	C	G	chr1	170000000	171000000	8
chr1	170237251	170237252	rs2990639	1.25e-08	-0.0411	0.0072	T	C	chr1	170000000	171000000	8
chr1	170237452	170237453	rs2998163	1.45e-08	0.041	0.0072	T	C	chr1	170000000	171000000	8
chr1	170239126	170239127	rs6690338	5.93e-05	-0.0294	0.0073	A	G	chr1	170000000	171000000	8
chr1	170239081	170239082	rs2998165	2.13e-08	-0.0403	0.0072	A	G	chr1	170000000	171000000	8
chr1	170239153	170239154	rs2998166	1.11e-08	-0.0415	0.0073	A	G	chr1	170000000	171000000	8
chr1	170239316	170239317	rs2990637	9.35e-09	0.0415	0.0072	A	G	chr1	170000000	171000000	8
chr1	170239716	170239717	rs1332955	1.73e-08	-0.0409	0.0073	T	C	chr1	170000000	171000000	8
chr1	170239441	170239442	rs1332954	5.28e-05	0.0296	0.0073	T	C	chr1	170000000	171000000	8
chr1	170244231	170244232	rs1332952	5.8e-07	-0.0416	0.0083	T	G	chr1	170000000	171000000	8
chr1	170240664	170240665	rs3795615	8.19e-09	-0.0416	0.0072	T	C	chr1	170000000	171000000	8
chr1	170240660	170240661	rs3795614	1.53e-09	-0.0435	0.0072	A	G	chr1	170000000	171000000	8
chr1	170240085	170240086	rs2254605	1.35e-08	0.0409	0.0072	A	G	chr1	170000000	171000000	8
chr1	170240250	170240251	rs2254608	1.15e-08	0.0412	0.0072	A	G	chr1	170000000	171000000	8
chr1	170240257	170240258	rs2254609	1.31e-08	0.0412	0.0072	A	G	chr1	170000000	171000000	8
chr1	170241191	170241192	rs12119099	6.35e-05	0.0292	0.0073	T	C	chr1	170000000	171000000	8
chr1	170243882	170243883	rs4656751	1.81e-05	-0.0316	0.0074	T	C	chr1	170000000	171000000	8
chr1	170241471	170241472	rs10919345	6.27e-05	0.0292	0.0073	A	G	chr1	170000000	171000000	8
chr1	170241881	170241882	rs2990636	9.69e-05	0.0283	0.0073	A	T	chr1	170000000	171000000	8
chr1	170242288	170242289	rs4128789	7.02e-05	0.029	0.0073	T	C	chr1	170000000	171000000	8
chr1	170242432	170242433	rs7514023	1.74e-08	0.1654	0.0293	T	C	chr1	170000000	171000000	8
chr1	170242685	170242686	rs2990635	8.74e-09	0.0416	0.0072	C	G	chr1	170000000	171000000	8
chr1	170256733	170256734	rs2151244	6.66e-09	-0.0418	0.0072	A	C	chr1	170000000	171000000	8
chr1	170255799	170255800	rs6700678	2.35e-09	-0.0431	0.0072	T	C	chr1	170000000	171000000	8
chr1	170254142	170254143	rs12404913	6.63e-05	0.0292	0.0073	T	C	chr1	170000000	171000000	8
chr1	170248347	170248348	rs2027010	7.54e-09	0.0418	0.0072	T	C	chr1	170000000	171000000	8
chr1	170255784	170255785	rs4656754	1.04e-08	0.1603	0.028	A	G	chr1	170000000	171000000	8
chr1	170254945	170254946	rs2095134	6.77e-09	-0.0418	0.0072	A	G	chr1	170000000	171000000	8
chr1	170256357	170256358	rs12745998	2.55e-09	-0.043	0.0072	T	C	chr1	170000000	171000000	8
chr1	170256541	170256542	rs2151245	2.33e-09	-0.0432	0.0072	A	G	chr1	170000000	171000000	8
chr1	170263494	170263495	rs56185457	2.64e-05	-0.031	0.0074	T	G	chr1	170000000	171000000	8
chr1	170256887	170256888	rs2184042	2.24e-09	-0.0432	0.0072	A	G	chr1	170000000	171000000	8
chr1	170257332	170257333	rs112156684	1.07e-18	-0.2125	0.0241	T	C	chr1	170000000	171000000	8
chr1	170257144	170257145	rs7522187	2.18e-09	-0.0432	0.0072	A	G	chr1	170000000	171000000	8
chr1	170257519	170257520	rs7524746	6.8e-05	-0.0292	0.0073	A	C	chr1	170000000	171000000	8
chr1	170266714	170266715	rs11577543	2.08e-05	0.0314	0.0074	A	T	chr1	170000000	171000000	8
chr1	170263540	170263541	rs12725915	9.09e-10	0.0444	0.0072	T	C	chr1	170000000	171000000	8
chr1	170265567	170265568	rs55834059	2.96e-05	0.0308	0.0074	T	C	chr1	170000000	171000000	8
chr1	170265691	170265692	rs34335232	9.81e-09	0.0415	0.0072	A	G	chr1	170000000	171000000	8
chr1	170270842	170270843	rs10800510	5.18e-09	0.0424	0.0073	A	G	chr1	170000000	171000000	8
chr1	170267261	170267262	rs12738543	7.55e-10	-0.0446	0.0073	T	C	chr1	170000000	171000000	8
chr1	170266921	170266922	rs11582930	8.86e-10	0.0445	0.0073	T	C	chr1	170000000	171000000	8
chr1	170272164	170272165	rs11802884	3.12e-05	-0.0308	0.0074	T	C	chr1	170000000	171000000	8
chr1	170271671	170271672	rs11802454	6.11e-10	-0.0449	0.0073	A	G	chr1	170000000	171000000	8
chr1	170272013	170272014	rs10800511	1.03e-09	0.0443	0.0073	A	C	chr1	170000000	171000000	8
chr1	170272184	170272185	rs10753803	3.07e-09	0.043	0.0073	A	G	chr1	170000000	171000000	8
chr1	170302767	170302768	rs7516363	5.23e-06	0.0575	0.0126	T	C	chr1	170000000	171000000	8
chr1	170277251	170277252	rs11579802	3.33e-07	-0.0398	0.0078	A	T	chr1	170000000	171000000	8
chr1	170273131	170273132	rs61827994	8.97e-06	0.0335	0.0075	A	C	chr1	170000000	171000000	8
chr1	170276190	170276191	rs7538465	3.56e-06	-0.0359	0.0077	T	C	chr1	170000000	171000000	8
chr1	170276255	170276256	rs61827996	3.77e-07	0.0397	0.0078	T	C	chr1	170000000	171000000	8
chr1	170280967	170280968	rs4568885	4.89e-07	-0.1001	0.0199	A	G	chr1	170000000	171000000	8
chr1	170277260	170277261	rs11585499	3.11e-07	0.0399	0.0078	T	C	chr1	170000000	171000000	8
chr1	170278548	170278549	rs111644121	3.93e-18	0.2062	0.0238	T	C	chr1	170000000	171000000	8
chr1	170278878	170278879	rs11581269	1.17e-11	-0.0724	0.0107	T	G	chr1	170000000	171000000	8
chr1	170279419	170279420	rs61827997	1.74e-06	0.0384	0.008	A	G	chr1	170000000	171000000	8
chr1	170280848	170280849	rs12032311	2.61e-08	0.0577	0.0104	A	G	chr1	170000000	171000000	8
chr1	170283751	170283752	rs1332965	6.77e-07	0.0857	0.0173	A	C	chr1	170000000	171000000	8
chr1	170287821	170287822	rs72703824	1.11e-07	0.0662	0.0125	C	G	chr1	170000000	171000000	8
chr1	170285397	170285398	rs113945952	2.24e-18	-0.2101	0.024	C	G	chr1	170000000	171000000	8
chr1	170297160	170297161	rs12033593	3.16e-08	0.0572	0.0103	T	C	chr1	170000000	171000000	8
chr1	170290129	170290130	rs928462	2.12e-09	0.0563	0.0094	T	C	chr1	170000000	171000000	8
chr1	170293474	170293475	rs4656755	3.88e-12	0.0562	0.0081	A	G	chr1	170000000	171000000	8
chr1	170299009	170299010	rs4491109	4.68e-12	-0.056	0.0081	A	G	chr1	170000000	171000000	8
chr1	170358898	170358899	rs61825609	1.54e-14	0.0652	0.0085	T	C	chr1	170000000	171000000	8
chr1	170319836	170319837	rs11810310	1.57e-12	-0.0577	0.0082	T	G	chr1	170000000	171000000	8
chr1	170319649	170319650	rs1412795	1.73e-12	0.0576	0.0082	A	G	chr1	170000000	171000000	8
chr1	170303069	170303070	rs6427244	2.4e-13	0.053	0.0072	C	G	chr1	170000000	171000000	8
chr1	170303032	170303033	rs6427243	5.33e-12	-0.0562	0.0082	T	G	chr1	170000000	171000000	8
chr1	170308139	170308140	rs7532724	4.01e-12	0.0567	0.0082	T	C	chr1	170000000	171000000	8
chr1	170303073	170303074	rs6427245	2.2e-13	0.0531	0.0072	T	C	chr1	170000000	171000000	8
chr1	170303272	170303273	rs1930535	2.49e-11	-0.054	0.0081	A	T	chr1	170000000	171000000	8
chr1	170304506	170304507	rs58335254	2.74e-12	0.0572	0.0082	A	G	chr1	170000000	171000000	8
chr1	170306189	170306190	rs56082416	1.52e-11	0.0621	0.0092	T	C	chr1	170000000	171000000	8
chr1	170306869	170306870	rs112797273	2.66e-18	0.2097	0.024	A	G	chr1	170000000	171000000	8
chr1	170307472	170307473	rs147289051	2.62e-18	0.2097	0.024	T	C	chr1	170000000	171000000	8
chr1	170313547	170313548	rs7534534	3.02e-13	-0.0528	0.0072	C	G	chr1	170000000	171000000	8
chr1	170308387	170308388	rs2104912	2.52e-13	-0.053	0.0072	T	G	chr1	170000000	171000000	8
chr1	170311455	170311456	rs12568018	3.67e-08	-0.0571	0.0104	A	G	chr1	170000000	171000000	8
chr1	170314076	170314077	rs1953094	1.34e-12	-0.0512	0.0072	T	G	chr1	170000000	171000000	8
chr1	170314321	170314322	rs1953095	4.2e-13	0.0525	0.0072	A	C	chr1	170000000	171000000	8
chr1	170317238	170317239	rs34565348	4.83e-08	-0.0564	0.0103	A	C	chr1	170000000	171000000	8
chr1	170318770	170318771	rs1953096	4.29e-12	0.0562	0.0081	A	G	chr1	170000000	171000000	8
chr1	170324425	170324426	rs149675414	2.3e-06	0.1024	0.0217	T	C	chr1	170000000	171000000	8
chr1	170319966	170319967	rs60646864	1.6e-12	0.0576	0.0082	A	G	chr1	170000000	171000000	8
chr1	170319909	170319910	rs11801920	1.33e-12	-0.058	0.0082	C	G	chr1	170000000	171000000	8
chr1	170320376	170320377	rs61225891	1.85e-12	0.0575	0.0082	T	C	chr1	170000000	171000000	8
chr1	170322827	170322828	rs16863302	1.46e-12	-0.0577	0.0082	T	C	chr1	170000000	171000000	8
chr1	170324118	170324119	rs4656759	1.54e-12	-0.0577	0.0082	A	C	chr1	170000000	171000000	8
chr1	170324563	170324564	rs1984066	2.55e-12	0.0569	0.0081	A	G	chr1	170000000	171000000	8
chr1	170335130	170335131	rs11800702	1.85e-12	0.0575	0.0082	A	G	chr1	170000000	171000000	8
chr1	170327077	170327078	rs1360587	3.02e-08	0.0566	0.0102	A	G	chr1	170000000	171000000	8
chr1	170325667	170325668	rs1332977	2.53e-08	-0.0565	0.0101	T	C	chr1	170000000	171000000	8
chr1	170325957	170325958	rs1332978	2.01e-08	0.0575	0.0102	A	C	chr1	170000000	171000000	8
chr1	170326065	170326066	rs16863314	9.28e-12	-0.0623	0.0091	T	G	chr1	170000000	171000000	8
chr1	170326705	170326706	rs7514154	4.78e-12	0.0563	0.0081	A	G	chr1	170000000	171000000	8
chr1	170326714	170326715	rs61828018	2.3e-12	-0.0574	0.0082	A	C	chr1	170000000	171000000	8
chr1	170329083	170329084	rs57533064	2.07e-12	-0.0573	0.0082	T	C	chr1	170000000	171000000	8
chr1	170327162	170327163	rs10157077	3.86e-12	0.0564	0.0081	A	G	chr1	170000000	171000000	8
chr1	170328632	170328633	rs10159427	4.08e-12	0.0563	0.0081	A	T	chr1	170000000	171000000	8
chr1	170328282	170328283	rs56139950	3.88e-12	0.0564	0.0081	T	C	chr1	170000000	171000000	8
chr1	170328661	170328662	rs10157423	3.98e-12	0.0564	0.0081	A	G	chr1	170000000	171000000	8
chr1	170328809	170328810	rs10157429	4.44e-12	0.0562	0.0081	T	G	chr1	170000000	171000000	8
chr1	170330328	170330329	rs61825560	1.23e-11	-0.0622	0.0092	T	C	chr1	170000000	171000000	8
chr1	170329955	170329956	rs11804118	2.15e-12	0.0573	0.0082	T	C	chr1	170000000	171000000	8
chr1	170332051	170332052	rs11484825	4.18e-12	0.0563	0.0081	A	G	chr1	170000000	171000000	8
chr1	170332437	170332438	rs4523570	2.14e-12	0.0573	0.0082	C	G	chr1	170000000	171000000	8
chr1	170334424	170334425	rs6696882	4.55e-12	0.0563	0.0081	A	G	chr1	170000000	171000000	8
chr1	170334818	170334819	rs61825561	2.31e-12	0.0573	0.0082	A	G	chr1	170000000	171000000	8
chr1	170347850	170347851	rs10919370	2.22e-08	0.0573	0.0102	A	G	chr1	170000000	171000000	8
chr1	170338606	170338607	rs10800514	1.38e-08	-0.058	0.0102	A	C	chr1	170000000	171000000	8
chr1	170336440	170336441	rs10919364	7.7e-09	0.0587	0.0102	T	C	chr1	170000000	171000000	8
chr1	170336118	170336119	rs3119910	1.9e-12	0.0575	0.0082	T	G	chr1	170000000	171000000	8
chr1	170336235	170336236	rs4537621	5.08e-05	0.0312	0.0077	A	G	chr1	170000000	171000000	8
chr1	170337356	170337357	rs4656762	7.71e-13	-0.0585	0.0082	T	C	chr1	170000000	171000000	8
chr1	170338551	170338552	rs148763879	4.08e-05	0.2475	0.0603	T	C	chr1	170000000	171000000	8
chr1	170343372	170343373	rs1113230	1.92e-12	0.0578	0.0082	T	G	chr1	170000000	171000000	8
chr1	170339203	170339204	rs33953665	2.02e-08	-0.0576	0.0103	A	C	chr1	170000000	171000000	8
chr1	170338937	170338938	rs61825574	9.68e-13	-0.0583	0.0082	C	G	chr1	170000000	171000000	8
chr1	170339219	170339220	rs34559505	2.18e-08	-0.0574	0.0103	T	G	chr1	170000000	171000000	8
chr1	170339407	170339408	rs61825575	9.94e-13	-0.0583	0.0082	A	G	chr1	170000000	171000000	8
chr1	170339424	170339425	rs72705716	8.98e-13	0.0584	0.0082	A	G	chr1	170000000	171000000	8
chr1	170340128	170340129	rs10800515	2.41e-08	0.0571	0.0102	C	G	chr1	170000000	171000000	8
chr1	170339779	170339780	rs11801771	1.94e-12	-0.0578	0.0082	T	G	chr1	170000000	171000000	8
chr1	170346246	170346247	rs12027094	2.28e-08	0.0572	0.0102	A	G	chr1	170000000	171000000	8
chr1	170344693	170344694	rs2151251	2.47e-08	0.0571	0.0102	T	C	chr1	170000000	171000000	8
chr1	170343837	170343838	rs1930539	1.41e-08	0.0577	0.0102	A	G	chr1	170000000	171000000	8
chr1	170344521	170344522	rs2151250	1.27e-08	0.0579	0.0102	C	G	chr1	170000000	171000000	8
chr1	170344890	170344891	rs7522128	1.94e-14	0.0637	0.0083	T	C	chr1	170000000	171000000	8
chr1	170345075	170345076	rs10919367	2.36e-08	-0.0572	0.0102	A	G	chr1	170000000	171000000	8
chr1	170346164	170346165	rs10919369	1.66e-14	0.0639	0.0083	T	C	chr1	170000000	171000000	8
chr1	170346040	170346041	rs10919368	1.63e-14	0.0639	0.0083	T	C	chr1	170000000	171000000	8
chr1	170346368	170346369	rs11801825	4.89e-15	-0.0655	0.0084	A	G	chr1	170000000	171000000	8
chr1	170346894	170346895	rs56072298	5.71e-15	-0.0653	0.0084	A	C	chr1	170000000	171000000	8
chr1	170358760	170358761	rs61825583	1.28e-14	-0.0654	0.0085	C	G	chr1	170000000	171000000	8
chr1	170357183	170357184	rs12036009	4.13e-08	-0.0568	0.0103	A	G	chr1	170000000	171000000	8
chr1	170348478	170348479	rs12029920	2.46e-08	0.0571	0.0102	T	G	chr1	170000000	171000000	8
chr1	170348396	170348397	rs10919373	1.48e-08	-0.0576	0.0102	T	C	chr1	170000000	171000000	8
chr1	170348750	170348751	rs61825579	8.87e-12	-0.0631	0.0092	T	G	chr1	170000000	171000000	8
chr1	170348869	170348870	rs4656215	4.45e-15	0.0656	0.0084	T	C	chr1	170000000	171000000	8
chr1	170349008	170349009	rs12069807	1.3e-08	0.0579	0.0102	A	G	chr1	170000000	171000000	8
chr1	170351200	170351201	rs2151252	5.62e-15	0.0653	0.0084	C	G	chr1	170000000	171000000	8
chr1	170351650	170351651	rs4656765	5.79e-15	-0.0653	0.0084	A	G	chr1	170000000	171000000	8
chr1	170352400	170352401	rs10800517	1.11e-08	0.0582	0.0102	A	T	chr1	170000000	171000000	8
chr1	170353008	170353009	rs10800518	2.86e-08	0.057	0.0103	T	C	chr1	170000000	171000000	8
chr1	170353524	170353525	rs72705742	5.41e-15	-0.0654	0.0084	T	C	chr1	170000000	171000000	8
chr1	170356917	170356918	rs1071521	6.58e-14	0.0621	0.0083	A	G	chr1	170000000	171000000	8
chr1	170355943	170355944	rs4110954	5.46e-15	0.0654	0.0084	A	G	chr1	170000000	171000000	8
chr1	170358247	170358248	rs61825582	2.67e-14	0.0646	0.0085	A	G	chr1	170000000	171000000	8
chr1	170358910	170358911	rs2184084	4.85e-07	-0.0505	0.01	A	G	chr1	170000000	171000000	8
chr1	170359071	170359072	rs7550040	4.38e-11	0.0478	0.0072	A	G	chr1	170000000	171000000	8
chr1	170361314	170361315	rs1576977	1.68e-14	0.0651	0.0085	A	T	chr1	170000000	171000000	8
chr1	170361172	170361173	rs1576978	7.72e-12	-0.0495	0.0072	A	C	chr1	170000000	171000000	8
chr1	170371102	170371103	rs61825613	1.92e-14	-0.065	0.0085	T	C	chr1	170000000	171000000	8
chr1	170361664	170361665	rs61825611	1.05e-14	-0.0653	0.0084	C	G	chr1	170000000	171000000	8
chr1	170362020	170362021	rs12134310	5.59e-12	-0.0496	0.0072	T	C	chr1	170000000	171000000	8
chr1	170362592	170362593	rs12038549	5.88e-07	0.0503	0.0101	A	C	chr1	170000000	171000000	8
chr1	170363183	170363184	rs1112882	6.31e-12	-0.0495	0.0072	A	G	chr1	170000000	171000000	8
chr1	170363479	170363480	rs7548618	1.05e-14	0.0653	0.0084	A	G	chr1	170000000	171000000	8
chr1	170363760	170363761	rs10919384	2.42e-13	0.0614	0.0084	A	G	chr1	170000000	171000000	8
chr1	170363711	170363712	rs56095542	1.07e-14	-0.0653	0.0084	T	C	chr1	170000000	171000000	8
chr1	170364401	170364402	rs1333144	5.65e-12	-0.0496	0.0072	A	C	chr1	170000000	171000000	8
chr1	170365623	170365624	rs7554931	6.02e-12	0.0495	0.0072	T	C	chr1	170000000	171000000	8
chr1	170366072	170366073	rs7522387	1.26e-13	-0.0623	0.0084	T	G	chr1	170000000	171000000	8
chr1	170368074	170368075	rs1333143	5.54e-14	0.0636	0.0085	T	C	chr1	170000000	171000000	8
chr1	170366124	170366125	rs144950124	4.64e-18	-0.2082	0.024	T	C	chr1	170000000	171000000	8
chr1	170366471	170366472	rs10919386	5.61e-07	0.0502	0.01	A	G	chr1	170000000	171000000	8
chr1	170367834	170367835	rs72707633	3.27e-07	-0.14	0.0274	A	T	chr1	170000000	171000000	8
chr1	170371403	170371404	rs1889111	8.08e-12	-0.0494	0.0072	A	G	chr1	170000000	171000000	8
chr1	170371152	170371153	rs56193825	4.85e-14	-0.065	0.0086	A	T	chr1	170000000	171000000	8
chr1	170371766	170371767	rs1889112	1.71e-14	-0.0652	0.0085	A	T	chr1	170000000	171000000	8
chr1	170377415	170377416	rs10753809	9.28e-09	-0.0469	0.0082	T	C	chr1	170000000	171000000	8
chr1	170377323	170377324	rs12024348	1.16e-10	0.0549	0.0085	T	C	chr1	170000000	171000000	8
chr1	170378820	170378821	rs61825614	5.78e-05	0.0341	0.0085	T	G	chr1	170000000	171000000	8
chr1	170381281	170381282	rs72707648	9.84e-06	-0.0388	0.0088	T	C	chr1	170000000	171000000	8
chr1	170382806	170382807	rs56318720	7.49e-06	-0.0395	0.0088	A	G	chr1	170000000	171000000	8
chr1	170397348	170397349	rs6682541	3.14e-05	-0.0364	0.0088	A	G	chr1	170000000	171000000	8
chr1	170402041	170402042	rs148102824	1.51e-07	0.0701	0.0133	T	C	chr1	170000000	171000000	8
chr1	170403232	170403233	rs72707673	1.19e-06	0.062	0.0128	A	G	chr1	170000000	171000000	8
chr1	170403331	170403332	rs2151331	3.14e-05	-0.0369	0.0089	A	G	chr1	170000000	171000000	8
chr1	170404900	170404901	rs10919400	1.44e-05	-0.0383	0.0088	C	G	chr1	170000000	171000000	8
chr1	170409498	170409499	rs7520749	4.72e-05	0.036	0.0088	C	G	chr1	170000000	171000000	8
chr1	170425405	170425406	rs12565083	1.99e-05	0.0375	0.0088	A	G	chr1	170000000	171000000	8
chr1	170427042	170427043	rs72709753	6.55e-05	0.0353	0.0088	T	C	chr1	170000000	171000000	8
chr1	170464647	170464648	rs192505524	6.08e-05	0.236	0.0589	C	G	chr1	170000000	171000000	8
chr1	170463027	170463028	rs72709770	2.45e-08	0.0719	0.0129	T	C	chr1	170000000	171000000	8
chr1	170469672	170469673	rs116707589	6.15e-17	0.2135	0.0255	T	G	chr1	170000000	171000000	8
chr1	170567437	170567438	rs1928715	5.44e-40	0.0952	0.0072	T	C	chr1	170000000	171000000	8
chr1	170478658	170478659	rs6692432	2.23e-05	-0.0373	0.0088	T	C	chr1	170000000	171000000	8
chr1	170472532	170472533	rs1333135	3.71e-12	-0.075	0.0108	A	G	chr1	170000000	171000000	8
chr1	170474440	170474441	rs7540778	2.02e-05	-0.0375	0.0088	A	G	chr1	170000000	171000000	8
chr1	170479109	170479110	rs6680284	2.28e-05	0.0372	0.0088	C	G	chr1	170000000	171000000	8
chr1	170499706	170499707	rs12408432	1.99e-05	-0.037	0.0087	A	G	chr1	170000000	171000000	8
chr1	170497826	170497827	rs72709789	3.32e-12	-0.0751	0.0108	A	G	chr1	170000000	171000000	8
chr1	170501167	170501168	rs16863397	5.58e-06	-0.0394	0.0087	T	C	chr1	170000000	171000000	8
chr1	170507904	170507905	rs35392130	4.07e-05	0.0446	0.0109	A	G	chr1	170000000	171000000	8
chr1	170510459	170510460	rs17346300	5.13e-07	-0.0935	0.0186	T	C	chr1	170000000	171000000	8
chr1	170513402	170513403	rs16863416	2.48e-06	-0.0411	0.0087	A	G	chr1	170000000	171000000	8
chr1	170527607	170527608	rs72711504	7.07e-05	0.0786	0.0198	T	C	chr1	170000000	171000000	8
chr1	170521650	170521651	rs7552922	6.24e-05	0.0433	0.0108	T	G	chr1	170000000	171000000	8
chr1	170530259	170530260	rs12071298	4.12e-05	-0.0446	0.0109	C	G	chr1	170000000	171000000	8
chr1	170528913	170528914	rs6676293	3.9e-05	0.0448	0.0109	T	G	chr1	170000000	171000000	8
chr1	170529243	170529244	rs6663850	5.38e-05	-0.0447	0.0111	T	C	chr1	170000000	171000000	8
chr1	170534655	170534656	rs6661527	7.94e-07	-0.0435	0.0088	T	G	chr1	170000000	171000000	8
chr1	170535636	170535637	rs12038857	1.55e-06	0.0422	0.0088	A	C	chr1	170000000	171000000	8
chr1	170544706	170544707	rs7542382	4.52e-06	-0.0412	0.009	A	G	chr1	170000000	171000000	8
chr1	170536710	170536711	rs12563881	9.58e-07	-0.0432	0.0088	A	G	chr1	170000000	171000000	8
chr1	170538451	170538452	rs1928707	1.38e-06	0.0425	0.0088	T	C	chr1	170000000	171000000	8
chr1	170539475	170539476	rs12743310	1.26e-05	0.0479	0.011	T	C	chr1	170000000	171000000	8
chr1	170544173	170544174	rs9787312	6.25e-07	0.044	0.0088	A	C	chr1	170000000	171000000	8
chr1	170544292	170544293	rs12731618	1.91e-05	0.048	0.0112	T	C	chr1	170000000	171000000	8
chr1	170544707	170544708	rs7519842	7.56e-06	0.0402	0.009	A	C	chr1	170000000	171000000	8
chr1	170547277	170547278	rs12075840	1.08e-05	0.0486	0.011	A	G	chr1	170000000	171000000	8
chr1	170549887	170549888	rs10919435	8.45e-07	-0.0435	0.0088	A	G	chr1	170000000	171000000	8
chr1	170559626	170559627	rs61826205	8.7e-09	0.081	0.0141	T	G	chr1	170000000	171000000	8
chr1	170560110	170560111	rs4656788	4.75e-07	-0.0398	0.0079	C	G	chr1	170000000	171000000	8
chr1	170560332	170560333	rs6680785	4.51e-12	0.0505	0.0073	T	C	chr1	170000000	171000000	8
chr1	170560604	170560605	rs6658866	6.37e-38	-0.093	0.0072	A	G	chr1	170000000	171000000	8
chr1	170560767	170560768	rs11808978	9.19e-05	0.0416	0.0106	A	G	chr1	170000000	171000000	8
chr1	170561404	170561405	rs6659754	1.03e-38	-0.0939	0.0072	A	T	chr1	170000000	171000000	8
chr1	170563083	170563084	rs577827	2.65e-25	0.0756	0.0073	A	C	chr1	170000000	171000000	8
chr1	170563205	170563206	rs12027180	8.7e-28	-0.0863	0.0079	T	C	chr1	170000000	171000000	8
chr1	170565756	170565757	rs34879535	1.62e-14	0.0735	0.0096	T	G	chr1	170000000	171000000	8
chr1	170566005	170566006	rs763567	4.1e-39	-0.0943	0.0072	A	G	chr1	170000000	171000000	8
chr1	170577235	170577236	rs647438	1.82e-28	0.0797	0.0072	T	G	chr1	170000000	171000000	8
chr1	170569317	170569318	rs3903239	2e-40	-0.0955	0.0072	A	G	chr1	170000000	171000000	8
chr1	170568714	170568715	rs12755237	4.29e-40	0.0953	0.0072	A	G	chr1	170000000	171000000	8
chr1	170568896	170568897	rs12742164	4.33e-40	-0.0955	0.0072	T	G	chr1	170000000	171000000	8
chr1	170569689	170569690	rs12760630	1.54e-40	0.0957	0.0072	A	G	chr1	170000000	171000000	8
chr1	170571843	170571844	rs1234230	2.26e-28	-0.0797	0.0072	A	G	chr1	170000000	171000000	8
chr1	170570043	170570044	rs10800529	9.38e-31	0.089	0.0077	A	C	chr1	170000000	171000000	8
chr1	170570499	170570500	rs7412231	8.17e-41	-0.0959	0.0072	T	C	chr1	170000000	171000000	8
chr1	170573258	170573259	rs61217505	1.88e-40	0.0955	0.0072	T	C	chr1	170000000	171000000	8
chr1	170572946	170572947	rs10919437	7.65e-41	0.0961	0.0072	A	T	chr1	170000000	171000000	8
chr1	170574928	170574929	rs1234233	3.38e-26	0.0765	0.0072	T	C	chr1	170000000	171000000	8
chr1	170573814	170573815	rs476810	2.39e-26	-0.0768	0.0072	T	C	chr1	170000000	171000000	8
chr1	170576107	170576108	rs2206062	1.17e-40	-0.0956	0.0072	T	C	chr1	170000000	171000000	8
chr1	170576738	170576739	rs566850	3.66e-26	-0.0764	0.0072	A	G	chr1	170000000	171000000	8
chr1	170577055	170577056	rs722597	3.65e-31	-0.0895	0.0077	A	G	chr1	170000000	171000000	8
chr1	170585097	170585098	rs2206063	2.04e-29	0.0875	0.0078	T	C	chr1	170000000	171000000	8
chr1	170577840	170577841	rs72482606	4.7e-31	-0.0892	0.0077	A	G	chr1	170000000	171000000	8
chr1	170578306	170578307	rs10919440	1.07e-40	-0.0956	0.0072	C	G	chr1	170000000	171000000	8
chr1	170578587	170578588	rs494339	2.5e-29	0.0812	0.0072	A	G	chr1	170000000	171000000	8
chr1	170579089	170579090	rs10919441	3.43e-29	-0.0874	0.0078	A	T	chr1	170000000	171000000	8
chr1	170579594	170579595	rs546258	3.55e-26	0.0764	0.0072	T	C	chr1	170000000	171000000	8
chr1	170580477	170580478	rs553905	9.36e-27	-0.0774	0.0072	A	G	chr1	170000000	171000000	8
chr1	170581534	170581535	rs2982131	1.78e-26	-0.0768	0.0072	T	C	chr1	170000000	171000000	8
chr1	170582575	170582576	rs1952675	1.22e-40	-0.0955	0.0072	A	G	chr1	170000000	171000000	8
chr1	170581634	170581635	rs10919444	2.37e-40	0.0952	0.0072	A	G	chr1	170000000	171000000	8
chr1	170581687	170581688	rs34252585	1.99e-29	-0.0878	0.0078	A	G	chr1	170000000	171000000	8
chr1	170583324	170583325	rs645211	1.89e-26	0.0769	0.0072	C	G	chr1	170000000	171000000	8
chr1	170583511	170583512	rs6677540	1.29e-40	0.0953	0.0071	A	G	chr1	170000000	171000000	8
chr1	170583944	170583945	rs6690642	6.49e-41	-0.0956	0.0071	T	C	chr1	170000000	171000000	8
chr1	170589437	170589438	rs10489231	1.85e-30	-0.0894	0.0078	A	G	chr1	170000000	171000000	8
chr1	170588594	170588595	rs2022373	1.93e-30	0.0893	0.0078	T	C	chr1	170000000	171000000	8
chr1	170585832	170585833	rs619456	1.79e-26	-0.0766	0.0072	A	C	chr1	170000000	171000000	8
chr1	170586315	170586316	rs736791	5.38e-41	0.0955	0.0071	A	G	chr1	170000000	171000000	8
chr1	170587215	170587216	rs576736	3.26e-32	0.0906	0.0077	A	G	chr1	170000000	171000000	8
chr1	170587340	170587341	rs577676	4.38e-41	-0.0962	0.0072	T	C	chr1	170000000	171000000	8
chr1	170590567	170590568	rs12031871	5.69e-33	-0.092	0.0077	T	G	chr1	170000000	171000000	8
chr1	170589910	170589911	rs2022372	3.94e-41	0.0959	0.0071	A	T	chr1	170000000	171000000	8
chr1	170591310	170591311	rs651386	1.03e-40	0.0958	0.0072	A	T	chr1	170000000	171000000	8
chr1	170591808	170591809	rs10753817	1.98e-32	0.0911	0.0077	T	G	chr1	170000000	171000000	8
chr1	170592126	170592127	rs17549441	7.26e-22	0.0916	0.0095	A	C	chr1	170000000	171000000	8
chr1	170618382	170618383	rs531007	9.75e-41	0.0949	0.0071	T	G	chr1	170000000	171000000	8
chr1	170594069	170594070	rs12072276	9.16e-33	0.0916	0.0077	A	G	chr1	170000000	171000000	8
chr1	170594116	170594117	rs10919446	1.02e-32	-0.0915	0.0077	A	G	chr1	170000000	171000000	8
chr1	170596258	170596259	rs1234275	2.02e-41	0.0963	0.0071	A	G	chr1	170000000	171000000	8
chr1	170595118	170595119	rs12074059	6.82e-31	-0.09	0.0078	T	C	chr1	170000000	171000000	8
chr1	170596072	170596073	rs494521	6.4e-41	-0.0952	0.0071	T	C	chr1	170000000	171000000	8
chr1	170596545	170596546	rs11577602	3.83e-33	0.0922	0.0077	A	T	chr1	170000000	171000000	8
chr1	170596373	170596374	rs1234274	1.61e-41	0.0964	0.0071	A	G	chr1	170000000	171000000	8
chr1	170596572	170596573	rs10800530	4.77e-33	-0.0921	0.0077	A	G	chr1	170000000	171000000	8
chr1	170611354	170611355	rs61824885	9.33e-05	0.0405	0.0104	A	G	chr1	170000000	171000000	8
chr1	170598187	170598188	rs638704	7.41e-42	-0.0967	0.0071	T	C	chr1	170000000	171000000	8
chr1	170599573	170599574	rs10919448	7.6e-33	0.0919	0.0077	T	C	chr1	170000000	171000000	8
chr1	170600737	170600738	rs55886634	1.02e-21	0.0899	0.0094	T	C	chr1	170000000	171000000	8
chr1	170601313	170601314	rs12068805	1.33e-30	0.0896	0.0078	T	C	chr1	170000000	171000000	8
chr1	170604122	170604123	rs598993	3.21e-41	0.0955	0.0071	T	C	chr1	170000000	171000000	8
chr1	170601935	170601936	rs12566725	9.25e-31	-0.0899	0.0078	T	C	chr1	170000000	171000000	8
chr1	170604938	170604939	rs541557	3.17e-41	0.0955	0.0071	A	G	chr1	170000000	171000000	8
chr1	170606354	170606355	rs656539	8.86e-31	-0.0899	0.0078	T	C	chr1	170000000	171000000	8
chr1	170606086	170606087	rs644784	9.24e-31	-0.0899	0.0078	T	G	chr1	170000000	171000000	8
chr1	170609190	170609191	rs473832	5.14e-42	0.0967	0.0071	A	C	chr1	170000000	171000000	8
chr1	170608081	170608082	rs539045	1.78e-41	-0.0958	0.0071	T	C	chr1	170000000	171000000	8
chr1	170608486	170608487	rs535330	1.04e-13	0.0689	0.0093	C	G	chr1	170000000	171000000	8
chr1	170608668	170608669	rs533603	7.96e-31	0.0899	0.0078	A	G	chr1	170000000	171000000	8
chr1	170609743	170609744	rs578928	7.47e-31	0.09	0.0078	A	C	chr1	170000000	171000000	8
chr1	170609625	170609626	rs580487	2.29e-41	0.0956	0.0071	T	C	chr1	170000000	171000000	8
chr1	170610710	170610711	rs549449	9.95e-31	-0.0898	0.0078	C	G	chr1	170000000	171000000	8
chr1	170617306	170617307	rs608930	1.94e-42	-0.0968	0.0071	T	G	chr1	170000000	171000000	8
chr1	170614042	170614043	rs544478	1.58e-41	-0.0962	0.0071	T	C	chr1	170000000	171000000	8
chr1	170612262	170612263	rs492804	2.57e-42	-0.0971	0.0071	T	C	chr1	170000000	171000000	8
chr1	170612873	170612874	rs639652	2.11e-41	-0.0956	0.0071	A	G	chr1	170000000	171000000	8
chr1	170612926	170612927	rs639720	1e-30	-0.0898	0.0078	C	G	chr1	170000000	171000000	8
chr1	170613850	170613851	rs654461	4.15e-42	0.0968	0.0071	A	T	chr1	170000000	171000000	8
chr1	170613869	170613870	rs567328	1.29e-41	-0.0964	0.0071	A	T	chr1	170000000	171000000	8
chr1	170614244	170614245	rs666419	9.22e-31	0.0899	0.0078	T	C	chr1	170000000	171000000	8
chr1	170615724	170615725	rs61824887	8.99e-05	0.041	0.0105	A	T	chr1	170000000	171000000	8
chr1	170615917	170615918	rs593560	5.97e-42	-0.0966	0.0071	A	G	chr1	170000000	171000000	8
chr1	170615860	170615861	rs593173	1.1e-30	-0.0897	0.0078	A	G	chr1	170000000	171000000	8
chr1	170616355	170616356	rs2988392	2.59e-41	-0.0956	0.0071	C	G	chr1	170000000	171000000	8
chr1	170617379	170617380	rs619699	1.11e-31	-0.0922	0.0079	A	G	chr1	170000000	171000000	8
chr1	170617732	170617733	rs7544273	3.04e-23	-0.0955	0.0096	C	G	chr1	170000000	171000000	8
chr1	170618291	170618292	rs623752	4.77e-41	0.0953	0.0071	A	G	chr1	170000000	171000000	8
chr1	170619930	170619931	rs651822	4.59e-30	-0.0884	0.0078	T	G	chr1	170000000	171000000	8
chr1	170618461	170618462	rs12038255	2.23e-25	-0.0984	0.0095	A	G	chr1	170000000	171000000	8
chr1	170619324	170619325	rs1234282	2.58e-32	0.093	0.0079	A	T	chr1	170000000	171000000	8
chr1	170619607	170619608	rs575432	6.56e-41	0.0964	0.0072	A	G	chr1	170000000	171000000	8
chr1	170623109	170623110	rs588837	6.36e-42	0.0966	0.0071	A	G	chr1	170000000	171000000	8
chr1	170623920	170623921	rs12089974	1.15e-32	-0.094	0.0079	A	G	chr1	170000000	171000000	8
chr1	170631763	170631764	rs629234	2.79e-41	0.0958	0.0071	T	C	chr1	170000000	171000000	8
chr1	170628388	170628389	rs583006	3.16e-32	0.0953	0.0081	A	G	chr1	170000000	171000000	8
chr1	170625867	170625868	rs501680	1.31e-32	0.0935	0.0079	T	C	chr1	170000000	171000000	8
chr1	170628255	170628256	rs680084	2.26e-41	-0.0958	0.0071	A	G	chr1	170000000	171000000	8
chr1	170626953	170626954	rs663887	1.19e-32	-0.0937	0.0079	A	G	chr1	170000000	171000000	8
chr1	170627794	170627795	rs552277	1.45e-32	0.0936	0.0079	T	C	chr1	170000000	171000000	8
chr1	170629934	170629935	rs116677750	6.65e-13	-0.1971	0.0274	T	C	chr1	170000000	171000000	8
chr1	170628435	170628436	rs524877	1.27e-32	-0.0937	0.0079	C	G	chr1	170000000	171000000	8
chr1	170629838	170629839	rs600093	1.51e-32	-0.0937	0.0079	A	G	chr1	170000000	171000000	8
chr1	170631420	170631421	rs627848	5.21e-33	-0.0945	0.0079	A	G	chr1	170000000	171000000	8
chr1	170630259	170630260	rs601938	9.41e-33	-0.0939	0.0079	T	G	chr1	170000000	171000000	8
chr1	170631243	170631244	rs146084957	9.96e-12	-0.2032	0.0298	T	C	chr1	170000000	171000000	8
chr1	170632384	170632385	rs56250774	6.94e-24	-0.0948	0.0094	A	G	chr1	170000000	171000000	8
chr1	170633896	170633897	rs659580	5.84e-13	0.058	0.0081	T	C	chr1	170000000	171000000	8
chr1	170634487	170634488	rs72705052	2.38e-08	-0.0856	0.0153	T	C	chr1	170000000	171000000	8
chr1	170635084	170635085	rs503706	1.84e-41	0.0963	0.0071	T	C	chr1	170000000	171000000	8
chr1	170635002	170635003	rs525489	1.84e-41	0.0963	0.0071	T	G	chr1	170000000	171000000	8
chr1	170636079	170636080	rs473133	7.14e-41	0.0956	0.0071	A	T	chr1	170000000	171000000	8
chr1	170635369	170635370	rs501005	8.5e-30	0.0816	0.0072	A	G	chr1	170000000	171000000	8
chr1	170638333	170638334	rs520525	8.27e-33	0.0946	0.0079	A	G	chr1	170000000	171000000	8
chr1	170642899	170642900	rs593479	8.61e-23	0.0698	0.0071	T	C	chr1	170000000	171000000	8
chr1	170638658	170638659	rs10919449	3.43e-28	-0.0796	0.0072	A	C	chr1	170000000	171000000	8
chr1	170641733	170641734	rs78710246	1.07e-09	0.0875	0.0143	A	T	chr1	170000000	171000000	8
chr1	170641803	170641804	rs502612	1.21e-21	0.0684	0.0072	T	C	chr1	170000000	171000000	8
chr1	170642509	170642510	rs591715	1.26e-17	-0.076	0.0089	A	G	chr1	170000000	171000000	8
chr1	170643365	170643366	rs12024275	5.25e-16	-0.0744	0.0092	A	G	chr1	170000000	171000000	8
chr1	170643987	170643988	rs9426908	5.68e-08	-0.0851	0.0157	A	G	chr1	170000000	171000000	8
chr1	170649992	170649993	rs11576746	3.19e-10	-0.0947	0.0151	A	G	chr1	170000000	171000000	8
chr1	170649277	170649278	rs4656220	2.74e-26	-0.0793	0.0075	T	C	chr1	170000000	171000000	8
chr1	170649279	170649280	rs4656794	2.2e-26	-0.0795	0.0075	A	G	chr1	170000000	171000000	8
chr1	170650654	170650655	rs7520192	1.46e-07	-0.0395	0.0075	A	G	chr1	170000000	171000000	8
chr1	170800863	170800864	rs2143111	1.76e-07	0.0372	0.0071	A	C	chr1	170000000	171000000	8
chr1	170780089	170780090	rs10800544	2.04e-11	-0.0638	0.0095	A	G	chr1	170000000	171000000	8
chr1	170654118	170654119	rs520131	4.55e-07	0.0378	0.0075	T	C	chr1	170000000	171000000	8
chr1	170653377	170653378	rs662871	4.58e-07	-0.0378	0.0075	A	T	chr1	170000000	171000000	8
chr1	170665672	170665673	rs12123292	1.15e-10	-0.1016	0.0158	A	T	chr1	170000000	171000000	8
chr1	170657994	170657995	rs531650	2.09e-09	-0.0474	0.0079	T	C	chr1	170000000	171000000	8
chr1	170654427	170654428	rs9426909	1.76e-10	0.1005	0.0158	T	C	chr1	170000000	171000000	8
chr1	170654769	170654770	rs10919450	1.72e-10	-0.1009	0.0158	A	G	chr1	170000000	171000000	8
chr1	170658355	170658356	rs12744534	1.05e-07	0.0544	0.0102	A	G	chr1	170000000	171000000	8
chr1	170658324	170658325	rs12723586	6.38e-08	-0.0552	0.0102	T	G	chr1	170000000	171000000	8
chr1	170661397	170661398	rs11579905	1.34e-10	-0.1013	0.0158	A	G	chr1	170000000	171000000	8
chr1	170661764	170661765	rs489090	2.64e-14	-0.0687	0.009	A	C	chr1	170000000	171000000	8
chr1	170664053	170664054	rs12130326	1.32e-10	0.1013	0.0158	T	G	chr1	170000000	171000000	8
chr1	170662598	170662599	rs71635674	2.54e-08	-0.0576	0.0103	C	G	chr1	170000000	171000000	8
chr1	170665664	170665665	rs12566345	1.26e-08	-0.0588	0.0103	T	C	chr1	170000000	171000000	8
chr1	170694946	170694947	rs74476977	4.16e-10	0.1	0.016	C	G	chr1	170000000	171000000	8
chr1	170669109	170669110	rs550559	3.1e-09	-0.0885	0.0149	A	G	chr1	170000000	171000000	8
chr1	170668367	170668368	rs72705060	1.68e-06	-0.0558	0.0116	A	C	chr1	170000000	171000000	8
chr1	170670456	170670457	rs7539534	3.87e-11	-0.1042	0.0158	T	C	chr1	170000000	171000000	8
chr1	170670424	170670425	rs517508	2.26e-10	-0.0971	0.0153	T	C	chr1	170000000	171000000	8
chr1	170670661	170670662	rs7527909	9.83e-10	0.0986	0.0161	A	G	chr1	170000000	171000000	8
chr1	170684431	170684432	rs2187895	4.51e-14	-0.0671	0.0089	C	G	chr1	170000000	171000000	8
chr1	170674349	170674350	rs58688161	1.3e-07	-0.0403	0.0076	T	C	chr1	170000000	171000000	8
chr1	170677498	170677499	rs12140571	3.63e-11	0.1043	0.0158	T	C	chr1	170000000	171000000	8
chr1	170677723	170677724	rs113363168	3.59e-11	-0.1043	0.0158	T	C	chr1	170000000	171000000	8
chr1	170680677	170680678	rs6702337	2.43e-11	-0.1052	0.0158	T	C	chr1	170000000	171000000	8
chr1	170684169	170684170	rs2421490	2.12e-05	-0.0416	0.0098	T	C	chr1	170000000	171000000	8
chr1	170687313	170687314	rs113525941	3.65e-11	0.1029	0.0156	A	G	chr1	170000000	171000000	8
chr1	170688306	170688307	rs12138799	3.45e-11	0.1035	0.0156	C	G	chr1	170000000	171000000	8
chr1	170687919	170687920	rs12136110	4e-10	-0.094	0.015	T	C	chr1	170000000	171000000	8
chr1	170690593	170690594	rs2213751	1.89e-05	0.0418	0.0098	T	G	chr1	170000000	171000000	8
chr1	170690653	170690654	rs12141830	1.41e-11	0.1057	0.0156	A	G	chr1	170000000	171000000	8
chr1	170691131	170691132	rs76839558	1.97e-05	0.0417	0.0098	T	G	chr1	170000000	171000000	8
chr1	170693834	170693835	rs12141676	2.88e-11	-0.1039	0.0156	A	T	chr1	170000000	171000000	8
chr1	170692742	170692743	rs10919453	1.41e-11	-0.1057	0.0156	C	G	chr1	170000000	171000000	8
chr1	170693538	170693539	rs12142379	1.32e-11	-0.1058	0.0156	T	C	chr1	170000000	171000000	8
chr1	170721954	170721955	rs10919457	1.42e-10	-0.0988	0.0154	T	C	chr1	170000000	171000000	8
chr1	170696474	170696475	rs6701640	9.36e-15	0.0733	0.0095	A	C	chr1	170000000	171000000	8
chr1	170698062	170698063	rs78712657	4.53e-07	-0.0861	0.0171	T	C	chr1	170000000	171000000	8
chr1	170699674	170699675	rs76964094	1.55e-11	-0.1053	0.0156	T	C	chr1	170000000	171000000	8
chr1	170702257	170702258	rs76074817	1.68e-11	-0.1053	0.0156	A	G	chr1	170000000	171000000	8
chr1	170700758	170700759	rs1476040	1.6e-07	0.0421	0.008	A	G	chr1	170000000	171000000	8
chr1	170701197	170701198	rs11589002	1.78e-11	0.1051	0.0156	T	G	chr1	170000000	171000000	8
chr1	170701334	170701335	rs11587746	3.78e-11	-0.1033	0.0156	T	C	chr1	170000000	171000000	8
chr1	170701830	170701831	rs12139252	1.62e-11	-0.1054	0.0156	A	C	chr1	170000000	171000000	8
chr1	170710683	170710684	rs10489232	3.03e-05	-0.044	0.0106	T	G	chr1	170000000	171000000	8
chr1	170703981	170703982	rs11590551	1.43e-11	0.1056	0.0156	A	G	chr1	170000000	171000000	8
chr1	170708980	170708981	rs11589091	1.77e-11	-0.1053	0.0157	T	C	chr1	170000000	171000000	8
chr1	170708637	170708638	rs4656797	2.03e-14	0.0725	0.0095	C	G	chr1	170000000	171000000	8
chr1	170709593	170709594	rs12046534	1.17e-06	0.0357	0.0073	T	G	chr1	170000000	171000000	8
chr1	170709195	170709196	rs4656799	1.96e-05	0.0328	0.0077	T	C	chr1	170000000	171000000	8
chr1	170711092	170711093	rs11811206	1.82e-10	-0.0983	0.0154	T	C	chr1	170000000	171000000	8
chr1	170711934	170711935	rs10919455	5.78e-07	0.048	0.0096	A	G	chr1	170000000	171000000	8
chr1	170711937	170711938	rs12022896	2.48e-07	-0.0498	0.0096	A	G	chr1	170000000	171000000	8
chr1	170713376	170713377	rs112201634	2.61e-05	-0.0443	0.0105	A	C	chr1	170000000	171000000	8
chr1	170714673	170714674	rs4656223	5.59e-07	-0.0475	0.0095	T	C	chr1	170000000	171000000	8
chr1	170713888	170713889	rs35863659	5.12e-07	-0.0477	0.0095	T	C	chr1	170000000	171000000	8
chr1	170716080	170716081	rs72705076	2.23e-05	-0.0447	0.0105	A	G	chr1	170000000	171000000	8
chr1	170715110	170715111	rs6679313	6.73e-05	0.0291	0.0073	A	G	chr1	170000000	171000000	8
chr1	170716202	170716203	rs11589602	5.18e-07	0.0476	0.0095	A	T	chr1	170000000	171000000	8
chr1	170716460	170716461	rs7528424	7.84e-05	0.0288	0.0073	T	C	chr1	170000000	171000000	8
chr1	170716438	170716439	rs10127969	2.22e-05	0.0447	0.0105	A	G	chr1	170000000	171000000	8
chr1	170720819	170720820	rs111941462	2.59e-05	-0.0445	0.0106	T	C	chr1	170000000	171000000	8
chr1	170717329	170717330	rs72705079	2.24e-05	-0.0446	0.0105	T	C	chr1	170000000	171000000	8
chr1	170721975	170721976	rs17551834	2.25e-05	-0.0446	0.0105	A	G	chr1	170000000	171000000	8
chr1	170722081	170722082	rs10919458	1.43e-10	-0.0988	0.0154	T	C	chr1	170000000	171000000	8
chr1	170723157	170723158	rs7519524	1.48e-10	0.0987	0.0154	A	G	chr1	170000000	171000000	8
chr1	170735667	170735668	rs11585151	4.28e-07	-0.0484	0.0096	T	C	chr1	170000000	171000000	8
chr1	170725394	170725395	rs72705084	2.34e-05	-0.0448	0.0106	T	G	chr1	170000000	171000000	8
chr1	170726102	170726103	rs12121494	2.11e-08	0.2056	0.0367	A	G	chr1	170000000	171000000	8
chr1	170727631	170727632	rs12131211	2.16e-10	0.098	0.0154	T	C	chr1	170000000	171000000	8
chr1	170727757	170727758	rs4656802	6.11e-07	0.0478	0.0096	A	G	chr1	170000000	171000000	8
chr1	170728265	170728266	rs12028481	5.62e-07	-0.048	0.0096	T	G	chr1	170000000	171000000	8
chr1	170728934	170728935	rs10919460	4.53e-07	0.0484	0.0096	A	C	chr1	170000000	171000000	8
chr1	170730768	170730769	rs12124152	2.2e-10	-0.0979	0.0154	T	G	chr1	170000000	171000000	8
chr1	170730999	170731000	rs112837030	3.06e-05	-0.0439	0.0105	T	C	chr1	170000000	171000000	8
chr1	170731064	170731065	rs7415169	5.9e-07	0.0479	0.0096	A	T	chr1	170000000	171000000	8
chr1	170732148	170732149	rs12125345	2.41e-10	-0.0977	0.0154	T	G	chr1	170000000	171000000	8
chr1	170737938	170737939	rs13374969	2.32e-05	-0.0446	0.0105	A	G	chr1	170000000	171000000	8
chr1	170739803	170739804	rs35157753	2.15e-07	-0.0501	0.0097	T	C	chr1	170000000	171000000	8
chr1	170740092	170740093	rs112540066	3.33e-05	-0.0437	0.0105	T	C	chr1	170000000	171000000	8
chr1	170740803	170740804	rs34502377	4.68e-08	-0.0518	0.0095	T	C	chr1	170000000	171000000	8
chr1	170741090	170741091	rs7527200	3.15e-05	-0.0304	0.0073	T	C	chr1	170000000	171000000	8
chr1	170741709	170741710	rs12044055	4.46e-11	-0.0672	0.0102	A	C	chr1	170000000	171000000	8
chr1	170743320	170743321	rs72708963	3.77e-05	-0.0438	0.0106	A	G	chr1	170000000	171000000	8
chr1	170742228	170742229	rs1029320	1.77e-05	0.0313	0.0073	A	G	chr1	170000000	171000000	8
chr1	170743175	170743176	rs35169323	6.32e-08	-0.0514	0.0095	T	G	chr1	170000000	171000000	8
chr1	170743730	170743731	rs12142495	3.07e-10	0.098	0.0156	A	C	chr1	170000000	171000000	8
chr1	170744889	170744890	rs7418292	4.5e-08	0.052	0.0095	T	C	chr1	170000000	171000000	8
chr1	170748465	170748466	rs10800538	2.92e-10	-0.0974	0.0155	T	C	chr1	170000000	171000000	8
chr1	170748276	170748277	rs10733057	1.82e-05	0.0313	0.0073	C	G	chr1	170000000	171000000	8
chr1	170746162	170746163	rs10489233	3.59e-08	0.0528	0.0096	A	G	chr1	170000000	171000000	8
chr1	170762636	170762637	rs10753819	2.42e-05	-0.0309	0.0073	T	C	chr1	170000000	171000000	8
chr1	170754213	170754214	rs713165	2.11e-08	0.054	0.0096	A	T	chr1	170000000	171000000	8
chr1	170750633	170750634	rs10919466	3.15e-10	0.0972	0.0155	A	G	chr1	170000000	171000000	8
chr1	170755811	170755812	rs12040328	3.09e-08	-0.0527	0.0095	A	G	chr1	170000000	171000000	8
chr1	170756076	170756077	rs12144039	2.21e-10	0.098	0.0154	T	C	chr1	170000000	171000000	8
chr1	170759938	170759939	rs764591	2.95e-10	0.0976	0.0155	T	C	chr1	170000000	171000000	8
chr1	170756257	170756258	rs10919468	1.54e-05	0.0317	0.0073	T	C	chr1	170000000	171000000	8
chr1	170757471	170757472	rs10919469	1.44e-05	0.0317	0.0073	T	G	chr1	170000000	171000000	8
chr1	170758743	170758744	rs113113169	4.23e-05	-0.0442	0.0108	T	C	chr1	170000000	171000000	8
chr1	170758947	170758948	rs111719390	9.08e-05	-0.0415	0.0106	A	G	chr1	170000000	171000000	8
chr1	170759452	170759453	rs4656227	4.18e-08	0.0521	0.0095	C	G	chr1	170000000	171000000	8
chr1	170760226	170760227	rs17617556	5.99e-05	0.0424	0.0106	T	C	chr1	170000000	171000000	8
chr1	170763426	170763427	rs12409341	3.81e-10	-0.097	0.0155	A	G	chr1	170000000	171000000	8
chr1	170762680	170762681	rs10919470	9.28e-14	-0.0572	0.0077	A	G	chr1	170000000	171000000	8
chr1	170763123	170763124	rs10800540	3.57e-10	-0.0971	0.0155	T	C	chr1	170000000	171000000	8
chr1	170765768	170765769	rs10800543	2.04e-05	0.031	0.0073	T	C	chr1	170000000	171000000	8
chr1	170763636	170763637	rs10753820	2.41e-05	-0.0307	0.0073	A	G	chr1	170000000	171000000	8
chr1	170763553	170763554	rs10919471	4.6e-05	-0.0299	0.0073	A	G	chr1	170000000	171000000	8
chr1	170764907	170764908	rs10800541	3.13e-05	0.0305	0.0073	A	G	chr1	170000000	171000000	8
chr1	170764148	170764149	rs6691095	3.68e-10	-0.0971	0.0155	A	C	chr1	170000000	171000000	8
chr1	170764915	170764916	rs10800542	2.35e-05	0.0308	0.0073	T	G	chr1	170000000	171000000	8
chr1	170767519	170767520	rs763770	1.49e-05	0.0315	0.0073	T	C	chr1	170000000	171000000	8
chr1	170766562	170766563	rs10919473	7.71e-10	0.0949	0.0154	A	T	chr1	170000000	171000000	8
chr1	170771306	170771307	rs10919475	3.23e-05	-0.0303	0.0073	A	G	chr1	170000000	171000000	8
chr1	170768195	170768196	rs72708977	5.46e-05	0.0435	0.0108	C	G	chr1	170000000	171000000	8
chr1	170767766	170767767	rs76401306	8.09e-10	-0.0948	0.0154	T	G	chr1	170000000	171000000	8
chr1	170769445	170769446	rs719414	2.88e-12	-0.0663	0.0095	A	G	chr1	170000000	171000000	8
chr1	170770914	170770915	rs17552876	5.77e-05	0.0433	0.0108	C	G	chr1	170000000	171000000	8
chr1	170769979	170769980	rs7523880	2.43e-05	-0.0308	0.0073	T	C	chr1	170000000	171000000	8
chr1	170770649	170770650	rs11580182	4.17e-10	0.0963	0.0154	A	C	chr1	170000000	171000000	8
chr1	170771181	170771182	rs12046897	3.32e-11	0.0676	0.0102	A	G	chr1	170000000	171000000	8
chr1	170774874	170774875	rs1555067	2.16e-05	-0.0309	0.0073	C	G	chr1	170000000	171000000	8
chr1	170772776	170772777	rs2206310	2.4e-05	0.0306	0.0072	A	G	chr1	170000000	171000000	8
chr1	170771935	170771936	rs10919476	2.39e-05	-0.0306	0.0072	T	C	chr1	170000000	171000000	8
chr1	170773792	170773793	rs10919477	2.54e-08	0.0799	0.0143	A	C	chr1	170000000	171000000	8
chr1	170773031	170773032	rs2143109	2.27e-05	0.0306	0.0072	A	G	chr1	170000000	171000000	8
chr1	170773521	170773522	rs10737554	2.77e-05	-0.0303	0.0072	T	C	chr1	170000000	171000000	8
chr1	170776549	170776550	rs1004759	1.21e-08	0.0564	0.0099	A	G	chr1	170000000	171000000	8
chr1	170777292	170777293	rs10919478	1.2e-05	-0.0321	0.0073	T	C	chr1	170000000	171000000	8
chr1	170777689	170777690	rs59258427	1.14e-07	0.0787	0.0148	T	C	chr1	170000000	171000000	8
chr1	170777858	170777859	rs6660781	1.65e-13	0.0566	0.0077	T	C	chr1	170000000	171000000	8
chr1	170779259	170779260	rs12564595	1.18e-10	0.0662	0.0103	C	G	chr1	170000000	171000000	8
chr1	170779936	170779937	rs12128372	5.55e-08	0.0817	0.015	T	C	chr1	170000000	171000000	8
chr1	170779492	170779493	rs12564607	1.64e-10	-0.0658	0.0103	T	C	chr1	170000000	171000000	8
chr1	170780018	170780019	rs12025530	1.38e-10	-0.066	0.0103	T	G	chr1	170000000	171000000	8
chr1	170780719	170780720	rs61814087	4.46e-08	0.0823	0.015	T	G	chr1	170000000	171000000	8
chr1	170780433	170780434	rs12022507	4.97e-13	0.0554	0.0077	A	T	chr1	170000000	171000000	8
chr1	170780316	170780317	rs2103639	1.09e-05	0.0322	0.0073	T	C	chr1	170000000	171000000	8
chr1	170780958	170780959	rs112469079	1.1e-05	0.0322	0.0073	A	C	chr1	170000000	171000000	8
chr1	170782683	170782684	rs10919480	1.08e-05	-0.0322	0.0073	C	G	chr1	170000000	171000000	8
chr1	170781171	170781172	rs113131691	4.34e-13	0.0555	0.0077	T	G	chr1	170000000	171000000	8
chr1	170783347	170783348	rs61814088	5.25e-08	0.0819	0.015	A	C	chr1	170000000	171000000	8
chr1	170798653	170798654	rs10919486	1.12e-07	0.0528	0.0099	T	C	chr1	170000000	171000000	8
chr1	170783967	170783968	rs143500134	1.29e-10	-0.0684	0.0106	A	C	chr1	170000000	171000000	8
chr1	170783966	170783967	rs140975864	1.37e-10	-0.0686	0.0107	A	C	chr1	170000000	171000000	8
chr1	170790153	170790154	rs12027154	1.39e-10	0.0659	0.0103	A	G	chr1	170000000	171000000	8
chr1	170784428	170784429	rs12749826	3e-10	0.0654	0.0104	A	G	chr1	170000000	171000000	8
chr1	170784430	170784431	rs9943184	4.47e-10	-0.0633	0.0101	T	G	chr1	170000000	171000000	8
chr1	170785831	170785832	rs12033561	1.3e-10	0.0661	0.0103	C	G	chr1	170000000	171000000	8
chr1	170784476	170784477	rs61814089	5.84e-08	0.0816	0.015	A	C	chr1	170000000	171000000	8
chr1	170785007	170785008	rs143454901	6.99e-10	0.0628	0.0102	C	G	chr1	170000000	171000000	8
chr1	170785586	170785587	rs12059356	2.52e-05	0.031	0.0074	A	G	chr1	170000000	171000000	8
chr1	170786939	170786940	rs61814090	8.9e-08	-0.0808	0.0151	A	T	chr1	170000000	171000000	8
chr1	170785907	170785908	rs10919481	5.6e-10	-0.0634	0.0102	T	G	chr1	170000000	171000000	8
chr1	170786658	170786659	rs12130134	2.12e-07	0.0771	0.0149	A	C	chr1	170000000	171000000	8
chr1	170789861	170789862	rs10919482	2.79e-13	0.0561	0.0077	A	C	chr1	170000000	171000000	8
chr1	170788498	170788499	rs12131423	8.77e-08	0.0805	0.015	T	C	chr1	170000000	171000000	8
chr1	170788655	170788656	rs7544590	1.24e-05	0.0321	0.0073	A	T	chr1	170000000	171000000	8
chr1	170788843	170788844	rs34870388	4.62e-10	-0.064	0.0103	T	C	chr1	170000000	171000000	8
chr1	170789600	170789601	rs6665349	1.27e-11	0.0646	0.0095	T	G	chr1	170000000	171000000	8
chr1	170790119	170790120	rs10919483	1.06e-05	0.0323	0.0073	A	G	chr1	170000000	171000000	8
chr1	170793370	170793371	rs61814091	2.89e-07	-0.0863	0.0168	C	G	chr1	170000000	171000000	8
chr1	170790802	170790803	rs1033457	9.05e-10	-0.0445	0.0073	T	C	chr1	170000000	171000000	8
chr1	170791811	170791812	rs6683847	9.12e-06	0.0326	0.0073	A	G	chr1	170000000	171000000	8
chr1	170794010	170794011	rs12126543	1.52e-07	0.0517	0.0099	A	G	chr1	170000000	171000000	8
chr1	170795855	170795856	rs10737555	1.93e-07	0.0372	0.0072	A	C	chr1	170000000	171000000	8
chr1	170795380	170795381	rs10800545	3.21e-07	0.0366	0.0072	A	G	chr1	170000000	171000000	8
chr1	170798444	170798445	rs10753823	7.63e-12	0.0521	0.0076	A	G	chr1	170000000	171000000	8
chr1	170798269	170798270	rs12131102	4.99e-07	0.0841	0.0167	T	C	chr1	170000000	171000000	8
chr1	170798610	170798611	rs12124254	4.19e-07	0.085	0.0168	A	G	chr1	170000000	171000000	8
chr1	170798504	170798505	rs6658807	2.78e-07	0.0367	0.0071	A	G	chr1	170000000	171000000	8
chr1	170799318	170799319	rs10919487	9.32e-08	0.0531	0.0099	A	G	chr1	170000000	171000000	8
chr1	170800017	170800018	rs1474652	1.21e-13	-0.053	0.0071	T	C	chr1	170000000	171000000	8
chr1	170800613	170800614	rs2012058	1.67e-07	0.0373	0.0071	A	G	chr1	170000000	171000000	8
chr1	170834269	170834270	rs988340	9.86e-10	0.0435	0.0071	A	G	chr1	170000000	171000000	8
chr1	170807727	170807728	rs12128205	4.47e-07	0.0847	0.0168	T	G	chr1	170000000	171000000	8
chr1	170805129	170805130	rs6686567	1.74e-07	-0.0372	0.0071	C	G	chr1	170000000	171000000	8
chr1	170802385	170802386	rs12124273	4.31e-07	-0.0848	0.0168	A	G	chr1	170000000	171000000	8
chr1	170802125	170802126	rs10919488	1.11e-07	-0.0528	0.0099	A	G	chr1	170000000	171000000	8
chr1	170802004	170802005	rs6676043	1.15e-13	-0.053	0.0071	A	G	chr1	170000000	171000000	8
chr1	170802792	170802793	rs2143113	1.79e-07	-0.0373	0.0071	T	C	chr1	170000000	171000000	8
chr1	170802764	170802765	rs2143112	1.76e-07	0.0373	0.0071	C	G	chr1	170000000	171000000	8
chr1	170802462	170802463	rs6679109	1.17e-13	-0.053	0.0071	A	G	chr1	170000000	171000000	8
chr1	170802734	170802735	rs12128501	4.61e-07	0.0846	0.0168	A	G	chr1	170000000	171000000	8
chr1	170803450	170803451	rs12128767	4.42e-07	0.0848	0.0168	A	G	chr1	170000000	171000000	8
chr1	170803878	170803879	rs6682740	1.56e-07	-0.0374	0.0071	T	C	chr1	170000000	171000000	8
chr1	170806798	170806799	rs12031777	1.41e-13	-0.0526	0.0071	A	G	chr1	170000000	171000000	8
chr1	170805627	170805628	rs6664881	1.67e-07	0.0408	0.0078	A	G	chr1	170000000	171000000	8
chr1	170805878	170805879	rs12133837	1.35e-07	-0.0524	0.0099	T	C	chr1	170000000	171000000	8
chr1	170807586	170807587	rs10800546	2.09e-07	0.0369	0.0071	A	G	chr1	170000000	171000000	8
chr1	170807335	170807336	rs10919489	1.92e-07	-0.0514	0.0099	A	G	chr1	170000000	171000000	8
chr1	170824375	170824376	rs10919497	3.03e-13	-0.0521	0.0071	T	C	chr1	170000000	171000000	8
chr1	170809131	170809132	rs12136979	4.72e-07	0.0845	0.0168	T	C	chr1	170000000	171000000	8
chr1	170807973	170807974	rs61814093	4.62e-07	0.0846	0.0168	T	C	chr1	170000000	171000000	8
chr1	170807773	170807774	rs10753825	1.95e-13	0.0527	0.0072	A	G	chr1	170000000	171000000	8
chr1	170808839	170808840	rs12136868	4.93e-07	0.0844	0.0168	T	C	chr1	170000000	171000000	8
chr1	170808263	170808264	rs6661079	9.75e-14	0.053	0.0071	T	C	chr1	170000000	171000000	8
chr1	170812481	170812482	rs10800547	1.01e-13	0.053	0.0071	A	G	chr1	170000000	171000000	8
chr1	170809437	170809438	rs6700355	1.01e-13	-0.053	0.0071	T	C	chr1	170000000	171000000	8
chr1	170810035	170810036	rs10919490	4.69e-07	-0.0846	0.0168	A	G	chr1	170000000	171000000	8
chr1	170811320	170811321	rs10919491	5.74e-07	-0.0839	0.0168	C	G	chr1	170000000	171000000	8
chr1	170814320	170814321	rs7551838	1.53e-07	-0.0374	0.0071	T	G	chr1	170000000	171000000	8
chr1	170813718	170813719	rs61814094	5.86e-07	0.0838	0.0168	A	G	chr1	170000000	171000000	8
chr1	170813404	170813405	rs12133689	5.87e-07	0.0838	0.0168	T	G	chr1	170000000	171000000	8
chr1	170814037	170814038	rs926439	1.21e-09	0.0603	0.0099	A	C	chr1	170000000	171000000	8
chr1	170814323	170814324	rs61814095	3.68e-07	0.0866	0.017	A	G	chr1	170000000	171000000	8
chr1	170815047	170815048	rs112844686	6.25e-07	-0.0837	0.0168	T	C	chr1	170000000	171000000	8
chr1	170815067	170815068	rs2206312	1.3e-07	0.0375	0.0071	T	G	chr1	170000000	171000000	8
chr1	170816143	170816144	rs12088260	1.37e-13	-0.0527	0.0071	T	C	chr1	170000000	171000000	8
chr1	170816253	170816254	rs10800548	1.55e-07	-0.0374	0.0071	T	C	chr1	170000000	171000000	8
chr1	170816198	170816199	rs12760432	1.42e-07	-0.0522	0.0099	A	G	chr1	170000000	171000000	8
chr1	170816352	170816353	rs6657519	1.18e-07	-0.0376	0.0071	T	C	chr1	170000000	171000000	8
chr1	170816735	170816736	rs10919492	1.06e-07	0.0528	0.0099	A	T	chr1	170000000	171000000	8
chr1	170816972	170816973	rs61814098	5e-07	0.0843	0.0168	T	C	chr1	170000000	171000000	8
chr1	170818618	170818619	rs10919494	1.21e-13	-0.0528	0.0071	A	C	chr1	170000000	171000000	8
chr1	170817826	170817827	rs6663919	1.27e-13	-0.0527	0.0071	A	C	chr1	170000000	171000000	8
chr1	170818339	170818340	rs6664433	1.14e-13	-0.0528	0.0071	T	C	chr1	170000000	171000000	8
chr1	170819063	170819064	rs10800549	1.12e-13	-0.053	0.0071	A	T	chr1	170000000	171000000	8
chr1	170819893	170819894	rs7553720	1.6e-07	-0.0374	0.0071	A	G	chr1	170000000	171000000	8
chr1	170820158	170820159	rs113425327	4.53e-07	0.0847	0.0168	T	C	chr1	170000000	171000000	8
chr1	170820033	170820034	rs7520631	1.02e-13	0.0531	0.0071	T	C	chr1	170000000	171000000	8
chr1	170820098	170820099	rs10919495	1.45e-07	0.0376	0.0071	T	G	chr1	170000000	171000000	8
chr1	170821647	170821648	rs113813104	4.53e-07	0.0847	0.0168	T	C	chr1	170000000	171000000	8
chr1	170823825	170823826	rs12139421	4.53e-07	0.0847	0.0168	C	G	chr1	170000000	171000000	8
chr1	170822353	170822354	rs10800550	2.15e-13	-0.0524	0.0071	A	G	chr1	170000000	171000000	8
chr1	170822215	170822216	rs10919496	8.27e-07	-0.0487	0.0099	T	C	chr1	170000000	171000000	8
chr1	170822342	170822343	rs12134223	4.59e-07	-0.0847	0.0168	A	G	chr1	170000000	171000000	8
chr1	170822917	170822918	rs1076681	1.2e-06	-0.048	0.0099	A	T	chr1	170000000	171000000	8
chr1	170824142	170824143	rs12117499	4.58e-07	0.0847	0.0168	T	C	chr1	170000000	171000000	8
chr1	170825479	170825480	rs2421501	4.89e-13	0.0517	0.0071	A	G	chr1	170000000	171000000	8
chr1	170824804	170824805	rs10800552	3.67e-13	0.0519	0.0071	A	C	chr1	170000000	171000000	8
chr1	170824450	170824451	rs10800551	2.94e-07	0.0365	0.0071	A	T	chr1	170000000	171000000	8
chr1	170824748	170824749	rs12566497	4.64e-07	-0.0503	0.01	T	G	chr1	170000000	171000000	8
chr1	170824985	170824986	rs10800553	3.61e-13	0.0519	0.0071	A	G	chr1	170000000	171000000	8
chr1	170824940	170824941	rs12135051	4.7e-07	0.0846	0.0168	A	G	chr1	170000000	171000000	8
chr1	170825282	170825283	rs2421499	3.59e-13	0.0519	0.0071	T	C	chr1	170000000	171000000	8
chr1	170825065	170825066	rs12132481	4.56e-07	-0.0847	0.0168	T	C	chr1	170000000	171000000	8
chr1	170825091	170825092	rs4582858	4.18e-13	-0.0519	0.0072	A	C	chr1	170000000	171000000	8
chr1	170825126	170825127	rs10919498	7.69e-07	-0.0489	0.0099	C	G	chr1	170000000	171000000	8
chr1	170825155	170825156	rs2421498	4.04e-13	-0.0518	0.0071	T	C	chr1	170000000	171000000	8
chr1	170825420	170825421	rs2421500	3.81e-13	0.0519	0.0071	A	G	chr1	170000000	171000000	8
chr1	170833340	170833341	rs10489236	9.45e-10	0.0435	0.0071	A	G	chr1	170000000	171000000	8
chr1	170825535	170825536	rs12566091	6.82e-07	0.0493	0.0099	T	C	chr1	170000000	171000000	8
chr1	170826068	170826069	rs1158085	1.66e-08	0.0402	0.0071	T	C	chr1	170000000	171000000	8
chr1	170825876	170825877	rs1158083	1.46e-08	0.0404	0.0071	T	C	chr1	170000000	171000000	8
chr1	170825616	170825617	rs10800554	3.47e-13	0.052	0.0071	T	C	chr1	170000000	171000000	8
chr1	170825888	170825889	rs1158084	1.46e-08	-0.0404	0.0071	T	C	chr1	170000000	171000000	8
chr1	170826675	170826676	rs10753826	2.26e-08	-0.0399	0.0071	A	G	chr1	170000000	171000000	8
chr1	170826488	170826489	rs9645331	1.77e-08	-0.0401	0.0071	T	G	chr1	170000000	171000000	8
chr1	170826780	170826781	rs10753829	2.26e-08	0.0399	0.0071	C	G	chr1	170000000	171000000	8
chr1	170827604	170827605	rs10737556	1.08e-09	-0.0434	0.0071	A	G	chr1	170000000	171000000	8
chr1	170827069	170827070	rs12137086	8.65e-10	-0.0437	0.0071	T	G	chr1	170000000	171000000	8
chr1	170827299	170827300	rs12566206	9.4e-10	0.0436	0.0071	A	C	chr1	170000000	171000000	8
chr1	170827990	170827991	rs72708992	5.54e-05	-0.0434	0.0108	T	G	chr1	170000000	171000000	8
chr1	170827774	170827775	rs10800556	1.1e-09	0.0433	0.0071	T	G	chr1	170000000	171000000	8
chr1	170827841	170827842	rs10800557	9.4e-10	-0.0435	0.0071	T	G	chr1	170000000	171000000	8
chr1	170830645	170830646	rs983215	6.98e-10	0.0439	0.0071	A	G	chr1	170000000	171000000	8
chr1	170828021	170828022	rs10800558	9.17e-09	-0.041	0.0071	A	C	chr1	170000000	171000000	8
chr1	170828051	170828052	rs10919501	9.42e-10	-0.0436	0.0071	T	C	chr1	170000000	171000000	8
chr1	170828082	170828083	rs12138160	9.66e-10	-0.0435	0.0071	A	G	chr1	170000000	171000000	8
chr1	170830527	170830528	rs983214	7.24e-07	-0.0491	0.0099	T	C	chr1	170000000	171000000	8
chr1	170832422	170832423	rs2206315	1.12e-09	-0.0436	0.0072	A	T	chr1	170000000	171000000	8
chr1	170831413	170831414	rs1022522	1.24e-09	0.0433	0.0071	A	G	chr1	170000000	171000000	8
chr1	170832353	170832354	rs2206314	8.58e-10	-0.0436	0.0071	A	G	chr1	170000000	171000000	8
chr1	170831907	170831908	rs6671559	2.11e-08	0.0401	0.0072	T	C	chr1	170000000	171000000	8
chr1	170832156	170832157	rs2206313	8.37e-10	0.0436	0.0071	A	T	chr1	170000000	171000000	8
chr1	170832683	170832684	rs75846929	4.18e-07	0.0515	0.0102	T	C	chr1	170000000	171000000	8
chr1	170832495	170832496	rs7516911	8.77e-10	-0.0436	0.0071	T	C	chr1	170000000	171000000	8
chr1	170832682	170832683	rs7517226	7.14e-10	-0.0439	0.0071	A	G	chr1	170000000	171000000	8
chr1	170833173	170833174	rs9287100	9e-10	-0.0436	0.0071	T	C	chr1	170000000	171000000	8
chr1	170832842	170832843	rs10489235	9.49e-10	-0.0435	0.0071	T	C	chr1	170000000	171000000	8
chr1	170833115	170833116	rs10442650	9.49e-10	0.0435	0.0071	A	C	chr1	170000000	171000000	8
chr1	170833324	170833325	rs10442651	9.42e-10	-0.0435	0.0071	A	G	chr1	170000000	171000000	8
chr1	170833701	170833702	rs4656805	1.03e-09	-0.0434	0.0071	T	C	chr1	170000000	171000000	8
chr1	170833830	170833831	rs4656806	9.47e-10	-0.0435	0.0071	A	G	chr1	170000000	171000000	8
chr1	170833838	170833839	rs4656807	9.44e-10	-0.0435	0.0071	A	G	chr1	170000000	171000000	8
chr1	170834099	170834100	rs10800560	7.84e-10	0.0439	0.0071	A	T	chr1	170000000	171000000	8
chr1	170833947	170833948	rs4656808	8.97e-10	-0.0436	0.0071	T	C	chr1	170000000	171000000	8
chr1	170835391	170835392	rs6427270	9.81e-10	0.0435	0.0071	T	G	chr1	170000000	171000000	8
chr1	170834344	170834345	rs926440	7.34e-10	-0.0439	0.0071	A	T	chr1	170000000	171000000	8
chr1	170834456	170834457	rs926441	9.88e-10	0.0434	0.0071	T	C	chr1	170000000	171000000	8
chr1	170835002	170835003	rs6693346	1.71e-08	0.0403	0.0071	A	G	chr1	170000000	171000000	8
chr1	170835762	170835763	rs4656809	1.07e-09	-0.0434	0.0071	A	G	chr1	170000000	171000000	8
chr1	170836302	170836303	rs10489237	1.83e-08	0.0402	0.0071	T	C	chr1	170000000	171000000	8
chr1	170838752	170838753	rs12563179	9.87e-07	-0.0487	0.01	T	C	chr1	170000000	171000000	8
chr1	170840727	170840728	rs11799301	9.18e-08	0.1301	0.0244	A	G	chr1	170000000	171000000	8
chr1	170840862	170840863	rs3980702	1.5e-05	-0.0375	0.0087	T	C	chr1	170000000	171000000	8
chr1	170865563	170865564	rs2038113	2.71e-07	0.0507	0.0099	T	C	chr1	170000000	171000000	8
chr1	170856208	170856209	rs16863716	8.53e-07	0.0486	0.0099	T	C	chr1	170000000	171000000	8
chr1	170843056	170843057	rs71523152	9.86e-07	-0.0487	0.0099	A	T	chr1	170000000	171000000	8
chr1	170841870	170841871	rs17618988	8.48e-05	0.0425	0.0108	T	C	chr1	170000000	171000000	8
chr1	170842256	170842257	rs763736	1.53e-05	0.0374	0.0087	A	G	chr1	170000000	171000000	8
chr1	170842472	170842473	rs2179388	1.89e-05	-0.037	0.0087	T	C	chr1	170000000	171000000	8
chr1	170847555	170847556	rs112616165	1.76e-06	0.0844	0.0177	A	G	chr1	170000000	171000000	8
chr1	170843074	170843075	rs12734161	1.72e-05	-0.0372	0.0087	T	G	chr1	170000000	171000000	8
chr1	170843486	170843487	rs11577295	3.48e-05	0.0628	0.0152	A	G	chr1	170000000	171000000	8
chr1	170843950	170843951	rs4656810	8.12e-07	-0.049	0.0099	C	G	chr1	170000000	171000000	8
chr1	170843877	170843878	rs2038111	3.94e-05	0.0622	0.0151	A	G	chr1	170000000	171000000	8
chr1	170845182	170845183	rs926442	9.14e-07	-0.0488	0.0099	T	G	chr1	170000000	171000000	8
chr1	170844412	170844413	rs10489238	7.63e-07	0.0492	0.0099	C	G	chr1	170000000	171000000	8
chr1	170845310	170845311	rs926443	7.31e-07	-0.0492	0.0099	C	G	chr1	170000000	171000000	8
chr1	170845745	170845746	rs10800561	8.54e-07	0.0483	0.0098	T	G	chr1	170000000	171000000	8
chr1	170846232	170846233	rs16863699	6.97e-07	-0.0493	0.0099	A	T	chr1	170000000	171000000	8
chr1	170854609	170854610	rs10919507	3.82e-05	0.0852	0.0207	T	C	chr1	170000000	171000000	8
chr1	170849413	170849414	rs10800562	1.37e-06	0.0484	0.01	A	G	chr1	170000000	171000000	8
chr1	170848474	170848475	rs2421519	1.47e-06	0.0471	0.0098	A	G	chr1	170000000	171000000	8
chr1	170849068	170849069	rs3862938	1.56e-06	-0.0469	0.0098	A	G	chr1	170000000	171000000	8
chr1	170849093	170849094	rs1883428	7.44e-07	-0.0492	0.0099	A	G	chr1	170000000	171000000	8
chr1	170849412	170849413	rs12031776	1e-06	-0.0501	0.0102	T	C	chr1	170000000	171000000	8
chr1	170851309	170851310	rs10919506	1.04e-06	0.048	0.0098	T	C	chr1	170000000	171000000	8
chr1	170849911	170849912	rs977723	8.61e-07	-0.0483	0.0098	T	G	chr1	170000000	171000000	8
chr1	170852071	170852072	rs12563319	7.91e-07	-0.0491	0.0099	A	G	chr1	170000000	171000000	8
chr1	170852133	170852134	rs7521802	1.57e-06	0.0466	0.0097	A	T	chr1	170000000	171000000	8
chr1	170856046	170856047	rs12074475	1.71e-05	-0.0371	0.0086	A	C	chr1	170000000	171000000	8
chr1	170856065	170856066	rs10753830	6.27e-06	0.0326	0.0072	A	C	chr1	170000000	171000000	8
chr1	170856852	170856853	rs10489239	1.79e-05	-0.037	0.0086	T	C	chr1	170000000	171000000	8
chr1	170858095	170858096	rs10489241	1.33e-06	0.0466	0.0096	T	C	chr1	170000000	171000000	8
chr1	170857614	170857615	rs4656811	1.31e-06	-0.0466	0.0096	T	C	chr1	170000000	171000000	8
chr1	170858893	170858894	rs10489244	8.64e-05	-0.0421	0.0107	A	G	chr1	170000000	171000000	8
chr1	170858368	170858369	rs10489242	9.48e-07	-0.0478	0.0097	A	G	chr1	170000000	171000000	8
chr1	170858534	170858535	rs10489243	7.86e-07	0.0488	0.0099	T	C	chr1	170000000	171000000	8
chr1	170858652	170858653	rs16863726	1.1e-06	0.047	0.0096	A	C	chr1	170000000	171000000	8
chr1	170859639	170859640	rs16863737	5.52e-07	-0.0494	0.0099	A	G	chr1	170000000	171000000	8
chr1	170859317	170859318	rs6667186	3.76e-06	-0.0331	0.0072	A	G	chr1	170000000	171000000	8
chr1	170861727	170861728	rs12566525	2.69e-07	-0.0507	0.0099	T	C	chr1	170000000	171000000	8
chr1	170860531	170860532	rs12038181	8.9e-07	-0.0481	0.0098	T	C	chr1	170000000	171000000	8
chr1	170860793	170860794	rs17554880	8.11e-05	0.0423	0.0107	T	C	chr1	170000000	171000000	8
chr1	170862710	170862711	rs12029713	2.71e-07	0.0507	0.0099	A	G	chr1	170000000	171000000	8
chr1	170861834	170861835	rs3980705	4.49e-06	-0.0331	0.0072	T	C	chr1	170000000	171000000	8
chr1	170861855	170861856	rs12727668	2.65e-07	0.0507	0.0099	T	C	chr1	170000000	171000000	8
chr1	170862041	170862042	rs12742536	2.25e-07	-0.051	0.0099	T	C	chr1	170000000	171000000	8
chr1	170863490	170863491	rs10919510	2.88e-07	0.0506	0.0099	T	G	chr1	170000000	171000000	8
chr1	170865246	170865247	rs12565962	2.69e-07	0.0507	0.0099	C	G	chr1	170000000	171000000	8
chr1	170880576	170880577	rs12730263	2.1e-07	0.0513	0.0099	A	T	chr1	170000000	171000000	8
chr1	170871623	170871624	rs12128956	2.53e-07	0.0509	0.0099	A	C	chr1	170000000	171000000	8
chr1	170868326	170868327	rs10800567	2.2e-07	0.0511	0.0099	C	G	chr1	170000000	171000000	8
[truncated: 17,809 more rows]
