# Supplementary material for: Identification of atrial fibrillation associated genes and functional non-coding variants
Source: Nat Commun. 2019 Oct 18;10:4755. doi: 10.1038/s41467-019-12721-5 (PMC6802215; doi:10.1038/s41467-019-12721-5)
Supplement: Supplementary file 14 — Supplementary Data 10 [file 41467_2019_12721_MOESM14_ESM.xlsx]

## Sheet: PCHi-C
Supplementary Data 10: PCHi-C
source data:	10.7554/eLife.35788
VR_chr	VR_start	VR_end	VR#	chr_contact_b	start_b	end_b	chr_promoter	start	end	score	gene contacted	NM_promoter	strand	TSS
chr1	10161265	10167425	1	chr1	10167049	10170099	chr1	10268471	10273126	5.19	KIF1B	NM_015074	+	10260763
chr1	10789634	10801585	2	chr1	10786802	10791110	chr1	10855439	10858899	8.4	CASZ1	NM_017766	-	10846733
chr1	10789634	10801585	2	chr1	10789329	10791941	chr1	10855439	10858899	7.43	CASZ1	NM_017766	-	10846733
chr1	10789634	10801585	2	chr1	10790689	10793455	chr1	10855439	10858899	5.91	CASZ1	NM_017766	-	10846733
chr1	10789634	10801585	2	chr1	10791826	10794178	chr1	10855439	10858899	6.75	CASZ1	NM_017766	-	10846733
chr1	10789634	10801585	2	chr1	10792869	10795274	chr1	10855439	10858899	6.62	CASZ1	NM_017766	-	10846733
chr1	10789634	10801585	2	chr1	10793918	10796577	chr1	10855439	10858899	5.8	CASZ1	NM_017766	-	10846733
chr1	10789634	10801585	2	chr1	10796212	10798759	chr1	10855439	10858899	5.69	CASZ1	NM_017766	-	10846733
chr1	10789634	10801585	2	chr1	10796863	10799589	chr1	10855439	10858899	9.03	CASZ1	NM_017766	-	10846733
chr1	10789634	10801585	2	chr1	10797856	10800676	chr1	10855439	10858899	5.19	CASZ1	NM_017766	-	10846733
chr1	50814474	51992305	3	chr1	51067412	51070557	chr1	51434401	51436883	5.14	CDKN2C	NM_078626	+	51425641
chr1	50814474	51992305	3	chr1	51069265	51072428	chr1	51434401	51436883	5.93	CDKN2C	NM_078626	+	51425641
chr1	50814474	51992305	3	chr1	51173903	51176806	chr1	50887417	50894030	5.13	DMRTA2	NM_032110	-	50879119
chr1	50814474	51992305	3	chr1	51173903	51176806	chr1	51424454	51427771	6.75	FAF1	NM_007051	-	51415936
chr1	50814474	51992305	3	chr1	51176375	51178798	chr1	51424454	51427771	5.28	FAF1	NM_007051	-	51415936
chr1	50814474	51992305	3	chr1	51176798	51179403	chr1	50887417	50894030	7.89	DMRTA2	NM_032110	-	50879119
chr1	50814474	51992305	3	chr1	51187500	51190484	chr1	51424454	51427771	8.85	FAF1	NM_007051	-	51415936
chr1	50814474	51992305	3	chr1	51188659	51191542	chr1	51424454	51427771	5.08	FAF1	NM_007051	-	51415936
chr1	50814474	51992305	3	chr1	51199357	51202452	chr1	51424454	51427771	5.55	FAF1	NM_007051	-	51415936
chr1	50814474	51992305	3	chr1	51200629	51203198	chr1	51424454	51427771	6.16	FAF1	NM_007051	-	51415936
chr1	50814474	51992305	3	chr1	51227703	51231971	chr1	51424454	51427771	5.54	FAF1	NM_007051	-	51415936
chr1	50814474	51992305	3	chr1	51231803	51234599	chr1	51424454	51427771	7.96	FAF1	NM_007051	-	51415936
chr1	50814474	51992305	3	chr1	51237980	51240403	chr1	51434401	51436883	6.21	CDKN2C	NM_078626	+	51425641
chr1	50814474	51992305	3	chr1	51238434	51241067	chr1	51432228	51436401	6.1	CDKN2C	NM_001262	+	51424366
chr1	50814474	51992305	3	chr1	51241168	51244005	chr1	51424454	51427771	13.04	FAF1	NM_007051	-	51415936
chr1	50814474	51992305	3	chr1	51242005	51244445	chr1	51424454	51427771	5.38	FAF1	NM_007051	-	51415936
chr1	50814474	51992305	3	chr1	51242445	51244994	chr1	51424454	51427771	5.11	FAF1	NM_007051	-	51415936
chr1	50814474	51992305	3	chr1	51242445	51244994	chr1	51700333	51704009	5.86	RNF11	NM_014372	+	51691944
chr1	50814474	51992305	3	chr1	51242994	51245304	chr1	51434401	51436883	5.18	CDKN2C	NM_078626	+	51425641
chr1	50814474	51992305	3	chr1	51243304	51245865	chr1	51424454	51427771	5.86	FAF1	NM_007051	-	51415936
chr1	50814474	51992305	3	chr1	51244142	51246531	chr1	51424454	51427771	5.41	FAF1	NM_007051	-	51415936
chr1	50814474	51992305	3	chr1	51244142	51246531	chr1	51700333	51704009	5.85	RNF11	NM_014372	+	51691944
chr1	50814474	51992305	3	chr1	51244722	51247133	chr1	51424454	51427771	6.06	FAF1	NM_007051	-	51415936
chr1	50814474	51992305	3	chr1	51245204	51248282	chr1	51434401	51436883	6.72	CDKN2C	NM_078626	+	51425641
chr1	50814474	51992305	3	chr1	51245204	51248282	chr1	50887417	50894030	5.35	DMRTA2	NM_032110	-	50879119
chr1	50814474	51992305	3	chr1	51245204	51248282	chr1	51424454	51427771	10.91	FAF1	NM_007051	-	51415936
chr1	50814474	51992305	3	chr1	51246328	51249014	chr1	51424454	51427771	5.31	FAF1	NM_007051	-	51415936
chr1	50814474	51992305	3	chr1	51247014	51249667	chr1	51434401	51436883	5.17	CDKN2C	NM_078626	+	51425641
chr1	50814474	51992305	3	chr1	51247014	51249667	chr1	50887417	50894030	5.37	DMRTA2	NM_032110	-	50879119
chr1	50814474	51992305	3	chr1	51247014	51249667	chr1	51424454	51427771	5.82	FAF1	NM_007051	-	51415936
chr1	50814474	51992305	3	chr1	51247667	51250120	chr1	51424454	51427771	6.08	FAF1	NM_007051	-	51415936
chr1	50814474	51992305	3	chr1	51250755	51253479	chr1	51424454	51427771	5.8	FAF1	NM_007051	-	51415936
chr1	50814474	51992305	3	chr1	51251767	51254319	chr1	51424454	51427771	7.8	FAF1	NM_007051	-	51415936
chr1	50814474	51992305	3	chr1	51252319	51255226	chr1	51424454	51427771	5.25	FAF1	NM_007051	-	51415936
chr1	50814474	51992305	3	chr1	51256663	51259756	chr1	51424454	51427771	5.22	FAF1	NM_007051	-	51415936
chr1	50814474	51992305	3	chr1	51258437	51261258	chr1	51424454	51427771	5.97	FAF1	NM_007051	-	51415936
chr1	50814474	51992305	3	chr1	51260119	51262927	chr1	51424454	51427771	7.37	FAF1	NM_007051	-	51415936
chr1	50814474	51992305	3	chr1	51262282	51265722	chr1	51424454	51427771	6.32	FAF1	NM_007051	-	51415936
chr1	50814474	51992305	3	chr1	51263827	51266471	chr1	51424454	51427771	5.04	FAF1	NM_007051	-	51415936
chr1	50814474	51992305	3	chr1	51264471	51266755	chr1	51424454	51427771	5.04	FAF1	NM_007051	-	51415936
chr1	50814474	51992305	3	chr1	51265494	51269000	chr1	51700333	51704009	6.2	RNF11	NM_014372	+	51691944
chr1	50814474	51992305	3	chr1	51268651	51271572	chr1	51700333	51704009	5.83	RNF11	NM_014372	+	51691944
chr1	50814474	51992305	3	chr1	51269858	51274152	chr1	51424454	51427771	7.26	FAF1	NM_007051	-	51415936
chr1	50814474	51992305	3	chr1	51298778	51301880	chr1	51424454	51427771	5.18	FAF1	NM_007051	-	51415936
chr1	50814474	51992305	3	chr1	51323097	51326053	chr1	51424454	51427771	6.52	FAF1	NM_007051	-	51415936
chr1	50814474	51992305	3	chr1	51325809	51329171	chr1	51424454	51427771	5.01	FAF1	NM_007051	-	51415936
chr1	50814474	51992305	3	chr1	51378062	51380698	chr1	51434401	51436883	5.67	CDKN2C	NM_078626	+	51425641
chr1	50814474	51992305	3	chr1	51380518	51383252	chr1	51434401	51436883	6.59	CDKN2C	NM_078626	+	51425641
chr1	50814474	51992305	3	chr1	51424454	51427771	chr1	51700333	51704009	13.42	RNF11	NM_014372	+	51691944
chr1	50814474	51992305	3	chr1	51424454	51427771	chr1	51808106	51813142	5.79	TTC39A	NM_001144832	-	51800788
chr1	50814474	51992305	3	chr1	51424454	51427771	chr1	51785784	51789588	6.84	TTC39A	NM_001080494	-	51777940
chr1	50814474	51992305	3	chr1	51436839	51439548	chr1	51761952	51766085	8.65	TTC39A	NM_001297666	-	51753633
chr1	50814474	51992305	3	chr1	51443392	51446304	chr1	51761952	51766085	6.3	TTC39A	NM_001297666	-	51753633
chr1	50814474	51992305	3	chr1	51602157	51604557	chr1	52081072	52084199	5.31	OSBPL9	NM_148906	+	52072545
chr1	50814474	51992305	3	chr1	51603642	51606839	chr1	52081072	52084199	5.48	OSBPL9	NM_148906	+	52072545
chr1	50814474	51992305	3	chr1	51632065	51634765	chr1	51424454	51427771	6.46	FAF1	NM_007051	-	51415936
chr1	50814474	51992305	3	chr1	51633077	51635648	chr1	51424454	51427771	5.97	FAF1	NM_007051	-	51415936
chr1	50814474	51992305	3	chr1	51639869	51642815	chr1	51424454	51427771	6.6	FAF1	NM_007051	-	51415936
chr1	50814474	51992305	3	chr1	51665295	51667924	chr1	51424454	51427771	8.83	FAF1	NM_007051	-	51415936
chr1	50814474	51992305	3	chr1	51666684	51669393	chr1	51424454	51427771	5.77	FAF1	NM_007051	-	51415936
chr1	50814474	51992305	3	chr1	51667434	51670654	chr1	51424454	51427771	5.13	FAF1	NM_007051	-	51415936
chr1	50814474	51992305	3	chr1	51702042	51704634	chr1	51424454	51427771	5.44	FAF1	NM_007051	-	51415936
chr1	50814474	51992305	3	chr1	51702634	51706179	chr1	51424454	51427771	8.85	FAF1	NM_007051	-	51415936
chr1	50814474	51992305	3	chr1	51761952	51766085	chr1	51432228	51436401	6.68	CDKN2C	NM_001262	+	51424366
chr1	50814474	51992305	3	chr1	51764085	51767732	chr1	51434401	51436883	5.31	CDKN2C	NM_078626	+	51425641
chr1	50814474	51992305	3	chr1	51781635	51784197	chr1	52081072	52084199	6.13	OSBPL9	NM_148906	+	52072545
chr1	50814474	51992305	3	chr1	51782591	51786466	chr1	52081072	52084199	5.19	OSBPL9	NM_148906	+	52072545
chr1	50814474	51992305	3	chr1	51787746	51790024	chr1	51982259	51989236	5.34	EPS15	NM_001981	-	51974995
chr1	50814474	51992305	3	chr1	51793094	51797751	chr1	51982259	51989236	8.47	EPS15	NM_001981	-	51974995
chr1	50814474	51992305	3	chr1	51814410	51816958	chr1	51424454	51427771	6.12	FAF1	NM_007051	-	51415936
chr1	50814474	51992305	3	chr1	51816214	51818817	chr1	51424454	51427771	6.71	FAF1	NM_007051	-	51415936
chr1	50814474	51992305	3	chr1	51827921	51830572	chr1	51982259	51989236	5.42	EPS15	NM_001981	-	51974995
chr1	50814474	51992305	3	chr1	51829605	51832803	chr1	51982259	51989236	5.72	EPS15	NM_001981	-	51974995
chr1	50814474	51992305	3	chr1	51830978	51833548	chr1	52081072	52084199	5.04	OSBPL9	NM_148906	+	52072545
chr1	50814474	51992305	3	chr1	51831548	51834000	chr1	52081072	52084199	7.57	OSBPL9	NM_148906	+	52072545
chr1	50814474	51992305	3	chr1	51848382	51851036	chr1	51982259	51989236	5.23	EPS15	NM_001981	-	51974995
chr1	50814474	51992305	3	chr1	51850206	51852887	chr1	51982259	51989236	10.58	EPS15	NM_001981	-	51974995
chr1	50814474	51992305	3	chr1	51856665	51859166	chr1	51982259	51989236	5.34	EPS15	NM_001981	-	51974995
chr1	50814474	51992305	3	chr1	51858736	51861095	chr1	51982259	51989236	5.1	EPS15	NM_001981	-	51974995
chr1	50814474	51992305	3	chr1	51908558	51911620	chr1	52341811	52344979	7.61	NRD1	NM_001242361	-	52333712
chr1	50814474	51992305	3	chr1	51909882	51912179	chr1	52341811	52344979	5.74	NRD1	NM_001242361	-	52333712
chr1	50814474	51992305	3	chr1	51923945	51926729	chr1	52081072	52084199	5.71	OSBPL9	NM_148906	+	52072545
chr1	50814474	51992305	3	chr1	51924729	51927402	chr1	52081072	52084199	6.74	OSBPL9	NM_148906	+	52072545
chr1	50814474	51992305	3	chr1	51932870	51935576	chr1	51982259	51989236	5.84	EPS15	NM_001981	-	51974995
chr1	50814474	51992305	3	chr1	51933753	51937093	chr1	51982259	51989236	5.03	EPS15	NM_001981	-	51974995
chr1	50814474	51992305	3	chr1	51935968	51938514	chr1	51982259	51989236	5.85	EPS15	NM_001981	-	51974995
chr1	50814474	51992305	3	chr1	51972805	51975201	chr1	52497702	52500944	5.33	KTI12	NM_138417	-	52489472
chr1	50814474	51992305	3	chr1	51973380	51975614	chr1	52497702	52500944	5.12	KTI12	NM_138417	-	52489472
chr1	50814474	51992305	3	chr1	51980133	51982736	chr1	52081072	52084199	5.65	OSBPL9	NM_148906	+	52072545
chr1	50814474	51992305	3	chr1	51980133	51982736	chr1	51793094	51797751	5.65	TTC39A	NM_001297664	-	51785874
chr1	50814474	51992305	3	chr1	51980920	51984259	chr1	52081072	52084199	5.07	OSBPL9	NM_148906	+	52072545
chr1	50814474	51992305	3	chr1	51982259	51989236	chr1	52081072	52084199	5.55	OSBPL9	NM_148906	+	52072545
chr1	50814474	51992305	3	chr1	51982259	51989236	chr1	51793094	51797751	5.65	TTC39A	NM_001297664	-	51785874
chr1	50814474	51992305	3	chr1	51987558	51992278	chr1	51785784	51789588	6.88	TTC39A	NM_001080494	-	51777940
chr1	112379026	112471029	4	.	.	.	.	.	.	.	.
chr1	116262916	116339337	5	chr1	116296414	116299024	chr1	116182596	116187606	6.42	VANGL1	NM_138959	+	116174573
chr1	116262916	116339337	5	chr1	116307170	116310389	chr1	116516946	116521720	6.69	SLC22A15	NM_018420	+	116509118
chr1	116262916	116339337	5	chr1	116307170	116310389	chr1	116182596	116187606	5.12	VANGL1	NM_138959	+	116174573
chr1	116262916	116339337	5	chr1	116308389	116313684	chr1	116516946	116521720	12.23	SLC22A15	NM_018420	+	116509118
chr1	116262916	116339337	5	chr1	116308389	116313684	chr1	116182596	116187606	7.08	VANGL1	NM_138959	+	116174573
chr1	116262916	116339337	5	chr1	116312767	116315613	chr1	116516946	116521720	6.04	SLC22A15	NM_018420	+	116509118
chr1	116262916	116339337	5	chr1	116312767	116315613	chr1	116182596	116187606	6.21	VANGL1	NM_138959	+	116174573
chr1	116262916	116339337	5	chr1	116315512	116318556	chr1	116182596	116187606	5.12	VANGL1	NM_138959	+	116174573
chr1	116262916	116339337	5	chr1	116323184	116326128	chr1	116182596	116187606	5.26	VANGL1	NM_138959	+	116174573
chr1	116262916	116339337	5	chr1	116324128	116327039	chr1	116182596	116187606	5.05	VANGL1	NM_138959	+	116174573
chr1	116262916	116339337	5	chr1	116330941	116333528	chr1	116516946	116521720	5.82	SLC22A15	NM_018420	+	116509118
chr1	116262916	116339337	5	chr1	116333403	116336386	chr1	116516946	116521720	5.32	SLC22A15	NM_018420	+	116509118
chr1	116262916	116339337	5	chr1	116334533	116337233	chr1	116516946	116521720	11.09	SLC22A15	NM_018420	+	116509118
chr1	116262916	116339337	5	chr1	116335605	116338924	chr1	116516946	116521720	5.88	SLC22A15	NM_018420	+	116509118
chr1	116262916	116339337	5	chr1	116338211	116343398	chr1	116516946	116521720	12.62	SLC22A15	NM_018420	+	116509118
chr1	147190745	147351786	6	chr1	147191556	147194554	chr1	147230623	147235452	5.07	GJA5	NM_181703	-	147222714
chr1	147190745	147351786	6	chr1	147194138	147197267	chr1	147230623	147235452	5.56	GJA5	NM_181703	-	147222714
chr1	147190745	147351786	6	chr1	147194138	147197267	chr1	147371891	147376684	11.38	GJA8	NM_005267	+	147364945
chr1	147190745	147351786	6	chr1	147195607	147198391	chr1	147230623	147235452	5.58	GJA5	NM_181703	-	147222714
chr1	147190745	147351786	6	chr1	147195607	147198391	chr1	147371891	147376684	13.84	GJA8	NM_005267	+	147364945
chr1	147190745	147351786	6	chr1	147197456	147201397	chr1	147371891	147376684	5.45	GJA8	NM_005267	+	147364945
chr1	147190745	147351786	6	chr1	147206491	147209251	chr1	147230623	147235452	6.01	GJA5	NM_181703	-	147222714
chr1	147190745	147351786	6	chr1	147207464	147210870	chr1	147230623	147235452	6.18	GJA5	NM_181703	-	147222714
chr1	147190745	147351786	6	chr1	147209236	147211992	chr1	147230623	147235452	6.29	GJA5	NM_181703	-	147222714
chr1	147190745	147351786	6	chr1	147210955	147213445	chr1	147371891	147376684	7.14	GJA8	NM_005267	+	147364945
chr1	147190745	147351786	6	chr1	147212084	147214749	chr1	147230623	147235452	8.54	GJA5	NM_181703	-	147222714
chr1	147190745	147351786	6	chr1	147212084	147214749	chr1	147242214	147247471	5.74	GJA5	NM_005266	-	147235466
chr1	147190745	147351786	6	chr1	147212975	147215428	chr1	147371891	147376684	8.32	GJA8	NM_005267	+	147364945
chr1	147190745	147351786	6	chr1	147214244	147217055	chr1	147242214	147247471	6.89	GJA5	NM_005266	-	147235466
chr1	147190745	147351786	6	chr1	147214244	147217055	chr1	147230623	147235452	5.42	GJA5	NM_181703	-	147222714
chr1	147190745	147351786	6	chr1	147215097	147217399	chr1	147242214	147247471	6	GJA5	NM_005266	-	147235466
chr1	147190745	147351786	6	chr1	147216191	147218946	chr1	147230623	147235452	5.43	GJA5	NM_181703	-	147222714
chr1	147190745	147351786	6	chr1	147216946	147220235	chr1	147230623	147235452	5.49	GJA5	NM_181703	-	147222714
chr1	147190745	147351786	6	chr1	147218606	147221703	chr1	147230623	147235452	13.76	GJA5	NM_181703	-	147222714
chr1	147190745	147351786	6	chr1	147218606	147221703	chr1	147242214	147247471	7.65	GJA5	NM_005266	-	147235466
chr1	147190745	147351786	6	chr1	147230623	147235452	chr1	147141165	147144297	7.15	ACP6	NM_016361	-	147132634
chr1	147190745	147351786	6	chr1	147230623	147235452	chr1	147011513	147014636	9.1	BCL9	NM_004326	+	147003270
chr1	147190745	147351786	6	chr1	147230623	147235452	chr1	147371891	147376684	18.02	GJA8	NM_005267	+	147364945
chr1	147190745	147351786	6	chr1	147230623	147235452	chr1	146642619	146646176	6.43	PRKAB2	NM_005399	-	146634168
chr1	147190745	147351786	6	chr1	147245924	147248667	chr1	147230623	147235452	5.51	GJA5	NM_181703	-	147222714
chr1	147190745	147351786	6	chr1	147246933	147249776	chr1	147230623	147235452	5.29	GJA5	NM_181703	-	147222714
chr1	147190745	147351786	6	chr1	147246933	147249776	chr1	147371891	147376684	5.13	GJA8	NM_005267	+	147364945
chr1	147190745	147351786	6	chr1	147248351	147251045	chr1	147230623	147235452	7.25	GJA5	NM_181703	-	147222714
chr1	147190745	147351786	6	chr1	147252198	147254904	chr1	147230623	147235452	9.94	GJA5	NM_181703	-	147222714
chr1	147190745	147351786	6	chr1	147254589	147258270	chr1	147230623	147235452	5.51	GJA5	NM_181703	-	147222714
chr1	147190745	147351786	6	chr1	147257090	147259699	chr1	147242214	147247471	5.98	GJA5	NM_005266	-	147235466
chr1	147190745	147351786	6	chr1	147257090	147259699	chr1	147230623	147235452	6.05	GJA5	NM_181703	-	147222714
chr1	147190745	147351786	6	chr1	147257929	147261405	chr1	147230623	147235452	6.12	GJA5	NM_181703	-	147222714
chr1	147190745	147351786	6	chr1	147257929	147261405	chr1	147242214	147247471	6.85	GJA5	NM_005266	-	147235466
chr1	147190745	147351786	6	chr1	147259583	147262209	chr1	147230623	147235452	5.61	GJA5	NM_181703	-	147222714
chr1	147190745	147351786	6	chr1	147260355	147264475	chr1	147230623	147235452	5.11	GJA5	NM_181703	-	147222714
chr1	147190745	147351786	6	chr1	147260355	147264475	chr1	147242214	147247471	5.71	GJA5	NM_005266	-	147235466
chr1	147190745	147351786	6	chr1	147263085	147266032	chr1	147230623	147235452	5.48	GJA5	NM_181703	-	147222714
chr1	147190745	147351786	6	chr1	147264719	147267653	chr1	147230623	147235452	7.48	GJA5	NM_181703	-	147222714
chr1	147190745	147351786	6	chr1	147265653	147268631	chr1	147230623	147235452	8.31	GJA5	NM_181703	-	147222714
chr1	147190745	147351786	6	chr1	147265653	147268631	chr1	147242214	147247471	8.1	GJA5	NM_005266	-	147235466
chr1	147190745	147351786	6	chr1	147267103	147269434	chr1	147242214	147247471	6.85	GJA5	NM_005266	-	147235466
chr1	147190745	147351786	6	chr1	147267434	147270930	chr1	147230623	147235452	5.37	GJA5	NM_181703	-	147222714
chr1	147190745	147351786	6	chr1	147269073	147271719	chr1	147230623	147235452	6.09	GJA5	NM_181703	-	147222714
chr1	147190745	147351786	6	chr1	147270968	147274221	chr1	147230623	147235452	7.71	GJA5	NM_181703	-	147222714
chr1	147190745	147351786	6	chr1	147272221	147275180	chr1	147230623	147235452	8.31	GJA5	NM_181703	-	147222714
chr1	147190745	147351786	6	chr1	147273440	147275792	chr1	147230623	147235452	8.06	GJA5	NM_181703	-	147222714
chr1	147190745	147351786	6	chr1	147278356	147281632	chr1	147230623	147235452	7.91	GJA5	NM_181703	-	147222714
chr1	147190745	147351786	6	chr1	147281071	147284218	chr1	147230623	147235452	8.9	GJA5	NM_181703	-	147222714
chr1	147190745	147351786	6	chr1	147281071	147284218	chr1	147242214	147247471	5.5	GJA5	NM_005266	-	147235466
chr1	147190745	147351786	6	chr1	147282351	147284834	chr1	147230623	147235452	5.39	GJA5	NM_181703	-	147222714
chr1	147190745	147351786	6	chr1	147283306	147285741	chr1	147230623	147235452	5.84	GJA5	NM_181703	-	147222714
chr1	147190745	147351786	6	chr1	147283306	147285741	chr1	147242214	147247471	5.83	GJA5	NM_005266	-	147235466
chr1	147190745	147351786	6	chr1	147284175	147286541	chr1	147230623	147235452	5.78	GJA5	NM_181703	-	147222714
chr1	147190745	147351786	6	chr1	147284541	147287519	chr1	147242214	147247471	8.81	GJA5	NM_005266	-	147235466
chr1	147190745	147351786	6	chr1	147284541	147287519	chr1	147230623	147235452	8.26	GJA5	NM_181703	-	147222714
chr1	147190745	147351786	6	chr1	147285519	147290346	chr1	147230623	147235452	7.82	GJA5	NM_181703	-	147222714
chr1	147190745	147351786	6	chr1	147285519	147290346	chr1	147242214	147247471	8.88	GJA5	NM_005266	-	147235466
chr1	147190745	147351786	6	chr1	147289490	147291972	chr1	147230623	147235452	8.72	GJA5	NM_181703	-	147222714
chr1	147190745	147351786	6	chr1	147290547	147294243	chr1	147242214	147247471	8.09	GJA5	NM_005266	-	147235466
chr1	147190745	147351786	6	chr1	147290547	147294243	chr1	147230623	147235452	5.95	GJA5	NM_181703	-	147222714
chr1	147190745	147351786	6	chr1	147293198	147296097	chr1	147230623	147235452	5.77	GJA5	NM_181703	-	147222714
chr1	147190745	147351786	6	chr1	147293198	147296097	chr1	147242214	147247471	5.38	GJA5	NM_005266	-	147235466
chr1	147190745	147351786	6	chr1	147294383	147297068	chr1	147230623	147235452	6.39	GJA5	NM_181703	-	147222714
chr1	147190745	147351786	6	chr1	147294383	147297068	chr1	147242214	147247471	5.34	GJA5	NM_005266	-	147235466
chr1	147190745	147351786	6	chr1	147295166	147297822	chr1	147242214	147247471	6	GJA5	NM_005266	-	147235466
chr1	147190745	147351786	6	chr1	147295822	147299219	chr1	147242214	147247471	6.43	GJA5	NM_005266	-	147235466
chr1	147190745	147351786	6	chr1	147295822	147299219	chr1	147230623	147235452	12.98	GJA5	NM_181703	-	147222714
chr1	147190745	147351786	6	chr1	147305669	147308435	chr1	147242214	147247471	5.47	GJA5	NM_005266	-	147235466
chr1	147190745	147351786	6	chr1	147305669	147308435	chr1	147230623	147235452	6.02	GJA5	NM_181703	-	147222714
chr1	147190745	147351786	6	chr1	147306435	147308814	chr1	147242214	147247471	5.75	GJA5	NM_005266	-	147235466
chr1	147190745	147351786	6	chr1	147307882	147310307	chr1	147230623	147235452	7.07	GJA5	NM_181703	-	147222714
chr1	147190745	147351786	6	chr1	147308444	147311611	chr1	147230623	147235452	6.64	GJA5	NM_181703	-	147222714
chr1	147190745	147351786	6	chr1	147310660	147313239	chr1	147230623	147235452	7.21	GJA5	NM_181703	-	147222714
chr1	147190745	147351786	6	chr1	147311922	147314604	chr1	147230623	147235452	5.76	GJA5	NM_181703	-	147222714
chr1	147190745	147351786	6	chr1	147314594	147316961	chr1	147242214	147247471	6.55	GJA5	NM_005266	-	147235466
chr1	147190745	147351786	6	chr1	147315643	147318906	chr1	147242214	147247471	5.1	GJA5	NM_005266	-	147235466
chr1	147190745	147351786	6	chr1	147315643	147318906	chr1	147230623	147235452	7.57	GJA5	NM_181703	-	147222714
chr1	147190745	147351786	6	chr1	147316906	147319340	chr1	147230623	147235452	6.82	GJA5	NM_181703	-	147222714
chr1	147190745	147351786	6	chr1	147318822	147321652	chr1	147230623	147235452	9.17	GJA5	NM_181703	-	147222714
chr1	147190745	147351786	6	chr1	147320364	147322830	chr1	147230623	147235452	9.87	GJA5	NM_181703	-	147222714
chr1	147190745	147351786	6	chr1	147320830	147323200	chr1	147230623	147235452	12.06	GJA5	NM_181703	-	147222714
chr1	147190745	147351786	6	chr1	147322181	147325201	chr1	147230623	147235452	14.62	GJA5	NM_181703	-	147222714
chr1	147190745	147351786	6	chr1	147324198	147327651	chr1	147242214	147247471	5.31	GJA5	NM_005266	-	147235466
chr1	147190745	147351786	6	chr1	147324198	147327651	chr1	147230623	147235452	11.7	GJA5	NM_181703	-	147222714
chr1	147190745	147351786	6	chr1	147325755	147328200	chr1	147230623	147235452	5.34	GJA5	NM_181703	-	147222714
chr1	147190745	147351786	6	chr1	147338926	147341555	chr1	147242214	147247471	6.69	GJA5	NM_005266	-	147235466
chr1	147190745	147351786	6	chr1	147338926	147341555	chr1	147230623	147235452	5.34	GJA5	NM_181703	-	147222714
chr1	147190745	147351786	6	chr1	147340937	147343581	chr1	147230623	147235452	7.79	GJA5	NM_181703	-	147222714
chr1	147190745	147351786	6	chr1	147340937	147343581	chr1	147242214	147247471	5.31	GJA5	NM_005266	-	147235466
chr1	147190745	147351786	6	chr1	147341913	147344535	chr1	147230623	147235452	12.07	GJA5	NM_181703	-	147222714
chr1	147190745	147351786	6	chr1	147342535	147344909	chr1	147230623	147235452	5.84	GJA5	NM_181703	-	147222714
chr1	147190745	147351786	6	chr1	147342994	147345710	chr1	147230623	147235452	16.71	GJA5	NM_181703	-	147222714
chr1	147190745	147351786	6	chr1	147344068	147346702	chr1	147230623	147235452	7.45	GJA5	NM_181703	-	147222714
chr1	147190745	147351786	6	chr1	147346501	147349278	chr1	147230623	147235452	7.38	GJA5	NM_181703	-	147222714
chr1	147190745	147351786	6	chr1	147347278	147349693	chr1	147230623	147235452	5.99	GJA5	NM_181703	-	147222714
chr1	147190745	147351786	6	chr1	147348061	147350317	chr1	147230623	147235452	7.93	GJA5	NM_181703	-	147222714
chr1	147190745	147351786	6	chr1	147348317	147350520	chr1	147230623	147235452	6.02	GJA5	NM_181703	-	147222714
chr1	147190745	147351786	6	chr1	147348520	147351174	chr1	147230623	147235452	7.26	GJA5	NM_181703	-	147222714
chr1	147190745	147351786	6	chr1	147349174	147351799	chr1	147230623	147235452	11.28	GJA5	NM_181703	-	147222714
chr1	147190745	147351786	6	chr1	147351071	147353672	chr1	147230623	147235452	14.09	GJA5	NM_181703	-	147222714
chr1	154395839	155097562	7	chr1	154399249	154402458	chr1	154162979	154167435	6.2	TPM3	NM_152263	-	154154611
chr1	154395839	155097562	7	chr1	154400458	154403676	chr1	154941721	154945233	6.74	SHC1	NM_183001	-	154933223
chr1	154395839	155097562	7	chr1	154401916	154405213	chr1	154296108	154300248	5.25	ATP8B2	NM_001005855	+	154288035
chr1	154395839	155097562	7	chr1	154401916	154405213	chr1	154941721	154945233	5.99	SHC1	NM_183001	-	154933223
chr1	154395839	155097562	7	chr1	154401916	154405213	chr1	154162979	154167435	10.85	TPM3	NM_152263	-	154154611
chr1	154395839	155097562	7	chr1	154404072	154406962	chr1	154298248	154302460	5.27	ATP8B2	NM_020452	+	154290275
chr1	154395839	155097562	7	chr1	154404962	154407441	chr1	154298248	154302460	5.2	ATP8B2	NM_020452	+	154290275
chr1	154395839	155097562	7	chr1	154414467	154417319	chr1	154243614	154246819	5.82	HAX1	NM_001018837	+	154235038
chr1	154395839	155097562	7	chr1	154414467	154417319	chr1	154840270	154844598	14.61	KCNN3	NM_002249	-	154832754
chr1	154395839	155097562	7	chr1	154436425	154439547	chr1	154298248	154302460	5.76	ATP8B2	NM_020452	+	154290275
chr1	154395839	155097562	7	chr1	154438235	154441494	chr1	154296108	154300248	7.78	ATP8B2	NM_001005855	+	154288035
chr1	154395839	155097562	7	chr1	154438235	154441494	chr1	154840270	154844598	5.14	KCNN3	NM_002249	-	154832754
chr1	154395839	155097562	7	chr1	154438235	154441494	chr1	154927114	154930615	5.53	PBXIP1	NM_020524	-	154918567
chr1	154395839	155097562	7	chr1	154439494	154441925	chr1	154840270	154844598	7.75	KCNN3	NM_002249	-	154832754
chr1	154395839	155097562	7	chr1	154439925	154442697	chr1	154298248	154302460	6.02	ATP8B2	NM_020452	+	154290275
chr1	154395839	155097562	7	chr1	154439925	154442697	chr1	154840270	154844598	6.56	KCNN3	NM_002249	-	154832754
chr1	154395839	155097562	7	chr1	154439925	154442697	chr1	154529729	154532649	5.78	UBE2Q1	NM_017582	-	154521120
chr1	154395839	155097562	7	chr1	154440697	154443321	chr1	154927114	154930615	6.87	PBXIP1	NM_020524	-	154918567
chr1	154395839	155097562	7	chr1	154440697	154443321	chr1	154529729	154532649	5.69	UBE2Q1	NM_017582	-	154521120
chr1	154395839	155097562	7	chr1	154441359	154444092	chr1	154840270	154844598	5.06	KCNN3	NM_002249	-	154832754
chr1	154395839	155097562	7	chr1	154441359	154444092	chr1	154927114	154930615	5.21	PBXIP1	NM_020524	-	154918567
chr1	154395839	155097562	7	chr1	154441359	154444092	chr1	154529729	154532649	8.34	UBE2Q1	NM_017582	-	154521120
chr1	154395839	155097562	7	chr1	154451699	154454409	chr1	154927114	154930615	5.09	PBXIP1	NM_020524	-	154918567
chr1	154395839	155097562	7	chr1	154451699	154454409	chr1	154529729	154532649	5.52	UBE2Q1	NM_017582	-	154521120
chr1	154395839	155097562	7	chr1	154452607	154455389	chr1	155003880	155008509	5.59	DCST2	NM_144622	-	154996257
chr1	154395839	155097562	7	chr1	154453881	154456219	chr1	154927114	154930615	7.42	PBXIP1	NM_020524	-	154918567
chr1	154395839	155097562	7	chr1	154453881	154456219	chr1	154941721	154945233	5.71	SHC1	NM_183001	-	154933223
chr1	154395839	155097562	7	chr1	154454364	154457244	chr1	154538375	154542985	5.77	CHRNB2	NM_000748	+	154530256
chr1	154395839	155097562	7	chr1	154454364	154457244	chr1	155003880	155008509	6.18	DCST2	NM_144622	-	154996257
chr1	154395839	155097562	7	chr1	154454364	154457244	chr1	154529729	154532649	12.16	UBE2Q1	NM_017582	-	154521120
chr1	154395839	155097562	7	chr1	154455244	154457855	chr1	154296108	154300248	6.35	ATP8B2	NM_001005855	+	154288035
chr1	154395839	155097562	7	chr1	154455244	154457855	chr1	154538375	154542985	5.93	CHRNB2	NM_000748	+	154530256
chr1	154395839	155097562	7	chr1	154455244	154457855	chr1	154927114	154930615	6.96	PBXIP1	NM_020524	-	154918567
chr1	154395839	155097562	7	chr1	154455244	154457855	chr1	154941721	154945233	5.64	SHC1	NM_183001	-	154933223
chr1	154395839	155097562	7	chr1	154455244	154457855	chr1	154529729	154532649	6.58	UBE2Q1	NM_017582	-	154521120
chr1	154395839	155097562	7	chr1	154455855	154458214	chr1	154296108	154300248	6.06	ATP8B2	NM_001005855	+	154288035
chr1	154395839	155097562	7	chr1	154457032	154459663	chr1	154296108	154300248	5.48	ATP8B2	NM_001005855	+	154288035
chr1	154395839	155097562	7	chr1	154457032	154459663	chr1	154927114	154930615	9.92	PBXIP1	NM_020524	-	154918567
chr1	154395839	155097562	7	chr1	154457032	154459663	chr1	154941721	154945233	5.85	SHC1	NM_183001	-	154933223
chr1	154395839	155097562	7	chr1	154457032	154459663	chr1	154529729	154532649	5.2	UBE2Q1	NM_017582	-	154521120
chr1	154395839	155097562	7	chr1	154458542	154461104	chr1	154941721	154945233	5.71	SHC1	NM_183001	-	154933223
chr1	154395839	155097562	7	chr1	154458542	154461104	chr1	154529729	154532649	7.16	UBE2Q1	NM_017582	-	154521120
chr1	154395839	155097562	7	chr1	154461412	154464901	chr1	154529729	154532649	6.05	UBE2Q1	NM_017582	-	154521120
chr1	154395839	155097562	7	chr1	154463333	154467647	chr1	154298248	154302460	5.86	ATP8B2	NM_020452	+	154290275
chr1	154395839	155097562	7	chr1	154463333	154467647	chr1	154840270	154844598	6.77	KCNN3	NM_002249	-	154832754
chr1	154395839	155097562	7	chr1	154463333	154467647	chr1	154529729	154532649	5	UBE2Q1	NM_017582	-	154521120
chr1	154395839	155097562	7	chr1	154465928	154469742	chr1	154296108	154300248	6.36	ATP8B2	NM_001005855	+	154288035
chr1	154395839	155097562	7	chr1	154465928	154469742	chr1	154840270	154844598	9.48	KCNN3	NM_002249	-	154832754
chr1	154395839	155097562	7	chr1	154465928	154469742	chr1	154927114	154930615	5.57	PBXIP1	NM_020524	-	154918567
chr1	154395839	155097562	7	chr1	154465928	154469742	chr1	154941721	154945233	6.84	SHC1	NM_183001	-	154933223
chr1	154395839	155097562	7	chr1	154465928	154469742	chr1	154529729	154532649	7.22	UBE2Q1	NM_017582	-	154521120
chr1	154395839	155097562	7	chr1	154468148	154471220	chr1	154840270	154844598	5.1	KCNN3	NM_002249	-	154832754
chr1	154395839	155097562	7	chr1	154468148	154471220	chr1	154529729	154532649	9.72	UBE2Q1	NM_017582	-	154521120
chr1	154395839	155097562	7	chr1	154471770	154476471	chr1	154927114	154930615	5.28	PBXIP1	NM_020524	-	154918567
chr1	154395839	155097562	7	chr1	154474471	154476840	chr1	155003880	155008509	6.14	DCST2	NM_144622	-	154996257
chr1	154395839	155097562	7	chr1	154475015	154478168	chr1	155003880	155008509	5.55	DCST2	NM_144622	-	154996257
chr1	154395839	155097562	7	chr1	154476625	154479380	chr1	154840270	154844598	8.57	KCNN3	NM_002249	-	154832754
chr1	154395839	155097562	7	chr1	154477380	154480090	chr1	154840270	154844598	8.56	KCNN3	NM_002249	-	154832754
chr1	154395839	155097562	7	chr1	154478502	154480903	chr1	154840270	154844598	7.17	KCNN3	NM_002249	-	154832754
chr1	154395839	155097562	7	chr1	154479083	154481529	chr1	154830423	154835276	5.37	KCNN3	NM_170782	-	154822338
chr1	154395839	155097562	7	chr1	154479083	154481529	chr1	154927114	154930615	7.54	PBXIP1	NM_020524	-	154918567
chr1	154395839	155097562	7	chr1	154479529	154482283	chr1	154830423	154835276	5.35	KCNN3	NM_170782	-	154822338
chr1	154395839	155097562	7	chr1	154479529	154482283	chr1	154945420	154948558	5.79	SHC1	NM_001130041	-	154936959
chr1	154395839	155097562	7	chr1	154480544	154483167	chr1	154830423	154835276	6.57	KCNN3	NM_170782	-	154822338
chr1	154395839	155097562	7	chr1	154481167	154483656	chr1	154927114	154930615	6.78	PBXIP1	NM_020524	-	154918567
chr1	154395839	155097562	7	chr1	154481167	154483656	chr1	154945420	154948558	5.59	SHC1	NM_001130041	-	154936959
chr1	154395839	155097562	7	chr1	154483102	154485457	chr1	154830423	154835276	5.13	KCNN3	NM_170782	-	154822338
chr1	154395839	155097562	7	chr1	154488750	154490961	chr1	154830423	154835276	6.45	KCNN3	NM_170782	-	154822338
chr1	154395839	155097562	7	chr1	154490531	154493661	chr1	154580056	154582335	5.25	ADAR	NM_015841	-	154570724
chr1	154395839	155097562	7	chr1	154490531	154493661	chr1	154830423	154835276	5.55	KCNN3	NM_170782	-	154822338
chr1	154395839	155097562	7	chr1	154490531	154493661	chr1	154941721	154945233	6.77	SHC1	NM_183001	-	154933223
chr1	154395839	155097562	7	chr1	154493515	154496596	chr1	154580056	154582335	8.27	ADAR	NM_015841	-	154570724
chr1	154395839	155097562	7	chr1	154493515	154496596	chr1	154830423	154835276	5.25	KCNN3	NM_170782	-	154822338
chr1	154395839	155097562	7	chr1	154499396	154501763	chr1	154927114	154930615	6.64	PBXIP1	NM_020524	-	154918567
chr1	154395839	155097562	7	chr1	154499940	154502534	chr1	154927114	154930615	5.28	PBXIP1	NM_020524	-	154918567
chr1	154395839	155097562	7	chr1	154501729	154504555	chr1	154927114	154930615	5.37	PBXIP1	NM_020524	-	154918567
chr1	154395839	155097562	7	chr1	154503510	154506715	chr1	154927114	154930615	5.29	PBXIP1	NM_020524	-	154918567
chr1	154395839	155097562	7	chr1	154505177	154507747	chr1	154840270	154844598	7.04	KCNN3	NM_002249	-	154832754
chr1	154395839	155097562	7	chr1	154505962	154508619	chr1	154840270	154844598	7.03	KCNN3	NM_002249	-	154832754
chr1	154395839	155097562	7	chr1	154507630	154511359	chr1	154840270	154844598	10.56	KCNN3	NM_002249	-	154832754
chr1	154395839	155097562	7	chr1	154507630	154511359	chr1	154830423	154835276	5.31	KCNN3	NM_170782	-	154822338
chr1	154395839	155097562	7	chr1	154509359	154511801	chr1	154830423	154835276	7.97	KCNN3	NM_170782	-	154822338
chr1	154395839	155097562	7	chr1	154509359	154511801	chr1	154840270	154844598	6.61	KCNN3	NM_002249	-	154832754
chr1	154395839	155097562	7	chr1	154510106	154513027	chr1	154954091	154957533	5.97	FLAD1	NM_201398	+	154945769
chr1	154395839	155097562	7	chr1	154510106	154513027	chr1	154830423	154835276	5.27	KCNN3	NM_170782	-	154822338
chr1	154395839	155097562	7	chr1	154511185	154513599	chr1	154830423	154835276	5.08	KCNN3	NM_170782	-	154822338
chr1	154395839	155097562	7	chr1	154511621	154515299	chr1	154954091	154957533	5.53	FLAD1	NM_201398	+	154945769
chr1	154395839	155097562	7	chr1	154511621	154515299	chr1	154840270	154844598	12.57	KCNN3	NM_002249	-	154832754
chr1	154395839	155097562	7	chr1	154511621	154515299	chr1	154529729	154532649	7.16	UBE2Q1	NM_017582	-	154521120
chr1	154395839	155097562	7	chr1	154513299	154515729	chr1	154840270	154844598	7.08	KCNN3	NM_002249	-	154832754
chr1	154395839	155097562	7	chr1	154513729	154515942	chr1	154830423	154835276	5.07	KCNN3	NM_170782	-	154822338
chr1	154395839	155097562	7	chr1	154513942	154516528	chr1	154830423	154835276	7.06	KCNN3	NM_170782	-	154822338
chr1	154395839	155097562	7	chr1	154513942	154516528	chr1	154840270	154844598	5.02	KCNN3	NM_002249	-	154832754
chr1	154395839	155097562	7	chr1	154513942	154516528	chr1	154927114	154930615	5.58	PBXIP1	NM_020524	-	154918567
chr1	154395839	155097562	7	chr1	154514844	154517700	chr1	154954091	154957533	5.75	FLAD1	NM_201398	+	154945769
chr1	154395839	155097562	7	chr1	154514844	154517700	chr1	154529729	154532649	6.25	UBE2Q1	NM_017582	-	154521120
chr1	154395839	155097562	7	chr1	154515700	154518613	chr1	154840270	154844598	6.64	KCNN3	NM_002249	-	154832754
chr1	154395839	155097562	7	chr1	154515700	154518613	chr1	154927114	154930615	7.3	PBXIP1	NM_020524	-	154918567
chr1	154395839	155097562	7	chr1	154515700	154518613	chr1	154907269	154911754	6.66	PMVK	NM_006556	-	154899484
chr1	154395839	155097562	7	chr1	154516627	154518929	chr1	154840270	154844598	6.96	KCNN3	NM_002249	-	154832754
chr1	154395839	155097562	7	chr1	154516627	154518929	chr1	154927114	154930615	7.07	PBXIP1	NM_020524	-	154918567
chr1	154395839	155097562	7	chr1	154517786	154520624	chr1	154296108	154300248	5.75	ATP8B2	NM_001005855	+	154288035
chr1	154395839	155097562	7	chr1	154517786	154520624	chr1	154840270	154844598	7.5	KCNN3	NM_002249	-	154832754
chr1	154395839	155097562	7	chr1	154517786	154520624	chr1	154927114	154930615	9.65	PBXIP1	NM_020524	-	154918567
chr1	154395839	155097562	7	chr1	154517786	154520624	chr1	155269323	155272553	6.4	PKLR	NM_181871	-	155260792
chr1	154395839	155097562	7	chr1	154517786	154520624	chr1	154907269	154911754	7.73	PMVK	NM_006556	-	154899484
chr1	154395839	155097562	7	chr1	154518720	154521067	chr1	154840270	154844598	6.58	KCNN3	NM_002249	-	154832754
chr1	154395839	155097562	7	chr1	154518720	154521067	chr1	154907269	154911754	7.09	PMVK	NM_006556	-	154899484
chr1	154395839	155097562	7	chr1	154519227	154522949	chr1	155020954	155026070	5.76	ADAM15	NM_207191	+	155013747
chr1	154395839	155097562	7	chr1	154519227	154522949	chr1	154298248	154302460	5.01	ATP8B2	NM_020452	+	154290275
chr1	154395839	155097562	7	chr1	154519227	154522949	chr1	154840270	154844598	9.2	KCNN3	NM_002249	-	154832754
chr1	154395839	155097562	7	chr1	154519227	154522949	chr1	154830423	154835276	7.77	KCNN3	NM_170782	-	154822338
chr1	154395839	155097562	7	chr1	154519227	154522949	chr1	155269323	155272553	5.43	PKLR	NM_181871	-	155260792
chr1	154395839	155097562	7	chr1	154521030	154523842	chr1	154597899	154603362	6.61	ADAR	NM_001025107	-	154590456
chr1	154395839	155097562	7	chr1	154521030	154523842	chr1	154296108	154300248	5.7	ATP8B2	NM_001005855	+	154288035
chr1	154395839	155097562	7	chr1	154521030	154523842	chr1	154927114	154930615	6.56	PBXIP1	NM_020524	-	154918567
chr1	154395839	155097562	7	chr1	154521030	154523842	chr1	154907269	154911754	6.36	PMVK	NM_006556	-	154899484
chr1	154395839	155097562	7	chr1	154521842	154524216	chr1	154296108	154300248	6.02	ATP8B2	NM_001005855	+	154288035
chr1	154395839	155097562	7	chr1	154522501	154524864	chr1	155020954	155026070	5.4	ADAM15	NM_207191	+	155013747
chr1	154395839	155097562	7	chr1	154522501	154524864	chr1	154830423	154835276	6.45	KCNN3	NM_170782	-	154822338
chr1	154395839	155097562	7	chr1	154522501	154524864	chr1	154927114	154930615	5.27	PBXIP1	NM_020524	-	154918567
chr1	154395839	155097562	7	chr1	154522933	154525620	chr1	155020954	155026070	6.46	ADAM15	NM_207191	+	155013747
chr1	154395839	155097562	7	chr1	154522933	154525620	chr1	154597899	154603362	8.07	ADAR	NM_001025107	-	154590456
chr1	154395839	155097562	7	chr1	154522933	154525620	chr1	154840270	154844598	7.52	KCNN3	NM_002249	-	154832754
chr1	154395839	155097562	7	chr1	154522933	154525620	chr1	154927114	154930615	11.61	PBXIP1	NM_020524	-	154918567
chr1	154395839	155097562	7	chr1	154523811	154526031	chr1	154292305	154296213	5.66	AQP10	NM_080429	+	154283591
chr1	154395839	155097562	7	chr1	154523811	154526031	chr1	154296108	154300248	6.02	ATP8B2	NM_001005855	+	154288035
chr1	154395839	155097562	7	chr1	154524031	154526229	chr1	154927114	154930615	5.22	PBXIP1	NM_020524	-	154918567
chr1	154395839	155097562	7	chr1	154525469	154528287	chr1	154840270	154844598	6.88	KCNN3	NM_002249	-	154832754
chr1	154395839	155097562	7	chr1	154525469	154528287	chr1	154941721	154945233	9.95	SHC1	NM_183001	-	154933223
chr1	154395839	155097562	7	chr1	154526555	154528924	chr1	155003880	155008509	6.72	DCST2	NM_144622	-	154996257
chr1	154395839	155097562	7	chr1	154526555	154528924	chr1	154907269	154911754	6.99	PMVK	NM_006556	-	154899484
chr1	154395839	155097562	7	chr1	154527260	154529855	chr1	154597899	154603362	6.93	ADAR	NM_001025107	-	154590456
chr1	154395839	155097562	7	chr1	154527260	154529855	chr1	154296108	154300248	10.6	ATP8B2	NM_001005855	+	154288035
chr1	154395839	155097562	7	chr1	154527260	154529855	chr1	155003880	155008509	6.05	DCST2	NM_144622	-	154996257
chr1	154395839	155097562	7	chr1	154527260	154529855	chr1	154840270	154844598	6.83	KCNN3	NM_002249	-	154832754
chr1	154395839	155097562	7	chr1	154527260	154529855	chr1	154964331	154968093	6.88	LENEP	NM_018655	+	154956061
chr1	154395839	155097562	7	chr1	154527260	154529855	chr1	154927114	154930615	5.5	PBXIP1	NM_020524	-	154918567
chr1	154395839	155097562	7	chr1	154527260	154529855	chr1	154907269	154911754	7.11	PMVK	NM_006556	-	154899484
chr1	154395839	155097562	7	chr1	154527260	154529855	chr1	154941721	154945233	5.54	SHC1	NM_183001	-	154933223
chr1	154395839	155097562	7	chr1	154527855	154531231	chr1	154830423	154835276	5.23	KCNN3	NM_170782	-	154822338
chr1	154395839	155097562	7	chr1	154527855	154531231	chr1	154927114	154930615	7.04	PBXIP1	NM_020524	-	154918567
chr1	154395839	155097562	7	chr1	154527855	154531231	chr1	154941721	154945233	7.4	SHC1	NM_183001	-	154933223
chr1	154395839	155097562	7	chr1	154529231	154531647	chr1	154927114	154930615	5.25	PBXIP1	NM_020524	-	154918567
chr1	154395839	155097562	7	chr1	154529729	154532649	chr1	155020954	155026070	24.43	ADAM15	NM_207191	+	155013747
chr1	154395839	155097562	7	chr1	154529729	154532649	chr1	154577746	154580619	5.96	ADAR	NM_001193495	-	154568776
chr1	154395839	155097562	7	chr1	154529729	154532649	chr1	154597899	154603362	5.8	ADAR	NM_001025107	-	154590456
chr1	154395839	155097562	7	chr1	154529729	154532649	chr1	154298248	154302460	8.15	ATP8B2	NM_020452	+	154290275
chr1	154395839	155097562	7	chr1	154529729	154532649	chr1	154954091	154957533	9.25	FLAD1	NM_201398	+	154945769
chr1	154395839	155097562	7	chr1	154529729	154532649	chr1	154243614	154246819	6.83	HAX1	NM_001018837	+	154235038
chr1	154395839	155097562	7	chr1	154529729	154532649	chr1	154375836	154379737	12.94	IL6R	NM_181359	+	154367668
chr1	154395839	155097562	7	chr1	154529729	154532649	chr1	154830423	154835276	12.4	KCNN3	NM_170782	-	154822338
chr1	154395839	155097562	7	chr1	154529729	154532649	chr1	154840270	154844598	17.37	KCNN3	NM_002249	-	154832754
chr1	154395839	155097562	7	chr1	154529729	154532649	chr1	154964331	154968093	15.87	LENEP	NM_018655	+	154956061
chr1	154395839	155097562	7	chr1	154529729	154532649	chr1	154927114	154930615	20.2	PBXIP1	NM_020524	-	154918567
chr1	154395839	155097562	7	chr1	154529729	154532649	chr1	154907269	154911754	16.83	PMVK	NM_006556	-	154899484
chr1	154395839	155097562	7	chr1	154529729	154532649	chr1	154932157	154937277	6.33	PYGO2	NM_138300	-	154924258
chr1	154395839	155097562	7	chr1	154529729	154532649	chr1	154941721	154945233	6.89	SHC1	NM_183001	-	154933223
chr1	154395839	155097562	7	chr1	154529729	154532649	chr1	154972358	154978832	6.9	ZBTB7B	NM_001256455	+	154965105
chr1	154395839	155097562	7	chr1	154530649	154532924	chr1	154243614	154246819	5.4	HAX1	NM_001018837	+	154235038
chr1	154395839	155097562	7	chr1	154530649	154532924	chr1	154830423	154835276	5.05	KCNN3	NM_170782	-	154822338
chr1	154395839	155097562	7	chr1	154530649	154532924	chr1	154941721	154945233	5.45	SHC1	NM_183001	-	154933223
chr1	154395839	155097562	7	chr1	154530924	154533855	chr1	154597899	154603362	7.75	ADAR	NM_001025107	-	154590456
chr1	154395839	155097562	7	chr1	154530924	154533855	chr1	154243614	154246819	5.62	HAX1	NM_001018837	+	154235038
chr1	154395839	155097562	7	chr1	154530924	154533855	chr1	154840270	154844598	16.19	KCNN3	NM_002249	-	154832754
chr1	154395839	155097562	7	chr1	154530924	154533855	chr1	154941721	154945233	5.73	SHC1	NM_183001	-	154933223
chr1	154395839	155097562	7	chr1	154531855	154534176	chr1	154840270	154844598	6.52	KCNN3	NM_002249	-	154832754
chr1	154395839	155097562	7	chr1	154532176	154534459	chr1	154840270	154844598	6.93	KCNN3	NM_002249	-	154832754
chr1	154395839	155097562	7	chr1	154532767	154535162	chr1	154830423	154835276	5.02	KCNN3	NM_170782	-	154822338
chr1	154395839	155097562	7	chr1	154533162	154535707	chr1	154840270	154844598	6.88	KCNN3	NM_002249	-	154832754
chr1	154395839	155097562	7	chr1	154533162	154535707	chr1	154927114	154930615	11.98	PBXIP1	NM_020524	-	154918567
chr1	154395839	155097562	7	chr1	154533707	154536707	chr1	155003880	155008509	8.4	DCST2	NM_144622	-	154996257
chr1	154395839	155097562	7	chr1	154533707	154536707	chr1	154840270	154844598	9.43	KCNN3	NM_002249	-	154832754
chr1	154395839	155097562	7	chr1	154533707	154536707	chr1	154830423	154835276	5.33	KCNN3	NM_170782	-	154822338
chr1	154395839	155097562	7	chr1	154533707	154536707	chr1	154927114	154930615	5.36	PBXIP1	NM_020524	-	154918567
chr1	154395839	155097562	7	chr1	154533707	154536707	chr1	154907269	154911754	7.2	PMVK	NM_006556	-	154899484
chr1	154395839	155097562	7	chr1	154533707	154536707	chr1	154941721	154945233	9.54	SHC1	NM_183001	-	154933223
chr1	154395839	155097562	7	chr1	154535470	154538141	chr1	155003880	155008509	5.44	DCST2	NM_144622	-	154996257
chr1	154395839	155097562	7	chr1	154535470	154538141	chr1	154840270	154844598	6.89	KCNN3	NM_002249	-	154832754
chr1	154395839	155097562	7	chr1	154535470	154538141	chr1	154907269	154911754	6.93	PMVK	NM_006556	-	154899484
chr1	154395839	155097562	7	chr1	154536151	154538492	chr1	154840270	154844598	6.14	KCNN3	NM_002249	-	154832754
chr1	154395839	155097562	7	chr1	154536492	154539266	chr1	155020954	155026070	5.57	ADAM15	NM_207191	+	155013747
chr1	154395839	155097562	7	chr1	154536492	154539266	chr1	154580056	154582335	6.09	ADAR	NM_015841	-	154570724
chr1	154395839	155097562	7	chr1	154536492	154539266	chr1	154840270	154844598	6.18	KCNN3	NM_002249	-	154832754
chr1	154395839	155097562	7	chr1	154536492	154539266	chr1	154927114	154930615	11.7	PBXIP1	NM_020524	-	154918567
chr1	154395839	155097562	7	chr1	154536492	154539266	chr1	154907269	154911754	6.97	PMVK	NM_006556	-	154899484
chr1	154395839	155097562	7	chr1	154537396	154539809	chr1	154296108	154300248	7.17	ATP8B2	NM_001005855	+	154288035
chr1	154395839	155097562	7	chr1	154537396	154539809	chr1	154840270	154844598	11.47	KCNN3	NM_002249	-	154832754
chr1	154395839	155097562	7	chr1	154537396	154539809	chr1	154927114	154930615	5.43	PBXIP1	NM_020524	-	154918567
chr1	154395839	155097562	7	chr1	154537396	154539809	chr1	154907269	154911754	7.47	PMVK	NM_006556	-	154899484
chr1	154395839	155097562	7	chr1	154537944	154540205	chr1	155003880	155008509	5.84	DCST2	NM_144622	-	154996257
chr1	154395839	155097562	7	chr1	154538205	154540375	chr1	155020954	155026070	5.31	ADAM15	NM_207191	+	155013747
chr1	154395839	155097562	7	chr1	154538205	154540375	chr1	154972358	154978832	7.19	ZBTB7B	NM_001256455	+	154965105
chr1	154395839	155097562	7	chr1	154538375	154542985	chr1	155020954	155026070	6.28	ADAM15	NM_207191	+	155013747
chr1	154395839	155097562	7	chr1	154538375	154542985	chr1	154597899	154603362	16.44	ADAR	NM_001025107	-	154590456
chr1	154395839	155097562	7	chr1	154538375	154542985	chr1	154580056	154582335	5.18	ADAR	NM_015841	-	154570724
chr1	154395839	155097562	7	chr1	154538375	154542985	chr1	154577746	154580619	5.8	ADAR	NM_001193495	-	154568776
chr1	154395839	155097562	7	chr1	154538375	154542985	chr1	154298248	154302460	13.06	ATP8B2	NM_020452	+	154290275
chr1	154395839	155097562	7	chr1	154538375	154542985	chr1	155003880	155008509	6.44	DCST2	NM_144622	-	154996257
chr1	154395839	155097562	7	chr1	154538375	154542985	chr1	155111074	155114472	5.78	DPM3	NM_018973	-	155102883
chr1	154395839	155097562	7	chr1	154538375	154542985	chr1	155049554	155053304	6.34	EFNA3	NM_004952	+	155041347
chr1	154395839	155097562	7	chr1	154538375	154542985	chr1	154375836	154379737	6.48	IL6R	NM_181359	+	154367668
chr1	154395839	155097562	7	chr1	154538375	154542985	chr1	154830423	154835276	16.17	KCNN3	NM_170782	-	154822338
chr1	154395839	155097562	7	chr1	154538375	154542985	chr1	154840270	154844598	29.69	KCNN3	NM_002249	-	154832754
chr1	154395839	155097562	7	chr1	154538375	154542985	chr1	154964331	154968093	12.42	LENEP	NM_018655	+	154956061
chr1	154395839	155097562	7	chr1	154538375	154542985	chr1	154927114	154930615	14.6	PBXIP1	NM_020524	-	154918567
chr1	154395839	155097562	7	chr1	154538375	154542985	chr1	154907269	154911754	8.81	PMVK	NM_006556	-	154899484
chr1	154395839	155097562	7	chr1	154538375	154542985	chr1	154932157	154937277	8.42	PYGO2	NM_138300	-	154924258
chr1	154395839	155097562	7	chr1	154538375	154542985	chr1	154941721	154945233	6.99	SHC1	NM_183001	-	154933223
chr1	154395839	155097562	7	chr1	154538375	154542985	chr1	155144051	155149413	6.81	TRIM46	NM_025058	+	155136262
chr1	154395839	155097562	7	chr1	154540985	154543282	chr1	155020954	155026070	5.55	ADAM15	NM_207191	+	155013747
chr1	154395839	155097562	7	chr1	154540985	154543282	chr1	154840270	154844598	9.13	KCNN3	NM_002249	-	154832754
chr1	154395839	155097562	7	chr1	154541282	154544163	chr1	155020954	155026070	5.42	ADAM15	NM_207191	+	155013747
chr1	154395839	155097562	7	chr1	154541282	154544163	chr1	154580056	154582335	5.75	ADAR	NM_015841	-	154570724
chr1	154395839	155097562	7	chr1	154541282	154544163	chr1	154830423	154835276	10.33	KCNN3	NM_170782	-	154822338
chr1	154395839	155097562	7	chr1	154541282	154544163	chr1	154840270	154844598	12.74	KCNN3	NM_002249	-	154832754
chr1	154395839	155097562	7	chr1	154541282	154544163	chr1	154927114	154930615	11.13	PBXIP1	NM_020524	-	154918567
chr1	154395839	155097562	7	chr1	154541282	154544163	chr1	154907269	154911754	10.03	PMVK	NM_006556	-	154899484
chr1	154395839	155097562	7	chr1	154541282	154544163	chr1	154941721	154945233	6.59	SHC1	NM_183001	-	154933223
chr1	154395839	155097562	7	chr1	154542543	154544845	chr1	154840270	154844598	9.69	KCNN3	NM_002249	-	154832754
chr1	154395839	155097562	7	chr1	154542543	154544845	chr1	154927114	154930615	5.26	PBXIP1	NM_020524	-	154918567
chr1	154395839	155097562	7	chr1	154543154	154546576	chr1	154830423	154835276	5.2	KCNN3	NM_170782	-	154822338
chr1	154395839	155097562	7	chr1	154543154	154546576	chr1	154941721	154945233	7.42	SHC1	NM_183001	-	154933223
chr1	154395839	155097562	7	chr1	154544576	154546944	chr1	154840270	154844598	6.12	KCNN3	NM_002249	-	154832754
chr1	154395839	155097562	7	chr1	154545756	154548565	chr1	154580056	154582335	5.04	ADAR	NM_015841	-	154570724
chr1	154395839	155097562	7	chr1	154545756	154548565	chr1	155003880	155008509	8.24	DCST2	NM_144622	-	154996257
chr1	154395839	155097562	7	chr1	154545756	154548565	chr1	154840270	154844598	7.29	KCNN3	NM_002249	-	154832754
chr1	154395839	155097562	7	chr1	154545756	154548565	chr1	154927114	154930615	5.2	PBXIP1	NM_020524	-	154918567
chr1	154395839	155097562	7	chr1	154545756	154548565	chr1	154941721	154945233	5.43	SHC1	NM_183001	-	154933223
chr1	154395839	155097562	7	chr1	154547291	154549518	chr1	154927114	154930615	5.17	PBXIP1	NM_020524	-	154918567
chr1	154395839	155097562	7	chr1	154547518	154550039	chr1	155003880	155008509	7.98	DCST2	NM_144622	-	154996257
chr1	154395839	155097562	7	chr1	154547518	154550039	chr1	154954091	154957533	7.02	FLAD1	NM_201398	+	154945769
chr1	154395839	155097562	7	chr1	154547518	154550039	chr1	154840270	154844598	7.31	KCNN3	NM_002249	-	154832754
chr1	154395839	155097562	7	chr1	154547518	154550039	chr1	154927114	154930615	5.31	PBXIP1	NM_020524	-	154918567
chr1	154395839	155097562	7	chr1	154547518	154550039	chr1	154907269	154911754	7.34	PMVK	NM_006556	-	154899484
chr1	154395839	155097562	7	chr1	154547518	154550039	chr1	154529729	154532649	5.42	UBE2Q1	NM_017582	-	154521120
chr1	154395839	155097562	7	chr1	154548058	154550369	chr1	155003880	155008509	8.21	DCST2	NM_144622	-	154996257
chr1	154395839	155097562	7	chr1	154548369	154552085	chr1	155020954	155026070	6.42	ADAM15	NM_207191	+	155013747
chr1	154395839	155097562	7	chr1	154548369	154552085	chr1	154580056	154582335	6.92	ADAR	NM_015841	-	154570724
chr1	154395839	155097562	7	chr1	154548369	154552085	chr1	155003880	155008509	10.54	DCST2	NM_144622	-	154996257
chr1	154395839	155097562	7	chr1	154548369	154552085	chr1	154840270	154844598	18.51	KCNN3	NM_002249	-	154832754
chr1	154395839	155097562	7	chr1	154548369	154552085	chr1	154830423	154835276	5.26	KCNN3	NM_170782	-	154822338
chr1	154395839	155097562	7	chr1	154548369	154552085	chr1	154927114	154930615	13.38	PBXIP1	NM_020524	-	154918567
chr1	154395839	155097562	7	chr1	154548369	154552085	chr1	154907269	154911754	6.38	PMVK	NM_006556	-	154899484
chr1	154395839	155097562	7	chr1	154548369	154552085	chr1	154941721	154945233	8.04	SHC1	NM_183001	-	154933223
chr1	154395839	155097562	7	chr1	154548369	154552085	chr1	154529729	154532649	6.56	UBE2Q1	NM_017582	-	154521120
chr1	154395839	155097562	7	chr1	154550417	154553737	chr1	155020954	155026070	6.17	ADAM15	NM_207191	+	155013747
chr1	154395839	155097562	7	chr1	154550417	154553737	chr1	155003880	155008509	7.52	DCST2	NM_144622	-	154996257
chr1	154395839	155097562	7	chr1	154550417	154553737	chr1	154830423	154835276	7.55	KCNN3	NM_170782	-	154822338
chr1	154395839	155097562	7	chr1	154550417	154553737	chr1	154840270	154844598	8.27	KCNN3	NM_002249	-	154832754
chr1	154395839	155097562	7	chr1	154551737	154554157	chr1	154298248	154302460	6.72	ATP8B2	NM_020452	+	154290275
chr1	154395839	155097562	7	chr1	154551737	154554157	chr1	154529729	154532649	5.48	UBE2Q1	NM_017582	-	154521120
chr1	154395839	155097562	7	chr1	154553197	154555977	chr1	154840270	154844598	6.02	KCNN3	NM_002249	-	154832754
chr1	154395839	155097562	7	chr1	154554099	154557044	chr1	154580056	154582335	6.22	ADAR	NM_015841	-	154570724
chr1	154395839	155097562	7	chr1	154554099	154557044	chr1	154296108	154300248	5.16	ATP8B2	NM_001005855	+	154288035
chr1	154395839	155097562	7	chr1	154554099	154557044	chr1	154538375	154542985	6.15	CHRNB2	NM_000748	+	154530256
chr1	154395839	155097562	7	chr1	154554099	154557044	chr1	155003880	155008509	6.17	DCST2	NM_144622	-	154996257
chr1	154395839	155097562	7	chr1	154554099	154557044	chr1	154840270	154844598	17.3	KCNN3	NM_002249	-	154832754
chr1	154395839	155097562	7	chr1	154554099	154557044	chr1	154927114	154930615	15.06	PBXIP1	NM_020524	-	154918567
chr1	154395839	155097562	7	chr1	154554099	154557044	chr1	155104623	155109370	8.7	SLC50A1	NM_001287591	+	155097819
chr1	154395839	155097562	7	chr1	154554099	154557044	chr1	154529729	154532649	7.7	UBE2Q1	NM_017582	-	154521120
chr1	154395839	155097562	7	chr1	154555044	154557797	chr1	154580056	154582335	5.3	ADAR	NM_015841	-	154570724
chr1	154395839	155097562	7	chr1	154555044	154557797	chr1	154538375	154542985	5.65	CHRNB2	NM_000748	+	154530256
chr1	154395839	155097562	7	chr1	154555044	154557797	chr1	155003880	155008509	5.62	DCST2	NM_144622	-	154996257
chr1	154395839	155097562	7	chr1	154555044	154557797	chr1	154840270	154844598	15.57	KCNN3	NM_002249	-	154832754
chr1	154395839	155097562	7	chr1	154555044	154557797	chr1	155104623	155109370	5.85	SLC50A1	NM_001287591	+	155097819
chr1	154395839	155097562	7	chr1	154555883	154558434	chr1	155020954	155026070	6.18	ADAM15	NM_207191	+	155013747
chr1	154395839	155097562	7	chr1	154555883	154558434	chr1	154840270	154844598	7.24	KCNN3	NM_002249	-	154832754
chr1	154395839	155097562	7	chr1	154555883	154558434	chr1	154927114	154930615	11.52	PBXIP1	NM_020524	-	154918567
chr1	154395839	155097562	7	chr1	154556434	154558722	chr1	154580056	154582335	6.9	ADAR	NM_015841	-	154570724
chr1	154395839	155097562	7	chr1	154556434	154558722	chr1	154927114	154930615	5.29	PBXIP1	NM_020524	-	154918567
chr1	154395839	155097562	7	chr1	154556923	154559496	chr1	154830423	154835276	5.26	KCNN3	NM_170782	-	154822338
chr1	154395839	155097562	7	chr1	154556923	154559496	chr1	154840270	154844598	12.65	KCNN3	NM_002249	-	154832754
chr1	154395839	155097562	7	chr1	154556923	154559496	chr1	154927114	154930615	9.43	PBXIP1	NM_020524	-	154918567
chr1	154395839	155097562	7	chr1	154556923	154559496	chr1	154529729	154532649	7.6	UBE2Q1	NM_017582	-	154521120
chr1	154395839	155097562	7	chr1	154557635	154560027	chr1	155020954	155026070	5.51	ADAM15	NM_207191	+	155013747
chr1	154395839	155097562	7	chr1	154557635	154560027	chr1	154296108	154300248	5.18	ATP8B2	NM_001005855	+	154288035
chr1	154395839	155097562	7	chr1	154557635	154560027	chr1	154840270	154844598	6.64	KCNN3	NM_002249	-	154832754
chr1	154395839	155097562	7	chr1	154558027	154560373	chr1	154830423	154835276	6.77	KCNN3	NM_170782	-	154822338
chr1	154395839	155097562	7	chr1	154558961	154561394	chr1	154296108	154300248	5.98	ATP8B2	NM_001005855	+	154288035
chr1	154395839	155097562	7	chr1	154558961	154561394	chr1	154927114	154930615	7.2	PBXIP1	NM_020524	-	154918567
chr1	154395839	155097562	7	chr1	154559438	154563049	chr1	154597899	154603362	5.02	ADAR	NM_001025107	-	154590456
chr1	154395839	155097562	7	chr1	154559438	154563049	chr1	154298248	154302460	5.19	ATP8B2	NM_020452	+	154290275
chr1	154395839	155097562	7	chr1	154559438	154563049	chr1	154927114	154930615	10.28	PBXIP1	NM_020524	-	154918567
chr1	154395839	155097562	7	chr1	154561049	154563477	chr1	154597899	154603362	7.13	ADAR	NM_001025107	-	154590456
chr1	154395839	155097562	7	chr1	154561049	154563477	chr1	154840270	154844598	9.1	KCNN3	NM_002249	-	154832754
chr1	154395839	155097562	7	chr1	154561049	154563477	chr1	154927114	154930615	9.2	PBXIP1	NM_020524	-	154918567
chr1	154395839	155097562	7	chr1	154561477	154564182	chr1	154840270	154844598	6.16	KCNN3	NM_002249	-	154832754
chr1	154395839	155097562	7	chr1	154561477	154564182	chr1	154927114	154930615	5.25	PBXIP1	NM_020524	-	154918567
chr1	154395839	155097562	7	chr1	154561477	154564182	chr1	154907269	154911754	7.58	PMVK	NM_006556	-	154899484
chr1	154395839	155097562	7	chr1	154562419	154564964	chr1	154840270	154844598	6.16	KCNN3	NM_002249	-	154832754
chr1	154395839	155097562	7	chr1	154562419	154564964	chr1	154927114	154930615	7.18	PBXIP1	NM_020524	-	154918567
chr1	154395839	155097562	7	chr1	154562419	154564964	chr1	154907269	154911754	7.34	PMVK	NM_006556	-	154899484
chr1	154395839	155097562	7	chr1	154563435	154565838	chr1	154927114	154930615	5.27	PBXIP1	NM_020524	-	154918567
chr1	154395839	155097562	7	chr1	154568081	154570457	chr1	154840270	154844598	7.16	KCNN3	NM_002249	-	154832754
chr1	154395839	155097562	7	chr1	154568081	154570457	chr1	154927114	154930615	7.03	PBXIP1	NM_020524	-	154918567
chr1	154395839	155097562	7	chr1	154568457	154571848	chr1	154597899	154603362	7.11	ADAR	NM_001025107	-	154590456
chr1	154395839	155097562	7	chr1	154568457	154571848	chr1	154954091	154957533	7.1	FLAD1	NM_201398	+	154945769
chr1	154395839	155097562	7	chr1	154568457	154571848	chr1	154840270	154844598	6.47	KCNN3	NM_002249	-	154832754
chr1	154395839	155097562	7	chr1	154568457	154571848	chr1	154927114	154930615	6.87	PBXIP1	NM_020524	-	154918567
chr1	154395839	155097562	7	chr1	154569848	154572527	chr1	154597899	154603362	6.07	ADAR	NM_001025107	-	154590456
chr1	154395839	155097562	7	chr1	154569848	154572527	chr1	154840270	154844598	5.98	KCNN3	NM_002249	-	154832754
chr1	154395839	155097562	7	chr1	154569848	154572527	chr1	154927114	154930615	9.35	PBXIP1	NM_020524	-	154918567
chr1	154395839	155097562	7	chr1	154569848	154572527	chr1	154907269	154911754	9.15	PMVK	NM_006556	-	154899484
chr1	154395839	155097562	7	chr1	154569848	154572527	chr1	154941721	154945233	5.63	SHC1	NM_183001	-	154933223
chr1	154395839	155097562	7	chr1	154570527	154573619	chr1	154954091	154957533	5.69	FLAD1	NM_201398	+	154945769
chr1	154395839	155097562	7	chr1	154570527	154573619	chr1	154840270	154844598	8.89	KCNN3	NM_002249	-	154832754
chr1	154395839	155097562	7	chr1	154570527	154573619	chr1	154927114	154930615	21.37	PBXIP1	NM_020524	-	154918567
chr1	154395839	155097562	7	chr1	154570527	154573619	chr1	154907269	154911754	7.06	PMVK	NM_006556	-	154899484
chr1	154395839	155097562	7	chr1	154570527	154573619	chr1	154941721	154945233	5.5	SHC1	NM_183001	-	154933223
chr1	154395839	155097562	7	chr1	154571873	154575221	chr1	155020954	155026070	5.39	ADAM15	NM_207191	+	155013747
chr1	154395839	155097562	7	chr1	154571873	154575221	chr1	154538375	154542985	5.04	CHRNB2	NM_000748	+	154530256
chr1	154395839	155097562	7	chr1	154571873	154575221	chr1	154941721	154945233	7.27	SHC1	NM_183001	-	154933223
chr1	154395839	155097562	7	chr1	154573703	154576017	chr1	154927114	154930615	5.24	PBXIP1	NM_020524	-	154918567
chr1	154395839	155097562	7	chr1	154574017	154576631	chr1	154597899	154603362	7.63	ADAR	NM_001025107	-	154590456
chr1	154395839	155097562	7	chr1	154574017	154576631	chr1	154538375	154542985	7.02	CHRNB2	NM_000748	+	154530256
chr1	154395839	155097562	7	chr1	154574017	154576631	chr1	154840270	154844598	10.85	KCNN3	NM_002249	-	154832754
chr1	154395839	155097562	7	chr1	154574017	154576631	chr1	154830423	154835276	9.58	KCNN3	NM_170782	-	154822338
chr1	154395839	155097562	7	chr1	154574017	154576631	chr1	154927114	154930615	8.33	PBXIP1	NM_020524	-	154918567
chr1	154395839	155097562	7	chr1	154574017	154576631	chr1	154945420	154948558	5.61	SHC1	NM_001130041	-	154936959
chr1	154395839	155097562	7	chr1	154574017	154576631	chr1	154941721	154945233	7.48	SHC1	NM_183001	-	154933223
chr1	154395839	155097562	7	chr1	154574017	154576631	chr1	154529729	154532649	6.35	UBE2Q1	NM_017582	-	154521120
chr1	154395839	155097562	7	chr1	154574797	154577429	chr1	154597899	154603362	6.64	ADAR	NM_001025107	-	154590456
chr1	154395839	155097562	7	chr1	154574797	154577429	chr1	154538375	154542985	6.24	CHRNB2	NM_000748	+	154530256
chr1	154395839	155097562	7	chr1	154574797	154577429	chr1	154840270	154844598	11.18	KCNN3	NM_002249	-	154832754
chr1	154395839	155097562	7	chr1	154574797	154577429	chr1	154927114	154930615	5.25	PBXIP1	NM_020524	-	154918567
chr1	154395839	155097562	7	chr1	154574797	154577429	chr1	154945420	154948558	5.66	SHC1	NM_001130041	-	154936959
chr1	154395839	155097562	7	chr1	154575444	154577873	chr1	154840270	154844598	8.54	KCNN3	NM_002249	-	154832754
chr1	154395839	155097562	7	chr1	154575444	154577873	chr1	154927114	154930615	5.13	PBXIP1	NM_020524	-	154918567
chr1	154395839	155097562	7	chr1	154576573	154579544	chr1	154538375	154542985	5.05	CHRNB2	NM_000748	+	154530256
chr1	154395839	155097562	7	chr1	154576573	154579544	chr1	154830423	154835276	11.03	KCNN3	NM_170782	-	154822338
chr1	154395839	155097562	7	chr1	154576573	154579544	chr1	154840270	154844598	10.74	KCNN3	NM_002249	-	154832754
chr1	154395839	155097562	7	chr1	154576573	154579544	chr1	154927114	154930615	6.99	PBXIP1	NM_020524	-	154918567
chr1	154395839	155097562	7	chr1	154576573	154579544	chr1	154945420	154948558	6.18	SHC1	NM_001130041	-	154936959
chr1	154395839	155097562	7	chr1	154577746	154580619	chr1	155003880	155008509	5.13	DCST2	NM_144622	-	154996257
chr1	154395839	155097562	7	chr1	154577746	154580619	chr1	155049554	155053304	7.07	EFNA3	NM_004952	+	155041347
chr1	154395839	155097562	7	chr1	154577746	154580619	chr1	154954091	154957533	5.38	FLAD1	NM_201398	+	154945769
chr1	154395839	155097562	7	chr1	154577746	154580619	chr1	154840270	154844598	6	KCNN3	NM_002249	-	154832754
chr1	154395839	155097562	7	chr1	154577746	154580619	chr1	154907269	154911754	9.25	PMVK	NM_006556	-	154899484
chr1	154395839	155097562	7	chr1	154577746	154580619	chr1	154932157	154937277	6	PYGO2	NM_138300	-	154924258
chr1	154395839	155097562	7	chr1	154578619	154582056	chr1	154597899	154603362	16.99	ADAR	NM_001025107	-	154590456
chr1	154395839	155097562	7	chr1	154578619	154582056	chr1	154538375	154542985	17.65	CHRNB2	NM_000748	+	154530256
chr1	154395839	155097562	7	chr1	154578619	154582056	chr1	155003880	155008509	15.33	DCST2	NM_144622	-	154996257
chr1	154395839	155097562	7	chr1	154578619	154582056	chr1	154954091	154957533	10.71	FLAD1	NM_201398	+	154945769
chr1	154395839	155097562	7	chr1	154578619	154582056	chr1	154830423	154835276	6.92	KCNN3	NM_170782	-	154822338
chr1	154395839	155097562	7	chr1	154578619	154582056	chr1	154840270	154844598	14.81	KCNN3	NM_002249	-	154832754
chr1	154395839	155097562	7	chr1	154578619	154582056	chr1	154964331	154968093	6.97	LENEP	NM_018655	+	154956061
chr1	154395839	155097562	7	chr1	154578619	154582056	chr1	154907269	154911754	9.67	PMVK	NM_006556	-	154899484
chr1	154395839	155097562	7	chr1	154578619	154582056	chr1	154932157	154937277	12.56	PYGO2	NM_138300	-	154924258
chr1	154395839	155097562	7	chr1	154578619	154582056	chr1	155288710	155292895	8.16	RUSC1	NM_001105204	+	155280639
chr1	154395839	155097562	7	chr1	154578619	154582056	chr1	154529729	154532649	8.14	UBE2Q1	NM_017582	-	154521120
chr1	154395839	155097562	7	chr1	154578619	154582056	chr1	154972358	154978832	7.34	ZBTB7B	NM_001256455	+	154965105
chr1	154395839	155097562	7	chr1	154580056	154582335	chr1	155020954	155026070	5.32	ADAM15	NM_207191	+	155013747
chr1	154395839	155097562	7	chr1	154580056	154582335	chr1	154597899	154603362	7.8	ADAR	NM_001025107	-	154590456
chr1	154395839	155097562	7	chr1	154580056	154582335	chr1	154840270	154844598	5.98	KCNN3	NM_002249	-	154832754
chr1	154395839	155097562	7	chr1	154580056	154582335	chr1	154964331	154968093	10.34	LENEP	NM_018655	+	154956061
chr1	154395839	155097562	7	chr1	154580056	154582335	chr1	154927114	154930615	6.02	PBXIP1	NM_020524	-	154918567
chr1	154395839	155097562	7	chr1	154580056	154582335	chr1	154907269	154911754	9.47	PMVK	NM_006556	-	154899484
chr1	154395839	155097562	7	chr1	154580056	154582335	chr1	154932157	154937277	5.74	PYGO2	NM_138300	-	154924258
chr1	154395839	155097562	7	chr1	154580056	154582335	chr1	155291180	155296072	6.79	RUSC1	NM_001278227	+	155283727
chr1	154395839	155097562	7	chr1	154580466	154583206	chr1	154597899	154603362	7.23	ADAR	NM_001025107	-	154590456
chr1	154395839	155097562	7	chr1	154580466	154583206	chr1	154538375	154542985	6.66	CHRNB2	NM_000748	+	154530256
chr1	154395839	155097562	7	chr1	154580466	154583206	chr1	154927114	154930615	8.14	PBXIP1	NM_020524	-	154918567
chr1	154395839	155097562	7	chr1	154580466	154583206	chr1	154907269	154911754	6.85	PMVK	NM_006556	-	154899484
chr1	154395839	155097562	7	chr1	154581206	154583859	chr1	154538375	154542985	6.55	CHRNB2	NM_000748	+	154530256
chr1	154395839	155097562	7	chr1	154581206	154583859	chr1	154840270	154844598	6.35	KCNN3	NM_002249	-	154832754
chr1	154395839	155097562	7	chr1	154581206	154583859	chr1	154927114	154930615	5.26	PBXIP1	NM_020524	-	154918567
chr1	154395839	155097562	7	chr1	154581206	154583859	chr1	154941721	154945233	5.46	SHC1	NM_183001	-	154933223
chr1	154395839	155097562	7	chr1	154582079	154584673	chr1	154927114	154930615	7.25	PBXIP1	NM_020524	-	154918567
chr1	154395839	155097562	7	chr1	154582673	154585530	chr1	154941721	154945233	5.41	SHC1	NM_183001	-	154933223
chr1	154395839	155097562	7	chr1	154585331	154587863	chr1	154927114	154930615	5.03	PBXIP1	NM_020524	-	154918567
chr1	154395839	155097562	7	chr1	154585894	154589476	chr1	154597899	154603362	6.87	ADAR	NM_001025107	-	154590456
chr1	154395839	155097562	7	chr1	154585894	154589476	chr1	155003880	155008509	6.13	DCST2	NM_144622	-	154996257
chr1	154395839	155097562	7	chr1	154585894	154589476	chr1	154830423	154835276	10.24	KCNN3	NM_170782	-	154822338
chr1	154395839	155097562	7	chr1	154585894	154589476	chr1	154927114	154930615	7.35	PBXIP1	NM_020524	-	154918567
chr1	154395839	155097562	7	chr1	154585894	154589476	chr1	154907269	154911754	15.13	PMVK	NM_006556	-	154899484
chr1	154395839	155097562	7	chr1	154587571	154589982	chr1	155003880	155008509	6.84	DCST2	NM_144622	-	154996257
chr1	154395839	155097562	7	chr1	154587982	154590271	chr1	154941721	154945233	8.93	SHC1	NM_183001	-	154933223
chr1	154395839	155097562	7	chr1	154588271	154590751	chr1	155003880	155008509	5.94	DCST2	NM_144622	-	154996257
chr1	154395839	155097562	7	chr1	154588271	154590751	chr1	154840270	154844598	15.11	KCNN3	NM_002249	-	154832754
chr1	154395839	155097562	7	chr1	154588271	154590751	chr1	154927114	154930615	5.16	PBXIP1	NM_020524	-	154918567
chr1	154395839	155097562	7	chr1	154588921	154591421	chr1	154927114	154930615	5.15	PBXIP1	NM_020524	-	154918567
chr1	154395839	155097562	7	chr1	154588921	154591421	chr1	154941721	154945233	5.26	SHC1	NM_183001	-	154933223
chr1	154395839	155097562	7	chr1	154589421	154592362	chr1	155020954	155026070	5.33	ADAM15	NM_207191	+	155013747
chr1	154395839	155097562	7	chr1	154589421	154592362	chr1	155003880	155008509	5.36	DCST2	NM_144622	-	154996257
chr1	154395839	155097562	7	chr1	154589421	154592362	chr1	154840270	154844598	6.43	KCNN3	NM_002249	-	154832754
chr1	154395839	155097562	7	chr1	154589421	154592362	chr1	154927114	154930615	7.92	PBXIP1	NM_020524	-	154918567
chr1	154395839	155097562	7	chr1	154589421	154592362	chr1	154907269	154911754	6.74	PMVK	NM_006556	-	154899484
chr1	154395839	155097562	7	chr1	154589421	154592362	chr1	154941721	154945233	6.15	SHC1	NM_183001	-	154933223
chr1	154395839	155097562	7	chr1	154590497	154593511	chr1	155020954	155026070	5.28	ADAM15	NM_207191	+	155013747
chr1	154395839	155097562	7	chr1	154590497	154593511	chr1	154941721	154945233	5.38	SHC1	NM_183001	-	154933223
chr1	154395839	155097562	7	chr1	154592084	154596198	chr1	155020954	155026070	5.61	ADAM15	NM_207191	+	155013747
chr1	154395839	155097562	7	chr1	154592084	154596198	chr1	155003880	155008509	6.08	DCST2	NM_144622	-	154996257
chr1	154395839	155097562	7	chr1	154592084	154596198	chr1	154840270	154844598	7.09	KCNN3	NM_002249	-	154832754
chr1	154395839	155097562	7	chr1	154592084	154596198	chr1	154927114	154930615	9.76	PBXIP1	NM_020524	-	154918567
chr1	154395839	155097562	7	chr1	154592084	154596198	chr1	154941721	154945233	5.44	SHC1	NM_183001	-	154933223
chr1	154395839	155097562	7	chr1	154592084	154596198	chr1	154529729	154532649	11.98	UBE2Q1	NM_017582	-	154521120
chr1	154395839	155097562	7	chr1	154594376	154596732	chr1	154840270	154844598	6.19	KCNN3	NM_002249	-	154832754
chr1	154395839	155097562	7	chr1	154594732	154597255	chr1	154840270	154844598	8.48	KCNN3	NM_002249	-	154832754
chr1	154395839	155097562	7	chr1	154594732	154597255	chr1	154927114	154930615	6.38	PBXIP1	NM_020524	-	154918567
chr1	154395839	155097562	7	chr1	154595600	154599111	chr1	154840270	154844598	12.49	KCNN3	NM_002249	-	154832754
chr1	154395839	155097562	7	chr1	154595600	154599111	chr1	154927114	154930615	11.65	PBXIP1	NM_020524	-	154918567
chr1	154395839	155097562	7	chr1	154595600	154599111	chr1	154529729	154532649	7.83	UBE2Q1	NM_017582	-	154521120
chr1	154395839	155097562	7	chr1	154595600	154599111	chr1	154972358	154978832	7.18	ZBTB7B	NM_001256455	+	154965105
chr1	154395839	155097562	7	chr1	154597899	154603362	chr1	155020954	155026070	9.08	ADAM15	NM_207191	+	155013747
chr1	154395839	155097562	7	chr1	154597899	154603362	chr1	154577746	154580619	6.07	ADAR	NM_001193495	-	154568776
chr1	154395839	155097562	7	chr1	154597899	154603362	chr1	154580056	154582335	5.39	ADAR	NM_015841	-	154570724
chr1	154395839	155097562	7	chr1	154597899	154603362	chr1	154538375	154542985	17.11	CHRNB2	NM_000748	+	154530256
chr1	154395839	155097562	7	chr1	154597899	154603362	chr1	155003880	155008509	5.55	DCST2	NM_144622	-	154996257
chr1	154395839	155097562	7	chr1	154597899	154603362	chr1	154954091	154957533	5.3	FLAD1	NM_201398	+	154945769
chr1	154395839	155097562	7	chr1	154597899	154603362	chr1	154830423	154835276	17.96	KCNN3	NM_170782	-	154822338
chr1	154395839	155097562	7	chr1	154597899	154603362	chr1	154840270	154844598	27.7	KCNN3	NM_002249	-	154832754
chr1	154395839	155097562	7	chr1	154597899	154603362	chr1	154964331	154968093	6.64	LENEP	NM_018655	+	154956061
chr1	154395839	155097562	7	chr1	154597899	154603362	chr1	154927114	154930615	6.29	PBXIP1	NM_020524	-	154918567
chr1	154395839	155097562	7	chr1	154597899	154603362	chr1	154907269	154911754	14.86	PMVK	NM_006556	-	154899484
chr1	154395839	155097562	7	chr1	154597899	154603362	chr1	154941721	154945233	8.24	SHC1	NM_183001	-	154933223
chr1	154395839	155097562	7	chr1	154597899	154603362	chr1	154529729	154532649	5.7	UBE2Q1	NM_017582	-	154521120
chr1	154395839	155097562	7	chr1	154597899	154603362	chr1	154972358	154978832	6.56	ZBTB7B	NM_001256455	+	154965105
chr1	154395839	155097562	7	chr1	154601503	154603905	chr1	155003880	155008509	6.83	DCST2	NM_144622	-	154996257
chr1	154395839	155097562	7	chr1	154601503	154603905	chr1	154927114	154930615	5.13	PBXIP1	NM_020524	-	154918567
chr1	154395839	155097562	7	chr1	154602266	154605015	chr1	155020954	155026070	5.41	ADAM15	NM_207191	+	155013747
chr1	154395839	155097562	7	chr1	154602266	154605015	chr1	154927114	154930615	6.34	PBXIP1	NM_020524	-	154918567
chr1	154395839	155097562	7	chr1	154603209	154605684	chr1	155034608	155037723	6.81	EFNA4	NM_182690	+	155026212
chr1	154395839	155097562	7	chr1	154603209	154605684	chr1	154954091	154957533	6.72	FLAD1	NM_201398	+	154945769
chr1	154395839	155097562	7	chr1	154603209	154605684	chr1	154840270	154844598	6.14	KCNN3	NM_002249	-	154832754
chr1	154395839	155097562	7	chr1	154603684	154606376	chr1	155003880	155008509	9.29	DCST2	NM_144622	-	154996257
chr1	154395839	155097562	7	chr1	154603684	154606376	chr1	154840270	154844598	6.24	KCNN3	NM_002249	-	154832754
chr1	154395839	155097562	7	chr1	154603684	154606376	chr1	154927114	154930615	5.19	PBXIP1	NM_020524	-	154918567
chr1	154395839	155097562	7	chr1	154603684	154606376	chr1	154907269	154911754	6.97	PMVK	NM_006556	-	154899484
chr1	154395839	155097562	7	chr1	154603684	154606376	chr1	154529729	154532649	5.64	UBE2Q1	NM_017582	-	154521120
chr1	154395839	155097562	7	chr1	154604664	154607489	chr1	154840270	154844598	9.11	KCNN3	NM_002249	-	154832754
chr1	154395839	155097562	7	chr1	154604664	154607489	chr1	154907269	154911754	6.7	PMVK	NM_006556	-	154899484
chr1	154395839	155097562	7	chr1	154606047	154609480	chr1	154840270	154844598	7.65	KCNN3	NM_002249	-	154832754
chr1	154395839	155097562	7	chr1	154609014	154611393	chr1	154840270	154844598	6.3	KCNN3	NM_002249	-	154832754
chr1	154395839	155097562	7	chr1	154609977	154613189	chr1	155003880	155008509	5.75	DCST2	NM_144622	-	154996257
chr1	154395839	155097562	7	chr1	154609977	154613189	chr1	154840270	154844598	6.91	KCNN3	NM_002249	-	154832754
chr1	154395839	155097562	7	chr1	154609977	154613189	chr1	154927114	154930615	6.87	PBXIP1	NM_020524	-	154918567
chr1	154395839	155097562	7	chr1	154611229	154613662	chr1	154840270	154844598	6.18	KCNN3	NM_002249	-	154832754
chr1	154395839	155097562	7	chr1	154611662	154614274	chr1	154840270	154844598	6.01	KCNN3	NM_002249	-	154832754
chr1	154395839	155097562	7	chr1	154611662	154614274	chr1	154927114	154930615	5.15	PBXIP1	NM_020524	-	154918567
chr1	154395839	155097562	7	chr1	154612492	154614735	chr1	155003880	155008509	5.89	DCST2	NM_144622	-	154996257
chr1	154395839	155097562	7	chr1	154612492	154614735	chr1	154840270	154844598	6.35	KCNN3	NM_002249	-	154832754
chr1	154395839	155097562	7	chr1	154612735	154614962	chr1	154840270	154844598	6.05	KCNN3	NM_002249	-	154832754
chr1	154395839	155097562	7	chr1	154612735	154614962	chr1	154927114	154930615	8.54	PBXIP1	NM_020524	-	154918567
chr1	154395839	155097562	7	chr1	154612962	154616406	chr1	154840270	154844598	6.08	KCNN3	NM_002249	-	154832754
chr1	154395839	155097562	7	chr1	154614406	154617114	chr1	155003880	155008509	7.16	DCST2	NM_144622	-	154996257
chr1	154395839	155097562	7	chr1	154617740	154620315	chr1	154529729	154532649	5.81	UBE2Q1	NM_017582	-	154521120
chr1	154395839	155097562	7	chr1	154618969	154621779	chr1	154840270	154844598	8.37	KCNN3	NM_002249	-	154832754
chr1	154395839	155097562	7	chr1	154618969	154621779	chr1	154941721	154945233	5.96	SHC1	NM_183001	-	154933223
chr1	154395839	155097562	7	chr1	154619779	154622687	chr1	154840270	154844598	5.65	KCNN3	NM_002249	-	154832754
chr1	154395839	155097562	7	chr1	154619779	154622687	chr1	154941721	154945233	5.34	SHC1	NM_183001	-	154933223
chr1	154395839	155097562	7	chr1	154621693	154624091	chr1	154840270	154844598	6.71	KCNN3	NM_002249	-	154832754
chr1	154395839	155097562	7	chr1	154622266	154624910	chr1	154840270	154844598	5.63	KCNN3	NM_002249	-	154832754
chr1	154395839	155097562	7	chr1	154622910	154625340	chr1	154840270	154844598	6.69	KCNN3	NM_002249	-	154832754
chr1	154395839	155097562	7	chr1	154623896	154626582	chr1	154840270	154844598	15.38	KCNN3	NM_002249	-	154832754
chr1	154395839	155097562	7	chr1	154625104	154627768	chr1	155003880	155008509	5.8	DCST2	NM_144622	-	154996257
chr1	154395839	155097562	7	chr1	154625104	154627768	chr1	154840270	154844598	8.37	KCNN3	NM_002249	-	154832754
chr1	154395839	155097562	7	chr1	154625104	154627768	chr1	154941721	154945233	5.95	SHC1	NM_183001	-	154933223
chr1	154395839	155097562	7	chr1	154625768	154628343	chr1	154840270	154844598	5.58	KCNN3	NM_002249	-	154832754
chr1	154395839	155097562	7	chr1	154625768	154628343	chr1	154907269	154911754	6.26	PMVK	NM_006556	-	154899484
chr1	154395839	155097562	7	chr1	154626343	154628902	chr1	155003880	155008509	5.94	DCST2	NM_144622	-	154996257
chr1	154395839	155097562	7	chr1	154626343	154628902	chr1	154840270	154844598	10.09	KCNN3	NM_002249	-	154832754
chr1	154395839	155097562	7	chr1	154626343	154628902	chr1	154941721	154945233	5.23	SHC1	NM_183001	-	154933223
chr1	154395839	155097562	7	chr1	154627078	154629824	chr1	154538375	154542985	6.11	CHRNB2	NM_000748	+	154530256
chr1	154395839	155097562	7	chr1	154627078	154629824	chr1	154840270	154844598	11.07	KCNN3	NM_002249	-	154832754
chr1	154395839	155097562	7	chr1	154627078	154629824	chr1	154927114	154930615	6.12	PBXIP1	NM_020524	-	154918567
chr1	154395839	155097562	7	chr1	154627078	154629824	chr1	154907269	154911754	8.78	PMVK	NM_006556	-	154899484
chr1	154395839	155097562	7	chr1	154628023	154630688	chr1	154538375	154542985	6.36	CHRNB2	NM_000748	+	154530256
chr1	154395839	155097562	7	chr1	154628023	154630688	chr1	154840270	154844598	7.87	KCNN3	NM_002249	-	154832754
chr1	154395839	155097562	7	chr1	154628023	154630688	chr1	154927114	154930615	7.63	PBXIP1	NM_020524	-	154918567
chr1	154395839	155097562	7	chr1	154628892	154631450	chr1	154840270	154844598	14.72	KCNN3	NM_002249	-	154832754
chr1	154395839	155097562	7	chr1	154628892	154631450	chr1	154927114	154930615	5.29	PBXIP1	NM_020524	-	154918567
chr1	154395839	155097562	7	chr1	154629558	154631927	chr1	154927114	154930615	10.06	PBXIP1	NM_020524	-	154918567
chr1	154395839	155097562	7	chr1	154629927	154632579	chr1	154840270	154844598	6.78	KCNN3	NM_002249	-	154832754
chr1	154395839	155097562	7	chr1	154630701	154633760	chr1	155003880	155008509	9.64	DCST2	NM_144622	-	154996257
chr1	154395839	155097562	7	chr1	154630701	154633760	chr1	154840270	154844598	21.55	KCNN3	NM_002249	-	154832754
chr1	154395839	155097562	7	chr1	154630701	154633760	chr1	154907269	154911754	6.95	PMVK	NM_006556	-	154899484
chr1	154395839	155097562	7	chr1	154630701	154633760	chr1	154932157	154937277	5.79	PYGO2	NM_138300	-	154924258
chr1	154395839	155097562	7	chr1	154631760	154634195	chr1	154840270	154844598	12.79	KCNN3	NM_002249	-	154832754
chr1	154395839	155097562	7	chr1	154632195	154634815	chr1	154840270	154844598	17	KCNN3	NM_002249	-	154832754
chr1	154395839	155097562	7	chr1	154632195	154634815	chr1	154907269	154911754	6.47	PMVK	NM_006556	-	154899484
chr1	154395839	155097562	7	chr1	154632195	154634815	chr1	154932157	154937277	5.99	PYGO2	NM_138300	-	154924258
chr1	154395839	155097562	7	chr1	154632843	154635209	chr1	154840270	154844598	8.07	KCNN3	NM_002249	-	154832754
chr1	154395839	155097562	7	chr1	154632843	154635209	chr1	154927114	154930615	9.03	PBXIP1	NM_020524	-	154918567
chr1	154395839	155097562	7	chr1	154633595	154636295	chr1	154840270	154844598	11.94	KCNN3	NM_002249	-	154832754
chr1	154395839	155097562	7	chr1	154633595	154636295	chr1	154927114	154930615	6.53	PBXIP1	NM_020524	-	154918567
chr1	154395839	155097562	7	chr1	154633595	154636295	chr1	154907269	154911754	6.92	PMVK	NM_006556	-	154899484
chr1	154395839	155097562	7	chr1	154634371	154637198	chr1	155020954	155026070	5.39	ADAM15	NM_207191	+	155013747
chr1	154395839	155097562	7	chr1	154634371	154637198	chr1	154538375	154542985	6.66	CHRNB2	NM_000748	+	154530256
chr1	154395839	155097562	7	chr1	154634371	154637198	chr1	155003880	155008509	5.96	DCST2	NM_144622	-	154996257
chr1	154395839	155097562	7	chr1	154634371	154637198	chr1	154840270	154844598	8.43	KCNN3	NM_002249	-	154832754
chr1	154395839	155097562	7	chr1	154634371	154637198	chr1	154927114	154930615	8.87	PBXIP1	NM_020524	-	154918567
chr1	154395839	155097562	7	chr1	154634371	154637198	chr1	154907269	154911754	6.34	PMVK	NM_006556	-	154899484
chr1	154395839	155097562	7	chr1	154635255	154637646	chr1	154840270	154844598	13.23	KCNN3	NM_002249	-	154832754
chr1	154395839	155097562	7	chr1	154635255	154637646	chr1	154907269	154911754	7.1	PMVK	NM_006556	-	154899484
chr1	154395839	155097562	7	chr1	154635646	154638037	chr1	155020954	155026070	6.62	ADAM15	NM_207191	+	155013747
chr1	154395839	155097562	7	chr1	154635646	154638037	chr1	154840270	154844598	6.09	KCNN3	NM_002249	-	154832754
chr1	154395839	155097562	7	chr1	154635646	154638037	chr1	154927114	154930615	5.05	PBXIP1	NM_020524	-	154918567
chr1	154395839	155097562	7	chr1	154636037	154638872	chr1	155003880	155008509	5.91	DCST2	NM_144622	-	154996257
chr1	154395839	155097562	7	chr1	154636037	154638872	chr1	154840270	154844598	14.98	KCNN3	NM_002249	-	154832754
chr1	154395839	155097562	7	chr1	154636037	154638872	chr1	154927114	154930615	6.08	PBXIP1	NM_020524	-	154918567
chr1	154395839	155097562	7	chr1	154637528	154639778	chr1	154840270	154844598	7.73	KCNN3	NM_002249	-	154832754
chr1	154395839	155097562	7	chr1	154637778	154640340	chr1	154840270	154844598	8.74	KCNN3	NM_002249	-	154832754
chr1	154395839	155097562	7	chr1	154637778	154640340	chr1	154927114	154930615	8.37	PBXIP1	NM_020524	-	154918567
chr1	154395839	155097562	7	chr1	154638439	154640880	chr1	154840270	154844598	17.81	KCNN3	NM_002249	-	154832754
chr1	154395839	155097562	7	chr1	154638439	154640880	chr1	154927114	154930615	5.98	PBXIP1	NM_020524	-	154918567
chr1	154395839	155097562	7	chr1	154638439	154640880	chr1	154907269	154911754	6.45	PMVK	NM_006556	-	154899484
chr1	154395839	155097562	7	chr1	154639273	154641613	chr1	154840270	154844598	13.92	KCNN3	NM_002249	-	154832754
chr1	154395839	155097562	7	chr1	154639273	154641613	chr1	154907269	154911754	6.57	PMVK	NM_006556	-	154899484
chr1	154395839	155097562	7	chr1	154640475	154643034	chr1	154538375	154542985	6.36	CHRNB2	NM_000748	+	154530256
chr1	154395839	155097562	7	chr1	154640475	154643034	chr1	154840270	154844598	14.71	KCNN3	NM_002249	-	154832754
chr1	154395839	155097562	7	chr1	154640475	154643034	chr1	154927114	154930615	6.43	PBXIP1	NM_020524	-	154918567
chr1	154395839	155097562	7	chr1	154640475	154643034	chr1	154907269	154911754	6.49	PMVK	NM_006556	-	154899484
chr1	154395839	155097562	7	chr1	154641034	154643860	chr1	154840270	154844598	20.32	KCNN3	NM_002249	-	154832754
chr1	154395839	155097562	7	chr1	154641034	154643860	chr1	154927114	154930615	10.07	PBXIP1	NM_020524	-	154918567
chr1	154395839	155097562	7	chr1	154641034	154643860	chr1	154907269	154911754	6.48	PMVK	NM_006556	-	154899484
chr1	154395839	155097562	7	chr1	154641884	154644672	chr1	154840270	154844598	6.1	KCNN3	NM_002249	-	154832754
chr1	154395839	155097562	7	chr1	154651093	154653973	chr1	155003880	155008509	5.78	DCST2	NM_144622	-	154996257
chr1	154395839	155097562	7	chr1	154651093	154653973	chr1	154840270	154844598	5.33	KCNN3	NM_002249	-	154832754
chr1	154395839	155097562	7	chr1	154651093	154653973	chr1	154941721	154945233	5.05	SHC1	NM_183001	-	154933223
chr1	154395839	155097562	7	chr1	154652148	154654591	chr1	155003880	155008509	5.63	DCST2	NM_144622	-	154996257
chr1	154395839	155097562	7	chr1	154652148	154654591	chr1	154840270	154844598	12.86	KCNN3	NM_002249	-	154832754
chr1	154395839	155097562	7	chr1	154652591	154655029	chr1	154840270	154844598	15.8	KCNN3	NM_002249	-	154832754
chr1	154395839	155097562	7	chr1	154652591	154655029	chr1	154927114	154930615	5.87	PBXIP1	NM_020524	-	154918567
chr1	154395839	155097562	7	chr1	154653029	154655305	chr1	154840270	154844598	5.3	KCNN3	NM_002249	-	154832754
chr1	154395839	155097562	7	chr1	154653788	154657034	chr1	155003880	155008509	7.54	DCST2	NM_144622	-	154996257
chr1	154395839	155097562	7	chr1	154653788	154657034	chr1	154840270	154844598	15.73	KCNN3	NM_002249	-	154832754
chr1	154395839	155097562	7	chr1	154653788	154657034	chr1	154927114	154930615	9.06	PBXIP1	NM_020524	-	154918567
chr1	154395839	155097562	7	chr1	154653788	154657034	chr1	154941721	154945233	8.47	SHC1	NM_183001	-	154933223
chr1	154395839	155097562	7	chr1	154655466	154657812	chr1	154840270	154844598	6.37	KCNN3	NM_002249	-	154832754
chr1	154395839	155097562	7	chr1	154657060	154659224	chr1	154840270	154844598	5.67	KCNN3	NM_002249	-	154832754
chr1	154395839	155097562	7	chr1	154657224	154660523	chr1	155003880	155008509	5.6	DCST2	NM_144622	-	154996257
chr1	154395839	155097562	7	chr1	154657224	154660523	chr1	154840270	154844598	7.6	KCNN3	NM_002249	-	154832754
chr1	154395839	155097562	7	chr1	154658523	154661661	chr1	154840270	154844598	16.25	KCNN3	NM_002249	-	154832754
chr1	154395839	155097562	7	chr1	154659661	154662909	chr1	155003880	155008509	6.88	DCST2	NM_144622	-	154996257
chr1	154395839	155097562	7	chr1	154662457	154664983	chr1	154830423	154835276	6.65	KCNN3	NM_170782	-	154822338
chr1	154395839	155097562	7	chr1	154663552	154666526	chr1	154830423	154835276	9.15	KCNN3	NM_170782	-	154822338
chr1	154395839	155097562	7	chr1	154663552	154666526	chr1	154840270	154844598	12.43	KCNN3	NM_002249	-	154832754
chr1	154395839	155097562	7	chr1	154663552	154666526	chr1	154927114	154930615	6.7	PBXIP1	NM_020524	-	154918567
chr1	154395839	155097562	7	chr1	154664573	154667467	chr1	154538375	154542985	5.67	CHRNB2	NM_000748	+	154530256
chr1	154395839	155097562	7	chr1	154664573	154667467	chr1	155003880	155008509	5.72	DCST2	NM_144622	-	154996257
chr1	154395839	155097562	7	chr1	154664573	154667467	chr1	154840270	154844598	7.75	KCNN3	NM_002249	-	154832754
chr1	154395839	155097562	7	chr1	154664573	154667467	chr1	154927114	154930615	6.23	PBXIP1	NM_020524	-	154918567
chr1	154395839	155097562	7	chr1	154665467	154668008	chr1	154538375	154542985	6.92	CHRNB2	NM_000748	+	154530256
chr1	154395839	155097562	7	chr1	154665467	154668008	chr1	154840270	154844598	5.83	KCNN3	NM_002249	-	154832754
chr1	154395839	155097562	7	chr1	154666008	154668380	chr1	155003880	155008509	5.54	DCST2	NM_144622	-	154996257
chr1	154395839	155097562	7	chr1	154666008	154668380	chr1	154840270	154844598	5.83	KCNN3	NM_002249	-	154832754
chr1	154395839	155097562	7	chr1	154666008	154668380	chr1	154927114	154930615	6.2	PBXIP1	NM_020524	-	154918567
chr1	154395839	155097562	7	chr1	154666380	154669163	chr1	154538375	154542985	7.18	CHRNB2	NM_000748	+	154530256
chr1	154395839	155097562	7	chr1	154666380	154669163	chr1	155003880	155008509	8.98	DCST2	NM_144622	-	154996257
chr1	154395839	155097562	7	chr1	154666380	154669163	chr1	154830423	154835276	6.89	KCNN3	NM_170782	-	154822338
chr1	154395839	155097562	7	chr1	154666380	154669163	chr1	154840270	154844598	14.4	KCNN3	NM_002249	-	154832754
chr1	154395839	155097562	7	chr1	154667163	154669822	chr1	154840270	154844598	12.61	KCNN3	NM_002249	-	154832754
chr1	154395839	155097562	7	chr1	154667163	154669822	chr1	154830423	154835276	6.91	KCNN3	NM_170782	-	154822338
chr1	154395839	155097562	7	chr1	154667163	154669822	chr1	154927114	154930615	7.3	PBXIP1	NM_020524	-	154918567
chr1	154395839	155097562	7	chr1	154669834	154673249	chr1	154538375	154542985	8.88	CHRNB2	NM_000748	+	154530256
chr1	154395839	155097562	7	chr1	154669834	154673249	chr1	154840270	154844598	9.8	KCNN3	NM_002249	-	154832754
chr1	154395839	155097562	7	chr1	154669834	154673249	chr1	154941721	154945233	5.06	SHC1	NM_183001	-	154933223
chr1	154395839	155097562	7	chr1	154671540	154674055	chr1	155003880	155008509	5.61	DCST2	NM_144622	-	154996257
chr1	154395839	155097562	7	chr1	154671540	154674055	chr1	154840270	154844598	5.49	KCNN3	NM_002249	-	154832754
chr1	154395839	155097562	7	chr1	154672071	154676062	chr1	155003880	155008509	5.15	DCST2	NM_144622	-	154996257
chr1	154395839	155097562	7	chr1	154672071	154676062	chr1	154840270	154844598	6.2	KCNN3	NM_002249	-	154832754
chr1	154395839	155097562	7	chr1	154672071	154676062	chr1	154941721	154945233	9.86	SHC1	NM_183001	-	154933223
chr1	154395839	155097562	7	chr1	154674925	154677283	chr1	154840270	154844598	5.41	KCNN3	NM_002249	-	154832754
chr1	154395839	155097562	7	chr1	154675441	154677851	chr1	154941721	154945233	7.06	SHC1	NM_183001	-	154933223
chr1	154395839	155097562	7	chr1	154676489	154678841	chr1	155020954	155026070	5.39	ADAM15	NM_207191	+	155013747
chr1	154395839	155097562	7	chr1	154676489	154678841	chr1	154840270	154844598	5.57	KCNN3	NM_002249	-	154832754
chr1	154395839	155097562	7	chr1	154677655	154680616	chr1	155020954	155026070	8.24	ADAM15	NM_207191	+	155013747
chr1	154395839	155097562	7	chr1	154677655	154680616	chr1	154840270	154844598	11.79	KCNN3	NM_002249	-	154832754
chr1	154395839	155097562	7	chr1	154677655	154680616	chr1	154941721	154945233	5.2	SHC1	NM_183001	-	154933223
chr1	154395839	155097562	7	chr1	154678616	154681865	chr1	154840270	154844598	7.56	KCNN3	NM_002249	-	154832754
chr1	154395839	155097562	7	chr1	154678616	154681865	chr1	154941721	154945233	5.05	SHC1	NM_183001	-	154933223
chr1	154395839	155097562	7	chr1	154679865	154682403	chr1	154840270	154844598	12.96	KCNN3	NM_002249	-	154832754
chr1	154395839	155097562	7	chr1	154680403	154682870	chr1	154840270	154844598	10.1	KCNN3	NM_002249	-	154832754
chr1	154395839	155097562	7	chr1	154680889	154683421	chr1	154840270	154844598	13.23	KCNN3	NM_002249	-	154832754
chr1	154395839	155097562	7	chr1	154680889	154683421	chr1	154941721	154945233	5.91	SHC1	NM_183001	-	154933223
chr1	154395839	155097562	7	chr1	154680889	154683421	chr1	154529729	154532649	7.25	UBE2Q1	NM_017582	-	154521120
chr1	154395839	155097562	7	chr1	154682423	154687074	chr1	154840270	154844598	6.05	KCNN3	NM_002249	-	154832754
chr1	154395839	155097562	7	chr1	154685074	154687243	chr1	154840270	154844598	5.5	KCNN3	NM_002249	-	154832754
chr1	154395839	155097562	7	chr1	154686863	154690147	chr1	154840270	154844598	5.58	KCNN3	NM_002249	-	154832754
chr1	154395839	155097562	7	chr1	154686863	154690147	chr1	154529729	154532649	5.35	UBE2Q1	NM_017582	-	154521120
chr1	154395839	155097562	7	chr1	154688147	154691000	chr1	154830423	154835276	5.49	KCNN3	NM_170782	-	154822338
chr1	154395839	155097562	7	chr1	154688147	154691000	chr1	154840270	154844598	6.08	KCNN3	NM_002249	-	154832754
chr1	154395839	155097562	7	chr1	154688147	154691000	chr1	154529729	154532649	5.94	UBE2Q1	NM_017582	-	154521120
chr1	154395839	155097562	7	chr1	154689000	154691285	chr1	154840270	154844598	5.33	KCNN3	NM_002249	-	154832754
chr1	154395839	155097562	7	chr1	154689397	154691799	chr1	154840270	154844598	9.32	KCNN3	NM_002249	-	154832754
chr1	154395839	155097562	7	chr1	154690322	154693101	chr1	154830423	154835276	6.57	KCNN3	NM_170782	-	154822338
chr1	154395839	155097562	7	chr1	154690322	154693101	chr1	154840270	154844598	11.3	KCNN3	NM_002249	-	154832754
chr1	154395839	155097562	7	chr1	154690322	154693101	chr1	154529729	154532649	6.1	UBE2Q1	NM_017582	-	154521120
chr1	154395839	155097562	7	chr1	154691106	154693643	chr1	155144051	155149413	5.41	TRIM46	NM_025058	+	155136262
chr1	154395839	155097562	7	chr1	154691106	154693643	chr1	154529729	154532649	5.5	UBE2Q1	NM_017582	-	154521120
chr1	154395839	155097562	7	chr1	154692212	154694625	chr1	154840270	154844598	13.46	KCNN3	NM_002249	-	154832754
chr1	154395839	155097562	7	chr1	154693413	154695811	chr1	155144051	155149413	5.81	TRIM46	NM_025058	+	155136262
chr1	154395839	155097562	7	chr1	154695082	154698396	chr1	154529729	154532649	7.22	UBE2Q1	NM_017582	-	154521120
chr1	154395839	155097562	7	chr1	154696552	154698889	chr1	154830423	154835276	5.43	KCNN3	NM_170782	-	154822338
chr1	154395839	155097562	7	chr1	154697257	154700236	chr1	154538375	154542985	7.59	CHRNB2	NM_000748	+	154530256
chr1	154395839	155097562	7	chr1	154697257	154700236	chr1	154830423	154835276	9.05	KCNN3	NM_170782	-	154822338
chr1	154395839	155097562	7	chr1	154697257	154700236	chr1	154907269	154911754	6.09	PMVK	NM_006556	-	154899484
chr1	154395839	155097562	7	chr1	154697257	154700236	chr1	154529729	154532649	5.58	UBE2Q1	NM_017582	-	154521120
chr1	154395839	155097562	7	chr1	154698295	154700895	chr1	154538375	154542985	5.69	CHRNB2	NM_000748	+	154530256
chr1	154395839	155097562	7	chr1	154698295	154700895	chr1	154840270	154844598	6.48	KCNN3	NM_002249	-	154832754
chr1	154395839	155097562	7	chr1	154698295	154700895	chr1	154830423	154835276	7.29	KCNN3	NM_170782	-	154822338
chr1	154395839	155097562	7	chr1	154698295	154700895	chr1	154907269	154911754	6.08	PMVK	NM_006556	-	154899484
chr1	154395839	155097562	7	chr1	154698295	154700895	chr1	154529729	154532649	5.8	UBE2Q1	NM_017582	-	154521120
chr1	154395839	155097562	7	chr1	154699200	154702394	chr1	154538375	154542985	9.47	CHRNB2	NM_000748	+	154530256
chr1	154395839	155097562	7	chr1	154699200	154702394	chr1	154840270	154844598	5.15	KCNN3	NM_002249	-	154832754
chr1	154395839	155097562	7	chr1	154700394	154703630	chr1	154538375	154542985	6.01	CHRNB2	NM_000748	+	154530256
chr1	154395839	155097562	7	chr1	154700394	154703630	chr1	154840270	154844598	11.47	KCNN3	NM_002249	-	154832754
chr1	154395839	155097562	7	chr1	154700394	154703630	chr1	154927114	154930615	5.75	PBXIP1	NM_020524	-	154918567
chr1	154395839	155097562	7	chr1	154700394	154703630	chr1	154529729	154532649	6.36	UBE2Q1	NM_017582	-	154521120
chr1	154395839	155097562	7	chr1	154701630	154703987	chr1	154840270	154844598	5.37	KCNN3	NM_002249	-	154832754
chr1	154395839	155097562	7	chr1	154702280	154705171	chr1	154840270	154844598	5.53	KCNN3	NM_002249	-	154832754
chr1	154395839	155097562	7	chr1	154703171	154705858	chr1	154538375	154542985	5.63	CHRNB2	NM_000748	+	154530256
chr1	154395839	155097562	7	chr1	154703171	154705858	chr1	154840270	154844598	5.47	KCNN3	NM_002249	-	154832754
chr1	154395839	155097562	7	chr1	154703171	154705858	chr1	154927114	154930615	6.37	PBXIP1	NM_020524	-	154918567
chr1	154395839	155097562	7	chr1	154703858	154706063	chr1	154830423	154835276	6.16	KCNN3	NM_170782	-	154822338
chr1	154395839	155097562	7	chr1	154704063	154706753	chr1	154538375	154542985	5.97	CHRNB2	NM_000748	+	154530256
chr1	154395839	155097562	7	chr1	154704063	154706753	chr1	154840270	154844598	5.18	KCNN3	NM_002249	-	154832754
chr1	154395839	155097562	7	chr1	154704063	154706753	chr1	154830423	154835276	5.46	KCNN3	NM_170782	-	154822338
chr1	154395839	155097562	7	chr1	154704753	154707704	chr1	154597899	154603362	5.83	ADAR	NM_001025107	-	154590456
chr1	154395839	155097562	7	chr1	154704753	154707704	chr1	154840270	154844598	7.87	KCNN3	NM_002249	-	154832754
chr1	154395839	155097562	7	chr1	154704753	154707704	chr1	154927114	154930615	6.08	PBXIP1	NM_020524	-	154918567
chr1	154395839	155097562	7	chr1	154705704	154708530	chr1	154840270	154844598	9.69	KCNN3	NM_002249	-	154832754
chr1	154395839	155097562	7	chr1	154706530	154709553	chr1	154840270	154844598	7.15	KCNN3	NM_002249	-	154832754
chr1	154395839	155097562	7	chr1	154707553	154710209	chr1	154597899	154603362	5.77	ADAR	NM_001025107	-	154590456
chr1	154395839	155097562	7	chr1	154707553	154710209	chr1	154840270	154844598	7.03	KCNN3	NM_002249	-	154832754
chr1	154395839	155097562	7	chr1	154708409	154711001	chr1	154840270	154844598	7.11	KCNN3	NM_002249	-	154832754
chr1	154395839	155097562	7	chr1	154709583	154712270	chr1	154840270	154844598	5.29	KCNN3	NM_002249	-	154832754
chr1	154395839	155097562	7	chr1	154709583	154712270	chr1	154927114	154930615	5.56	PBXIP1	NM_020524	-	154918567
chr1	154395839	155097562	7	chr1	154709583	154712270	chr1	154529729	154532649	7.54	UBE2Q1	NM_017582	-	154521120
chr1	154395839	155097562	7	chr1	154710270	154712708	chr1	154954091	154957533	5.08	FLAD1	NM_201398	+	154945769
chr1	154395839	155097562	7	chr1	154710270	154712708	chr1	154840270	154844598	6.96	KCNN3	NM_002249	-	154832754
chr1	154395839	155097562	7	chr1	154710876	154713189	chr1	154538375	154542985	6	CHRNB2	NM_000748	+	154530256
chr1	154395839	155097562	7	chr1	154711234	154714175	chr1	154954091	154957533	5.32	FLAD1	NM_201398	+	154945769
chr1	154395839	155097562	7	chr1	154711234	154714175	chr1	154840270	154844598	5.29	KCNN3	NM_002249	-	154832754
chr1	154395839	155097562	7	chr1	154711234	154714175	chr1	154927114	154930615	6.97	PBXIP1	NM_020524	-	154918567
chr1	154395839	155097562	7	chr1	154711234	154714175	chr1	154941721	154945233	6.88	SHC1	NM_183001	-	154933223
chr1	154395839	155097562	7	chr1	154711234	154714175	chr1	154529729	154532649	5.78	UBE2Q1	NM_017582	-	154521120
chr1	154395839	155097562	7	chr1	154712175	154715081	chr1	154538375	154542985	7.23	CHRNB2	NM_000748	+	154530256
chr1	154395839	155097562	7	chr1	154712175	154715081	chr1	154830423	154835276	6.05	KCNN3	NM_170782	-	154822338
chr1	154395839	155097562	7	chr1	154712175	154715081	chr1	154840270	154844598	8.15	KCNN3	NM_002249	-	154832754
chr1	154395839	155097562	7	chr1	154713296	154716093	chr1	154538375	154542985	7.91	CHRNB2	NM_000748	+	154530256
chr1	154395839	155097562	7	chr1	154713296	154716093	chr1	154830423	154835276	7.03	KCNN3	NM_170782	-	154822338
chr1	154395839	155097562	7	chr1	154713296	154716093	chr1	154840270	154844598	9.97	KCNN3	NM_002249	-	154832754
chr1	154395839	155097562	7	chr1	154713296	154716093	chr1	154907269	154911754	5.78	PMVK	NM_006556	-	154899484
chr1	154395839	155097562	7	chr1	154713296	154716093	chr1	154941721	154945233	7.82	SHC1	NM_183001	-	154933223
chr1	154395839	155097562	7	chr1	154713296	154716093	chr1	154529729	154532649	7.7	UBE2Q1	NM_017582	-	154521120
chr1	154395839	155097562	7	chr1	154714147	154716716	chr1	154538375	154542985	11.18	CHRNB2	NM_000748	+	154530256
chr1	154395839	155097562	7	chr1	154714147	154716716	chr1	155003880	155008509	5.34	DCST2	NM_144622	-	154996257
chr1	154395839	155097562	7	chr1	154714147	154716716	chr1	154840270	154844598	5.24	KCNN3	NM_002249	-	154832754
chr1	154395839	155097562	7	chr1	154714147	154716716	chr1	154907269	154911754	5.67	PMVK	NM_006556	-	154899484
chr1	154395839	155097562	7	chr1	154715182	154718498	chr1	154538375	154542985	5.92	CHRNB2	NM_000748	+	154530256
chr1	154395839	155097562	7	chr1	154715182	154718498	chr1	155003880	155008509	5.01	DCST2	NM_144622	-	154996257
chr1	154395839	155097562	7	chr1	154715182	154718498	chr1	154830423	154835276	5.26	KCNN3	NM_170782	-	154822338
chr1	154395839	155097562	7	chr1	154715182	154718498	chr1	154840270	154844598	14.29	KCNN3	NM_002249	-	154832754
chr1	154395839	155097562	7	chr1	154716659	154719428	chr1	154840270	154844598	5.4	KCNN3	NM_002249	-	154832754
chr1	154395839	155097562	7	chr1	154717428	154720453	chr1	154830423	154835276	5.91	KCNN3	NM_170782	-	154822338
chr1	154395839	155097562	7	chr1	154717428	154720453	chr1	154840270	154844598	5.02	KCNN3	NM_002249	-	154832754
chr1	154395839	155097562	7	chr1	154718453	154721432	chr1	154840270	154844598	11.89	KCNN3	NM_002249	-	154832754
chr1	154395839	155097562	7	chr1	154718453	154721432	chr1	154830423	154835276	5.9	KCNN3	NM_170782	-	154822338
chr1	154395839	155097562	7	chr1	154718453	154721432	chr1	154907269	154911754	6.32	PMVK	NM_006556	-	154899484
chr1	154395839	155097562	7	chr1	154720591	154724175	chr1	154538375	154542985	6.15	CHRNB2	NM_000748	+	154530256
chr1	154395839	155097562	7	chr1	154720591	154724175	chr1	154840270	154844598	13.86	KCNN3	NM_002249	-	154832754
chr1	154395839	155097562	7	chr1	154720591	154724175	chr1	154529729	154532649	7.89	UBE2Q1	NM_017582	-	154521120
chr1	154395839	155097562	7	chr1	154722175	154724770	chr1	154538375	154542985	5.18	CHRNB2	NM_000748	+	154530256
chr1	154395839	155097562	7	chr1	154722175	154724770	chr1	154830423	154835276	8.03	KCNN3	NM_170782	-	154822338
chr1	154395839	155097562	7	chr1	154722175	154724770	chr1	154840270	154844598	10.31	KCNN3	NM_002249	-	154832754
chr1	154395839	155097562	7	chr1	154722175	154724770	chr1	154529729	154532649	6.02	UBE2Q1	NM_017582	-	154521120
chr1	154395839	155097562	7	chr1	154722770	154725770	chr1	154538375	154542985	6.06	CHRNB2	NM_000748	+	154530256
chr1	154395839	155097562	7	chr1	154722770	154725770	chr1	154840270	154844598	15.83	KCNN3	NM_002249	-	154832754
chr1	154395839	155097562	7	chr1	154722770	154725770	chr1	154830423	154835276	5.24	KCNN3	NM_170782	-	154822338
chr1	154395839	155097562	7	chr1	154722770	154725770	chr1	154529729	154532649	5.9	UBE2Q1	NM_017582	-	154521120
chr1	154395839	155097562	7	chr1	154723851	154727041	chr1	154538375	154542985	5.98	CHRNB2	NM_000748	+	154530256
chr1	154395839	155097562	7	chr1	154723851	154727041	chr1	154840270	154844598	13.19	KCNN3	NM_002249	-	154832754
chr1	154395839	155097562	7	chr1	154723851	154727041	chr1	154830423	154835276	7.66	KCNN3	NM_170782	-	154822338
chr1	154395839	155097562	7	chr1	154723851	154727041	chr1	154529729	154532649	5.84	UBE2Q1	NM_017582	-	154521120
chr1	154395839	155097562	7	chr1	154725740	154728402	chr1	154840270	154844598	8.93	KCNN3	NM_002249	-	154832754
chr1	154395839	155097562	7	chr1	154726402	154730163	chr1	155020954	155026070	5.23	ADAM15	NM_207191	+	155013747
chr1	154395839	155097562	7	chr1	154726402	154730163	chr1	154830423	154835276	5.94	KCNN3	NM_170782	-	154822338
chr1	154395839	155097562	7	chr1	154726402	154730163	chr1	154840270	154844598	12.22	KCNN3	NM_002249	-	154832754
chr1	154395839	155097562	7	chr1	154726402	154730163	chr1	154927114	154930615	6.19	PBXIP1	NM_020524	-	154918567
chr1	154395839	155097562	7	chr1	154728163	154730642	chr1	154927114	154930615	5.59	PBXIP1	NM_020524	-	154918567
chr1	154395839	155097562	7	chr1	154728163	154730642	chr1	154529729	154532649	6.6	UBE2Q1	NM_017582	-	154521120
chr1	154395839	155097562	7	chr1	154728642	154731784	chr1	154830423	154835276	9.43	KCNN3	NM_170782	-	154822338
chr1	154395839	155097562	7	chr1	154728642	154731784	chr1	154840270	154844598	5.04	KCNN3	NM_002249	-	154832754
chr1	154395839	155097562	7	chr1	154728642	154731784	chr1	154529729	154532649	8.13	UBE2Q1	NM_017582	-	154521120
chr1	154395839	155097562	7	chr1	154729796	154732347	chr1	155020954	155026070	5.83	ADAM15	NM_207191	+	155013747
chr1	154395839	155097562	7	chr1	154729796	154732347	chr1	154830423	154835276	5.69	KCNN3	NM_170782	-	154822338
chr1	154395839	155097562	7	chr1	154729796	154732347	chr1	154840270	154844598	5.9	KCNN3	NM_002249	-	154832754
chr1	154395839	155097562	7	chr1	154730832	154733552	chr1	154840270	154844598	9.61	KCNN3	NM_002249	-	154832754
chr1	154395839	155097562	7	chr1	154731907	154734233	chr1	154840270	154844598	5.79	KCNN3	NM_002249	-	154832754
chr1	154395839	155097562	7	chr1	154732233	154734717	chr1	154830423	154835276	5.01	KCNN3	NM_170782	-	154822338
chr1	154395839	155097562	7	chr1	154732717	154735191	chr1	154529729	154532649	5.92	UBE2Q1	NM_017582	-	154521120
chr1	154395839	155097562	7	chr1	154733191	154735663	chr1	154529729	154532649	5.78	UBE2Q1	NM_017582	-	154521120
chr1	154395839	155097562	7	chr1	154735266	154737697	chr1	154840270	154844598	9.09	KCNN3	NM_002249	-	154832754
chr1	154395839	155097562	7	chr1	154735266	154737697	chr1	154907269	154911754	5.59	PMVK	NM_006556	-	154899484
chr1	154395839	155097562	7	chr1	154735697	154738344	chr1	155020954	155026070	8.04	ADAM15	NM_207191	+	155013747
chr1	154395839	155097562	7	chr1	154735697	154738344	chr1	154597899	154603362	10.87	ADAR	NM_001025107	-	154590456
chr1	154395839	155097562	7	chr1	154735697	154738344	chr1	154538375	154542985	6.82	CHRNB2	NM_000748	+	154530256
chr1	154395839	155097562	7	chr1	154735697	154738344	chr1	154830423	154835276	7.58	KCNN3	NM_170782	-	154822338
chr1	154395839	155097562	7	chr1	154735697	154738344	chr1	154840270	154844598	15.16	KCNN3	NM_002249	-	154832754
chr1	154395839	155097562	7	chr1	154735697	154738344	chr1	154927114	154930615	7.62	PBXIP1	NM_020524	-	154918567
chr1	154395839	155097562	7	chr1	154735697	154738344	chr1	154907269	154911754	5.8	PMVK	NM_006556	-	154899484
chr1	154395839	155097562	7	chr1	154735697	154738344	chr1	154941721	154945233	9.46	SHC1	NM_183001	-	154933223
chr1	154395839	155097562	7	chr1	154735697	154738344	chr1	154529729	154532649	10.08	UBE2Q1	NM_017582	-	154521120
chr1	154395839	155097562	7	chr1	154736818	154739048	chr1	154840270	154844598	5.19	KCNN3	NM_002249	-	154832754
chr1	154395839	155097562	7	chr1	154737606	154739931	chr1	154907269	154911754	6.1	PMVK	NM_006556	-	154899484
chr1	154395839	155097562	7	chr1	154738710	154741329	chr1	154840270	154844598	9.88	KCNN3	NM_002249	-	154832754
chr1	154395839	155097562	7	chr1	154739329	154741630	chr1	154840270	154844598	6.26	KCNN3	NM_002249	-	154832754
chr1	154395839	155097562	7	chr1	154739797	154741953	chr1	154840270	154844598	5.13	KCNN3	NM_002249	-	154832754
chr1	154395839	155097562	7	chr1	154740014	154742684	chr1	154840270	154844598	6.36	KCNN3	NM_002249	-	154832754
chr1	154395839	155097562	7	chr1	154740014	154742684	chr1	154830423	154835276	7.56	KCNN3	NM_170782	-	154822338
chr1	154395839	155097562	7	chr1	154740014	154742684	chr1	154945420	154948558	5.19	SHC1	NM_001130041	-	154936959
chr1	154395839	155097562	7	chr1	154740014	154742684	chr1	154529729	154532649	8.41	UBE2Q1	NM_017582	-	154521120
chr1	154395839	155097562	7	chr1	154740684	154743341	chr1	154840270	154844598	21.48	KCNN3	NM_002249	-	154832754
chr1	154395839	155097562	7	chr1	154740684	154743341	chr1	154529729	154532649	7.92	UBE2Q1	NM_017582	-	154521120
chr1	154395839	155097562	7	chr1	154741341	154743936	chr1	154830423	154835276	5.41	KCNN3	NM_170782	-	154822338
chr1	154395839	155097562	7	chr1	154741341	154743936	chr1	154840270	154844598	6.22	KCNN3	NM_002249	-	154832754
chr1	154395839	155097562	7	chr1	154742309	154744726	chr1	154945420	154948558	6.4	SHC1	NM_001130041	-	154936959
chr1	154395839	155097562	7	chr1	154742726	154745483	chr1	154580056	154582335	8.3	ADAR	NM_015841	-	154570724
chr1	154395839	155097562	7	chr1	154742726	154745483	chr1	155003880	155008509	7.5	DCST2	NM_144622	-	154996257
chr1	154395839	155097562	7	chr1	154742726	154745483	chr1	154830423	154835276	5.57	KCNN3	NM_170782	-	154822338
chr1	154395839	155097562	7	chr1	154742726	154745483	chr1	154840270	154844598	7.77	KCNN3	NM_002249	-	154832754
chr1	154395839	155097562	7	chr1	154742726	154745483	chr1	154529729	154532649	6.05	UBE2Q1	NM_017582	-	154521120
chr1	154395839	155097562	7	chr1	154743858	154746279	chr1	154830423	154835276	7.13	KCNN3	NM_170782	-	154822338
chr1	154395839	155097562	7	chr1	154743858	154746279	chr1	154840270	154844598	5.03	KCNN3	NM_002249	-	154832754
chr1	154395839	155097562	7	chr1	154744626	154747229	chr1	154580056	154582335	6.56	ADAR	NM_015841	-	154570724
chr1	154395839	155097562	7	chr1	154744626	154747229	chr1	155003880	155008509	7	DCST2	NM_144622	-	154996257
chr1	154395839	155097562	7	chr1	154744626	154747229	chr1	154830423	154835276	5.65	KCNN3	NM_170782	-	154822338
chr1	154395839	155097562	7	chr1	154744626	154747229	chr1	154840270	154844598	9.02	KCNN3	NM_002249	-	154832754
chr1	154395839	155097562	7	chr1	154744626	154747229	chr1	154529729	154532649	6.36	UBE2Q1	NM_017582	-	154521120
chr1	154395839	155097562	7	chr1	154746116	154748480	chr1	154840270	154844598	7.62	KCNN3	NM_002249	-	154832754
chr1	154395839	155097562	7	chr1	154746549	154748979	chr1	154538375	154542985	8.42	CHRNB2	NM_000748	+	154530256
chr1	154395839	155097562	7	chr1	154746549	154748979	chr1	154840270	154844598	7.32	KCNN3	NM_002249	-	154832754
chr1	154395839	155097562	7	chr1	154746549	154748979	chr1	154529729	154532649	6.13	UBE2Q1	NM_017582	-	154521120
chr1	154395839	155097562	7	chr1	154747065	154749684	chr1	154830423	154835276	7.05	KCNN3	NM_170782	-	154822338
chr1	154395839	155097562	7	chr1	154747065	154749684	chr1	154840270	154844598	7.3	KCNN3	NM_002249	-	154832754
chr1	154395839	155097562	7	chr1	154747065	154749684	chr1	154529729	154532649	6.1	UBE2Q1	NM_017582	-	154521120
chr1	154395839	155097562	7	chr1	154748014	154750500	chr1	154830423	154835276	5.35	KCNN3	NM_170782	-	154822338
chr1	154395839	155097562	7	chr1	154748014	154750500	chr1	154907269	154911754	5.61	PMVK	NM_006556	-	154899484
chr1	154395839	155097562	7	chr1	154748014	154750500	chr1	154529729	154532649	6.8	UBE2Q1	NM_017582	-	154521120
chr1	154395839	155097562	7	chr1	154748500	154751094	chr1	155020954	155026070	7.55	ADAM15	NM_207191	+	155013747
chr1	154395839	155097562	7	chr1	154748500	154751094	chr1	154538375	154542985	6.56	CHRNB2	NM_000748	+	154530256
chr1	154395839	155097562	7	chr1	154748500	154751094	chr1	154840270	154844598	8.23	KCNN3	NM_002249	-	154832754
chr1	154395839	155097562	7	chr1	154748500	154751094	chr1	154830423	154835276	7.11	KCNN3	NM_170782	-	154822338
chr1	154395839	155097562	7	chr1	154748500	154751094	chr1	154907269	154911754	5.58	PMVK	NM_006556	-	154899484
chr1	154395839	155097562	7	chr1	154748500	154751094	chr1	154529729	154532649	6.14	UBE2Q1	NM_017582	-	154521120
chr1	154395839	155097562	7	chr1	154749094	154752316	chr1	155020954	155026070	7.95	ADAM15	NM_207191	+	155013747
chr1	154395839	155097562	7	chr1	154749094	154752316	chr1	154840270	154844598	5.86	KCNN3	NM_002249	-	154832754
chr1	154395839	155097562	7	chr1	154750316	154752930	chr1	154538375	154542985	5.09	CHRNB2	NM_000748	+	154530256
chr1	154395839	155097562	7	chr1	154750316	154752930	chr1	154830423	154835276	8.72	KCNN3	NM_170782	-	154822338
chr1	154395839	155097562	7	chr1	154750316	154752930	chr1	154840270	154844598	8.87	KCNN3	NM_002249	-	154832754
chr1	154395839	155097562	7	chr1	154750930	154754655	chr1	154830423	154835276	8.99	KCNN3	NM_170782	-	154822338
chr1	154395839	155097562	7	chr1	154750930	154754655	chr1	154529729	154532649	5.13	UBE2Q1	NM_017582	-	154521120
chr1	154395839	155097562	7	chr1	154753195	154755636	chr1	154830423	154835276	5.14	KCNN3	NM_170782	-	154822338
chr1	154395839	155097562	7	chr1	154753195	154755636	chr1	154840270	154844598	5.92	KCNN3	NM_002249	-	154832754
chr1	154395839	155097562	7	chr1	154753952	154756465	chr1	154830423	154835276	5.24	KCNN3	NM_170782	-	154822338
chr1	154395839	155097562	7	chr1	154753952	154756465	chr1	154840270	154844598	6.01	KCNN3	NM_002249	-	154832754
chr1	154395839	155097562	7	chr1	154753952	154756465	chr1	154529729	154532649	8.47	UBE2Q1	NM_017582	-	154521120
chr1	154395839	155097562	7	chr1	154754640	154757287	chr1	154830423	154835276	8.36	KCNN3	NM_170782	-	154822338
chr1	154395839	155097562	7	chr1	154755361	154757972	chr1	154529729	154532649	6.23	UBE2Q1	NM_017582	-	154521120
chr1	154395839	155097562	7	chr1	154755972	154758536	chr1	154840270	154844598	7.58	KCNN3	NM_002249	-	154832754
chr1	154395839	155097562	7	chr1	154757543	154759958	chr1	154840270	154844598	5.85	KCNN3	NM_002249	-	154832754
chr1	154395839	155097562	7	chr1	154757543	154759958	chr1	154941721	154945233	5.93	SHC1	NM_183001	-	154933223
chr1	154395839	155097562	7	chr1	154757958	154760552	chr1	154840270	154844598	10.7	KCNN3	NM_002249	-	154832754
chr1	154395839	155097562	7	chr1	154759114	154761433	chr1	154840270	154844598	7.71	KCNN3	NM_002249	-	154832754
chr1	154395839	155097562	7	chr1	154759433	154762591	chr1	154840270	154844598	13.84	KCNN3	NM_002249	-	154832754
chr1	154395839	155097562	7	chr1	154759433	154762591	chr1	154941721	154945233	5.16	SHC1	NM_183001	-	154933223
chr1	154395839	155097562	7	chr1	154760810	154763448	chr1	155020954	155026070	5.09	ADAM15	NM_207191	+	155013747
chr1	154395839	155097562	7	chr1	154760810	154763448	chr1	154840270	154844598	5.93	KCNN3	NM_002249	-	154832754
chr1	154395839	155097562	7	chr1	154761645	154764045	chr1	155020954	155026070	5.92	ADAM15	NM_207191	+	155013747
chr1	154395839	155097562	7	chr1	154762906	154765274	chr1	154840270	154844598	5.36	KCNN3	NM_002249	-	154832754
chr1	154395839	155097562	7	chr1	154763764	154767306	chr1	154840270	154844598	16.72	KCNN3	NM_002249	-	154832754
chr1	154395839	155097562	7	chr1	154763764	154767306	chr1	154830423	154835276	5.1	KCNN3	NM_170782	-	154822338
chr1	154395839	155097562	7	chr1	154766896	154769777	chr1	154830423	154835276	6.45	KCNN3	NM_170782	-	154822338
chr1	154395839	155097562	7	chr1	154767777	154770413	chr1	154840270	154844598	5.66	KCNN3	NM_002249	-	154832754
chr1	154395839	155097562	7	chr1	154768464	154771116	chr1	155003880	155008509	8.13	DCST2	NM_144622	-	154996257
chr1	154395839	155097562	7	chr1	154768464	154771116	chr1	154840270	154844598	6.81	KCNN3	NM_002249	-	154832754
chr1	154395839	155097562	7	chr1	154769452	154772631	chr1	154840270	154844598	5.48	KCNN3	NM_002249	-	154832754
chr1	154395839	155097562	7	chr1	154771990	154774882	chr1	154538375	154542985	5.47	CHRNB2	NM_000748	+	154530256
chr1	154395839	155097562	7	chr1	154771990	154774882	chr1	154840270	154844598	16.06	KCNN3	NM_002249	-	154832754
chr1	154395839	155097562	7	chr1	154771990	154774882	chr1	154830423	154835276	9.06	KCNN3	NM_170782	-	154822338
chr1	154395839	155097562	7	chr1	154772882	154775720	chr1	154538375	154542985	6.61	CHRNB2	NM_000748	+	154530256
chr1	154395839	155097562	7	chr1	154772882	154775720	chr1	154964331	154968093	6.27	LENEP	NM_018655	+	154956061
chr1	154395839	155097562	7	chr1	154772882	154775720	chr1	155144051	155149413	5.72	TRIM46	NM_025058	+	155136262
chr1	154395839	155097562	7	chr1	154774174	154776902	chr1	154840270	154844598	8.83	KCNN3	NM_002249	-	154832754
chr1	154395839	155097562	7	chr1	154774174	154776902	chr1	154907269	154911754	5.76	PMVK	NM_006556	-	154899484
chr1	154395839	155097562	7	chr1	154774902	154778124	chr1	154840270	154844598	11.81	KCNN3	NM_002249	-	154832754
chr1	154395839	155097562	7	chr1	154774902	154778124	chr1	154907269	154911754	5.19	PMVK	NM_006556	-	154899484
chr1	154395839	155097562	7	chr1	154774902	154778124	chr1	155144051	155149413	5.25	TRIM46	NM_025058	+	155136262
chr1	154395839	155097562	7	chr1	154774902	154778124	chr1	154529729	154532649	5.21	UBE2Q1	NM_017582	-	154521120
chr1	154395839	155097562	7	chr1	154776244	154779058	chr1	154830423	154835276	5	KCNN3	NM_170782	-	154822338
chr1	154395839	155097562	7	chr1	154776244	154779058	chr1	154840270	154844598	6.53	KCNN3	NM_002249	-	154832754
chr1	154395839	155097562	7	chr1	154776244	154779058	chr1	154529729	154532649	6.3	UBE2Q1	NM_017582	-	154521120
chr1	154395839	155097562	7	chr1	154777224	154779442	chr1	154538375	154542985	5.46	CHRNB2	NM_000748	+	154530256
chr1	154395839	155097562	7	chr1	154777224	154779442	chr1	154840270	154844598	5.54	KCNN3	NM_002249	-	154832754
chr1	154395839	155097562	7	chr1	154777800	154780453	chr1	154840270	154844598	6.16	KCNN3	NM_002249	-	154832754
chr1	154395839	155097562	7	chr1	154777800	154780453	chr1	154830423	154835276	5.83	KCNN3	NM_170782	-	154822338
chr1	154395839	155097562	7	chr1	154778478	154781183	chr1	154538375	154542985	6.71	CHRNB2	NM_000748	+	154530256
chr1	154395839	155097562	7	chr1	154778478	154781183	chr1	154840270	154844598	12.14	KCNN3	NM_002249	-	154832754
chr1	154395839	155097562	7	chr1	154780638	154783429	chr1	155003880	155008509	6.18	DCST2	NM_144622	-	154996257
chr1	154395839	155097562	7	chr1	154780638	154783429	chr1	154840270	154844598	5.08	KCNN3	NM_002249	-	154832754
chr1	154395839	155097562	7	chr1	154781937	154784563	chr1	155003880	155008509	5.14	DCST2	NM_144622	-	154996257
chr1	154395839	155097562	7	chr1	154781937	154784563	chr1	154830423	154835276	6.96	KCNN3	NM_170782	-	154822338
chr1	154395839	155097562	7	chr1	154781937	154784563	chr1	154840270	154844598	12.77	KCNN3	NM_002249	-	154832754
chr1	154395839	155097562	7	chr1	154782563	154785356	chr1	154538375	154542985	11.9	CHRNB2	NM_000748	+	154530256
chr1	154395839	155097562	7	chr1	154782563	154785356	chr1	154830423	154835276	7.24	KCNN3	NM_170782	-	154822338
chr1	154395839	155097562	7	chr1	154783629	154786499	chr1	154538375	154542985	5.53	CHRNB2	NM_000748	+	154530256
chr1	154395839	155097562	7	chr1	154784582	154787211	chr1	154840270	154844598	9.55	KCNN3	NM_002249	-	154832754
chr1	154395839	155097562	7	chr1	154785211	154787502	chr1	154538375	154542985	6.56	CHRNB2	NM_000748	+	154530256
chr1	154395839	155097562	7	chr1	154785524	154788424	chr1	154830423	154835276	6	KCNN3	NM_170782	-	154822338
chr1	154395839	155097562	7	chr1	154785524	154788424	chr1	154932157	154937277	5.38	PYGO2	NM_138300	-	154924258
chr1	154395839	155097562	7	chr1	154786634	154789723	chr1	154830423	154835276	5.55	KCNN3	NM_170782	-	154822338
chr1	154395839	155097562	7	chr1	154786634	154789723	chr1	154840270	154844598	6.07	KCNN3	NM_002249	-	154832754
chr1	154395839	155097562	7	chr1	154786634	154789723	chr1	154932157	154937277	5.61	PYGO2	NM_138300	-	154924258
chr1	154395839	155097562	7	chr1	154788278	154790766	chr1	154840270	154844598	5.07	KCNN3	NM_002249	-	154832754
chr1	154395839	155097562	7	chr1	154788278	154790766	chr1	154830423	154835276	5.47	KCNN3	NM_170782	-	154822338
chr1	154395839	155097562	7	chr1	154788932	154792196	chr1	154830423	154835276	5.31	KCNN3	NM_170782	-	154822338
chr1	154395839	155097562	7	chr1	154788932	154792196	chr1	154840270	154844598	6.92	KCNN3	NM_002249	-	154832754
chr1	154395839	155097562	7	chr1	154788932	154792196	chr1	154932157	154937277	5.28	PYGO2	NM_138300	-	154924258
chr1	154395839	155097562	7	chr1	154790459	154792708	chr1	154840270	154844598	5.37	KCNN3	NM_002249	-	154832754
chr1	154395839	155097562	7	chr1	154790708	154794009	chr1	154830423	154835276	6.56	KCNN3	NM_170782	-	154822338
chr1	154395839	155097562	7	chr1	154790708	154794009	chr1	154840270	154844598	12.13	KCNN3	NM_002249	-	154832754
chr1	154395839	155097562	7	chr1	154792009	154794587	chr1	154830423	154835276	7.86	KCNN3	NM_170782	-	154822338
chr1	154395839	155097562	7	chr1	154793592	154796755	chr1	154840270	154844598	6.72	KCNN3	NM_002249	-	154832754
chr1	154395839	155097562	7	chr1	154794755	154797169	chr1	154840270	154844598	5.15	KCNN3	NM_002249	-	154832754
chr1	154395839	155097562	7	chr1	154798002	154800908	chr1	154577746	154580619	6.53	ADAR	NM_001193495	-	154568776
chr1	154395839	155097562	7	chr1	154798002	154800908	chr1	154840270	154844598	7.42	KCNN3	NM_002249	-	154832754
chr1	154395839	155097562	7	chr1	154800276	154803020	chr1	154580056	154582335	6.76	ADAR	NM_015841	-	154570724
chr1	154395839	155097562	7	chr1	154800276	154803020	chr1	154840270	154844598	8.36	KCNN3	NM_002249	-	154832754
chr1	154395839	155097562	7	chr1	154801020	154803751	chr1	154840270	154844598	9.11	KCNN3	NM_002249	-	154832754
chr1	154395839	155097562	7	chr1	154802277	154804951	chr1	154538375	154542985	7.51	CHRNB2	NM_000748	+	154530256
chr1	154395839	155097562	7	chr1	154802277	154804951	chr1	154840270	154844598	14.53	KCNN3	NM_002249	-	154832754
chr1	154395839	155097562	7	chr1	154802277	154804951	chr1	154830423	154835276	18.33	KCNN3	NM_170782	-	154822338
chr1	154395839	155097562	7	chr1	154804038	154808048	chr1	154538375	154542985	7.53	CHRNB2	NM_000748	+	154530256
chr1	154395839	155097562	7	chr1	154804038	154808048	chr1	154840270	154844598	6.65	KCNN3	NM_002249	-	154832754
chr1	154395839	155097562	7	chr1	154807485	154809876	chr1	154538375	154542985	5.61	CHRNB2	NM_000748	+	154530256
chr1	154395839	155097562	7	chr1	154807876	154810841	chr1	154830423	154835276	13.09	KCNN3	NM_170782	-	154822338
chr1	154395839	155097562	7	chr1	154808939	154811741	chr1	154538375	154542985	14.16	CHRNB2	NM_000748	+	154530256
chr1	154395839	155097562	7	chr1	154808939	154811741	chr1	154830423	154835276	6.87	KCNN3	NM_170782	-	154822338
chr1	154395839	155097562	7	chr1	154808939	154811741	chr1	154840270	154844598	6.11	KCNN3	NM_002249	-	154832754
chr1	154395839	155097562	7	chr1	154810790	154813761	chr1	154577746	154580619	6.34	ADAR	NM_001193495	-	154568776
chr1	154395839	155097562	7	chr1	154810790	154813761	chr1	154538375	154542985	8.29	CHRNB2	NM_000748	+	154530256
chr1	154395839	155097562	7	chr1	154810790	154813761	chr1	154840270	154844598	14.26	KCNN3	NM_002249	-	154832754
chr1	154395839	155097562	7	chr1	154810790	154813761	chr1	154830423	154835276	7.84	KCNN3	NM_170782	-	154822338
chr1	154395839	155097562	7	chr1	154810790	154813761	chr1	154927114	154930615	6.44	PBXIP1	NM_020524	-	154918567
chr1	154395839	155097562	7	chr1	154811852	154814352	chr1	154580056	154582335	6.63	ADAR	NM_015841	-	154570724
chr1	154395839	155097562	7	chr1	154811852	154814352	chr1	154538375	154542985	5.62	CHRNB2	NM_000748	+	154530256
chr1	154395839	155097562	7	chr1	154811852	154814352	chr1	154840270	154844598	5.89	KCNN3	NM_002249	-	154832754
chr1	154395839	155097562	7	chr1	154812352	154814938	chr1	154580056	154582335	6.64	ADAR	NM_015841	-	154570724
chr1	154395839	155097562	7	chr1	154812352	154814938	chr1	154830423	154835276	5.11	KCNN3	NM_170782	-	154822338
chr1	154395839	155097562	7	chr1	154812938	154815329	chr1	154577746	154580619	5.83	ADAR	NM_001193495	-	154568776
chr1	154395839	155097562	7	chr1	154813704	154817595	chr1	155020954	155026070	6.11	ADAM15	NM_207191	+	155013747
chr1	154395839	155097562	7	chr1	154813704	154817595	chr1	154830423	154835276	5.35	KCNN3	NM_170782	-	154822338
chr1	154395839	155097562	7	chr1	154813704	154817595	chr1	154840270	154844598	5.45	KCNN3	NM_002249	-	154832754
chr1	154395839	155097562	7	chr1	154815595	154818258	chr1	155020954	155026070	5.42	ADAM15	NM_207191	+	155013747
chr1	154395839	155097562	7	chr1	154815595	154818258	chr1	154830423	154835276	5.14	KCNN3	NM_170782	-	154822338
chr1	154395839	155097562	7	chr1	154815595	154818258	chr1	154840270	154844598	5.19	KCNN3	NM_002249	-	154832754
chr1	154395839	155097562	7	chr1	154816930	154819258	chr1	154840270	154844598	5.02	KCNN3	NM_002249	-	154832754
chr1	154395839	155097562	7	chr1	154817345	154820774	chr1	154538375	154542985	5.38	CHRNB2	NM_000748	+	154530256
chr1	154395839	155097562	7	chr1	154817345	154820774	chr1	154840270	154844598	8.75	KCNN3	NM_002249	-	154832754
chr1	154395839	155097562	7	chr1	154817345	154820774	chr1	154830423	154835276	8.06	KCNN3	NM_170782	-	154822338
chr1	154395839	155097562	7	chr1	154818825	154823442	chr1	154538375	154542985	6.78	CHRNB2	NM_000748	+	154530256
chr1	154395839	155097562	7	chr1	154818825	154823442	chr1	154840270	154844598	7.68	KCNN3	NM_002249	-	154832754
chr1	154395839	155097562	7	chr1	154821460	154824691	chr1	154840270	154844598	5.71	KCNN3	NM_002249	-	154832754
chr1	154395839	155097562	7	chr1	154826195	154828470	chr1	154529729	154532649	5.46	UBE2Q1	NM_017582	-	154521120
chr1	154395839	155097562	7	chr1	154827398	154831069	chr1	154597899	154603362	7.19	ADAR	NM_001025107	-	154590456
chr1	154395839	155097562	7	chr1	154827398	154831069	chr1	154529729	154532649	8.83	UBE2Q1	NM_017582	-	154521120
chr1	154395839	155097562	7	chr1	154829734	154832285	chr1	155020954	155026070	6.53	ADAM15	NM_207191	+	155013747
chr1	154395839	155097562	7	chr1	154829734	154832285	chr1	154529729	154532649	8.89	UBE2Q1	NM_017582	-	154521120
chr1	154395839	155097562	7	chr1	154830423	154835276	chr1	155020954	155026070	6.24	ADAM15	NM_207191	+	155013747
chr1	154395839	155097562	7	chr1	154830423	154835276	chr1	154577746	154580619	6.32	ADAR	NM_001193495	-	154568776
chr1	154395839	155097562	7	chr1	154830423	154835276	chr1	154597899	154603362	6.56	ADAR	NM_001025107	-	154590456
chr1	154395839	155097562	7	chr1	154830423	154835276	chr1	154538375	154542985	13.87	CHRNB2	NM_000748	+	154530256
chr1	154395839	155097562	7	chr1	154830423	154835276	chr1	155034608	155037723	5.99	EFNA4	NM_182690	+	155026212
chr1	154395839	155097562	7	chr1	154830423	154835276	chr1	154964331	154968093	5.16	LENEP	NM_018655	+	154956061
chr1	154395839	155097562	7	chr1	154830423	154835276	chr1	154927114	154930615	10.47	PBXIP1	NM_020524	-	154918567
chr1	154395839	155097562	7	chr1	154830423	154835276	chr1	154529729	154532649	15.39	UBE2Q1	NM_017582	-	154521120
chr1	154395839	155097562	7	chr1	154833377	154836167	chr1	154927114	154930615	6.63	PBXIP1	NM_020524	-	154918567
chr1	154395839	155097562	7	chr1	154833377	154836167	chr1	154529729	154532649	5.68	UBE2Q1	NM_017582	-	154521120
chr1	154395839	155097562	7	chr1	154834668	154837057	chr1	154538375	154542985	5.63	CHRNB2	NM_000748	+	154530256
chr1	154395839	155097562	7	chr1	154834668	154837057	chr1	155003880	155008509	6.05	DCST2	NM_144622	-	154996257
chr1	154395839	155097562	7	chr1	154835152	154837912	chr1	155020954	155026070	7.23	ADAM15	NM_207191	+	155013747
chr1	154395839	155097562	7	chr1	154835152	154837912	chr1	154538375	154542985	16.62	CHRNB2	NM_000748	+	154530256
chr1	154395839	155097562	7	chr1	154835152	154837912	chr1	154529729	154532649	18.59	UBE2Q1	NM_017582	-	154521120
chr1	154395839	155097562	7	chr1	154835912	154838434	chr1	154529729	154532649	6.84	UBE2Q1	NM_017582	-	154521120
chr1	154395839	155097562	7	chr1	154836919	154839710	chr1	154538375	154542985	5.4	CHRNB2	NM_000748	+	154530256
chr1	154395839	155097562	7	chr1	154836919	154839710	chr1	154529729	154532649	7.5	UBE2Q1	NM_017582	-	154521120
chr1	154395839	155097562	7	chr1	154837926	154840402	chr1	154529729	154532649	5.54	UBE2Q1	NM_017582	-	154521120
chr1	154395839	155097562	7	chr1	154838464	154841049	chr1	154292305	154296213	7.66	AQP10	NM_080429	+	154283591
chr1	154395839	155097562	7	chr1	154838464	154841049	chr1	154538375	154542985	5.88	CHRNB2	NM_000748	+	154530256
chr1	154395839	155097562	7	chr1	154838464	154841049	chr1	154941721	154945233	5.48	SHC1	NM_183001	-	154933223
chr1	154395839	155097562	7	chr1	154838464	154841049	chr1	154529729	154532649	8.9	UBE2Q1	NM_017582	-	154521120
chr1	154395839	155097562	7	chr1	154839049	154842270	chr1	154580056	154582335	6.83	ADAR	NM_015841	-	154570724
chr1	154395839	155097562	7	chr1	154839049	154842270	chr1	154529729	154532649	5.56	UBE2Q1	NM_017582	-	154521120
chr1	154395839	155097562	7	chr1	154840270	154844598	chr1	155020954	155026070	23.95	ADAM15	NM_207191	+	155013747
chr1	154395839	155097562	7	chr1	154840270	154844598	chr1	154580056	154582335	5.97	ADAR	NM_015841	-	154570724
chr1	154395839	155097562	7	chr1	154840270	154844598	chr1	154597899	154603362	14.72	ADAR	NM_001025107	-	154590456
chr1	154395839	155097562	7	chr1	154840270	154844598	chr1	154538375	154542985	32.01	CHRNB2	NM_000748	+	154530256
chr1	154395839	155097562	7	chr1	154840270	154844598	chr1	155003880	155008509	10.65	DCST2	NM_144622	-	154996257
chr1	154395839	155097562	7	chr1	154840270	154844598	chr1	155098746	155102190	5.23	EFNA1	NM_182685	+	155090348
chr1	154395839	155097562	7	chr1	154840270	154844598	chr1	155049554	155053304	11.12	EFNA3	NM_004952	+	155041347
chr1	154395839	155097562	7	chr1	154840270	154844598	chr1	155034608	155037723	11.52	EFNA4	NM_182690	+	155026212
chr1	154395839	155097562	7	chr1	154840270	154844598	chr1	154375836	154379737	6.67	IL6R	NM_181359	+	154367668
chr1	154395839	155097562	7	chr1	154840270	154844598	chr1	154964331	154968093	5.49	LENEP	NM_018655	+	154956061
chr1	154395839	155097562	7	chr1	154840270	154844598	chr1	154927114	154930615	12.6	PBXIP1	NM_020524	-	154918567
chr1	154395839	155097562	7	chr1	154840270	154844598	chr1	154907269	154911754	16.17	PMVK	NM_006556	-	154899484
chr1	154395839	155097562	7	chr1	154840270	154844598	chr1	154932157	154937277	6.65	PYGO2	NM_138300	-	154924258
chr1	154395839	155097562	7	chr1	154840270	154844598	chr1	154941721	154945233	11.04	SHC1	NM_183001	-	154933223
chr1	154395839	155097562	7	chr1	154840270	154844598	chr1	154529729	154532649	22.98	UBE2Q1	NM_017582	-	154521120
chr1	154395839	155097562	7	chr1	154840270	154844598	chr1	154972358	154978832	8.08	ZBTB7B	NM_001256455	+	154965105
chr1	154395839	155097562	7	chr1	154842798	154845160	chr1	154529729	154532649	6.49	UBE2Q1	NM_017582	-	154521120
chr1	154395839	155097562	7	chr1	154843160	154845334	chr1	154529729	154532649	5.54	UBE2Q1	NM_017582	-	154521120
chr1	154395839	155097562	7	chr1	154843334	154846096	chr1	154907269	154911754	5.81	PMVK	NM_006556	-	154899484
chr1	154395839	155097562	7	chr1	154843334	154846096	chr1	154191271	154194952	6.75	UBAP2L	NM_001127320	+	154182647
chr1	154395839	155097562	7	chr1	154844117	154846345	chr1	154529729	154532649	8.67	UBE2Q1	NM_017582	-	154521120
chr1	154395839	155097562	7	chr1	154844708	154847036	chr1	154529729	154532649	6.46	UBE2Q1	NM_017582	-	154521120
chr1	154395839	155097562	7	chr1	154845478	154848306	chr1	154538375	154542985	9.72	CHRNB2	NM_000748	+	154530256
chr1	154395839	155097562	7	chr1	154845478	154848306	chr1	154529729	154532649	8.82	UBE2Q1	NM_017582	-	154521120
chr1	154395839	155097562	7	chr1	154846574	154849749	chr1	154538375	154542985	5.68	CHRNB2	NM_000748	+	154530256
chr1	154395839	155097562	7	chr1	154846574	154849749	chr1	154529729	154532649	7.02	UBE2Q1	NM_017582	-	154521120
chr1	154395839	155097562	7	chr1	154848962	154852038	chr1	154529729	154532649	6.51	UBE2Q1	NM_017582	-	154521120
chr1	154395839	155097562	7	chr1	154850272	154853369	chr1	154580056	154582335	7.25	ADAR	NM_015841	-	154570724
chr1	154395839	155097562	7	chr1	154850272	154853369	chr1	154538375	154542985	13.07	CHRNB2	NM_000748	+	154530256
chr1	154395839	155097562	7	chr1	154850272	154853369	chr1	154907269	154911754	6.75	PMVK	NM_006556	-	154899484
chr1	154395839	155097562	7	chr1	154850272	154853369	chr1	154529729	154532649	9.07	UBE2Q1	NM_017582	-	154521120
chr1	154395839	155097562	7	chr1	154851688	154854008	chr1	154580056	154582335	7.26	ADAR	NM_015841	-	154570724
chr1	154395839	155097562	7	chr1	154851688	154854008	chr1	154529729	154532649	6.49	UBE2Q1	NM_017582	-	154521120
chr1	154395839	155097562	7	chr1	154852008	154854841	chr1	154577746	154580619	9.56	ADAR	NM_001193495	-	154568776
chr1	154395839	155097562	7	chr1	154852008	154854841	chr1	154296108	154300248	5.34	ATP8B2	NM_001005855	+	154288035
chr1	154395839	155097562	7	chr1	154852008	154854841	chr1	154538375	154542985	8.31	CHRNB2	NM_000748	+	154530256
chr1	154395839	155097562	7	chr1	154852008	154854841	chr1	154830423	154835276	5.46	KCNN3	NM_170782	-	154822338
chr1	154395839	155097562	7	chr1	154852008	154854841	chr1	154907269	154911754	5.82	PMVK	NM_006556	-	154899484
chr1	154395839	155097562	7	chr1	154853302	154855520	chr1	154292305	154296213	7.25	AQP10	NM_080429	+	154283591
chr1	154395839	155097562	7	chr1	154853302	154855520	chr1	154529729	154532649	5.62	UBE2Q1	NM_017582	-	154521120
chr1	154395839	155097562	7	chr1	154853520	154855731	chr1	154538375	154542985	5.34	CHRNB2	NM_000748	+	154530256
chr1	154395839	155097562	7	chr1	154853731	154856138	chr1	154830423	154835276	5.16	KCNN3	NM_170782	-	154822338
chr1	154395839	155097562	7	chr1	154853731	154856138	chr1	154907269	154911754	6.56	PMVK	NM_006556	-	154899484
chr1	154395839	155097562	7	chr1	154853731	154856138	chr1	154529729	154532649	8.77	UBE2Q1	NM_017582	-	154521120
chr1	154395839	155097562	7	chr1	154854546	154856839	chr1	155098746	155102190	6.87	EFNA1	NM_182685	+	155090348
chr1	154395839	155097562	7	chr1	154854546	154856839	chr1	154529729	154532649	5.61	UBE2Q1	NM_017582	-	154521120
chr1	154395839	155097562	7	chr1	154855238	154857952	chr1	154538375	154542985	19.77	CHRNB2	NM_000748	+	154530256
chr1	154395839	155097562	7	chr1	154855238	154857952	chr1	154927114	154930615	5.68	PBXIP1	NM_020524	-	154918567
chr1	154395839	155097562	7	chr1	154855238	154857952	chr1	154529729	154532649	9.48	UBE2Q1	NM_017582	-	154521120
chr1	154395839	155097562	7	chr1	154855952	154858430	chr1	154580056	154582335	7.31	ADAR	NM_015841	-	154570724
chr1	154395839	155097562	7	chr1	154855952	154858430	chr1	154538375	154542985	16.48	CHRNB2	NM_000748	+	154530256
chr1	154395839	155097562	7	chr1	154855952	154858430	chr1	155098746	155102190	5.39	EFNA1	NM_182685	+	155090348
chr1	154395839	155097562	7	chr1	154855952	154858430	chr1	154840270	154844598	11.53	KCNN3	NM_002249	-	154832754
chr1	154395839	155097562	7	chr1	154855952	154858430	chr1	154927114	154930615	5.66	PBXIP1	NM_020524	-	154918567
chr1	154395839	155097562	7	chr1	154855952	154858430	chr1	154529729	154532649	13.29	UBE2Q1	NM_017582	-	154521120
chr1	154395839	155097562	7	chr1	154856501	154858816	chr1	154529729	154532649	8.75	UBE2Q1	NM_017582	-	154521120
chr1	154395839	155097562	7	chr1	154857288	154859884	chr1	154538375	154542985	13.52	CHRNB2	NM_000748	+	154530256
chr1	154395839	155097562	7	chr1	154857288	154859884	chr1	154840270	154844598	6.46	KCNN3	NM_002249	-	154832754
chr1	154395839	155097562	7	chr1	154857288	154859884	chr1	154927114	154930615	5.56	PBXIP1	NM_020524	-	154918567
chr1	154395839	155097562	7	chr1	154858016	154860820	chr1	154577746	154580619	6.6	ADAR	NM_001193495	-	154568776
chr1	154395839	155097562	7	chr1	154858016	154860820	chr1	154580056	154582335	7.23	ADAR	NM_015841	-	154570724
chr1	154395839	155097562	7	chr1	154858016	154860820	chr1	154538375	154542985	8.1	CHRNB2	NM_000748	+	154530256
chr1	154395839	155097562	7	chr1	154858016	154860820	chr1	154840270	154844598	11.1	KCNN3	NM_002249	-	154832754
chr1	154395839	155097562	7	chr1	154858016	154860820	chr1	154927114	154930615	5.13	PBXIP1	NM_020524	-	154918567
chr1	154395839	155097562	7	chr1	154858016	154860820	chr1	154529729	154532649	16.24	UBE2Q1	NM_017582	-	154521120
chr1	154395839	155097562	7	chr1	154859340	154861884	chr1	154538375	154542985	7.03	CHRNB2	NM_000748	+	154530256
chr1	154395839	155097562	7	chr1	154859340	154861884	chr1	154529729	154532649	7.22	UBE2Q1	NM_017582	-	154521120
chr1	154395839	155097562	7	chr1	154859884	154862308	chr1	154840270	154844598	5.33	KCNN3	NM_002249	-	154832754
chr1	154395839	155097562	7	chr1	154859884	154862308	chr1	154529729	154532649	7.62	UBE2Q1	NM_017582	-	154521120
chr1	154395839	155097562	7	chr1	154860739	154863116	chr1	154529729	154532649	5.64	UBE2Q1	NM_017582	-	154521120
chr1	154395839	155097562	7	chr1	154861759	154865335	chr1	154538375	154542985	7.09	CHRNB2	NM_000748	+	154530256
chr1	154395839	155097562	7	chr1	154861759	154865335	chr1	154830423	154835276	6.34	KCNN3	NM_170782	-	154822338
chr1	154395839	155097562	7	chr1	154861759	154865335	chr1	154840270	154844598	10.8	KCNN3	NM_002249	-	154832754
chr1	154395839	155097562	7	chr1	154861759	154865335	chr1	154529729	154532649	6.86	UBE2Q1	NM_017582	-	154521120
chr1	154395839	155097562	7	chr1	154863335	154866058	chr1	154538375	154542985	8.43	CHRNB2	NM_000748	+	154530256
chr1	154395839	155097562	7	chr1	154863335	154866058	chr1	154840270	154844598	5.6	KCNN3	NM_002249	-	154832754
chr1	154395839	155097562	7	chr1	154863335	154866058	chr1	154529729	154532649	9.78	UBE2Q1	NM_017582	-	154521120
chr1	154395839	155097562	7	chr1	154864137	154866807	chr1	154830423	154835276	7.1	KCNN3	NM_170782	-	154822338
chr1	154395839	155097562	7	chr1	154864137	154866807	chr1	154529729	154532649	6.94	UBE2Q1	NM_017582	-	154521120
chr1	154395839	155097562	7	chr1	154865387	154867783	chr1	154538375	154542985	5.38	CHRNB2	NM_000748	+	154530256
chr1	154395839	155097562	7	chr1	154866339	154868690	chr1	154529729	154532649	5.64	UBE2Q1	NM_017582	-	154521120
chr1	154395839	155097562	7	chr1	154866690	154869018	chr1	154840270	154844598	5	KCNN3	NM_002249	-	154832754
chr1	154395839	155097562	7	chr1	154866690	154869018	chr1	154529729	154532649	8.87	UBE2Q1	NM_017582	-	154521120
chr1	154395839	155097562	7	chr1	154867407	154870220	chr1	154538375	154542985	6.59	CHRNB2	NM_000748	+	154530256
chr1	154395839	155097562	7	chr1	154867407	154870220	chr1	154840270	154844598	6.44	KCNN3	NM_002249	-	154832754
chr1	154395839	155097562	7	chr1	154868220	154871397	chr1	154840270	154844598	5.41	KCNN3	NM_002249	-	154832754
chr1	154395839	155097562	7	chr1	154868220	154871397	chr1	154529729	154532649	7.15	UBE2Q1	NM_017582	-	154521120
chr1	154395839	155097562	7	chr1	154871290	154874059	chr1	154529729	154532649	6.89	UBE2Q1	NM_017582	-	154521120
chr1	154395839	155097562	7	chr1	154872837	154875632	chr1	154577746	154580619	6.42	ADAR	NM_001193495	-	154568776
chr1	154395839	155097562	7	chr1	154872837	154875632	chr1	154529729	154532649	5.66	UBE2Q1	NM_017582	-	154521120
chr1	154395839	155097562	7	chr1	154873632	154876199	chr1	154907269	154911754	5.27	PMVK	NM_006556	-	154899484
chr1	154395839	155097562	7	chr1	154874999	154877612	chr1	154580056	154582335	7.42	ADAR	NM_015841	-	154570724
chr1	154395839	155097562	7	chr1	154874999	154877612	chr1	154830423	154835276	6.4	KCNN3	NM_170782	-	154822338
chr1	154395839	155097562	7	chr1	154874999	154877612	chr1	154907269	154911754	5.51	PMVK	NM_006556	-	154899484
chr1	154395839	155097562	7	chr1	154876529	154878709	chr1	154597899	154603362	7.29	ADAR	NM_001025107	-	154590456
chr1	154395839	155097562	7	chr1	154877176	154879733	chr1	154580056	154582335	7.03	ADAR	NM_015841	-	154570724
chr1	154395839	155097562	7	chr1	154877176	154879733	chr1	154597899	154603362	5.02	ADAR	NM_001025107	-	154590456
chr1	154395839	155097562	7	chr1	154877743	154880071	chr1	154597899	154603362	7.59	ADAR	NM_001025107	-	154590456
chr1	154395839	155097562	7	chr1	154878071	154880260	chr1	154597899	154603362	5.05	ADAR	NM_001025107	-	154590456
chr1	154395839	155097562	7	chr1	154878260	154880797	chr1	154597899	154603362	5.19	ADAR	NM_001025107	-	154590456
chr1	154395839	155097562	7	chr1	154880142	154882717	chr1	154597899	154603362	7.31	ADAR	NM_001025107	-	154590456
chr1	154395839	155097562	7	chr1	154880717	154883921	chr1	154538375	154542985	8.21	CHRNB2	NM_000748	+	154530256
chr1	154395839	155097562	7	chr1	154880717	154883921	chr1	154529729	154532649	9.34	UBE2Q1	NM_017582	-	154521120
chr1	154395839	155097562	7	chr1	154881921	154884427	chr1	154538375	154542985	5.87	CHRNB2	NM_000748	+	154530256
chr1	154395839	155097562	7	chr1	154881921	154884427	chr1	154840270	154844598	5.55	KCNN3	NM_002249	-	154832754
chr1	154395839	155097562	7	chr1	154882427	154884958	chr1	154597899	154603362	5.29	ADAR	NM_001025107	-	154590456
chr1	154395839	155097562	7	chr1	154882427	154884958	chr1	154538375	154542985	7.92	CHRNB2	NM_000748	+	154530256
chr1	154395839	155097562	7	chr1	154883343	154886025	chr1	154529729	154532649	13.89	UBE2Q1	NM_017582	-	154521120
chr1	154395839	155097562	7	chr1	154884387	154887285	chr1	154840270	154844598	6.78	KCNN3	NM_002249	-	154832754
chr1	154395839	155097562	7	chr1	154884387	154887285	chr1	154529729	154532649	9.94	UBE2Q1	NM_017582	-	154521120
chr1	154395839	155097562	7	chr1	154885285	154888498	chr1	155003880	155008509	6.07	DCST2	NM_144622	-	154996257
chr1	154395839	155097562	7	chr1	154885285	154888498	chr1	154840270	154844598	5.62	KCNN3	NM_002249	-	154832754
chr1	154395839	155097562	7	chr1	154885285	154888498	chr1	154529729	154532649	8	UBE2Q1	NM_017582	-	154521120
chr1	154395839	155097562	7	chr1	154886736	154889307	chr1	154840270	154844598	5.52	KCNN3	NM_002249	-	154832754
chr1	154395839	155097562	7	chr1	154888949	154891266	chr1	154597899	154603362	5.05	ADAR	NM_001025107	-	154590456
chr1	154395839	155097562	7	chr1	154890801	154893398	chr1	154597899	154603362	5.11	ADAR	NM_001025107	-	154590456
chr1	154395839	155097562	7	chr1	154891565	154894080	chr1	154538375	154542985	5.46	CHRNB2	NM_000748	+	154530256
chr1	154395839	155097562	7	chr1	154893419	154896608	chr1	154538375	154542985	5.89	CHRNB2	NM_000748	+	154530256
chr1	154395839	155097562	7	chr1	154895243	154897877	chr1	154538375	154542985	12.37	CHRNB2	NM_000748	+	154530256
chr1	154395839	155097562	7	chr1	154895243	154897877	chr1	154529729	154532649	11.77	UBE2Q1	NM_017582	-	154521120
chr1	154395839	155097562	7	chr1	154896949	154899361	chr1	154538375	154542985	5.48	CHRNB2	NM_000748	+	154530256
chr1	154395839	155097562	7	chr1	154896949	154899361	chr1	154529729	154532649	6.94	UBE2Q1	NM_017582	-	154521120
chr1	154395839	155097562	7	chr1	154897389	154900875	chr1	154597899	154603362	5.06	ADAR	NM_001025107	-	154590456
chr1	154395839	155097562	7	chr1	154897389	154900875	chr1	155144051	155149413	6.26	TRIM46	NM_025058	+	155136262
chr1	154395839	155097562	7	chr1	154899039	154901838	chr1	154597899	154603362	5.26	ADAR	NM_001025107	-	154590456
chr1	154395839	155097562	7	chr1	154899039	154901838	chr1	154830423	154835276	6.52	KCNN3	NM_170782	-	154822338
chr1	154395839	155097562	7	chr1	154899039	154901838	chr1	154840270	154844598	11.88	KCNN3	NM_002249	-	154832754
chr1	154395839	155097562	7	chr1	154900833	154903294	chr1	154597899	154603362	5.14	ADAR	NM_001025107	-	154590456
chr1	154395839	155097562	7	chr1	154900833	154903294	chr1	154529729	154532649	9.96	UBE2Q1	NM_017582	-	154521120
chr1	154395839	155097562	7	chr1	154902064	154904337	chr1	154529729	154532649	6.71	UBE2Q1	NM_017582	-	154521120
chr1	154395839	155097562	7	chr1	154902837	154905906	chr1	154597899	154603362	8.07	ADAR	NM_001025107	-	154590456
chr1	154395839	155097562	7	chr1	154902837	154905906	chr1	154840270	154844598	5.38	KCNN3	NM_002249	-	154832754
chr1	154395839	155097562	7	chr1	154902837	154905906	chr1	154941721	154945233	6.56	SHC1	NM_183001	-	154933223
chr1	154395839	155097562	7	chr1	154902837	154905906	chr1	154529729	154532649	9.45	UBE2Q1	NM_017582	-	154521120
chr1	154395839	155097562	7	chr1	154904033	154906686	chr1	154840270	154844598	7.96	KCNN3	NM_002249	-	154832754
chr1	154395839	155097562	7	chr1	154904033	154906686	chr1	154927114	154930615	6.14	PBXIP1	NM_020524	-	154918567
chr1	154395839	155097562	7	chr1	154904033	154906686	chr1	154941721	154945233	5.62	SHC1	NM_183001	-	154933223
chr1	154395839	155097562	7	chr1	154905856	154908315	chr1	154580056	154582335	7.19	ADAR	NM_015841	-	154570724
chr1	154395839	155097562	7	chr1	154905856	154908315	chr1	154840270	154844598	6.89	KCNN3	NM_002249	-	154832754
chr1	154395839	155097562	7	chr1	154907269	154911754	chr1	155020954	155026070	5.36	ADAM15	NM_207191	+	155013747
chr1	154395839	155097562	7	chr1	154907269	154911754	chr1	154597899	154603362	13.29	ADAR	NM_001025107	-	154590456
chr1	154395839	155097562	7	chr1	154907269	154911754	chr1	154577746	154580619	12	ADAR	NM_001193495	-	154568776
chr1	154395839	155097562	7	chr1	154907269	154911754	chr1	154580056	154582335	7.4	ADAR	NM_015841	-	154570724
chr1	154395839	155097562	7	chr1	154907269	154911754	chr1	154538375	154542985	14.3	CHRNB2	NM_000748	+	154530256
chr1	154395839	155097562	7	chr1	154907269	154911754	chr1	155003880	155008509	9.01	DCST2	NM_144622	-	154996257
chr1	154395839	155097562	7	chr1	154907269	154911754	chr1	155034608	155037723	5.21	EFNA4	NM_182690	+	155026212
chr1	154395839	155097562	7	chr1	154907269	154911754	chr1	154840270	154844598	14.08	KCNN3	NM_002249	-	154832754
chr1	154395839	155097562	7	chr1	154907269	154911754	chr1	154964331	154968093	12.54	LENEP	NM_018655	+	154956061
chr1	154395839	155097562	7	chr1	154907269	154911754	chr1	154927114	154930615	12.32	PBXIP1	NM_020524	-	154918567
chr1	154395839	155097562	7	chr1	154907269	154911754	chr1	155144051	155149413	7.6	TRIM46	NM_025058	+	155136262
chr1	154395839	155097562	7	chr1	154907269	154911754	chr1	154529729	154532649	13.14	UBE2Q1	NM_017582	-	154521120
chr1	154395839	155097562	7	chr1	154907269	154911754	chr1	154972358	154978832	6.06	ZBTB7B	NM_001256455	+	154965105
chr1	154395839	155097562	7	chr1	154909842	154912938	chr1	154840270	154844598	6.57	KCNN3	NM_002249	-	154832754
chr1	154395839	155097562	7	chr1	154911302	154914099	chr1	154597899	154603362	5.35	ADAR	NM_001025107	-	154590456
chr1	154395839	155097562	7	chr1	154911302	154914099	chr1	154538375	154542985	19.12	CHRNB2	NM_000748	+	154530256
chr1	154395839	155097562	7	chr1	154911302	154914099	chr1	154927114	154930615	5.65	PBXIP1	NM_020524	-	154918567
chr1	154395839	155097562	7	chr1	154911302	154914099	chr1	154941721	154945233	6.98	SHC1	NM_183001	-	154933223
chr1	154395839	155097562	7	chr1	154911302	154914099	chr1	154529729	154532649	9.64	UBE2Q1	NM_017582	-	154521120
chr1	154395839	155097562	7	chr1	154912099	154914635	chr1	154597899	154603362	5.02	ADAR	NM_001025107	-	154590456
chr1	154395839	155097562	7	chr1	154912099	154914635	chr1	154529729	154532649	7.05	UBE2Q1	NM_017582	-	154521120
chr1	154395839	155097562	7	chr1	154912099	154914635	chr1	154972358	154978832	7.38	ZBTB7B	NM_001256455	+	154965105
chr1	154395839	155097562	7	chr1	154912635	154915324	chr1	154538375	154542985	5.74	CHRNB2	NM_000748	+	154530256
chr1	154395839	155097562	7	chr1	154912635	154915324	chr1	155003880	155008509	7.47	DCST2	NM_144622	-	154996257
chr1	154395839	155097562	7	chr1	154912635	154915324	chr1	154840270	154844598	5.01	KCNN3	NM_002249	-	154832754
chr1	154395839	155097562	7	chr1	154912635	154915324	chr1	154927114	154930615	5.9	PBXIP1	NM_020524	-	154918567
chr1	154395839	155097562	7	chr1	154912635	154915324	chr1	154941721	154945233	5.03	SHC1	NM_183001	-	154933223
chr1	154395839	155097562	7	chr1	154912635	154915324	chr1	154529729	154532649	7.05	UBE2Q1	NM_017582	-	154521120
chr1	154395839	155097562	7	chr1	154912635	154915324	chr1	154972358	154978832	5.06	ZBTB7B	NM_001256455	+	154965105
chr1	154395839	155097562	7	chr1	154913324	154915876	chr1	154597899	154603362	7.55	ADAR	NM_001025107	-	154590456
chr1	154395839	155097562	7	chr1	154913324	154915876	chr1	154538375	154542985	5.68	CHRNB2	NM_000748	+	154530256
chr1	154395839	155097562	7	chr1	154913324	154915876	chr1	154840270	154844598	8.39	KCNN3	NM_002249	-	154832754
chr1	154395839	155097562	7	chr1	154913324	154915876	chr1	154529729	154532649	11.8	UBE2Q1	NM_017582	-	154521120
chr1	154395839	155097562	7	chr1	154913324	154915876	chr1	154972358	154978832	5.19	ZBTB7B	NM_001256455	+	154965105
chr1	154395839	155097562	7	chr1	154914005	154916546	chr1	155003880	155008509	5.21	DCST2	NM_144622	-	154996257
chr1	154395839	155097562	7	chr1	154914005	154916546	chr1	154840270	154844598	5.58	KCNN3	NM_002249	-	154832754
chr1	154395839	155097562	7	chr1	154914005	154916546	chr1	154529729	154532649	5.85	UBE2Q1	NM_017582	-	154521120
chr1	154395839	155097562	7	chr1	154915267	154917654	chr1	155020954	155026070	5.73	ADAM15	NM_207191	+	155013747
chr1	154395839	155097562	7	chr1	154915267	154917654	chr1	154538375	154542985	6.51	CHRNB2	NM_000748	+	154530256
chr1	154395839	155097562	7	chr1	154915940	154918453	chr1	155020954	155026070	5.99	ADAM15	NM_207191	+	155013747
chr1	154395839	155097562	7	chr1	154915940	154918453	chr1	154538375	154542985	5.57	CHRNB2	NM_000748	+	154530256
chr1	154395839	155097562	7	chr1	154915940	154918453	chr1	154529729	154532649	6.92	UBE2Q1	NM_017582	-	154521120
chr1	154395839	155097562	7	chr1	154916453	154918770	chr1	154529729	154532649	5.82	UBE2Q1	NM_017582	-	154521120
chr1	154395839	155097562	7	chr1	154916453	154918770	chr1	154972358	154978832	6.95	ZBTB7B	NM_001256455	+	154965105
chr1	154395839	155097562	7	chr1	154916979	154919916	chr1	154538375	154542985	8.33	CHRNB2	NM_000748	+	154530256
chr1	154395839	155097562	7	chr1	154916979	154919916	chr1	154529729	154532649	14.86	UBE2Q1	NM_017582	-	154521120
chr1	154395839	155097562	7	chr1	154916979	154919916	chr1	154972358	154978832	6.24	ZBTB7B	NM_001256455	+	154965105
chr1	154395839	155097562	7	chr1	154917916	154920463	chr1	154538375	154542985	6.19	CHRNB2	NM_000748	+	154530256
chr1	154395839	155097562	7	chr1	154918587	154921835	chr1	154538375	154542985	7.15	CHRNB2	NM_000748	+	154530256
chr1	154395839	155097562	7	chr1	154920206	154922705	chr1	154580056	154582335	7.69	ADAR	NM_015841	-	154570724
chr1	154395839	155097562	7	chr1	154921741	154924348	chr1	154529729	154532649	6.78	UBE2Q1	NM_017582	-	154521120
chr1	154395839	155097562	7	chr1	154922649	154925678	chr1	154941721	154945233	6.21	SHC1	NM_183001	-	154933223
chr1	154395839	155097562	7	chr1	154922649	154925678	chr1	154529729	154532649	16.91	UBE2Q1	NM_017582	-	154521120
chr1	154395839	155097562	7	chr1	154922649	154925678	chr1	154972358	154978832	5.91	ZBTB7B	NM_001256455	+	154965105
chr1	154395839	155097562	7	chr1	154923678	154926668	chr1	155020954	155026070	5.67	ADAM15	NM_207191	+	155013747
chr1	154395839	155097562	7	chr1	154923678	154926668	chr1	154529729	154532649	9.12	UBE2Q1	NM_017582	-	154521120
chr1	154395839	155097562	7	chr1	154924987	154927927	chr1	154597899	154603362	7.97	ADAR	NM_001025107	-	154590456
chr1	154395839	155097562	7	chr1	154924987	154927927	chr1	155111074	155114472	9.19	DPM3	NM_018973	-	155102883
chr1	154395839	155097562	7	chr1	154924987	154927927	chr1	154830423	154835276	5.1	KCNN3	NM_170782	-	154822338
chr1	154395839	155097562	7	chr1	154924987	154927927	chr1	154840270	154844598	5.75	KCNN3	NM_002249	-	154832754
chr1	154395839	155097562	7	chr1	154924987	154927927	chr1	154964331	154968093	5.72	LENEP	NM_018655	+	154956061
chr1	154395839	155097562	7	chr1	154924987	154927927	chr1	154941721	154945233	5.53	SHC1	NM_183001	-	154933223
chr1	154395839	155097562	7	chr1	154924987	154927927	chr1	155104623	155109370	5.29	SLC50A1	NM_001287591	+	155097819
chr1	154395839	155097562	7	chr1	154924987	154927927	chr1	154529729	154532649	7.13	UBE2Q1	NM_017582	-	154521120
chr1	154395839	155097562	7	chr1	154924987	154927927	chr1	154972358	154978832	5.49	ZBTB7B	NM_001256455	+	154965105
chr1	154395839	155097562	7	chr1	154925927	154928226	chr1	154597899	154603362	5.06	ADAR	NM_001025107	-	154590456
chr1	154395839	155097562	7	chr1	154925927	154928226	chr1	154840270	154844598	7.86	KCNN3	NM_002249	-	154832754
chr1	154395839	155097562	7	chr1	154926524	154929114	chr1	154580056	154582335	5.15	ADAR	NM_015841	-	154570724
chr1	154395839	155097562	7	chr1	154926524	154929114	chr1	154597899	154603362	5.34	ADAR	NM_001025107	-	154590456
chr1	154395839	155097562	7	chr1	154926524	154929114	chr1	155003880	155008509	6.68	DCST2	NM_144622	-	154996257
chr1	154395839	155097562	7	chr1	154926524	154929114	chr1	155034608	155037723	5.58	EFNA4	NM_182690	+	155026212
chr1	154395839	155097562	7	chr1	154926524	154929114	chr1	154941721	154945233	6.33	SHC1	NM_183001	-	154933223
chr1	154395839	155097562	7	chr1	154926524	154929114	chr1	154529729	154532649	7.23	UBE2Q1	NM_017582	-	154521120
chr1	154395839	155097562	7	chr1	154927114	154930615	chr1	155020954	155026070	34.32	ADAM15	NM_207191	+	155013747
chr1	154395839	155097562	7	chr1	154927114	154930615	chr1	154580056	154582335	8.16	ADAR	NM_015841	-	154570724
chr1	154395839	155097562	7	chr1	154927114	154930615	chr1	154597899	154603362	18.54	ADAR	NM_001025107	-	154590456
chr1	154395839	155097562	7	chr1	154927114	154930615	chr1	154538375	154542985	20.43	CHRNB2	NM_000748	+	154530256
chr1	154395839	155097562	7	chr1	154927114	154930615	chr1	155003880	155008509	18.15	DCST2	NM_144622	-	154996257
chr1	154395839	155097562	7	chr1	154927114	154930615	chr1	155111074	155114472	5.3	DPM3	NM_018973	-	155102883
chr1	154395839	155097562	7	chr1	154927114	154930615	chr1	155049554	155053304	18.81	EFNA3	NM_004952	+	155041347
chr1	154395839	155097562	7	chr1	154927114	154930615	chr1	155034608	155037723	25.42	EFNA4	NM_182690	+	155026212
chr1	154395839	155097562	7	chr1	154927114	154930615	chr1	154954091	154957533	20.75	FLAD1	NM_201398	+	154945769
chr1	154395839	155097562	7	chr1	154927114	154930615	chr1	154830423	154835276	19.16	KCNN3	NM_170782	-	154822338
chr1	154395839	155097562	7	chr1	154927114	154930615	chr1	154840270	154844598	11.67	KCNN3	NM_002249	-	154832754
chr1	154395839	155097562	7	chr1	154927114	154930615	chr1	154964331	154968093	46.46	LENEP	NM_018655	+	154956061
chr1	154395839	155097562	7	chr1	154927114	154930615	chr1	155176595	155180395	5.7	MTX1	NM_198883	+	155168489
chr1	154395839	155097562	7	chr1	154927114	154930615	chr1	155159326	155165459	5.03	MUC1	NM_001204295	-	155152706
chr1	154395839	155097562	7	chr1	154927114	154930615	chr1	154907269	154911754	15.22	PMVK	NM_006556	-	154899484
chr1	154395839	155097562	7	chr1	154927114	154930615	chr1	154941721	154945233	17.3	SHC1	NM_183001	-	154933223
chr1	154395839	155097562	7	chr1	154927114	154930615	chr1	154945420	154948558	16.3	SHC1	NM_001130041	-	154936959
chr1	154395839	155097562	7	chr1	154927114	154930615	chr1	155104623	155109370	12.28	SLC50A1	NM_001287591	+	155097819
chr1	154395839	155097562	7	chr1	154927114	154930615	chr1	155175834	155179928	6.13	THBS3	NM_001252608	-	155167772
chr1	154395839	155097562	7	chr1	154927114	154930615	chr1	155144051	155149413	5.69	TRIM46	NM_025058	+	155136262
chr1	154395839	155097562	7	chr1	154927114	154930615	chr1	154529729	154532649	22.4	UBE2Q1	NM_017582	-	154521120
chr1	154395839	155097562	7	chr1	154927114	154930615	chr1	154972358	154978832	35.27	ZBTB7B	NM_001256455	+	154965105
chr1	154395839	155097562	7	chr1	154928615	154931227	chr1	154538375	154542985	5.67	CHRNB2	NM_000748	+	154530256
chr1	154395839	155097562	7	chr1	154928615	154931227	chr1	155098746	155102190	6.58	EFNA1	NM_182685	+	155090348
chr1	154395839	155097562	7	chr1	154928615	154931227	chr1	155159326	155165459	5.38	MUC1	NM_001204295	-	155152706
chr1	154395839	155097562	7	chr1	154928615	154931227	chr1	154529729	154532649	7.32	UBE2Q1	NM_017582	-	154521120
chr1	154395839	155097562	7	chr1	154928615	154931227	chr1	154972358	154978832	11.59	ZBTB7B	NM_001256455	+	154965105
chr1	154395839	155097562	7	chr1	154929274	154931940	chr1	154597899	154603362	10.57	ADAR	NM_001025107	-	154590456
chr1	154395839	155097562	7	chr1	154929274	154931940	chr1	154580056	154582335	5.25	ADAR	NM_015841	-	154570724
chr1	154395839	155097562	7	chr1	154929274	154931940	chr1	154538375	154542985	13.58	CHRNB2	NM_000748	+	154530256
chr1	154395839	155097562	7	chr1	154929274	154931940	chr1	155003880	155008509	8.79	DCST2	NM_144622	-	154996257
chr1	154395839	155097562	7	chr1	154929274	154931940	chr1	155111074	155114472	7	DPM3	NM_018973	-	155102883
chr1	154395839	155097562	7	chr1	154929274	154931940	chr1	154954091	154957533	5.72	FLAD1	NM_201398	+	154945769
chr1	154395839	155097562	7	chr1	154929274	154931940	chr1	154830423	154835276	5.85	KCNN3	NM_170782	-	154822338
chr1	154395839	155097562	7	chr1	154929274	154931940	chr1	154964331	154968093	5.56	LENEP	NM_018655	+	154956061
chr1	154395839	155097562	7	chr1	154929274	154931940	chr1	154941721	154945233	5.76	SHC1	NM_183001	-	154933223
chr1	154395839	155097562	7	chr1	154929274	154931940	chr1	154945420	154948558	7.24	SHC1	NM_001130041	-	154936959
chr1	154395839	155097562	7	chr1	154929274	154931940	chr1	154529729	154532649	9.91	UBE2Q1	NM_017582	-	154521120
chr1	154395839	155097562	7	chr1	154930045	154932312	chr1	154577746	154580619	6.61	ADAR	NM_001193495	-	154568776
chr1	154395839	155097562	7	chr1	154930335	154932894	chr1	155020954	155026070	7.1	ADAM15	NM_207191	+	155013747
chr1	154395839	155097562	7	chr1	154930335	154932894	chr1	155003880	155008509	7.23	DCST2	NM_144622	-	154996257
chr1	154395839	155097562	7	chr1	154930335	154932894	chr1	155098746	155102190	5.54	EFNA1	NM_182685	+	155090348
chr1	154395839	155097562	7	chr1	154930335	154932894	chr1	154529729	154532649	7.14	UBE2Q1	NM_017582	-	154521120
chr1	154395839	155097562	7	chr1	154930335	154932894	chr1	154972358	154978832	5.18	ZBTB7B	NM_001256455	+	154965105
chr1	154395839	155097562	7	chr1	154932157	154937277	chr1	155020954	155026070	12.31	ADAM15	NM_207191	+	155013747
chr1	154395839	155097562	7	chr1	154932157	154937277	chr1	154538375	154542985	5.6	CHRNB2	NM_000748	+	154530256
chr1	154395839	155097562	7	chr1	154932157	154937277	chr1	155003880	155008509	5.61	DCST2	NM_144622	-	154996257
chr1	154395839	155097562	7	chr1	154932157	154937277	chr1	154954091	154957533	6.85	FLAD1	NM_201398	+	154945769
chr1	154395839	155097562	7	chr1	154932157	154937277	chr1	154972358	154978832	5.32	ZBTB7B	NM_001256455	+	154965105
chr1	154395839	155097562	7	chr1	154935788	154938063	chr1	154840270	154844598	5.76	KCNN3	NM_002249	-	154832754
chr1	154395839	155097562	7	chr1	154936336	154938576	chr1	155020954	155026070	7.29	ADAM15	NM_207191	+	155013747
chr1	154395839	155097562	7	chr1	154936576	154939533	chr1	155020954	155026070	5.55	ADAM15	NM_207191	+	155013747
chr1	154395839	155097562	7	chr1	154936576	154939533	chr1	154529729	154532649	7.05	UBE2Q1	NM_017582	-	154521120
chr1	154395839	155097562	7	chr1	154937680	154940218	chr1	154597899	154603362	5.28	ADAR	NM_001025107	-	154590456
chr1	154395839	155097562	7	chr1	154938606	154941367	chr1	154538375	154542985	7.3	CHRNB2	NM_000748	+	154530256
chr1	154395839	155097562	7	chr1	154938606	154941367	chr1	155003880	155008509	6.22	DCST2	NM_144622	-	154996257
chr1	154395839	155097562	7	chr1	154938606	154941367	chr1	154972358	154978832	6.19	ZBTB7B	NM_001256455	+	154965105
chr1	154395839	155097562	7	chr1	154939914	154942670	chr1	155020954	155026070	5.62	ADAM15	NM_207191	+	155013747
chr1	154395839	155097562	7	chr1	154939914	154942670	chr1	154597899	154603362	5.23	ADAR	NM_001025107	-	154590456
chr1	154395839	155097562	7	chr1	154939914	154942670	chr1	155003880	155008509	9.02	DCST2	NM_144622	-	154996257
chr1	154395839	155097562	7	chr1	154939914	154942670	chr1	154954091	154957533	5.17	FLAD1	NM_201398	+	154945769
chr1	154395839	155097562	7	chr1	154939914	154942670	chr1	154840270	154844598	5.37	KCNN3	NM_002249	-	154832754
chr1	154395839	155097562	7	chr1	154939914	154942670	chr1	154927114	154930615	6.14	PBXIP1	NM_020524	-	154918567
chr1	154395839	155097562	7	chr1	154939914	154942670	chr1	154907269	154911754	5.67	PMVK	NM_006556	-	154899484
chr1	154395839	155097562	7	chr1	154939914	154942670	chr1	155144051	155149413	6.09	TRIM46	NM_025058	+	155136262
chr1	154395839	155097562	7	chr1	154939914	154942670	chr1	154972358	154978832	5.22	ZBTB7B	NM_001256455	+	154965105
chr1	154395839	155097562	7	chr1	154940751	154943218	chr1	154972358	154978832	6.87	ZBTB7B	NM_001256455	+	154965105
chr1	154395839	155097562	7	chr1	154941218	154943721	chr1	154597899	154603362	5.32	ADAR	NM_001025107	-	154590456
chr1	154395839	155097562	7	chr1	154941218	154943721	chr1	154538375	154542985	7.35	CHRNB2	NM_000748	+	154530256
chr1	154395839	155097562	7	chr1	154941218	154943721	chr1	156021937	156026071	6.28	UBQLN4	NM_020131	-	156013516
chr1	154395839	155097562	7	chr1	154941721	154945233	chr1	155020954	155026070	35.61	ADAM15	NM_207191	+	155013747
chr1	154395839	155097562	7	chr1	154941721	154945233	chr1	154597899	154603362	11.74	ADAR	NM_001025107	-	154590456
chr1	154395839	155097562	7	chr1	154941721	154945233	chr1	154298248	154302460	10.23	ATP8B2	NM_020452	+	154290275
chr1	154395839	155097562	7	chr1	154941721	154945233	chr1	154538375	154542985	16.18	CHRNB2	NM_000748	+	154530256
chr1	154395839	155097562	7	chr1	154941721	154945233	chr1	153928455	153933538	6.16	CRTC2	NM_181715	-	153921132
chr1	154395839	155097562	7	chr1	154941721	154945233	chr1	155003880	155008509	15.75	DCST2	NM_144622	-	154996257
chr1	154395839	155097562	7	chr1	154941721	154945233	chr1	155049554	155053304	6.79	EFNA3	NM_004952	+	155041347
chr1	154395839	155097562	7	chr1	154941721	154945233	chr1	155034608	155037723	17.17	EFNA4	NM_182690	+	155026212
chr1	154395839	155097562	7	chr1	154941721	154945233	chr1	154954091	154957533	25.54	FLAD1	NM_201398	+	154945769
chr1	154395839	155097562	7	chr1	154941721	154945233	chr1	154840270	154844598	5.78	KCNN3	NM_002249	-	154832754
chr1	154395839	155097562	7	chr1	154941721	154945233	chr1	154964331	154968093	38.72	LENEP	NM_018655	+	154956061
chr1	154395839	155097562	7	chr1	154941721	154945233	chr1	154927114	154930615	37.37	PBXIP1	NM_020524	-	154918567
chr1	154395839	155097562	7	chr1	154941721	154945233	chr1	154907269	154911754	7.36	PMVK	NM_006556	-	154899484
chr1	154395839	155097562	7	chr1	154941721	154945233	chr1	155104623	155109370	5.4	SLC50A1	NM_001287591	+	155097819
chr1	154395839	155097562	7	chr1	154941721	154945233	chr1	155144051	155149413	13.5	TRIM46	NM_025058	+	155136262
chr1	154395839	155097562	7	chr1	154941721	154945233	chr1	154529729	154532649	8.29	UBE2Q1	NM_017582	-	154521120
chr1	154395839	155097562	7	chr1	154941721	154945233	chr1	156021937	156026071	5.42	UBQLN4	NM_020131	-	156013516
chr1	154395839	155097562	7	chr1	154941721	154945233	chr1	154972358	154978832	26.45	ZBTB7B	NM_001256455	+	154965105
chr1	154395839	155097562	7	chr1	154943233	154945500	chr1	154972358	154978832	5.6	ZBTB7B	NM_001256455	+	154965105
chr1	154395839	155097562	7	chr1	154945420	154948558	chr1	155020954	155026070	10.45	ADAM15	NM_207191	+	155013747
chr1	154395839	155097562	7	chr1	154945420	154948558	chr1	155003880	155008509	6.26	DCST2	NM_144622	-	154996257
chr1	154395839	155097562	7	chr1	154945420	154948558	chr1	155034608	155037723	9.86	EFNA4	NM_182690	+	155026212
chr1	154395839	155097562	7	chr1	154945420	154948558	chr1	154964331	154968093	5.88	LENEP	NM_018655	+	154956061
chr1	154395839	155097562	7	chr1	154945420	154948558	chr1	154972358	154978832	8.14	ZBTB7B	NM_001256455	+	154965105
chr1	154395839	155097562	7	chr1	154946772	154950652	chr1	155020954	155026070	7.11	ADAM15	NM_207191	+	155013747
chr1	154395839	155097562	7	chr1	154946772	154950652	chr1	155003880	155008509	5.93	DCST2	NM_144622	-	154996257
chr1	154395839	155097562	7	chr1	154946772	154950652	chr1	154927114	154930615	6.87	PBXIP1	NM_020524	-	154918567
chr1	154395839	155097562	7	chr1	154946772	154950652	chr1	154972358	154978832	6.22	ZBTB7B	NM_001256455	+	154965105
chr1	154395839	155097562	7	chr1	154950570	154953415	chr1	154972358	154978832	5.64	ZBTB7B	NM_001256455	+	154965105
chr1	154395839	155097562	7	chr1	154954091	154957533	chr1	155020954	155026070	5.85	ADAM15	NM_207191	+	155013747
chr1	154395839	155097562	7	chr1	154954091	154957533	chr1	154577746	154580619	6.14	ADAR	NM_001193495	-	154568776
chr1	154395839	155097562	7	chr1	154954091	154957533	chr1	155003880	155008509	17.33	DCST2	NM_144622	-	154996257
chr1	154395839	155097562	7	chr1	154954091	154957533	chr1	155049554	155053304	5.67	EFNA3	NM_004952	+	155041347
chr1	154395839	155097562	7	chr1	154954091	154957533	chr1	155176595	155180395	5.68	MTX1	NM_198883	+	155168489
chr1	154395839	155097562	7	chr1	154954091	154957533	chr1	155159326	155165459	5.31	MUC1	NM_001204295	-	155152706
chr1	154395839	155097562	7	chr1	154954091	154957533	chr1	154927114	154930615	10.57	PBXIP1	NM_020524	-	154918567
chr1	154395839	155097562	7	chr1	154954091	154957533	chr1	154932157	154937277	5.01	PYGO2	NM_138300	-	154924258
chr1	154395839	155097562	7	chr1	154954091	154957533	chr1	154941721	154945233	5.61	SHC1	NM_183001	-	154933223
chr1	154395839	155097562	7	chr1	154954091	154957533	chr1	155175834	155179928	6.44	THBS3	NM_001252608	-	155167772
chr1	154395839	155097562	7	chr1	154954091	154957533	chr1	154529729	154532649	5.28	UBE2Q1	NM_017582	-	154521120
chr1	154395839	155097562	7	chr1	154954091	154957533	chr1	154972358	154978832	6.16	ZBTB7B	NM_001256455	+	154965105
chr1	154395839	155097562	7	chr1	154955659	154957966	chr1	154597899	154603362	5.06	ADAR	NM_001025107	-	154590456
chr1	154395839	155097562	7	chr1	154957440	154960567	chr1	155003880	155008509	5.82	DCST2	NM_144622	-	154996257
chr1	154395839	155097562	7	chr1	154957440	154960567	chr1	155159326	155165459	6.7	MUC1	NM_001204295	-	155152706
chr1	154395839	155097562	7	chr1	154958567	154961189	chr1	155003880	155008509	6.27	DCST2	NM_144622	-	154996257
chr1	154395839	155097562	7	chr1	154958567	154961189	chr1	154907269	154911754	5.2	PMVK	NM_006556	-	154899484
chr1	154395839	155097562	7	chr1	154960705	154963214	chr1	154907269	154911754	5.8	PMVK	NM_006556	-	154899484
chr1	154395839	155097562	7	chr1	154961665	154964464	chr1	154840270	154844598	5.67	KCNN3	NM_002249	-	154832754
chr1	154395839	155097562	7	chr1	154961665	154964464	chr1	154927114	154930615	10.85	PBXIP1	NM_020524	-	154918567
chr1	154395839	155097562	7	chr1	154961665	154964464	chr1	154529729	154532649	6.01	UBE2Q1	NM_017582	-	154521120
chr1	154395839	155097562	7	chr1	154963697	154966331	chr1	154945420	154948558	5.09	SHC1	NM_001130041	-	154936959
chr1	154395839	155097562	7	chr1	154963697	154966331	chr1	154529729	154532649	9.52	UBE2Q1	NM_017582	-	154521120
chr1	154395839	155097562	7	chr1	154964331	154968093	chr1	154580056	154582335	7.33	ADAR	NM_015841	-	154570724
chr1	154395839	155097562	7	chr1	154964331	154968093	chr1	154597899	154603362	5	ADAR	NM_001025107	-	154590456
chr1	154395839	155097562	7	chr1	154964331	154968093	chr1	155003880	155008509	5.57	DCST2	NM_144622	-	154996257
chr1	154395839	155097562	7	chr1	154964331	154968093	chr1	154927114	154930615	12.39	PBXIP1	NM_020524	-	154918567
chr1	154395839	155097562	7	chr1	154964331	154968093	chr1	154907269	154911754	5.51	PMVK	NM_006556	-	154899484
chr1	154395839	155097562	7	chr1	154964331	154968093	chr1	154941721	154945233	7.2	SHC1	NM_183001	-	154933223
chr1	154395839	155097562	7	chr1	154964331	154968093	chr1	154945420	154948558	5.29	SHC1	NM_001130041	-	154936959
chr1	154395839	155097562	7	chr1	154964331	154968093	chr1	155144051	155149413	5.2	TRIM46	NM_025058	+	155136262
chr1	154395839	155097562	7	chr1	154964331	154968093	chr1	154529729	154532649	5.71	UBE2Q1	NM_017582	-	154521120
chr1	154395839	155097562	7	chr1	154966093	154968395	chr1	154830423	154835276	6.24	KCNN3	NM_170782	-	154822338
chr1	154395839	155097562	7	chr1	154967040	154969489	chr1	154597899	154603362	5.08	ADAR	NM_001025107	-	154590456
chr1	154395839	155097562	7	chr1	154967489	154969971	chr1	154580056	154582335	7.73	ADAR	NM_015841	-	154570724
chr1	154395839	155097562	7	chr1	154967489	154969971	chr1	154840270	154844598	5.35	KCNN3	NM_002249	-	154832754
chr1	154395839	155097562	7	chr1	154967489	154969971	chr1	154927114	154930615	5.96	PBXIP1	NM_020524	-	154918567
chr1	154395839	155097562	7	chr1	154967489	154969971	chr1	154941721	154945233	5.43	SHC1	NM_183001	-	154933223
chr1	154395839	155097562	7	chr1	154967489	154969971	chr1	154529729	154532649	8.46	UBE2Q1	NM_017582	-	154521120
chr1	154395839	155097562	7	chr1	154968620	154970940	chr1	154840270	154844598	5.03	KCNN3	NM_002249	-	154832754
chr1	154395839	155097562	7	chr1	154968620	154970940	chr1	154927114	154930615	7.22	PBXIP1	NM_020524	-	154918567
chr1	154395839	155097562	7	chr1	154968940	154971373	chr1	154529729	154532649	7.21	UBE2Q1	NM_017582	-	154521120
chr1	154395839	155097562	7	chr1	154969607	154972273	chr1	154927114	154930615	8.71	PBXIP1	NM_020524	-	154918567
chr1	154395839	155097562	7	chr1	154969607	154972273	chr1	154941721	154945233	6.15	SHC1	NM_183001	-	154933223
chr1	154395839	155097562	7	chr1	154970273	154972768	chr1	154840270	154844598	5.72	KCNN3	NM_002249	-	154832754
chr1	154395839	155097562	7	chr1	154970890	154973560	chr1	155003880	155008509	8.16	DCST2	NM_144622	-	154996257
chr1	154395839	155097562	7	chr1	154970890	154973560	chr1	155098746	155102190	5.05	EFNA1	NM_182685	+	155090348
chr1	154395839	155097562	7	chr1	154970890	154973560	chr1	154927114	154930615	8.88	PBXIP1	NM_020524	-	154918567
chr1	154395839	155097562	7	chr1	154970890	154973560	chr1	154941721	154945233	5.25	SHC1	NM_183001	-	154933223
chr1	154395839	155097562	7	chr1	154970890	154973560	chr1	154945420	154948558	7.67	SHC1	NM_001130041	-	154936959
chr1	154395839	155097562	7	chr1	154971560	154973937	chr1	154580056	154582335	5.06	ADAR	NM_015841	-	154570724
chr1	154395839	155097562	7	chr1	154971560	154973937	chr1	154927114	154930615	6.08	PBXIP1	NM_020524	-	154918567
chr1	154395839	155097562	7	chr1	154971560	154973937	chr1	154945420	154948558	6.78	SHC1	NM_001130041	-	154936959
chr1	154395839	155097562	7	chr1	154972358	154978832	chr1	155020954	155026070	29.9	ADAM15	NM_207191	+	155013747
chr1	154395839	155097562	7	chr1	154972358	154978832	chr1	154597899	154603362	6.82	ADAR	NM_001025107	-	154590456
chr1	154395839	155097562	7	chr1	154972358	154978832	chr1	154296108	154300248	5.95	ATP8B2	NM_001005855	+	154288035
chr1	154395839	155097562	7	chr1	154972358	154978832	chr1	154538375	154542985	5.68	CHRNB2	NM_000748	+	154530256
chr1	154395839	155097562	7	chr1	154972358	154978832	chr1	155003880	155008509	11.66	DCST2	NM_144622	-	154996257
chr1	154395839	155097562	7	chr1	154972358	154978832	chr1	155034608	155037723	5.84	EFNA4	NM_182690	+	155026212
chr1	154395839	155097562	7	chr1	154972358	154978832	chr1	154954091	154957533	12.76	FLAD1	NM_201398	+	154945769
chr1	154395839	155097562	7	chr1	154972358	154978832	chr1	154927114	154930615	22.23	PBXIP1	NM_020524	-	154918567
chr1	154395839	155097562	7	chr1	154972358	154978832	chr1	154907269	154911754	8.66	PMVK	NM_006556	-	154899484
chr1	154395839	155097562	7	chr1	154972358	154978832	chr1	154932157	154937277	12.52	PYGO2	NM_138300	-	154924258
chr1	154395839	155097562	7	chr1	154972358	154978832	chr1	154941721	154945233	6.74	SHC1	NM_183001	-	154933223
chr1	154395839	155097562	7	chr1	154972358	154978832	chr1	154945420	154948558	10.46	SHC1	NM_001130041	-	154936959
chr1	154395839	155097562	7	chr1	154972358	154978832	chr1	155144051	155149413	5.41	TRIM46	NM_025058	+	155136262
chr1	154395839	155097562	7	chr1	154972358	154978832	chr1	154529729	154532649	6.22	UBE2Q1	NM_017582	-	154521120
chr1	154395839	155097562	7	chr1	154976832	154979881	chr1	154296108	154300248	7.57	ATP8B2	NM_001005855	+	154288035
chr1	154395839	155097562	7	chr1	154976832	154979881	chr1	154538375	154542985	12.56	CHRNB2	NM_000748	+	154530256
chr1	154395839	155097562	7	chr1	154976832	154979881	chr1	155003880	155008509	7.25	DCST2	NM_144622	-	154996257
chr1	154395839	155097562	7	chr1	154976832	154979881	chr1	155034608	155037723	7.03	EFNA4	NM_182690	+	155026212
chr1	154395839	155097562	7	chr1	154976832	154979881	chr1	154840270	154844598	7.41	KCNN3	NM_002249	-	154832754
chr1	154395839	155097562	7	chr1	154976832	154979881	chr1	154927114	154930615	10.96	PBXIP1	NM_020524	-	154918567
chr1	154395839	155097562	7	chr1	154976832	154979881	chr1	154907269	154911754	6.23	PMVK	NM_006556	-	154899484
chr1	154395839	155097562	7	chr1	154976832	154979881	chr1	154932157	154937277	5.59	PYGO2	NM_138300	-	154924258
chr1	154395839	155097562	7	chr1	154976832	154979881	chr1	154941721	154945233	8.17	SHC1	NM_183001	-	154933223
chr1	154395839	155097562	7	chr1	154976832	154979881	chr1	154529729	154532649	8.5	UBE2Q1	NM_017582	-	154521120
chr1	154395839	155097562	7	chr1	154978072	154980822	chr1	155020954	155026070	5.4	ADAM15	NM_207191	+	155013747
chr1	154395839	155097562	7	chr1	154978072	154980822	chr1	155003880	155008509	7.38	DCST2	NM_144622	-	154996257
chr1	154395839	155097562	7	chr1	154978072	154980822	chr1	154840270	154844598	5.58	KCNN3	NM_002249	-	154832754
chr1	154395839	155097562	7	chr1	154978072	154980822	chr1	154927114	154930615	10.7	PBXIP1	NM_020524	-	154918567
chr1	154395839	155097562	7	chr1	154978072	154980822	chr1	154932157	154937277	5.18	PYGO2	NM_138300	-	154924258
chr1	154395839	155097562	7	chr1	154978072	154980822	chr1	154941721	154945233	7.3	SHC1	NM_183001	-	154933223
chr1	154395839	155097562	7	chr1	154978072	154980822	chr1	154529729	154532649	10.11	UBE2Q1	NM_017582	-	154521120
chr1	154395839	155097562	7	chr1	154978822	154981676	chr1	154538375	154542985	6.19	CHRNB2	NM_000748	+	154530256
chr1	154395839	155097562	7	chr1	154978822	154981676	chr1	155003880	155008509	6.15	DCST2	NM_144622	-	154996257
chr1	154395839	155097562	7	chr1	154978822	154981676	chr1	154927114	154930615	6.44	PBXIP1	NM_020524	-	154918567
chr1	154395839	155097562	7	chr1	154979676	154982490	chr1	155003880	155008509	6.97	DCST2	NM_144622	-	154996257
chr1	154395839	155097562	7	chr1	154979676	154982490	chr1	154954091	154957533	6.02	FLAD1	NM_201398	+	154945769
chr1	154395839	155097562	7	chr1	154979676	154982490	chr1	154927114	154930615	9.76	PBXIP1	NM_020524	-	154918567
chr1	154395839	155097562	7	chr1	154979676	154982490	chr1	154932157	154937277	8.21	PYGO2	NM_138300	-	154924258
chr1	154395839	155097562	7	chr1	154980748	154985853	chr1	154538375	154542985	7.55	CHRNB2	NM_000748	+	154530256
chr1	154395839	155097562	7	chr1	154980748	154985853	chr1	155003880	155008509	6.49	DCST2	NM_144622	-	154996257
chr1	154395839	155097562	7	chr1	154980748	154985853	chr1	154840270	154844598	5.08	KCNN3	NM_002249	-	154832754
chr1	154395839	155097562	7	chr1	154980748	154985853	chr1	154927114	154930615	6.82	PBXIP1	NM_020524	-	154918567
chr1	154395839	155097562	7	chr1	154980748	154985853	chr1	154932157	154937277	5.21	PYGO2	NM_138300	-	154924258
chr1	154395839	155097562	7	chr1	154980748	154985853	chr1	154941721	154945233	6.54	SHC1	NM_183001	-	154933223
chr1	154395839	155097562	7	chr1	154983853	154986387	chr1	154840270	154844598	9.71	KCNN3	NM_002249	-	154832754
chr1	154395839	155097562	7	chr1	154983853	154986387	chr1	154927114	154930615	5.87	PBXIP1	NM_020524	-	154918567
chr1	154395839	155097562	7	chr1	154983853	154986387	chr1	154941721	154945233	5.01	SHC1	NM_183001	-	154933223
chr1	154395839	155097562	7	chr1	154984387	154987388	chr1	155020954	155026070	5.21	ADAM15	NM_207191	+	155013747
chr1	154395839	155097562	7	chr1	154984387	154987388	chr1	154927114	154930615	7.39	PBXIP1	NM_020524	-	154918567
chr1	154395839	155097562	7	chr1	154985556	154987968	chr1	154927114	154930615	5.08	PBXIP1	NM_020524	-	154918567
chr1	154395839	155097562	7	chr1	154985556	154987968	chr1	154945420	154948558	6.26	SHC1	NM_001130041	-	154936959
chr1	154395839	155097562	7	chr1	154985968	154988523	chr1	155020954	155026070	9.11	ADAM15	NM_207191	+	155013747
chr1	154395839	155097562	7	chr1	154985968	154988523	chr1	155003880	155008509	5.06	DCST2	NM_144622	-	154996257
chr1	154395839	155097562	7	chr1	154985968	154988523	chr1	154927114	154930615	6.65	PBXIP1	NM_020524	-	154918567
chr1	154395839	155097562	7	chr1	154985968	154988523	chr1	154945420	154948558	6	SHC1	NM_001130041	-	154936959
chr1	154395839	155097562	7	chr1	154986523	154989067	chr1	155003880	155008509	5.09	DCST2	NM_144622	-	154996257
chr1	154395839	155097562	7	chr1	154986523	154989067	chr1	154927114	154930615	6.39	PBXIP1	NM_020524	-	154918567
chr1	154395839	155097562	7	chr1	154986523	154989067	chr1	154941721	154945233	5.16	SHC1	NM_183001	-	154933223
chr1	154395839	155097562	7	chr1	154987711	154990357	chr1	155003880	155008509	5.31	DCST2	NM_144622	-	154996257
chr1	154395839	155097562	7	chr1	154987711	154990357	chr1	154927114	154930615	6.39	PBXIP1	NM_020524	-	154918567
chr1	154395839	155097562	7	chr1	154988357	154991310	chr1	155003880	155008509	7.02	DCST2	NM_144622	-	154996257
chr1	154395839	155097562	7	chr1	154988357	154991310	chr1	154927114	154930615	8.43	PBXIP1	NM_020524	-	154918567
chr1	154395839	155097562	7	chr1	154988357	154991310	chr1	154941721	154945233	5.54	SHC1	NM_183001	-	154933223
chr1	154395839	155097562	7	chr1	154989323	154991757	chr1	154927114	154930615	5.07	PBXIP1	NM_020524	-	154918567
chr1	154395839	155097562	7	chr1	154990325	154993658	chr1	154577746	154580619	6.54	ADAR	NM_001193495	-	154568776
chr1	154395839	155097562	7	chr1	154990325	154993658	chr1	154538375	154542985	6.46	CHRNB2	NM_000748	+	154530256
chr1	154395839	155097562	7	chr1	154990325	154993658	chr1	155003880	155008509	8.05	DCST2	NM_144622	-	154996257
chr1	154395839	155097562	7	chr1	154990325	154993658	chr1	154954091	154957533	6.18	FLAD1	NM_201398	+	154945769
chr1	154395839	155097562	7	chr1	154990325	154993658	chr1	154840270	154844598	10.7	KCNN3	NM_002249	-	154832754
chr1	154395839	155097562	7	chr1	154990325	154993658	chr1	154927114	154930615	11.67	PBXIP1	NM_020524	-	154918567
chr1	154395839	155097562	7	chr1	154990325	154993658	chr1	154941721	154945233	5.08	SHC1	NM_183001	-	154933223
chr1	154395839	155097562	7	chr1	154990325	154993658	chr1	154972358	154978832	7.04	ZBTB7B	NM_001256455	+	154965105
chr1	154395839	155097562	7	chr1	154992402	154994851	chr1	154580056	154582335	5.12	ADAR	NM_015841	-	154570724
chr1	154395839	155097562	7	chr1	154993581	154996133	chr1	154538375	154542985	5.74	CHRNB2	NM_000748	+	154530256
chr1	154395839	155097562	7	chr1	154993581	154996133	chr1	154954091	154957533	5.58	FLAD1	NM_201398	+	154945769
chr1	154395839	155097562	7	chr1	154993581	154996133	chr1	154840270	154844598	6.21	KCNN3	NM_002249	-	154832754
chr1	154395839	155097562	7	chr1	154993581	154996133	chr1	154927114	154930615	8.41	PBXIP1	NM_020524	-	154918567
chr1	154395839	155097562	7	chr1	154993581	154996133	chr1	154932157	154937277	6.31	PYGO2	NM_138300	-	154924258
chr1	154395839	155097562	7	chr1	154993581	154996133	chr1	154941721	154945233	5.33	SHC1	NM_183001	-	154933223
chr1	154395839	155097562	7	chr1	154993581	154996133	chr1	154972358	154978832	6.07	ZBTB7B	NM_001256455	+	154965105
chr1	154395839	155097562	7	chr1	154994133	154998008	chr1	154538375	154542985	7.43	CHRNB2	NM_000748	+	154530256
chr1	154395839	155097562	7	chr1	155000927	155004044	chr1	154954091	154957533	6.45	FLAD1	NM_201398	+	154945769
chr1	154395839	155097562	7	chr1	155000927	155004044	chr1	155159326	155165459	5.54	MUC1	NM_001204295	-	155152706
chr1	154395839	155097562	7	chr1	155000927	155004044	chr1	154927114	154930615	5.04	PBXIP1	NM_020524	-	154918567
chr1	154395839	155097562	7	chr1	155002044	155004362	chr1	154538375	154542985	5.61	CHRNB2	NM_000748	+	154530256
chr1	154395839	155097562	7	chr1	155002044	155004362	chr1	154927114	154930615	5.58	PBXIP1	NM_020524	-	154918567
chr1	154395839	155097562	7	chr1	155002510	155005533	chr1	154597899	154603362	5.38	ADAR	NM_001025107	-	154590456
chr1	154395839	155097562	7	chr1	155002510	155005533	chr1	154927114	154930615	9.58	PBXIP1	NM_020524	-	154918567
chr1	154395839	155097562	7	chr1	155002510	155005533	chr1	154941721	154945233	5.18	SHC1	NM_183001	-	154933223
chr1	154395839	155097562	7	chr1	155003880	155008509	chr1	155020954	155026070	37.39	ADAM15	NM_207191	+	155013747
chr1	154395839	155097562	7	chr1	155003880	155008509	chr1	154577746	154580619	8.96	ADAR	NM_001193495	-	154568776
chr1	154395839	155097562	7	chr1	155003880	155008509	chr1	154597899	154603362	7.77	ADAR	NM_001025107	-	154590456
chr1	154395839	155097562	7	chr1	155003880	155008509	chr1	154538375	154542985	9.22	CHRNB2	NM_000748	+	154530256
chr1	154395839	155097562	7	chr1	155003880	155008509	chr1	155241045	155244946	6.87	CLK2	NM_003993	-	155233320
chr1	154395839	155097562	7	chr1	155003880	155008509	chr1	155098746	155102190	9.34	EFNA1	NM_182685	+	155090348
chr1	154395839	155097562	7	chr1	155003880	155008509	chr1	155049554	155053304	16.08	EFNA3	NM_004952	+	155041347
chr1	154395839	155097562	7	chr1	155003880	155008509	chr1	155034608	155037723	16.02	EFNA4	NM_182690	+	155026212
chr1	154395839	155097562	7	chr1	155003880	155008509	chr1	154954091	154957533	26.04	FLAD1	NM_201398	+	154945769
chr1	154395839	155097562	7	chr1	155003880	155008509	chr1	154830423	154835276	11.1	KCNN3	NM_170782	-	154822338
chr1	154395839	155097562	7	chr1	155003880	155008509	chr1	154840270	154844598	8.06	KCNN3	NM_002249	-	154832754
chr1	154395839	155097562	7	chr1	155003880	155008509	chr1	154964331	154968093	22.74	LENEP	NM_018655	+	154956061
chr1	154395839	155097562	7	chr1	155003880	155008509	chr1	154927114	154930615	20.74	PBXIP1	NM_020524	-	154918567
chr1	154395839	155097562	7	chr1	155003880	155008509	chr1	154907269	154911754	12.97	PMVK	NM_006556	-	154899484
chr1	154395839	155097562	7	chr1	155003880	155008509	chr1	154932157	154937277	15.2	PYGO2	NM_138300	-	154924258
chr1	154395839	155097562	7	chr1	155003880	155008509	chr1	154945420	154948558	14.57	SHC1	NM_001130041	-	154936959
chr1	154395839	155097562	7	chr1	155003880	155008509	chr1	154941721	154945233	9.35	SHC1	NM_183001	-	154933223
chr1	154395839	155097562	7	chr1	155003880	155008509	chr1	154471770	154476471	6.83	TDRD10	NM_182499	+	154464694
chr1	154395839	155097562	7	chr1	155003880	155008509	chr1	155144051	155149413	18.87	TRIM46	NM_025058	+	155136262
chr1	154395839	155097562	7	chr1	155003880	155008509	chr1	154529729	154532649	6.68	UBE2Q1	NM_017582	-	154521120
chr1	154395839	155097562	7	chr1	155003880	155008509	chr1	154972358	154978832	18.64	ZBTB7B	NM_001256455	+	154965105
chr1	154395839	155097562	7	chr1	155007357	155010341	chr1	154597899	154603362	5.17	ADAR	NM_001025107	-	154590456
chr1	154395839	155097562	7	chr1	155007357	155010341	chr1	154580056	154582335	5.32	ADAR	NM_015841	-	154570724
chr1	154395839	155097562	7	chr1	155007357	155010341	chr1	154927114	154930615	6.21	PBXIP1	NM_020524	-	154918567
chr1	154395839	155097562	7	chr1	155007357	155010341	chr1	154941721	154945233	5.68	SHC1	NM_183001	-	154933223
chr1	154395839	155097562	7	chr1	155010031	155012479	chr1	154927114	154930615	5.91	PBXIP1	NM_020524	-	154918567
chr1	154395839	155097562	7	chr1	155010479	155013251	chr1	154927114	154930615	7.33	PBXIP1	NM_020524	-	154918567
chr1	154395839	155097562	7	chr1	155010479	155013251	chr1	154941721	154945233	7.83	SHC1	NM_183001	-	154933223
chr1	154395839	155097562	7	chr1	155012031	155014538	chr1	154840270	154844598	5.83	KCNN3	NM_002249	-	154832754
chr1	154395839	155097562	7	chr1	155012031	155014538	chr1	154927114	154930615	7.17	PBXIP1	NM_020524	-	154918567
chr1	154395839	155097562	7	chr1	155012031	155014538	chr1	155144051	155149413	5.03	TRIM46	NM_025058	+	155136262
chr1	154395839	155097562	7	chr1	155012538	155015146	chr1	154840270	154844598	5.29	KCNN3	NM_002249	-	154832754
chr1	154395839	155097562	7	chr1	155012538	155015146	chr1	154927114	154930615	6.4	PBXIP1	NM_020524	-	154918567
chr1	154395839	155097562	7	chr1	155012538	155015146	chr1	154529729	154532649	6.17	UBE2Q1	NM_017582	-	154521120
chr1	154395839	155097562	7	chr1	155013146	155015813	chr1	154840270	154844598	5.17	KCNN3	NM_002249	-	154832754
chr1	154395839	155097562	7	chr1	155013146	155015813	chr1	154529729	154532649	6.04	UBE2Q1	NM_017582	-	154521120
chr1	154395839	155097562	7	chr1	155013813	155016044	chr1	155277267	155280603	5.1	FDPS	NM_001242824	+	155268538
chr1	154395839	155097562	7	chr1	155014044	155017673	chr1	154840270	154844598	11.26	KCNN3	NM_002249	-	154832754
chr1	154395839	155097562	7	chr1	155014044	155017673	chr1	154927114	154930615	5.71	PBXIP1	NM_020524	-	154918567
chr1	154395839	155097562	7	chr1	155014044	155017673	chr1	154941721	154945233	8.04	SHC1	NM_183001	-	154933223
chr1	154395839	155097562	7	chr1	155014044	155017673	chr1	155144051	155149413	6.51	TRIM46	NM_025058	+	155136262
chr1	154395839	155097562	7	chr1	155014044	155017673	chr1	154529729	154532649	7.13	UBE2Q1	NM_017582	-	154521120
chr1	154395839	155097562	7	chr1	155015997	155019444	chr1	155277267	155280603	7.87	FDPS	NM_001242824	+	155268538
chr1	154395839	155097562	7	chr1	155015997	155019444	chr1	155144051	155149413	5.25	TRIM46	NM_025058	+	155136262
chr1	154395839	155097562	7	chr1	155018810	155021080	chr1	155049554	155053304	5.09	EFNA3	NM_004952	+	155041347
chr1	154395839	155097562	7	chr1	155019080	155021547	chr1	154927114	154930615	6.47	PBXIP1	NM_020524	-	154918567
chr1	154395839	155097562	7	chr1	155020014	155022520	chr1	155003880	155008509	5.31	DCST2	NM_144622	-	154996257
chr1	154395839	155097562	7	chr1	155020014	155022520	chr1	155104623	155109370	5.28	SLC50A1	NM_001287591	+	155097819
chr1	154395839	155097562	7	chr1	155020954	155026070	chr1	154597899	154603362	7.58	ADAR	NM_001025107	-	154590456
chr1	154395839	155097562	7	chr1	155020954	155026070	chr1	154538375	154542985	6.3	CHRNB2	NM_000748	+	154530256
chr1	154395839	155097562	7	chr1	155020954	155026070	chr1	155003880	155008509	6.41	DCST2	NM_144622	-	154996257
chr1	154395839	155097562	7	chr1	155020954	155026070	chr1	155049554	155053304	5.29	EFNA3	NM_004952	+	155041347
chr1	154395839	155097562	7	chr1	155020954	155026070	chr1	155034608	155037723	5.47	EFNA4	NM_182690	+	155026212
chr1	154395839	155097562	7	chr1	155020954	155026070	chr1	154954091	154957533	11.84	FLAD1	NM_201398	+	154945769
chr1	154395839	155097562	7	chr1	155020954	155026070	chr1	154830423	154835276	5.58	KCNN3	NM_170782	-	154822338
chr1	154395839	155097562	7	chr1	155020954	155026070	chr1	154840270	154844598	6.05	KCNN3	NM_002249	-	154832754
chr1	154395839	155097562	7	chr1	155020954	155026070	chr1	154964331	154968093	5.87	LENEP	NM_018655	+	154956061
chr1	154395839	155097562	7	chr1	155020954	155026070	chr1	154927114	154930615	13.6	PBXIP1	NM_020524	-	154918567
chr1	154395839	155097562	7	chr1	155020954	155026070	chr1	154932157	154937277	8.25	PYGO2	NM_138300	-	154924258
chr1	154395839	155097562	7	chr1	155020954	155026070	chr1	154941721	154945233	12.16	SHC1	NM_183001	-	154933223
chr1	154395839	155097562	7	chr1	155020954	155026070	chr1	154945420	154948558	7	SHC1	NM_001130041	-	154936959
chr1	154395839	155097562	7	chr1	155020954	155026070	chr1	155104623	155109370	5.23	SLC50A1	NM_001287591	+	155097819
chr1	154395839	155097562	7	chr1	155020954	155026070	chr1	155144051	155149413	5.2	TRIM46	NM_025058	+	155136262
chr1	154395839	155097562	7	chr1	155020954	155026070	chr1	154529729	154532649	9.4	UBE2Q1	NM_017582	-	154521120
chr1	154395839	155097562	7	chr1	155020954	155026070	chr1	154972358	154978832	23.78	ZBTB7B	NM_001256455	+	154965105
chr1	154395839	155097562	7	chr1	155024221	155026774	chr1	155003880	155008509	7.14	DCST2	NM_144622	-	154996257
chr1	154395839	155097562	7	chr1	155024221	155026774	chr1	154927114	154930615	5.02	PBXIP1	NM_020524	-	154918567
chr1	154395839	155097562	7	chr1	155024221	155026774	chr1	154907269	154911754	5.46	PMVK	NM_006556	-	154899484
chr1	154395839	155097562	7	chr1	155024221	155026774	chr1	154941721	154945233	9.48	SHC1	NM_183001	-	154933223
chr1	154395839	155097562	7	chr1	155024221	155026774	chr1	154972358	154978832	5.6	ZBTB7B	NM_001256455	+	154965105
chr1	154395839	155097562	7	chr1	155024916	155027881	chr1	154538375	154542985	5.09	CHRNB2	NM_000748	+	154530256
chr1	154395839	155097562	7	chr1	155024916	155027881	chr1	155003880	155008509	8.83	DCST2	NM_144622	-	154996257
chr1	154395839	155097562	7	chr1	155024916	155027881	chr1	154840270	154844598	9.35	KCNN3	NM_002249	-	154832754
chr1	154395839	155097562	7	chr1	155024916	155027881	chr1	154927114	154930615	12.15	PBXIP1	NM_020524	-	154918567
chr1	154395839	155097562	7	chr1	155024916	155027881	chr1	154907269	154911754	5.2	PMVK	NM_006556	-	154899484
chr1	154395839	155097562	7	chr1	155024916	155027881	chr1	154932157	154937277	6.79	PYGO2	NM_138300	-	154924258
chr1	154395839	155097562	7	chr1	155024916	155027881	chr1	154941721	154945233	6.26	SHC1	NM_183001	-	154933223
chr1	154395839	155097562	7	chr1	155024916	155027881	chr1	154529729	154532649	7.59	UBE2Q1	NM_017582	-	154521120
chr1	154395839	155097562	7	chr1	155026940	155029317	chr1	154927114	154930615	6.05	PBXIP1	NM_020524	-	154918567
chr1	154395839	155097562	7	chr1	155026940	155029317	chr1	154941721	154945233	5.84	SHC1	NM_183001	-	154933223
chr1	154395839	155097562	7	chr1	155028207	155031122	chr1	154529729	154532649	9.58	UBE2Q1	NM_017582	-	154521120
chr1	154395839	155097562	7	chr1	155029122	155031789	chr1	154927114	154930615	5.13	PBXIP1	NM_020524	-	154918567
chr1	154395839	155097562	7	chr1	155029122	155031789	chr1	154941721	154945233	5.65	SHC1	NM_183001	-	154933223
chr1	154395839	155097562	7	chr1	155029789	155032158	chr1	154529729	154532649	7.33	UBE2Q1	NM_017582	-	154521120
chr1	154395839	155097562	7	chr1	155030781	155033214	chr1	154840270	154844598	7.99	KCNN3	NM_002249	-	154832754
chr1	154395839	155097562	7	chr1	155030781	155033214	chr1	154927114	154930615	8.07	PBXIP1	NM_020524	-	154918567
chr1	154395839	155097562	7	chr1	155031304	155033591	chr1	154927114	154930615	5.83	PBXIP1	NM_020524	-	154918567
chr1	154395839	155097562	7	chr1	155031630	155034571	chr1	154927114	154930615	5.14	PBXIP1	NM_020524	-	154918567
chr1	154395839	155097562	7	chr1	155031630	155034571	chr1	154941721	154945233	5.95	SHC1	NM_183001	-	154933223
chr1	154395839	155097562	7	chr1	155032571	155035070	chr1	154954091	154957533	5.64	FLAD1	NM_201398	+	154945769
chr1	154395839	155097562	7	chr1	155033070	155036494	chr1	154597899	154603362	5.54	ADAR	NM_001025107	-	154590456
chr1	154395839	155097562	7	chr1	155033070	155036494	chr1	155003880	155008509	14.38	DCST2	NM_144622	-	154996257
chr1	154395839	155097562	7	chr1	155033070	155036494	chr1	155111074	155114472	6.16	DPM3	NM_018973	-	155102883
chr1	154395839	155097562	7	chr1	155033070	155036494	chr1	155098746	155102190	6.4	EFNA1	NM_182685	+	155090348
chr1	154395839	155097562	7	chr1	155033070	155036494	chr1	154954091	154957533	5.28	FLAD1	NM_201398	+	154945769
chr1	154395839	155097562	7	chr1	155033070	155036494	chr1	154840270	154844598	5.98	KCNN3	NM_002249	-	154832754
chr1	154395839	155097562	7	chr1	155033070	155036494	chr1	154927114	154930615	6.68	PBXIP1	NM_020524	-	154918567
chr1	154395839	155097562	7	chr1	155033070	155036494	chr1	154907269	154911754	5.83	PMVK	NM_006556	-	154899484
chr1	154395839	155097562	7	chr1	155033070	155036494	chr1	154941721	154945233	8.22	SHC1	NM_183001	-	154933223
chr1	154395839	155097562	7	chr1	155033070	155036494	chr1	154972358	154978832	6.46	ZBTB7B	NM_001256455	+	154965105
chr1	154395839	155097562	7	chr1	155034608	155037723	chr1	154927114	154930615	7.79	PBXIP1	NM_020524	-	154918567
chr1	154395839	155097562	7	chr1	155034608	155037723	chr1	154907269	154911754	5.03	PMVK	NM_006556	-	154899484
chr1	154395839	155097562	7	chr1	155034608	155037723	chr1	154941721	154945233	6.99	SHC1	NM_183001	-	154933223
chr1	154395839	155097562	7	chr1	155034608	155037723	chr1	154945420	154948558	6.82	SHC1	NM_001130041	-	154936959
chr1	154395839	155097562	7	chr1	155034608	155037723	chr1	155144051	155149413	6.36	TRIM46	NM_025058	+	155136262
chr1	154395839	155097562	7	chr1	155035857	155038328	chr1	155020954	155026070	5.01	ADAM15	NM_207191	+	155013747
chr1	154395839	155097562	7	chr1	155035857	155038328	chr1	154597899	154603362	5.37	ADAR	NM_001025107	-	154590456
chr1	154395839	155097562	7	chr1	155035857	155038328	chr1	154927114	154930615	5.43	PBXIP1	NM_020524	-	154918567
chr1	154395839	155097562	7	chr1	155035857	155038328	chr1	154941721	154945233	5.6	SHC1	NM_183001	-	154933223
chr1	154395839	155097562	7	chr1	155035857	155038328	chr1	155144051	155149413	7.21	TRIM46	NM_025058	+	155136262
chr1	154395839	155097562	7	chr1	155036328	155039115	chr1	155003880	155008509	5.26	DCST2	NM_144622	-	154996257
chr1	154395839	155097562	7	chr1	155036328	155039115	chr1	155111074	155114472	6.05	DPM3	NM_018973	-	155102883
chr1	154395839	155097562	7	chr1	155036328	155039115	chr1	155098746	155102190	5.25	EFNA1	NM_182685	+	155090348
chr1	154395839	155097562	7	chr1	155036328	155039115	chr1	154840270	154844598	6.1	KCNN3	NM_002249	-	154832754
chr1	154395839	155097562	7	chr1	155036328	155039115	chr1	154927114	154930615	10.49	PBXIP1	NM_020524	-	154918567
chr1	154395839	155097562	7	chr1	155036328	155039115	chr1	154907269	154911754	5.18	PMVK	NM_006556	-	154899484
chr1	154395839	155097562	7	chr1	155036328	155039115	chr1	154941721	154945233	6.41	SHC1	NM_183001	-	154933223
chr1	154395839	155097562	7	chr1	155036328	155039115	chr1	155144051	155149413	5.93	TRIM46	NM_025058	+	155136262
chr1	154395839	155097562	7	chr1	155036328	155039115	chr1	154972358	154978832	6.52	ZBTB7B	NM_001256455	+	154965105
chr1	154395839	155097562	7	chr1	155037583	155039846	chr1	154907269	154911754	5.04	PMVK	NM_006556	-	154899484
chr1	154395839	155097562	7	chr1	155037583	155039846	chr1	154945420	154948558	5.01	SHC1	NM_001130041	-	154936959
chr1	154395839	155097562	7	chr1	155038007	155040997	chr1	154840270	154844598	5.7	KCNN3	NM_002249	-	154832754
chr1	154395839	155097562	7	chr1	155038007	155040997	chr1	154927114	154930615	6.22	PBXIP1	NM_020524	-	154918567
chr1	154395839	155097562	7	chr1	155038007	155040997	chr1	154941721	154945233	7.09	SHC1	NM_183001	-	154933223
chr1	154395839	155097562	7	chr1	155038007	155040997	chr1	155144051	155149413	9.82	TRIM46	NM_025058	+	155136262
chr1	154395839	155097562	7	chr1	155040904	155043445	chr1	154941721	154945233	5.5	SHC1	NM_183001	-	154933223
chr1	154395839	155097562	7	chr1	155042150	155044968	chr1	154840270	154844598	6.23	KCNN3	NM_002249	-	154832754
chr1	154395839	155097562	7	chr1	155042150	155044968	chr1	154927114	154930615	5.54	PBXIP1	NM_020524	-	154918567
chr1	154395839	155097562	7	chr1	155042150	155044968	chr1	155144051	155149413	5.8	TRIM46	NM_025058	+	155136262
chr1	154395839	155097562	7	chr1	155043749	155046524	chr1	155098746	155102190	6.59	EFNA1	NM_182685	+	155090348
chr1	154395839	155097562	7	chr1	155043749	155046524	chr1	154927114	154930615	9.77	PBXIP1	NM_020524	-	154918567
chr1	154395839	155097562	7	chr1	155043749	155046524	chr1	154941721	154945233	8.57	SHC1	NM_183001	-	154933223
chr1	154395839	155097562	7	chr1	155043749	155046524	chr1	155144051	155149413	11.2	TRIM46	NM_025058	+	155136262
chr1	154395839	155097562	7	chr1	155044891	155047170	chr1	154840270	154844598	5.87	KCNN3	NM_002249	-	154832754
chr1	154395839	155097562	7	chr1	155045985	155048399	chr1	155144051	155149413	5.8	TRIM46	NM_025058	+	155136262
chr1	154395839	155097562	7	chr1	155047925	155050306	chr1	155111074	155114472	9.05	DPM3	NM_018973	-	155102883
chr1	154395839	155097562	7	chr1	155047925	155050306	chr1	154941721	154945233	5.68	SHC1	NM_183001	-	154933223
chr1	154395839	155097562	7	chr1	155048306	155050854	chr1	154927114	154930615	7.28	PBXIP1	NM_020524	-	154918567
chr1	154395839	155097562	7	chr1	155048306	155050854	chr1	155104623	155109370	5.32	SLC50A1	NM_001287591	+	155097819
chr1	154395839	155097562	7	chr1	155048306	155050854	chr1	155144051	155149413	6.51	TRIM46	NM_025058	+	155136262
chr1	154395839	155097562	7	chr1	155048306	155050854	chr1	154529729	154532649	10.09	UBE2Q1	NM_017582	-	154521120
chr1	154395839	155097562	7	chr1	155048854	155051331	chr1	155144051	155149413	7.26	TRIM46	NM_025058	+	155136262
chr1	154395839	155097562	7	chr1	155049554	155053304	chr1	154577746	154580619	6.54	ADAR	NM_001193495	-	154568776
chr1	154395839	155097562	7	chr1	155049554	155053304	chr1	155111074	155114472	5.48	DPM3	NM_018973	-	155102883
chr1	154395839	155097562	7	chr1	155049554	155053304	chr1	155224138	155227208	6.05	FAM189B	NM_198264	-	155215274
chr1	154395839	155097562	7	chr1	155049554	155053304	chr1	154927114	154930615	20.88	PBXIP1	NM_020524	-	154918567
chr1	154395839	155097562	7	chr1	155049554	155053304	chr1	154941721	154945233	5.39	SHC1	NM_183001	-	154933223
chr1	154395839	155097562	7	chr1	155049554	155053304	chr1	155104623	155109370	6.54	SLC50A1	NM_001287591	+	155097819
chr1	154395839	155097562	7	chr1	155049554	155053304	chr1	155144051	155149413	5.76	TRIM46	NM_025058	+	155136262
chr1	154395839	155097562	7	chr1	155051304	155053593	chr1	154954091	154957533	5.02	FLAD1	NM_201398	+	154945769
chr1	154395839	155097562	7	chr1	155051593	155054163	chr1	154298248	154302460	7.25	ATP8B2	NM_020452	+	154290275
chr1	154395839	155097562	7	chr1	155051593	155054163	chr1	155144051	155149413	6.71	TRIM46	NM_025058	+	155136262
chr1	154395839	155097562	7	chr1	155052163	155055000	chr1	154580056	154582335	5.12	ADAR	NM_015841	-	154570724
chr1	154395839	155097562	7	chr1	155052163	155055000	chr1	154538375	154542985	7.78	CHRNB2	NM_000748	+	154530256
chr1	154395839	155097562	7	chr1	155052163	155055000	chr1	155003880	155008509	5.68	DCST2	NM_144622	-	154996257
chr1	154395839	155097562	7	chr1	155052163	155055000	chr1	154840270	154844598	8.53	KCNN3	NM_002249	-	154832754
chr1	154395839	155097562	7	chr1	155052163	155055000	chr1	154927114	154930615	5.67	PBXIP1	NM_020524	-	154918567
chr1	154395839	155097562	7	chr1	155052163	155055000	chr1	154941721	154945233	5.04	SHC1	NM_183001	-	154933223
chr1	154395839	155097562	7	chr1	155052163	155055000	chr1	155104623	155109370	6.06	SLC50A1	NM_001287591	+	155097819
chr1	154395839	155097562	7	chr1	155052163	155055000	chr1	155144051	155149413	7.55	TRIM46	NM_025058	+	155136262
chr1	154395839	155097562	7	chr1	155052163	155055000	chr1	154972358	154978832	6.22	ZBTB7B	NM_001256455	+	154965105
chr1	154395839	155097562	7	chr1	155053392	155055836	chr1	155003880	155008509	5.26	DCST2	NM_144622	-	154996257
chr1	154395839	155097562	7	chr1	155053392	155055836	chr1	155144051	155149413	8.22	TRIM46	NM_025058	+	155136262
chr1	154395839	155097562	7	chr1	155053836	155056742	chr1	154580056	154582335	5.36	ADAR	NM_015841	-	154570724
chr1	154395839	155097562	7	chr1	155053836	155056742	chr1	154296108	154300248	5.5	ATP8B2	NM_001005855	+	154288035
chr1	154395839	155097562	7	chr1	155053836	155056742	chr1	155003880	155008509	6.15	DCST2	NM_144622	-	154996257
chr1	154395839	155097562	7	chr1	155053836	155056742	chr1	155098746	155102190	6.13	EFNA1	NM_182685	+	155090348
chr1	154395839	155097562	7	chr1	155053836	155056742	chr1	155176595	155180395	5.29	MTX1	NM_198883	+	155168489
chr1	154395839	155097562	7	chr1	155053836	155056742	chr1	154927114	154930615	15.5	PBXIP1	NM_020524	-	154918567
chr1	154395839	155097562	7	chr1	155053836	155056742	chr1	155104623	155109370	7.72	SLC50A1	NM_001287591	+	155097819
chr1	154395839	155097562	7	chr1	155053836	155056742	chr1	155175834	155179928	5.91	THBS3	NM_001252608	-	155167772
chr1	154395839	155097562	7	chr1	155053836	155056742	chr1	155144051	155149413	13.44	TRIM46	NM_025058	+	155136262
chr1	154395839	155097562	7	chr1	155053836	155056742	chr1	154972358	154978832	5.84	ZBTB7B	NM_001256455	+	154965105
chr1	154395839	155097562	7	chr1	155054742	155057203	chr1	154580056	154582335	5.14	ADAR	NM_015841	-	154570724
chr1	154395839	155097562	7	chr1	155054742	155057203	chr1	154927114	154930615	5.72	PBXIP1	NM_020524	-	154918567
chr1	154395839	155097562	7	chr1	155054742	155057203	chr1	154941721	154945233	5.71	SHC1	NM_183001	-	154933223
chr1	154395839	155097562	7	chr1	155054742	155057203	chr1	155144051	155149413	9.73	TRIM46	NM_025058	+	155136262
chr1	154395839	155097562	7	chr1	155055203	155057559	chr1	155144051	155149413	6.12	TRIM46	NM_025058	+	155136262
chr1	154395839	155097562	7	chr1	155055559	155058114	chr1	155020954	155026070	7.12	ADAM15	NM_207191	+	155013747
chr1	154395839	155097562	7	chr1	155055559	155058114	chr1	154580056	154582335	5.29	ADAR	NM_015841	-	154570724
chr1	154395839	155097562	7	chr1	155055559	155058114	chr1	155111074	155114472	5.1	DPM3	NM_018973	-	155102883
chr1	154395839	155097562	7	chr1	155055559	155058114	chr1	155098746	155102190	5.86	EFNA1	NM_182685	+	155090348
chr1	154395839	155097562	7	chr1	155055559	155058114	chr1	154927114	154930615	5.1	PBXIP1	NM_020524	-	154918567
chr1	154395839	155097562	7	chr1	155055559	155058114	chr1	154941721	154945233	7.33	SHC1	NM_183001	-	154933223
chr1	154395839	155097562	7	chr1	155055559	155058114	chr1	155144051	155149413	7.57	TRIM46	NM_025058	+	155136262
chr1	154395839	155097562	7	chr1	155056114	155059150	chr1	155020954	155026070	7.62	ADAM15	NM_207191	+	155013747
chr1	154395839	155097562	7	chr1	155056114	155059150	chr1	155003880	155008509	6.79	DCST2	NM_144622	-	154996257
chr1	154395839	155097562	7	chr1	155056114	155059150	chr1	155098746	155102190	6.44	EFNA1	NM_182685	+	155090348
chr1	154395839	155097562	7	chr1	155056114	155059150	chr1	155159326	155165459	6.72	MUC1	NM_001204295	-	155152706
chr1	154395839	155097562	7	chr1	155056114	155059150	chr1	154927114	154930615	9.26	PBXIP1	NM_020524	-	154918567
chr1	154395839	155097562	7	chr1	155056114	155059150	chr1	154941721	154945233	7.66	SHC1	NM_183001	-	154933223
chr1	154395839	155097562	7	chr1	155056114	155059150	chr1	155144051	155149413	8.68	TRIM46	NM_025058	+	155136262
chr1	154395839	155097562	7	chr1	155056114	155059150	chr1	154972358	154978832	5.4	ZBTB7B	NM_001256455	+	154965105
chr1	154395839	155097562	7	chr1	155057150	155059668	chr1	155098746	155102190	5.62	EFNA1	NM_182685	+	155090348
chr1	154395839	155097562	7	chr1	155057150	155059668	chr1	155144051	155149413	12.5	TRIM46	NM_025058	+	155136262
chr1	154395839	155097562	7	chr1	155057668	155061624	chr1	154538375	154542985	5.84	CHRNB2	NM_000748	+	154530256
chr1	154395839	155097562	7	chr1	155057668	155061624	chr1	155003880	155008509	5.74	DCST2	NM_144622	-	154996257
chr1	154395839	155097562	7	chr1	155057668	155061624	chr1	155111074	155114472	9.84	DPM3	NM_018973	-	155102883
chr1	154395839	155097562	7	chr1	155057668	155061624	chr1	155098746	155102190	7.12	EFNA1	NM_182685	+	155090348
chr1	154395839	155097562	7	chr1	155057668	155061624	chr1	155176595	155180395	8.17	MTX1	NM_198883	+	155168489
chr1	154395839	155097562	7	chr1	155057668	155061624	chr1	155159326	155165459	5.97	MUC1	NM_001204295	-	155152706
chr1	154395839	155097562	7	chr1	155057668	155061624	chr1	154927114	154930615	5.91	PBXIP1	NM_020524	-	154918567
chr1	154395839	155097562	7	chr1	155057668	155061624	chr1	154941721	154945233	6.35	SHC1	NM_183001	-	154933223
chr1	154395839	155097562	7	chr1	155057668	155061624	chr1	155175834	155179928	8.17	THBS3	NM_001252608	-	155167772
chr1	154395839	155097562	7	chr1	155057668	155061624	chr1	155144051	155149413	13.42	TRIM46	NM_025058	+	155136262
chr1	154395839	155097562	7	chr1	155059624	155062085	chr1	155111074	155114472	6.32	DPM3	NM_018973	-	155102883
chr1	154395839	155097562	7	chr1	155059624	155062085	chr1	155098746	155102190	5.65	EFNA1	NM_182685	+	155090348
chr1	154395839	155097562	7	chr1	155059624	155062085	chr1	154941721	154945233	5.04	SHC1	NM_183001	-	154933223
chr1	154395839	155097562	7	chr1	155059624	155062085	chr1	155144051	155149413	7.68	TRIM46	NM_025058	+	155136262
chr1	154395839	155097562	7	chr1	155060085	155062906	chr1	154538375	154542985	6.49	CHRNB2	NM_000748	+	154530256
chr1	154395839	155097562	7	chr1	155060085	155062906	chr1	155111074	155114472	8.24	DPM3	NM_018973	-	155102883
chr1	154395839	155097562	7	chr1	155060085	155062906	chr1	155098746	155102190	7.43	EFNA1	NM_182685	+	155090348
chr1	154395839	155097562	7	chr1	155060085	155062906	chr1	155176595	155180395	5.25	MTX1	NM_198883	+	155168489
chr1	154395839	155097562	7	chr1	155060085	155062906	chr1	155175834	155179928	5.25	THBS3	NM_001252608	-	155167772
chr1	154395839	155097562	7	chr1	155060085	155062906	chr1	155144051	155149413	12.15	TRIM46	NM_025058	+	155136262
chr1	154395839	155097562	7	chr1	155060906	155063289	chr1	155098746	155102190	5.21	EFNA1	NM_182685	+	155090348
chr1	154395839	155097562	7	chr1	155062373	155064845	chr1	155098746	155102190	5.58	EFNA1	NM_182685	+	155090348
chr1	154395839	155097562	7	chr1	155062373	155064845	chr1	155144051	155149413	7.02	TRIM46	NM_025058	+	155136262
chr1	154395839	155097562	7	chr1	155062845	155065810	chr1	155111074	155114472	6.44	DPM3	NM_018973	-	155102883
chr1	154395839	155097562	7	chr1	155062845	155065810	chr1	155144051	155149413	8.08	TRIM46	NM_025058	+	155136262
chr1	154395839	155097562	7	chr1	155063810	155066627	chr1	155111074	155114472	5.45	DPM3	NM_018973	-	155102883
chr1	154395839	155097562	7	chr1	155063810	155066627	chr1	155098746	155102190	12.52	EFNA1	NM_182685	+	155090348
chr1	154395839	155097562	7	chr1	155063810	155066627	chr1	155209031	155214494	5.49	GBA	NM_001171812	-	155201066
chr1	154395839	155097562	7	chr1	155063810	155066627	chr1	154941721	154945233	5.12	SHC1	NM_183001	-	154933223
chr1	154395839	155097562	7	chr1	155063810	155066627	chr1	155144051	155149413	21.06	TRIM46	NM_025058	+	155136262
chr1	154395839	155097562	7	chr1	155064627	155067567	chr1	155111074	155114472	5.5	DPM3	NM_018973	-	155102883
chr1	154395839	155097562	7	chr1	155064627	155067567	chr1	155098746	155102190	6.25	EFNA1	NM_182685	+	155090348
chr1	154395839	155097562	7	chr1	155064627	155067567	chr1	155212967	155216130	6.08	GBA	NM_001005741	-	155204653
chr1	154395839	155097562	7	chr1	155064627	155067567	chr1	155176595	155180395	6.33	MTX1	NM_198883	+	155168489
chr1	154395839	155097562	7	chr1	155064627	155067567	chr1	154941721	154945233	8.42	SHC1	NM_183001	-	154933223
chr1	154395839	155097562	7	chr1	155064627	155067567	chr1	155175834	155179928	6.33	THBS3	NM_001252608	-	155167772
chr1	154395839	155097562	7	chr1	155064627	155067567	chr1	155144051	155149413	10.94	TRIM46	NM_025058	+	155136262
chr1	154395839	155097562	7	chr1	155065567	155067784	chr1	155144051	155149413	5.14	TRIM46	NM_025058	+	155136262
chr1	154395839	155097562	7	chr1	155065784	155068192	chr1	155111074	155114472	7.05	DPM3	NM_018973	-	155102883
chr1	154395839	155097562	7	chr1	155065784	155068192	chr1	155098746	155102190	6.91	EFNA1	NM_182685	+	155090348
chr1	154395839	155097562	7	chr1	155065784	155068192	chr1	155144051	155149413	6	TRIM46	NM_025058	+	155136262
chr1	154395839	155097562	7	chr1	155066192	155069588	chr1	155111074	155114472	6.47	DPM3	NM_018973	-	155102883
chr1	154395839	155097562	7	chr1	155066192	155069588	chr1	155098746	155102190	7.12	EFNA1	NM_182685	+	155090348
chr1	154395839	155097562	7	chr1	155066192	155069588	chr1	155209031	155214494	8.82	GBA	NM_001171812	-	155201066
chr1	154395839	155097562	7	chr1	155066192	155069588	chr1	155176595	155180395	5.1	MTX1	NM_198883	+	155168489
chr1	154395839	155097562	7	chr1	155066192	155069588	chr1	155104623	155109370	6.5	SLC50A1	NM_001287591	+	155097819
chr1	154395839	155097562	7	chr1	155066192	155069588	chr1	155175834	155179928	5.1	THBS3	NM_001252608	-	155167772
chr1	154395839	155097562	7	chr1	155066192	155069588	chr1	155144051	155149413	8.61	TRIM46	NM_025058	+	155136262
chr1	154395839	155097562	7	chr1	155067588	155069914	chr1	155098746	155102190	7.24	EFNA1	NM_182685	+	155090348
chr1	154395839	155097562	7	chr1	155067588	155069914	chr1	155104623	155109370	5.15	SLC50A1	NM_001287591	+	155097819
chr1	154395839	155097562	7	chr1	155067588	155069914	chr1	155144051	155149413	7.75	TRIM46	NM_025058	+	155136262
chr1	154395839	155097562	7	chr1	155067914	155070236	chr1	155104623	155109370	5.9	SLC50A1	NM_001287591	+	155097819
chr1	154395839	155097562	7	chr1	155067914	155070236	chr1	155144051	155149413	5.56	TRIM46	NM_025058	+	155136262
chr1	154395839	155097562	7	chr1	155073555	155076298	chr1	155098746	155102190	6.93	EFNA1	NM_182685	+	155090348
chr1	154395839	155097562	7	chr1	155073555	155076298	chr1	155144051	155149413	6.57	TRIM46	NM_025058	+	155136262
chr1	154395839	155097562	7	chr1	155076657	155078898	chr1	155111074	155114472	5.68	DPM3	NM_018973	-	155102883
chr1	154395839	155097562	7	chr1	155076898	155079473	chr1	155144051	155149413	7.42	TRIM46	NM_025058	+	155136262
chr1	154395839	155097562	7	chr1	155077473	155079768	chr1	155111074	155114472	5.24	DPM3	NM_018973	-	155102883
chr1	154395839	155097562	7	chr1	155078770	155081137	chr1	155144051	155149413	6.21	TRIM46	NM_025058	+	155136262
chr1	154395839	155097562	7	chr1	155079137	155082548	chr1	155144051	155149413	6.3	TRIM46	NM_025058	+	155136262
chr1	154395839	155097562	7	chr1	155080548	155083169	chr1	155098746	155102190	5.06	EFNA1	NM_182685	+	155090348
chr1	154395839	155097562	7	chr1	155081827	155085525	chr1	155111074	155114472	7.62	DPM3	NM_018973	-	155102883
chr1	154395839	155097562	7	chr1	155081827	155085525	chr1	155098746	155102190	5.26	EFNA1	NM_182685	+	155090348
chr1	154395839	155097562	7	chr1	155083525	155086067	chr1	155098746	155102190	5.19	EFNA1	NM_182685	+	155090348
chr1	154395839	155097562	7	chr1	155084834	155087524	chr1	155098746	155102190	6.96	EFNA1	NM_182685	+	155090348
chr1	154395839	155097562	7	chr1	155084834	155087524	chr1	155144051	155149413	5.36	TRIM46	NM_025058	+	155136262
chr1	154395839	155097562	7	chr1	155087468	155090205	chr1	155111074	155114472	5.09	DPM3	NM_018973	-	155102883
chr1	154395839	155097562	7	chr1	155087468	155090205	chr1	155098746	155102190	5.32	EFNA1	NM_182685	+	155090348
chr1	154395839	155097562	7	chr1	155087468	155090205	chr1	155144051	155149413	7.91	TRIM46	NM_025058	+	155136262
chr1	154395839	155097562	7	chr1	155089862	155092698	chr1	155111074	155114472	5.59	DPM3	NM_018973	-	155102883
chr1	154395839	155097562	7	chr1	155096878	155100172	chr1	155003880	155008509	5.93	DCST2	NM_144622	-	154996257
chr1	154395839	155097562	7	chr1	155096878	155100172	chr1	155111074	155114472	5.59	DPM3	NM_018973	-	155102883
chr1	154395839	155097562	7	chr1	155096878	155100172	chr1	155176595	155180395	5.06	MTX1	NM_198883	+	155168489
chr1	154395839	155097562	7	chr1	155096878	155100172	chr1	155175834	155179928	5.06	THBS3	NM_001252608	-	155167772
chr1	154395839	155097562	7	chr1	155096878	155100172	chr1	154972358	154978832	5.46	ZBTB7B	NM_001256455	+	154965105
chr1	169828601	170915498	8	chr1	169857826	169860320	chr1	170499580	170503210	5.18	GORAB	NM_152281	+	170491262
chr1	169828601	170915498	8	chr1	169859238	169865322	chr1	169553533	169557875	9.28	F5	NM_000130	-	169545769
chr1	169828601	170915498	8	chr1	169859238	169865322	chr1	170499580	170503210	6.67	GORAB	NM_152281	+	170491262
chr1	169828601	170915498	8	chr1	169859238	169865322	chr1	170041560	170046732	10.18	KIFAP3	NM_001204514	-	170033879
chr1	169828601	170915498	8	chr1	169859238	169865322	chr1	170631522	170635325	15.93	PRRX1	NM_006902	+	170623312
chr1	169828601	170915498	8	chr1	169899299	169902279	chr1	170499580	170503210	7.15	GORAB	NM_152281	+	170491262
chr1	169828601	170915498	8	chr1	169900279	169903456	chr1	170499580	170503210	12.06	GORAB	NM_152281	+	170491262
chr1	169828601	170915498	8	chr1	169908703	169911494	chr1	170499580	170503210	5.22	GORAB	NM_152281	+	170491262
chr1	169828601	170915498	8	chr1	169910841	169914147	chr1	170499580	170503210	6.7	GORAB	NM_152281	+	170491262
chr1	169828601	170915498	8	chr1	169915602	169918555	chr1	170499580	170503210	5.14	GORAB	NM_152281	+	170491262
chr1	169828601	170915498	8	chr1	169916777	169920721	chr1	170499580	170503210	6.51	GORAB	NM_152281	+	170491262
chr1	169828601	170915498	8	chr1	169921959	169925150	chr1	170499580	170503210	5.15	GORAB	NM_152281	+	170491262
chr1	169828601	170915498	8	chr1	169924976	169927832	chr1	170499580	170503210	8.23	GORAB	NM_152281	+	170491262
chr1	169828601	170915498	8	chr1	169962051	169966383	chr1	170499580	170503210	10.15	GORAB	NM_152281	+	170491262
chr1	169828601	170915498	8	chr1	169978422	169981493	chr1	170499580	170503210	7.1	GORAB	NM_152281	+	170491262
chr1	169828601	170915498	8	chr1	169990332	169992967	chr1	170499580	170503210	5.08	GORAB	NM_152281	+	170491262
chr1	169828601	170915498	8	chr1	169992639	169997037	chr1	170499580	170503210	9.42	GORAB	NM_152281	+	170491262
chr1	169828601	170915498	8	chr1	169996716	169999807	chr1	170499580	170503210	5.12	GORAB	NM_152281	+	170491262
chr1	169828601	170915498	8	chr1	170038816	170041700	chr1	170499580	170503210	5.01	GORAB	NM_152281	+	170491262
chr1	169828601	170915498	8	chr1	170038816	170041700	chr1	170113970	170116810	5.67	METTL11B	NM_001136107	+	170105187
chr1	169828601	170915498	8	chr1	170039861	170043560	chr1	170499580	170503210	6.16	GORAB	NM_152281	+	170491262
chr1	169828601	170915498	8	chr1	170039861	170043560	chr1	169859238	169865322	5.94	SCYL3	NM_020423	-	169853100
chr1	169828601	170915498	8	chr1	170041560	170046732	chr1	170499580	170503210	5.88	GORAB	NM_152281	+	170491262
chr1	169828601	170915498	8	chr1	170041560	170046732	chr1	170113970	170116810	5.18	METTL11B	NM_001136107	+	170105187
chr1	169828601	170915498	8	chr1	170045887	170049208	chr1	170499580	170503210	5.15	GORAB	NM_152281	+	170491262
chr1	169828601	170915498	8	chr1	170133260	170136504	chr1	170499580	170503210	5.97	GORAB	NM_152281	+	170491262
chr1	169828601	170915498	8	chr1	170135740	170139723	chr1	170499580	170503210	9.27	GORAB	NM_152281	+	170491262
chr1	169828601	170915498	8	chr1	170410230	170412879	chr1	170041560	170046732	5.13	KIFAP3	NM_001204514	-	170033879
chr1	169828601	170915498	8	chr1	170411228	170414426	chr1	170041560	170046732	7.51	KIFAP3	NM_001204514	-	170033879
chr1	169828601	170915498	8	chr1	170464843	170468841	chr1	170041560	170046732	5.14	KIFAP3	NM_001204514	-	170033879
chr1	169828601	170915498	8	chr1	170466841	170469267	chr1	170041560	170046732	5.01	KIFAP3	NM_001204514	-	170033879
chr1	169828601	170915498	8	chr1	170470051	170472430	chr1	170041560	170046732	5.89	KIFAP3	NM_001204514	-	170033879
chr1	169828601	170915498	8	chr1	170471270	170473807	chr1	170041560	170046732	5.05	KIFAP3	NM_001204514	-	170033879
chr1	169828601	170915498	8	chr1	170480484	170483825	chr1	170041560	170046732	5.06	KIFAP3	NM_001204514	-	170033879
chr1	169828601	170915498	8	chr1	170482361	170485018	chr1	170041560	170046732	8.03	KIFAP3	NM_001204514	-	170033879
chr1	169828601	170915498	8	chr1	170489706	170492527	chr1	170041560	170046732	5	KIFAP3	NM_001204514	-	170033879
chr1	169828601	170915498	8	chr1	170490778	170494275	chr1	170041560	170046732	5.79	KIFAP3	NM_001204514	-	170033879
chr1	169828601	170915498	8	chr1	170492275	170495074	chr1	169859238	169865322	7.07	SCYL3	NM_020423	-	169853100
chr1	169828601	170915498	8	chr1	170494677	170497090	chr1	169859238	169865322	6.38	SCYL3	NM_020423	-	169853100
chr1	169828601	170915498	8	chr1	170498672	170501198	chr1	170631522	170635325	6.96	PRRX1	NM_006902	+	170623312
chr1	169828601	170915498	8	chr1	170499580	170503210	chr1	170041560	170046732	7.23	KIFAP3	NM_001204514	-	170033879
chr1	169828601	170915498	8	chr1	170499580	170503210	chr1	170113970	170116810	5.73	METTL11B	NM_001136107	+	170105187
chr1	169828601	170915498	8	chr1	170499580	170503210	chr1	170631522	170635325	6.94	PRRX1	NM_006902	+	170623312
chr1	169828601	170915498	8	chr1	170499580	170503210	chr1	169859238	169865322	6.94	SCYL3	NM_020423	-	169853100
chr1	169828601	170915498	8	chr1	170501210	170504604	chr1	169859238	169865322	5.07	SCYL3	NM_020423	-	169853100
chr1	169828601	170915498	8	chr1	170504223	170506643	chr1	170113970	170116810	5.94	METTL11B	NM_001136107	+	170105187
chr1	169828601	170915498	8	chr1	170508628	170511296	chr1	169859238	169865322	5.13	SCYL3	NM_020423	-	169853100
chr1	169828601	170915498	8	chr1	170509565	170512433	chr1	170041560	170046732	5.23	KIFAP3	NM_001204514	-	170033879
chr1	169828601	170915498	8	chr1	170509565	170512433	chr1	169859238	169865322	7.86	SCYL3	NM_020423	-	169853100
chr1	169828601	170915498	8	chr1	170510433	170513683	chr1	170041560	170046732	5.04	KIFAP3	NM_001204514	-	170033879
chr1	169828601	170915498	8	chr1	170530920	170533628	chr1	170041560	170046732	5.79	KIFAP3	NM_001204514	-	170033879
chr1	169828601	170915498	8	chr1	170549971	170552557	chr1	170041560	170046732	5.75	KIFAP3	NM_001204514	-	170033879
chr1	169828601	170915498	8	chr1	170551167	170554738	chr1	170041560	170046732	5.08	KIFAP3	NM_001204514	-	170033879
chr1	169828601	170915498	8	chr1	170557874	170561098	chr1	170041560	170046732	5.2	KIFAP3	NM_001204514	-	170033879
chr1	169828601	170915498	8	chr1	170560084	170562661	chr1	170041560	170046732	5.05	KIFAP3	NM_001204514	-	170033879
chr1	169828601	170915498	8	chr1	170628297	170631198	chr1	169859238	169865322	5.14	SCYL3	NM_020423	-	169853100
chr1	169828601	170915498	8	chr1	170629993	170632700	chr1	169553533	169557875	5.8	F5	NM_000130	-	169545769
chr1	169828601	170915498	8	chr1	170633325	170635978	chr1	169859238	169865322	7.26	SCYL3	NM_020423	-	169853100
chr1	169828601	170915498	8	chr1	170642119	170645209	chr1	170041560	170046732	5.96	KIFAP3	NM_001204514	-	170033879
chr1	169828601	170915498	8	chr1	170644886	170647933	chr1	170041560	170046732	7.39	KIFAP3	NM_001204514	-	170033879
chr1	169828601	170915498	8	chr1	170652845	170655334	chr1	169859238	169865322	6.7	SCYL3	NM_020423	-	169853100
chr1	169828601	170915498	8	chr1	170654302	170658296	chr1	169859238	169865322	6.42	SCYL3	NM_020423	-	169853100
chr1	169828601	170915498	9	chr1	169857826	169860320	chr1	170499580	170503210	5.18	GORAB	NM_152281	+	170491262
chr1	169828601	170915498	9	chr1	169859238	169865322	chr1	169553533	169557875	9.28	F5	NM_000130	-	169545769
chr1	169828601	170915498	9	chr1	169859238	169865322	chr1	170499580	170503210	6.67	GORAB	NM_152281	+	170491262
chr1	169828601	170915498	9	chr1	169859238	169865322	chr1	170041560	170046732	10.18	KIFAP3	NM_001204514	-	170033879
chr1	169828601	170915498	9	chr1	169859238	169865322	chr1	170631522	170635325	15.93	PRRX1	NM_006902	+	170623312
chr1	169828601	170915498	9	chr1	169899299	169902279	chr1	170499580	170503210	7.15	GORAB	NM_152281	+	170491262
chr1	169828601	170915498	9	chr1	169900279	169903456	chr1	170499580	170503210	12.06	GORAB	NM_152281	+	170491262
chr1	169828601	170915498	9	chr1	169908703	169911494	chr1	170499580	170503210	5.22	GORAB	NM_152281	+	170491262
chr1	169828601	170915498	9	chr1	169910841	169914147	chr1	170499580	170503210	6.7	GORAB	NM_152281	+	170491262
chr1	169828601	170915498	9	chr1	169915602	169918555	chr1	170499580	170503210	5.14	GORAB	NM_152281	+	170491262
chr1	169828601	170915498	9	chr1	169916777	169920721	chr1	170499580	170503210	6.51	GORAB	NM_152281	+	170491262
chr1	169828601	170915498	9	chr1	169921959	169925150	chr1	170499580	170503210	5.15	GORAB	NM_152281	+	170491262
chr1	169828601	170915498	9	chr1	169924976	169927832	chr1	170499580	170503210	8.23	GORAB	NM_152281	+	170491262
chr1	169828601	170915498	9	chr1	169962051	169966383	chr1	170499580	170503210	10.15	GORAB	NM_152281	+	170491262
chr1	169828601	170915498	9	chr1	169978422	169981493	chr1	170499580	170503210	7.1	GORAB	NM_152281	+	170491262
chr1	169828601	170915498	9	chr1	169990332	169992967	chr1	170499580	170503210	5.08	GORAB	NM_152281	+	170491262
chr1	169828601	170915498	9	chr1	169992639	169997037	chr1	170499580	170503210	9.42	GORAB	NM_152281	+	170491262
chr1	169828601	170915498	9	chr1	169996716	169999807	chr1	170499580	170503210	5.12	GORAB	NM_152281	+	170491262
chr1	169828601	170915498	9	chr1	170038816	170041700	chr1	170499580	170503210	5.01	GORAB	NM_152281	+	170491262
chr1	169828601	170915498	9	chr1	170038816	170041700	chr1	170113970	170116810	5.67	METTL11B	NM_001136107	+	170105187
chr1	169828601	170915498	9	chr1	170039861	170043560	chr1	170499580	170503210	6.16	GORAB	NM_152281	+	170491262
chr1	169828601	170915498	9	chr1	170039861	170043560	chr1	169859238	169865322	5.94	SCYL3	NM_020423	-	169853100
chr1	169828601	170915498	9	chr1	170041560	170046732	chr1	170499580	170503210	5.88	GORAB	NM_152281	+	170491262
chr1	169828601	170915498	9	chr1	170041560	170046732	chr1	170113970	170116810	5.18	METTL11B	NM_001136107	+	170105187
chr1	169828601	170915498	9	chr1	170045887	170049208	chr1	170499580	170503210	5.15	GORAB	NM_152281	+	170491262
chr1	169828601	170915498	9	chr1	170133260	170136504	chr1	170499580	170503210	5.97	GORAB	NM_152281	+	170491262
chr1	169828601	170915498	9	chr1	170135740	170139723	chr1	170499580	170503210	9.27	GORAB	NM_152281	+	170491262
chr1	169828601	170915498	9	chr1	170410230	170412879	chr1	170041560	170046732	5.13	KIFAP3	NM_001204514	-	170033879
chr1	169828601	170915498	9	chr1	170411228	170414426	chr1	170041560	170046732	7.51	KIFAP3	NM_001204514	-	170033879
chr1	169828601	170915498	9	chr1	170464843	170468841	chr1	170041560	170046732	5.14	KIFAP3	NM_001204514	-	170033879
chr1	169828601	170915498	9	chr1	170466841	170469267	chr1	170041560	170046732	5.01	KIFAP3	NM_001204514	-	170033879
chr1	169828601	170915498	9	chr1	170470051	170472430	chr1	170041560	170046732	5.89	KIFAP3	NM_001204514	-	170033879
chr1	169828601	170915498	9	chr1	170471270	170473807	chr1	170041560	170046732	5.05	KIFAP3	NM_001204514	-	170033879
chr1	169828601	170915498	9	chr1	170480484	170483825	chr1	170041560	170046732	5.06	KIFAP3	NM_001204514	-	170033879
chr1	169828601	170915498	9	chr1	170482361	170485018	chr1	170041560	170046732	8.03	KIFAP3	NM_001204514	-	170033879
chr1	169828601	170915498	9	chr1	170489706	170492527	chr1	170041560	170046732	5	KIFAP3	NM_001204514	-	170033879
chr1	169828601	170915498	9	chr1	170490778	170494275	chr1	170041560	170046732	5.79	KIFAP3	NM_001204514	-	170033879
chr1	169828601	170915498	9	chr1	170492275	170495074	chr1	169859238	169865322	7.07	SCYL3	NM_020423	-	169853100
chr1	169828601	170915498	9	chr1	170494677	170497090	chr1	169859238	169865322	6.38	SCYL3	NM_020423	-	169853100
chr1	169828601	170915498	9	chr1	170498672	170501198	chr1	170631522	170635325	6.96	PRRX1	NM_006902	+	170623312
chr1	169828601	170915498	9	chr1	170499580	170503210	chr1	170041560	170046732	7.23	KIFAP3	NM_001204514	-	170033879
chr1	169828601	170915498	9	chr1	170499580	170503210	chr1	170113970	170116810	5.73	METTL11B	NM_001136107	+	170105187
chr1	169828601	170915498	9	chr1	170499580	170503210	chr1	170631522	170635325	6.94	PRRX1	NM_006902	+	170623312
chr1	169828601	170915498	9	chr1	170499580	170503210	chr1	169859238	169865322	6.94	SCYL3	NM_020423	-	169853100
chr1	169828601	170915498	9	chr1	170501210	170504604	chr1	169859238	169865322	5.07	SCYL3	NM_020423	-	169853100
chr1	169828601	170915498	9	chr1	170504223	170506643	chr1	170113970	170116810	5.94	METTL11B	NM_001136107	+	170105187
chr1	169828601	170915498	9	chr1	170508628	170511296	chr1	169859238	169865322	5.13	SCYL3	NM_020423	-	169853100
chr1	169828601	170915498	9	chr1	170509565	170512433	chr1	170041560	170046732	5.23	KIFAP3	NM_001204514	-	170033879
chr1	169828601	170915498	9	chr1	170509565	170512433	chr1	169859238	169865322	7.86	SCYL3	NM_020423	-	169853100
chr1	169828601	170915498	9	chr1	170510433	170513683	chr1	170041560	170046732	5.04	KIFAP3	NM_001204514	-	170033879
chr1	169828601	170915498	9	chr1	170530920	170533628	chr1	170041560	170046732	5.79	KIFAP3	NM_001204514	-	170033879
chr1	169828601	170915498	9	chr1	170549971	170552557	chr1	170041560	170046732	5.75	KIFAP3	NM_001204514	-	170033879
chr1	169828601	170915498	9	chr1	170551167	170554738	chr1	170041560	170046732	5.08	KIFAP3	NM_001204514	-	170033879
chr1	169828601	170915498	9	chr1	170557874	170561098	chr1	170041560	170046732	5.2	KIFAP3	NM_001204514	-	170033879
chr1	169828601	170915498	9	chr1	170560084	170562661	chr1	170041560	170046732	5.05	KIFAP3	NM_001204514	-	170033879
chr1	169828601	170915498	9	chr1	170628297	170631198	chr1	169859238	169865322	5.14	SCYL3	NM_020423	-	169853100
chr1	169828601	170915498	9	chr1	170629993	170632700	chr1	169553533	169557875	5.8	F5	NM_000130	-	169545769
chr1	169828601	170915498	9	chr1	170633325	170635978	chr1	169859238	169865322	7.26	SCYL3	NM_020423	-	169853100
chr1	169828601	170915498	9	chr1	170642119	170645209	chr1	170041560	170046732	5.96	KIFAP3	NM_001204514	-	170033879
chr1	169828601	170915498	9	chr1	170644886	170647933	chr1	170041560	170046732	7.39	KIFAP3	NM_001204514	-	170033879
chr1	169828601	170915498	9	chr1	170652845	170655334	chr1	169859238	169865322	6.7	SCYL3	NM_020423	-	169853100
chr1	169828601	170915498	9	chr1	170654302	170658296	chr1	169859238	169865322	6.42	SCYL3	NM_020423	-	169853100
chr1	203019737	203049929	10	chr1	203017054	203022021	chr1	203095295	203099059	29.72	ADORA1	NM_001048230	+	203086835
chr1	203019737	203049929	10	chr1	203017054	203022021	chr1	203272502	203276204	13.33	BTG2	NM_006763	+	203264663
chr1	203019737	203049929	10	chr1	203017054	203022021	chr1	203153376	203158683	39.27	CHI3L1	NM_001276	-	203145922
chr1	203019737	203049929	10	chr1	203017054	203022021	chr1	203196668	203200433	38.1	CHIT1	NM_003465	-	203188860
chr1	203019737	203049929	10	chr1	203017054	203022021	chr1	203318567	203321842	6.18	FMOD	NM_002023	-	203310557
chr1	203019737	203049929	10	chr1	203017054	203022021	chr1	202776278	202779296	5.53	KDM5B	NM_006618	-	202767549
chr1	203019737	203049929	10	chr1	203017054	203022021	chr1	203141944	203147381	64.59	MYBPH	NM_004997	-	203134942
chr1	203019737	203049929	10	chr1	203017054	203022021	chr1	203053359	203057011	16.67	MYOG	NM_002479	-	203045166
chr1	203019737	203049929	10	chr1	203017054	203022021	chr1	203461693	203464728	7.05	OPTC	NM_014359	+	203453270
chr1	203019737	203049929	10	chr1	203019642	203021809	chr1	203095295	203099059	5.46	ADORA1	NM_001048230	+	203086835
chr1	203019737	203049929	10	chr1	203019642	203021809	chr1	203442959	203446361	5.86	PRELP	NM_002725	+	203434882
chr1	203019737	203049929	10	chr1	203020021	203022531	chr1	203095295	203099059	7.39	ADORA1	NM_001048230	+	203086835
chr1	203019737	203049929	10	chr1	203020021	203022531	chr1	203141944	203147381	5.13	MYBPH	NM_004997	-	203134942
chr1	203019737	203049929	10	chr1	203020021	203022531	chr1	203053359	203057011	5.34	MYOG	NM_002479	-	203045166
chr1	203019737	203049929	10	chr1	203020531	203022998	chr1	203153376	203158683	14.76	CHI3L1	NM_001276	-	203145922
chr1	203019737	203049929	10	chr1	203020531	203022998	chr1	203141944	203147381	5.59	MYBPH	NM_004997	-	203134942
chr1	203019737	203049929	10	chr1	203021612	203023952	chr1	203141944	203147381	5.26	MYBPH	NM_004997	-	203134942
chr1	203019737	203049929	10	chr1	203022470	203026461	chr1	203153376	203158683	8.81	CHI3L1	NM_001276	-	203145922
chr1	203019737	203049929	10	chr1	203022470	203026461	chr1	203141944	203147381	5.85	MYBPH	NM_004997	-	203134942
chr1	203019737	203049929	10	chr1	203024461	203026922	chr1	203153376	203158683	8.79	CHI3L1	NM_001276	-	203145922
chr1	203019737	203049929	10	chr1	203024461	203026922	chr1	203141944	203147381	5.15	MYBPH	NM_004997	-	203134942
chr1	203019737	203049929	10	chr1	203024461	203026922	chr1	203053359	203057011	6.63	MYOG	NM_002479	-	203045166
chr1	203019737	203049929	10	chr1	203025210	203028585	chr1	203153376	203158683	12.87	CHI3L1	NM_001276	-	203145922
chr1	203019737	203049929	10	chr1	203026585	203029245	chr1	203095295	203099059	6.42	ADORA1	NM_001048230	+	203086835
chr1	203019737	203049929	10	chr1	203026585	203029245	chr1	203141944	203147381	5.21	MYBPH	NM_004997	-	203134942
chr1	203019737	203049929	10	chr1	203026585	203029245	chr1	203053359	203057011	5.3	MYOG	NM_002479	-	203045166
chr1	203019737	203049929	10	chr1	203027245	203030227	chr1	203095295	203099059	7.31	ADORA1	NM_001048230	+	203086835
chr1	203019737	203049929	10	chr1	203027245	203030227	chr1	203141944	203147381	5.06	MYBPH	NM_004997	-	203134942
chr1	203019737	203049929	10	chr1	203028446	203031047	chr1	203095295	203099059	6.84	ADORA1	NM_001048230	+	203086835
chr1	203019737	203049929	10	chr1	203028446	203031047	chr1	203153376	203158683	12.11	CHI3L1	NM_001276	-	203145922
chr1	203019737	203049929	10	chr1	203028446	203031047	chr1	203141944	203147381	5.14	MYBPH	NM_004997	-	203134942
chr1	203019737	203049929	10	chr1	203029364	203032382	chr1	203095295	203099059	6.61	ADORA1	NM_001048230	+	203086835
chr1	203019737	203049929	10	chr1	203029364	203032382	chr1	203153376	203158683	17.27	CHI3L1	NM_001276	-	203145922
chr1	203019737	203049929	10	chr1	203029364	203032382	chr1	203141944	203147381	5.72	MYBPH	NM_004997	-	203134942
[truncated: 7,345 more rows]
