# Supplementary material for: Identification of atrial fibrillation associated genes and functional non-coding variants
Source: Nat Commun. 2019 Oct 18;10:4755. doi: 10.1038/s41467-019-12721-5 (PMC6802215; doi:10.1038/s41467-019-12721-5)
Supplement: Supplementary file 15 — Supplementary Data 11 [file 41467_2019_12721_MOESM15_ESM.xlsx]

## Sheet: RNA-seq (GEO)
Supplementary Data 11: RNA-seq
Adult and fetal atrial RNA-seq data is available on GEO accession GSE127856
