# Supplementary material for: Identification of atrial fibrillation associated genes and functional non-coding variants
Source: Nat Commun. 2019 Oct 18;10:4755. doi: 10.1038/s41467-019-12721-5 (PMC6802215; doi:10.1038/s41467-019-12721-5)
Supplement: Supplementary file 16 — Supplementary Data 12 [file 41467_2019_12721_MOESM16_ESM.xlsx]

## Sheet: Norm. RNA-seqs&PCHi-C
Supplementary Data 12: Normalized RNA-seq and PCHiC data
lead variant	ENSEMBLE	GENE	LA-PCM	LA	RA	RA_fetal	LA_fetal	TAD
rs187585530	ENSG00000180758	GPR157	15.8	0.1	0.06	0.37	0.27	0
rs187585530	ENSG00000171603	CLSTN1	14.22	9.25	9.05	9.47	12.67	0
rs187585530	ENSG00000171621	SPSB1	7.81	2.48	4.54	0.66	0.85	0
rs187585530	ENSG00000049239	H6PD	46.99	4.08	4.44	4.81	6.25	0
rs187585530	ENSG00000171612	SLC25A33	4.64	6.38	8.06	1.25	1.89	0
rs187585530	ENSG00000188807	TMEM201	4.62	1.07	1.39	1.66	2.71	0
rs187585530	ENSG00000171608	PIK3CD	3.84	0.37	0.25	0.77	0.96	0
rs187585530	ENSG00000179840	C1orf200	0.73	0.05	0.06	0.01	0.03	0
rs187585530	ENSG00000178585	CTNNBIP1	4.68	3.33	4.03	7.18	8.63	1
rs187585530	ENSG00000162441	LZIC	16.91	14.53	16.3	11.38	10.63	1
rs187585530	ENSG00000173614	NMNAT1	6.62	7.59	8.64	2.69	2.8	1
rs187585530	ENSG00000142657	PGD	18.5	14.97	13.87	10.68	12.04	1
rs187585530	ENSG00000130939	UBE4B	47	78.59	82.51	5.78	4.52	1
rs187585530	ENSG00000162444	RBP7	0.9	3.02	12.87	16.33	3.03	1
rs187585530	ENSG00000054523	KIF1B	50.32	41.7	45.01	6.29	4.74	1
rs187585530	ENSG00000175279	APITD1	0.03	1.47	2.82	1.16	1.59	1
rs187585530	ENSG00000241563	CORT	0.27	0.14	0.06	0.08	0.33	1
rs187585530	ENSG00000160049	DFFA	30.18	3.34	2.59	3.52	3.8	1
rs187585530	ENSG00000175262	C1orf127	0.06	0.05	0.06	0.05	0.07	1
rs187585530	ENSG00000142655	PEX14	5.78	2.35	2.02	2.64	3.55	1
rs187585530	ENSG00000130940	CASZ1	8.83	5.34	6.33	2.71	3.06	1
rs187585530	ENSG00000198793	MTOR	40.19	19.22	18.4	5.38	7.16	0
rs187585530	ENSG00000009724	MASP2	50.14	14.53	11.65	1.06	1.24	0
rs187585530	ENSG00000120948	TARDBP	688.1	74.52	78.38	10.99	11.61	0
rs187585530	ENSG00000116649	SRM	133.94	53.33	68.81	5.44	8.03	0
rs187585530	ENSG00000171824	EXOSC10	102.08	53.28	45.91	9.99	10.66	0
rs880315	ENSG00000171603	CLSTN1	14.22	9.25	9.05	9.47	12.67	0
rs880315	ENSG00000178585	CTNNBIP1	4.68	3.33	4.03	7.18	8.63	1
rs880315	ENSG00000162441	LZIC	16.91	14.53	16.3	11.38	10.63	1
rs880315	ENSG00000173614	NMNAT1	6.62	7.59	8.64	2.69	2.8	1
rs880315	ENSG00000142657	PGD	18.5	14.97	13.87	10.68	12.04	1
rs880315	ENSG00000130939	UBE4B	47	78.59	82.51	5.78	4.52	1
rs880315	ENSG00000162444	RBP7	0.9	3.02	12.87	16.33	3.03	1
rs880315	ENSG00000054523	KIF1B	50.32	41.7	45.01	6.29	4.74	1
rs880315	ENSG00000175279	APITD1	0.03	1.47	2.82	1.16	1.59	1
rs880315	ENSG00000241563	CORT	0.27	0.14	0.06	0.08	0.33	1
rs880315	ENSG00000160049	DFFA	30.18	3.34	2.59	3.52	3.8	1
rs880315	ENSG00000171819	ANGPTL7	26.35	4.79	4.31	1.29	0.9	0
rs880315	ENSG00000175262	C1orf127	0.06	0.05	0.06	0.05	0.07	1
rs880315	ENSG00000142655	PEX14	5.78	2.35	2.02	2.64	3.55	1
rs880315	ENSG00000130940	CASZ1	8.83	5.34	6.33	2.71	3.06	1
rs880315	ENSG00000198793	MTOR	40.19	19.22	18.4	5.38	7.16	0
rs880315	ENSG00000009724	MASP2	50.14	14.53	11.65	1.06	1.24	0
rs880315	ENSG00000120948	TARDBP	688.1	74.52	78.38	10.99	11.61	0
rs880315	ENSG00000116649	SRM	133.94	53.33	68.81	5.44	8.03	0
rs880315	ENSG00000171824	EXOSC10	102.08	53.28	45.91	9.99	10.66	0
rs880315	ENSG00000120942	UBIAD1	8.61	1.74	2.14	1.67	2.05	0
rs880315	ENSG00000162490	C1orf187	2.77	0.05	0.06	0.01	0.02	0
rs880315	ENSG00000204624	PTCHD2	0.01	0.05	0.06	0.01	0.02	0
rs880315	ENSG00000132879	FBXO44	27.66	0.75	0.84	1.4	1.55	0
rs880315	ENSG00000116661	FBXO2	0.08	0.05	0.21	0.07	0.16	0
rs880315	ENSG00000116663	FBXO6	6.36	0.25	0.26	0.85	1.08	0
rs880315	ENSG00000116670	MAD2L2	0.83	0.82	0.29	4.44	7.67	0
rs880315	ENSG00000177674	AGTRAP	3.98	0.4	0.3	3.45	4.53	0
rs146518726	ENSG00000123091	RNF11	5.38	26.3	32.81	11.54	14.84	1
rs146518726	ENSG00000162374	ELAVL4	0.25	1.07	0.24	0.03	0.08	0
rs146518726	ENSG00000142700	DMRTA2	0.1	0.05	0.06	0	0.02	1
rs146518726	ENSG00000185104	FAF1	3.85	39.29	39.76	10.15	10.41	1
rs146518726	ENSG00000123080	CDKN2C	4.13	1.78	2.3	3.17	4.11	1
rs146518726	ENSG00000204006	C1orf185	0.01	0.05	0.06	0	0	1
rs146518726	ENSG00000085831	TTC39A	22.45	5.67	4.63	0.25	0.75	1
rs146518726	ENSG00000085832	EPS15	42.29	74.6	90.86	16.99	14.63	1
rs146518726	ENSG00000117859	OSBPL9	20.34	44.98	57.65	12.35	11.79	1
rs146518726	ENSG00000078618	NRD1	61.51	0.05	0.06	0	0	1
rs146518726	ENSG00000169213	RAB3B	0.23	0.08	0.05	0.01	0.01	0
rs146518726	ENSG00000198841	KTI12	9.67	1.23	0.99	1.36	1.75	0
rs146518726	ENSG00000117862	TXNDC12	7.66	79.1	71.6	9.63	10.11	0
rs146518726	ENSG00000134717	BTF3L4	31.81	99.31	98.63	4.66	5.32	0
rs1443926	ENSG00000121931	LRIF1	16.9	6.1	7.56	1.95	2.01	0
rs1443926	ENSG00000064886	CHI3L2	1.67	0.46	1.54	0.01	0.04	0
rs1443926	ENSG00000162777	DENND2D	3.66	1.26	1.06	0.29	0.5	0
rs1443926	ENSG00000156171	DRAM2	28.85	36.89	36.13	5.71	6.32	0
rs1443926	ENSG00000134255	CEPT1	17.5	8	7.52	4.5	5.62	0
rs1443926	ENSG00000134216	CHIA	0.02	0.05	0.06	0	0	0
rs1443926	ENSG00000203878	RP11-165H20.1	0.1	0.05	0.06	0	0	0
rs1443926	ENSG00000173947	C1orf88	48.5	7.53	7.4	3.84	3.92	0
rs1443926	ENSG00000085465	OVGP1	0.46	0.42	0.66	0.23	0.43	0
rs1443926	ENSG00000227179	PGCP1	0.07	0.05	0.06	0.01	0	0
rs1443926	ENSG00000116489	CAPZA1	24.23	24.32	24.52	14.83	19.93	0
rs1443926	ENSG00000227811	RP4-773A18.4	0.08	1.1	1.28	2.82	3.71	0
rs1443926	ENSG00000116459	ATP5F1	205.51	218.51	232.54	27.57	30.07	0
rs1443926	ENSG00000116455	WDR77	6.71	9.85	15.39	6.09	8.63	0
rs1443926	ENSG00000116473	RAP1A	7.74	1273.14	1394.62	7.69	8.09	0
rs1443926	ENSG00000143110	C1orf162	71.52	53.41	79.68	1.26	2.03	0
rs1443926	ENSG00000064703	DDX20	99.15	8.78	9.33	3.11	3.79	0
rs1443926	ENSG00000171385	KCND3	20.01	10.85	16.65	0.62	0.67	1
rs1443926	ENSG00000143079	CTTNBP2NL	19.91	33.24	29.79	2.34	2.69	0
rs1443926	ENSG00000134245	WNT2B	40.18	14.25	23.83	1.38	2.57	0
rs1443926	ENSG00000007341	ST7L	29.29	18.61	16.83	2.37	2.84	0
rs1443926	ENSG00000155363	MOV10	46.66	1.63	2.03	4.59	6.3	0
rs1443926	ENSG00000155366	RHOC	96.46	4.85	5.44	40.67	47.47	0
rs1443926	ENSG00000155367	PPM1J	3.6	0.34	0.39	0.83	0.69	0
rs1443926	ENSG00000184599	FAM19A3	0.09	0.05	0.12	0.02	0.05	0
rs1443926	ENSG00000155380	SLC16A1	34.51	29.85	35.38	14.21	9.69	0
rs4484922	ENSG00000052723	SIKE1	92.39	16.03	17.62	5.36	6.35	0
rs4484922	ENSG00000198765	SYCP1	0.06	0.05	0.06	0	0	0
rs4484922	ENSG00000134200	TSHB	0.48	0.19	0.06	0.09	0.11	0
rs4484922	ENSG00000134198	TSPAN2	0.76	5.13	3.46	4.72	3.33	0
rs4484922	ENSG00000134259	NGF	0.1	2	6.68	1.22	1.27	0
rs4484922	ENSG00000118729	CASQ2	165.41	1305.63	1360.83	143.36	39.83	1
rs4484922	ENSG00000173218	VANGL1	12.06	4.35	7.17	2.17	1.9	1
rs4484922	ENSG00000177551	NHLH2	0.33	0.05	0.06	0	0	1
rs4484922	ENSG00000163393	SLC22A15	5.22	2.44	2.9	0.17	0.21	1
rs4484922	ENSG00000173212	MAB21L3	0.45	0.09	0.18	0.03	0	0
rs4484922	ENSG00000163399	ATP1A1	153.18	138.04	158.25	21.24	18.41	0
rs4484922	ENSG00000203865	ATP1A1OS	12.03	2.88	2.59	1.15	1.42	0
rs4484922	ENSG00000143061	IGSF3	7.55	4.54	4.59	5.09	7.74	0
rs4484922	ENSG00000116815	CD58	6.05	14.39	16.29	3.75	3.26	0
rs4484922	ENSG00000211543	MIR320B1	7.67	0.05	0.06	0	0	0
rs4484922	ENSG00000116824	CD2	0.04	0.32	2	0.01	0.04	0
rs79187193	ENSG00000188092	GPR89B	33.8	0.08	0.1	0.08	0.07	1
rs79187193	ENSG00000116128	BCL9	34.91	10.08	10.29	2.33	2.33	1
rs79187193	ENSG00000131791	PRKAB2	101.29	34.51	37.26	6.68	6.47	1
rs79187193	ENSG00000131781	FMO5	6.18	2.17	2.22	0.4	0.49	1
rs79187193	ENSG00000131778	CHD1L	11.72	8.79	10.13	4.85	5.75	1
rs79187193	ENSG00000121634	GJA8	0.09	0.05	0.06	0	0	1
rs79187193	ENSG00000162836	ACP6	70.06	9.08	4.69	3.51	3.48	1
rs79187193	ENSG00000232265	XXyac-YX155B6.5	19.25	0.05	0.06	0	0	1
rs79187193	ENSG00000206585	RNU1-6	10.9	0.05	0.06	0.01	0	1
rs79187193	ENSG00000256374	PPIAL4D	6.21	0.05	0.06	0	0	1
rs11264280	ENSG00000143578	CREB3L4	48.86	0.36	0.24	3.67	3.12	0
rs11264280	ENSG00000143614	GATAD2B	36.3	48.65	51.67	2.39	2.44	0
rs11264280	ENSG00000198837	DENND4B	331.96	4.02	3.52	3.01	4.07	0
rs11264280	ENSG00000160741	CRTC2	136.85	9.63	9.73	2.34	2.49	0
rs11264280	ENSG00000143570	SLC39A1	39.99	2.75	3.29	8.71	12.69	0
rs11264280	ENSG00000177954	RPS27	2038.39	47.4	51.97	2.2	2.74	0
rs11264280	ENSG00000143543	JTB	113.42	21.37	18.23	13.76	18.03	0
rs11264280	ENSG00000143545	RAB13	141.4	44.84	51.46	8.15	7.3	0
rs11264280	ENSG00000143552	NUP210L	0.34	0.09	0.25	0.11	0.17	0
rs11264280	ENSG00000143569	UBAP2L	204.97	115.62	129.26	8.45	9.22	0
rs11264280	ENSG00000143612	C1orf43	73.85	71.83	72.4	26.92	25.02	0
rs11264280	ENSG00000143549	TPM3	138.25	41.97	54.18	2.05	2.63	0
rs11264280	ENSG00000163263	C1orf189	2.46	0.15	0.06	0	0	0
rs11264280	ENSG00000215938	MIR190B	7.67	0.05	0.06	0	0	0
rs11264280	ENSG00000143575	HAX1	120.77	28.55	36.19	20.54	22.65	0
rs11264280	ENSG00000143595	AQP10	0.14	0.05	0.27	0.4	0.45	1
rs11264280	ENSG00000143515	ATP8B2	71.92	2.54	3.92	4.78	6.18	1
rs11264280	ENSG00000160716	CHRNB2	0.86	0.25	0.17	0.11	0.19	1
rs11264280	ENSG00000160712	IL6R	5.93	2.92	2.94	0.74	1.8	1
rs11264280	ENSG00000163239	TDRD10	1.04	1.02	0.84	0.46	0.56	1
rs11264280	ENSG00000169291	SHE	7.71	4.69	6.73	1.99	2.61	1
rs11264280	ENSG00000160714	UBE2Q1	57.74	36.63	37.23	5.71	6.48	1
rs11264280	ENSG00000231064	RP11-263K19.4	2.33	0.05	0.06	0	0	0
rs11264280	ENSG00000163352	LENEP	0.82	0.13	0.06	0.28	0.14	1
rs11264280	ENSG00000160691	SHC1	95.04	13.36	16.81	9.26	12.54	1
rs11264280	ENSG00000163348	PYGO2	55.01	5.28	3.73	4.55	6.51	1
rs11264280	ENSG00000160710	ADAR	107.16	31.57	33.75	9.21	11.85	1
rs11264280	ENSG00000143603	KCNN3	3.15	2.78	0.77	0.41	0.68	1
rs11264280	ENSG00000163344	PMVK	5.53	0.62	0.88	7.67	11.95	1
rs11264280	ENSG00000163346	PBXIP1	21.43	4.1	5.29	15.33	22.81	1
rs11264280	ENSG00000173207	CKS1B	58.36	2.06	2.01	2.69	2.51	1
rs11264280	ENSG00000160688	FLAD1	44.96	0.93	1.8	2.74	3.68	1
rs11264280	ENSG00000160685	ZBTB7B	43.35	3.2	3.23	1.5	1.89	1
rs11264280	ENSG00000243364	EFNA4	0.22	0.15	0.17	1.27	2.05	1
rs11264280	ENSG00000163357	DCST1	0.13	0.08	0.06	0.03	0.1	1
rs11264280	ENSG00000163354	DCST2	0.08	0.16	0.06	0.15	0.22	1
rs11264280	ENSG00000143537	ADAM15	62.68	4.19	2.13	6.57	9.87	1
rs11264280	ENSG00000169242	EFNA1	89.39	2.56	0.64	8.78	11.75	1
rs11264280	ENSG00000143590	EFNA3	0.03	0.09	0.06	0.42	0.66	1
rs11264280	ENSG00000169241	SLC50A1	46.54	2.02	2.69	3.82	4.59	1
rs11264280	ENSG00000179085	DPM3	172.76	0.73	0.95	6.57	8.66	1
rs11264280	ENSG00000163462	TRIM46	4.11	0.05	0.06	0.03	0.02	1
rs11264280	ENSG00000163463	KRTCAP2	45.5	8.21	8.48	22.35	26.39	1
rs11264280	ENSG00000185499	MUC1	13.66	0.1	0.12	0.07	0.15	1
rs11264280	ENSG00000169231	THBS3	9.61	1.31	2.51	6.05	9.42	0
rs11264280	ENSG00000173171	MTX1	57.13	0.09	0.06	0.79	1.19	0
rs11264280	ENSG00000160766	GBAP1	13.91	0.65	0.06	0.54	0.55	0
rs11264280	ENSG00000143630	HCN3	0.85	0.25	0.1	0.42	0.43	0
rs11264280	ENSG00000177628	GBA	30.09	3.9	5.43	1.62	2.06	0
rs11264280	ENSG00000160767	FAM189B	8.43	1.75	1.53	0.87	1.17	0
rs11264280	ENSG00000176444	CLK2	226.02	9.54	9.07	7.24	6.78	0
rs11264280	ENSG00000116521	SCAMP3	98.84	5.31	4.5	6.39	7.15	0
rs11264280	ENSG00000160752	FDPS	62.07	8.37	9.71	14.7	14.01	0
rs11264280	ENSG00000143627	PKLR	0.05	0.05	0.06	0.01	0.01	0
rs11264280	ENSG00000160753	RUSC1	79.23	3.5	4.45	2.52	3.53	0
rs11264280	ENSG00000116539	ASH1L	39.82	101.76	114.06	8.62	8.1	0
rs11264280	ENSG00000237872	POU5F1P4	29.6	0.13	0.13	0.15	0.14	0
rs11264280	ENSG00000125459	MSTO1	5.22	0.21	0.15	0.6	0.86	0
rs11264280	ENSG00000132676	DAP3	19.28	28.09	31.47	17.99	20.81	0
rs11264280	ENSG00000163374	YY1AP1	113.53	46.02	44.5	7.57	8.94	0
rs11264280	ENSG00000116580	GON4L	44.19	14.98	15.1	3.77	3.84	0
rs11264280	ENSG00000132718	SYT11	16.33	15.38	15.72	3.67	4.31	0
rs72700114	ENSG00000120370	GORAB	42.19	10.86	7.52	1.82	2.05	1
rs72700114	ENSG00000143156	NME7	1.33	6.65	6.21	3.11	2.79	0
rs72700114	ENSG00000117475	BLZF1	40.79	38.46	47.38	4.9	4.74	0
rs72700114	ENSG00000117477	C1orf114	0.2	9.92	17.02	1.16	0.6	0
rs72700114	ENSG00000117479	SLC19A2	80.44	18.89	24.85	2.31	2.73	0
rs72700114	ENSG00000000460	C1orf112	4.31	5.98	4.74	1.66	1.94	1
rs72700114	ENSG00000174175	SELP	0.16	7.29	7.91	3.54	2.88	0
rs72700114	ENSG00000198734	F5	50.5	26.94	12.81	0.35	0.07	0
rs72700114	ENSG00000007908	SELE	5.34	3.31	1.45	0.19	0.1	0
rs72700114	ENSG00000188404	SELL	0.08	3.14	3.82	0.59	0.63	0
rs72700114	ENSG00000171806	METTL18	24.55	6.88	8.15	1.97	2.4	0
rs72700114	ENSG00000000457	SCYL3	25.74	11.57	10.44	2.74	3.1	1
rs72700114	ENSG00000075945	KIFAP3	10.1	124.92	118.99	14.23	17.37	1
rs72700114	ENSG00000203740	METTL11B	5.14	0.33	2.79	0.14	0.43	1
rs72700114	ENSG00000224286	RP11-297H3.4	12.33	1.64	2.15	0	0.05	1
rs72700114	ENSG00000117507	FMO6P	12.52	7.27	4.81	0.31	0.22	1
rs72700114	ENSG00000117501	C1orf129	1.44	1.47	1.72	0.17	0.18	1
rs72700114	ENSG00000116132	PRRX1	16.65	41.97	76.35	2.72	2.82	1
rs72700114	ENSG00000007933	FMO3	3.11	2.23	2.02	0.27	0.24	1
rs72700114	ENSG00000221390	MIR1295A	7.67	0.25	0.3	0.23	0.39	1
rs72700114	ENSG00000094963	FMO2	22.5	45.01	77.09	4.04	2.04	1
rs503706	ENSG00000120370	GORAB	42.19	10.86	7.52	1.82	2.05	1
rs503706	ENSG00000000460	C1orf112	4.31	5.98	4.74	1.66	1.94	1
rs503706	ENSG00000007908	SELE	5.34	3.31	1.45	0.19	0.1	0
rs503706	ENSG00000188404	SELL	0.08	3.14	3.82	0.59	0.63	0
rs503706	ENSG00000171806	METTL18	24.55	6.88	8.15	1.97	2.4	0
rs503706	ENSG00000000457	SCYL3	25.74	11.57	10.44	2.74	3.1	1
rs503706	ENSG00000075945	KIFAP3	10.1	124.92	118.99	14.23	17.37	1
rs503706	ENSG00000203740	METTL11B	5.14	0.33	2.79	0.14	0.43	1
rs503706	ENSG00000224286	RP11-297H3.4	12.33	1.64	2.15	0	0.05	1
rs503706	ENSG00000117507	FMO6P	12.52	7.27	4.81	0.31	0.22	1
rs503706	ENSG00000117501	C1orf129	1.44	1.47	1.72	0.17	0.18	1
rs503706	ENSG00000116132	PRRX1	16.65	41.97	76.35	2.72	2.82	1
rs503706	ENSG00000007933	FMO3	3.11	2.23	2.02	0.27	0.24	1
rs503706	ENSG00000221390	MIR1295A	7.67	0.25	0.3	0.23	0.39	1
rs503706	ENSG00000010932	FMO1	0.46	0.47	0.38	0.11	0.29	1
rs503706	ENSG00000094963	FMO2	22.5	45.01	77.09	4.04	2.04	1
rs503706	ENSG00000076258	FMO4	8.53	13.7	13.78	1.34	1.51	1
rs503706	ENSG00000117523	PRRC2C	158.11	193.36	199.66	8.67	7.17	0
rs503706	ENSG00000034971	MYOC	0.08	1.79	1.68	0.15	0.74	0
rs4590732	ENSG00000159348	CYB5R1	190.16	14.76	10.15	7.97	9.8	0
rs4590732	ENSG00000170075	GPR37L1	5.35	0.05	0.06	0.01	0.03	0
rs4590732	ENSG00000243323	PTPRVP	0.03	0.05	0.06	0.01	0.05	0
rs4590732	ENSG00000143851	PTPN7	0.36	0.05	0.06	0.07	0.16	0
rs4590732	ENSG00000143862	ARL8A	14.62	2.38	4.62	3.9	4.87	0
rs4590732	ENSG00000133067	LGR6	4.87	2.82	3.75	0.44	0.04	0
rs4590732	ENSG00000077152	UBE2T	8.63	6.52	6.38	10.69	12.38	0
rs4590732	ENSG00000077157	PPP1R12B	373.36	811.51	785	57.89	37.45	0
rs4590732	ENSG00000183155	RABIF	44.29	15	13.98	1.57	1.67	0
rs4590732	ENSG00000143858	SYT2	8.24	12.17	9.65	1.88	0.96	0
rs4590732	ENSG00000117139	KDM5B	21.19	11.82	14.71	10.28	11.78	0
rs4590732	ENSG00000184774	RP11-480I12.4	1.06	0.05	0.06	0.01	0	0
rs4590732	ENSG00000228288	KDM5B-AS1	0.5	0.35	0.42	0.21	0.24	0
rs4590732	ENSG00000234996	RP11-480I12.7	0.81	0.08	0.1	0.09	0.15	0
rs4590732	ENSG00000117153	KLHL12	13.44	13.91	14.43	5.31	6.5	0
rs4590732	ENSG00000159346	ADIPOR1	111.33	130.98	134.92	16.76	17	0
rs4590732	ENSG00000163444	TMEM183A	23.64	2.4	4.86	2.06	2.15	1
rs4590732	ENSG00000143847	PPFIA4	23.95	2.79	2.93	7.94	8.07	1
rs4590732	ENSG00000163485	ADORA1	11.71	1.45	0.49	4.43	8.4	1
rs4590732	ENSG00000122180	MYOG	0.61	0.05	0.06	0.63	4.58	1
rs4590732	ENSG00000133063	CHIT1	0.17	0.08	0.06	0.08	0.28	1
rs4590732	ENSG00000133055	MYBPH	9.48	0.05	0.06	0.51	1.23	1
rs4590732	ENSG00000133048	CHI3L1	3.1	0.57	0.23	0.31	0.54	1
rs4590732	ENSG00000231507	RP11-134P9.3	6.77	0.11	0.13	0.02	0.03	0
rs4590732	ENSG00000159388	BTG2	2667.01	118.29	178.71	13.84	7.94	0
rs4590732	ENSG00000233791	RP11-134P9.1	2.52	0.08	0.13	0.07	0.07	0
rs4590732	ENSG00000058673	ZC3H11A	164	43.94	43.9	12.18	11.95	0
rs4590732	ENSG00000188783	PRELP	270	112.85	276.71	0.57	0.68	0
rs4590732	ENSG00000122176	FMOD	54.77	14.42	46.34	11.33	10.53	0
rs4590732	ENSG00000188770	OPTC	0.04	0.05	0.11	0	0	0
rs4590732	ENSG00000058668	ATP2B4	81.25	57.69	62.85	15.63	11.72	0
rs4590732	ENSG00000122188	LAX1	1.09	0.13	0.21	0.01	0	0
rs4590732	ENSG00000221643	SNORA77	42.99	0.05	0.06	2.35	0.99	0
rs4590732	ENSG00000257315	ZBED6	420.92	25.32	23.18	11.12	11.99	0
rs4590732	ENSG00000182004	SNRPE	12.74	3.65	3.34	4.01	4.61	0
rs4590732	ENSG00000176754	LINC00303	0.92	0.05	0.06	0	0	0
rs4951261	ENSG00000196188	CTSE	0.09	0.23	0.06	0.07	0	1
rs4951261	ENSG00000162873	KLHDC8A	0.03	0.05	0.06	0.02	0.15	0
rs4951261	ENSG00000163531	NFASC	70.13	14.58	14.41	3.83	4.76	0
rs4951261	ENSG00000184144	CNTN2	1.11	0.09	0.33	0.03	0.1	0
rs4951261	ENSG00000133069	TMCC2	0.22	0.62	0.76	3.06	5.25	0
rs4951261	ENSG00000174529	TMEM81	102.43	0.64	0.57	0.39	0.47	0
rs4951261	ENSG00000117222	RBBP5	30.25	7.82	6.03	2.52	2.91	0
rs4951261	ENSG00000133059	DSTYK	14.66	3.42	3.76	2.4	2.99	0
rs4951261	ENSG00000163545	NUAK2	1.23	0.7	0.31	0.08	0.18	0
rs4951261	ENSG00000186007	LEMD1	0.01	0.05	0.06	0	0	0
rs4951261	ENSG00000226235	RP11-576D8.2	1.11	0.05	0.06	0.01	0	0
rs4951261	ENSG00000224717	RP11-576D8.4	0.65	0.05	0.06	0.01	0	0
rs4951261	ENSG00000199059	MIR135B	6.23	0.24	0.06	0	0	0
rs4951261	ENSG00000117266	CDK18	114.6	26.15	30.16	3.75	2.31	0
rs4951261	ENSG00000158711	ELK4	82.08	81.37	86.01	2.43	2.23	1
rs4951261	ENSG00000174514	MFSD4	3.58	0.61	0.65	0.23	0.41	1
rs4951261	ENSG00000069275	NUCKS1	153.7	201.42	247.47	39.32	44.28	1
rs4951261	ENSG00000158715	SLC45A3	4.34	0.26	0.12	0.38	0.76	1
rs4951261	ENSG00000196550	FAM72A	3.9	0.05	0.06	0.15	0.13	1
rs4951261	ENSG00000174502	SLC26A9	20.24	6.35	4.06	0.98	0.36	1
rs4951261	ENSG00000117280	RAB7L1	30.78	5.35	7.26	1.28	1.29	1
rs4951261	ENSG00000133065	SLC41A1	640.66	335.11	433.8	13.29	11.34	1
rs4951261	ENSG00000162877	PM20D1	14.19	1.53	1.7	1.48	1.42	1
rs4951261	ENSG00000198049	AVPR1B	0.08	0.05	0.06	0.04	0.02	1
rs7919685	ENSG00000181915	ADO	28.72	13.26	12.19	4.45	4.9	0
rs7919685	ENSG00000138311	ZNF365	1.04	2.09	1.38	0.02	0.02	0
rs7919685	ENSG00000148572	NRBF2	33.73	18.98	20.51	2.77	3.22	1
rs7919685	ENSG00000122877	EGR2	9.95	2.14	4.03	0.54	0.43	0
rs7919685	ENSG00000171988	JMJD1C	35.19	79.81	94.36	13.14	11.87	1
rs7919685	ENSG00000221063	MIR1296	467.84	21.48	16.02	1.33	1.01	1
rs7919685	ENSG00000165476	REEP3	17.18	36.43	38.49	6.62	8.45	1
rs6480708	ENSG00000138315	OIT3	0.99	0.63	0.25	4.71	3.32	0
rs6480708	ENSG00000156026	MCU	0.78	16.74	14.91	4.79	5.85	0
rs6480708	ENSG00000138308	PLA2G12B	33.22	10.74	5.24	0.02	0.03	0
rs6480708	ENSG00000122884	P4HA1	13.21	23.47	36.66	14.38	13.62	0
rs6480708	ENSG00000166321	NUDT13	29.54	6.7	7.94	1.95	2	0
rs6480708	ENSG00000138286	FAM149B1	11.03	18.89	21.03	3.71	4.59	1
rs6480708	ENSG00000122882	ECD	60.83	36.12	29.23	6.36	6.02	0
rs6480708	ENSG00000213551	DNAJC9	2.59	10.63	10.44	4.48	5.71	1
rs6480708	ENSG00000236756	C10orf103	4.74	1.17	1.03	0.3	0.44	1
rs6480708	ENSG00000182180	MRPS16	131.06	13.03	9.72	10.23	13.45	1
rs6480708	ENSG00000227540	RP11-152N13.5	41.65	1.17	1.03	0.3	0.44	1
rs6480708	ENSG00000156042	TTC18	12.48	2.88	1.89	0.44	0.43	1
rs6480708	ENSG00000138279	ANXA7	36.52	85.88	88.36	15.29	18.13	1
rs6480708	ENSG00000107758	PPP3CB	52.02	62.02	58.95	9.04	9.91	1
rs6480708	ENSG00000166343	MSS51	25.56	1.31	1.48	2.18	9.68	1
rs6480708	ENSG00000166317	SYNPO2L	476.51	172.71	127.61	12.6	11.39	1
rs6480708	ENSG00000166348	USP54	37.42	26.47	27.92	2.26	2.3	1
rs6480708	ENSG00000177791	MYOZ1	5.96	2.57	8.1	4.82	0.86	1
rs6480708	ENSG00000172586	CHCHD1	94.82	19.3	15.36	10.56	8.77	1
rs6480708	ENSG00000172650	AGAP5	6.99	0.41	0.78	0.36	0.46	1
rs6480708	ENSG00000176986	SEC24C	71.01	6.73	8.36	9.33	12.37	1
rs6480708	ENSG00000196968	FUT11	69	5.91	5.12	5.98	6.98	1
rs6480708	ENSG00000214655	KIAA0913	148.8	3.37	3.16	5.2	6.78	1
rs6480708	ENSG00000122861	PLAU	4.18	1.9	0.38	0.68	1.14	1
rs6480708	ENSG00000166507	NDST2	0.65	5.44	8.49	2.58	3.17	1
rs6480708	ENSG00000148660	CAMK2G	8.03	2.82	1.97	2.91	4.25	1
rs6480708	ENSG00000185009	AP3M1	56.74	63.77	71.76	4.78	5.7	1
rs6480708	ENSG00000035403	VCL	225.72	195.73	169.23	29.23	29.44	1
rs6480708	ENSG00000222047	C10orf55	0.11	0.05	0.06	0	0.02	1
rs6480708	ENSG00000156110	ADK	1.73	44.53	38.4	4.99	4.55	0
rs11001667	ENSG00000226051	ZNF503-AS1	1.16	0.22	0.15	0.08	0.13	1
rs11001667	ENSG00000165637	VDAC2	237.21	45.77	51.21	9.41	9.85	0
rs11001667	ENSG00000156671	SAMD8	29.32	19.93	19.7	3.16	3.34	0
rs11001667	ENSG00000165644	COMTD1	3.21	0.79	0.41	1.29	1.3	0
rs11001667	ENSG00000165655	ZNF503	7.87	22.95	17.73	0.55	1.34	1
rs11001667	ENSG00000237149	ZNF503-AS2	0.99	0.2	0.14	0.23	0.39	1
rs11001667	ENSG00000207583	MIR606	185.7	2.93	0.41	0.19	0	1
rs11001667	ENSG00000148655	C10orf11	3.82	32.28	35.47	6.25	4.63	1
rs11001667	ENSG00000156113	KCNMA1	0.25	1.13	0.85	0.05	0.07	1
rs1044258	ENSG00000207551	MIR608	6.04	0.05	0.06	0	0	0
rs1044258	ENSG00000095539	SEMA4G	47.62	0.53	0.22	0.61	0.54	0
rs1044258	ENSG00000119906	FAM178A	71.65	23.23	21.07	9.84	11.21	0
rs1044258	ENSG00000055950	MRPL43	12.86	2.82	4.16	4.83	4.39	0
rs1044258	ENSG00000120029	C10orf76	19.1	18.96	17.13	3.06	3.3	1
rs1044258	ENSG00000107815	C10orf2	10.95	0.93	1.71	0.84	0.97	0
rs1044258	ENSG00000107816	LZTS2	87.72	1.14	1.81	8.71	11.54	0
rs1044258	ENSG00000107821	KAZALD1	0.09	0.1	1.1	1.73	2.08	0
rs1044258	ENSG00000107819	SFXN3	40.81	3.61	4.06	3.29	4.48	0
rs1044258	ENSG00000186862	PDZD7	0.82	0.05	0.06	0.02	0	0
rs1044258	ENSG00000107807	TLX1	0.37	0.05	0.06	0.02	0	0
rs1044258	ENSG00000236311	RP11-108L7.11	0.01	0.05	0.06	0	0	0
rs1044258	ENSG00000107829	FBXW4	14.62	6.75	8.04	7.89	9.98	1
rs1044258	ENSG00000138136	LBX1	0.21	0.05	0.06	0	0	0
rs1044258	ENSG00000166169	POLL	148.31	1.32	1.08	3.22	4.08	0
rs1044258	ENSG00000166167	BTRC	13.01	31.41	31.1	4.14	4.22	0
rs1044258	ENSG00000166171	DPCD	0.25	3.31	4.22	10.71	11.17	1
rs1044258	ENSG00000107831	FGF8	0.74	0.05	0.06	0	0	1
rs1044258	ENSG00000107833	NPM3	1.35	0.14	0.38	4.46	6.64	1
rs1044258	ENSG00000198408	MGEA5	303.57	112.43	146.82	23.27	21.85	1
rs1044258	ENSG00000226009	RP11-190J1.10	0.41	0.14	0.13	0.3	0.03	1
rs1044258	ENSG00000120049	KCNIP2	419.17	141.39	155.1	2.89	0.55	1
rs1044258	ENSG00000166189	HPS6	3.96	0.12	0.09	2.28	3.5	1
rs1044258	ENSG00000198728	LDB1	254.83	17.62	18.67	16.58	18.66	1
rs1044258	ENSG00000148840	PPRC1	112.66	5.28	6.91	2.32	2.9	1
rs1044258	ENSG00000166197	NOLC1	90.28	37.65	45.89	6.14	7.19	1
rs1044258	ENSG00000107874	CUEDC2	9.7	3.93	4.45	15.34	16.63	1
rs1044258	ENSG00000107862	GBF1	33.84	17.83	20.93	6.93	8.15	1
rs1044258	ENSG00000119915	ELOVL3	0.18	0.05	0.06	0.01	0	1
rs1044258	ENSG00000107859	PITX3	0.05	0.05	0.12	0.01	0	1
rs1044258	ENSG00000077150	NFKB2	13.7	0.21	0.09	1.72	1.8	1
rs1044258	ENSG00000107872	FBXL15	42.15	0.05	0.06	0.24	0.13	1
rs1044258	ENSG00000059915	PSD	0.15	0.07	0.08	0.52	0.72	1
rs1044258	ENSG00000202569	MIR146B	52.35	0.05	0.06	0	0	1
rs1044258	ENSG00000107882	SUFU	4.64	5.15	6.06	1.13	1.19	1
rs1044258	ENSG00000138111	TMEM180	15.86	0.49	1.21	0.23	0.32	1
rs1044258	ENSG00000138107	ACTR1A	45.91	25.14	22.17	16.45	21.39	1
rs1044258	ENSG00000148795	CYP17A1	3.32	0.05	0.06	0.01	0.03	1
rs1044258	ENSG00000156398	SFXN2	11.76	0.62	0.97	2.15	3.16	1
rs1044258	ENSG00000171206	TRIM8	54.68	6.97	8.81	6.45	7.85	1
rs1044258	ENSG00000138175	ARL3	15.14	13.18	13.04	2.79	2.91	1
rs1044258	ENSG00000166272	C10orf26	19.9	13.94	15.25	7.74	8.02	1
rs11598047	ENSG00000107882	SUFU	4.64	5.15	6.06	1.13	1.19	1
rs11598047	ENSG00000148795	CYP17A1	3.32	0.05	0.06	0.01	0.03	1
rs11598047	ENSG00000156398	SFXN2	11.76	0.62	0.97	2.15	3.16	1
rs11598047	ENSG00000171206	TRIM8	54.68	6.97	8.81	6.45	7.85	1
rs11598047	ENSG00000138175	ARL3	15.14	13.18	13.04	2.79	2.91	1
rs11598047	ENSG00000166272	C10orf26	19.9	13.94	15.25	7.74	8.02	1
rs11598047	ENSG00000166275	C10orf32	18.69	10.68	8.67	4.24	4.52	1
rs11598047	ENSG00000214435	AS3MT	0.06	19.38	24.11	4.85	4.16	1
rs11598047	ENSG00000076685	NT5C2	14.04	11.78	12.46	6.75	7.33	1
rs11598047	ENSG00000148842	CNNM2	12.28	3.49	3.76	0.63	0.69	1
rs11598047	ENSG00000185933	CALHM1	1.56	0.05	0.06	0.01	0.02	1
rs11598047	ENSG00000235376	RP11-332O19.5	78.61	0.05	0.06	0.04	0.07	1
rs11598047	ENSG00000138172	CALHM2	8.99	1.16	1.82	2	2.43	1
rs11598047	ENSG00000148798	INA	0.05	0.05	0.06	0.01	0.04	1
rs11598047	ENSG00000148835	TAF5	16.07	2.12	2.54	1.02	1.33	1
rs11598047	ENSG00000156374	PCGF6	7	3.92	3.45	1.39	1.6	1
rs11598047	ENSG00000148843	PDCD11	26.68	4.96	4.8	3.5	4.5	1
rs11598047	ENSG00000173915	USMG5	73.85	0.05	0.06	0	0.21	1
rs11598047	ENSG00000107954	NEURL	0.01	0.14	0.11	0.1	0.29	1
rs11598047	ENSG00000183128	CALHM3	0.22	0.05	0.06	0.01	0	1
rs11598047	ENSG00000107957	SH3PXD2A	5.1	9.98	11.05	8.51	8.37	1
rs11598047	ENSG00000065613	SLK	67.83	114.11	126.31	13.59	12.99	1
rs11598047	ENSG00000107960	OBFC1	0.81	7.75	7.06	1.58	1.81	1
rs11598047	ENSG00000197748	WDR96	0.08	0.15	0.49	0.06	0.08	1
rs11598047	ENSG00000065618	COL17A1	1.09	0.05	0.06	0	0	1
rs11598047	ENSG00000156384	SFR1	24.47	2.78	2.53	2.1	1.78	1
rs11598047	ENSG00000065621	GSTO2	22.54	0.12	0.32	0.24	0.25	1
rs11598047	ENSG00000208033	MIR609	6.36	0.05	0.06	0	0	1
rs11598047	ENSG00000148834	GSTO1	10.43	28.86	29.89	22.02	19.56	1
rs11598047	ENSG00000120051	CCDC147	3.39	22.81	22.72	0.94	0.55	0
rs11598047	ENSG00000148841	ITPRIP	70.41	12.11	13.84	2.55	2.29	0
rs1822273	ENSG00000165973	NELL1	0	0.05	0.06	0.16	0.59	0
rs1822273	ENSG00000254622	NAV2-AS4	0.48	0.12	1.19	0.1	0.09	0
rs1822273	ENSG00000183695	MRGPRX2	0.1	0.09	0.06	0	0	0
rs1822273	ENSG00000177054	ZDHHC13	17.47	7.17	7.68	5.83	6.38	0
rs1822273	ENSG00000129170	CSRP3	171.43	423.8	381.26	287.14	286.84	0
rs1822273	ENSG00000129173	E2F8	49.3	15.62	16.9	4.58	5.47	0
rs1822273	ENSG00000166833	NAV2	8.62	12.53	10	5.55	6.52	1
rs1822273	ENSG00000109854	HTATIP2	13.79	7.69	5.47	0.72	0.43	0
rs1822273	ENSG00000109851	DBX1	0.13	0.05	0.06	0.01	0	0
rs1822273	ENSG00000185238	PRMT3	12.87	17.43	15.6	2.89	3.18	0
rs1822273	ENSG00000165970	SLC6A5	0.2	0.12	0.06	0	0.1	0
rs949078	ENSG00000149403	GRIK4	0.02	0.18	0.06	0.2	0.27	0
rs949078	ENSG00000207994	MIR100	31.81	0.25	0.06	0.4	0	1
rs949078	ENSG00000154114	TBCEL	16.46	10.66	11.72	7.81	8.73	0
rs949078	ENSG00000109927	TECTA	4.66	1.48	2.04	0.49	0.43	0
rs949078	ENSG00000109929	SC5DL	24.28	11.53	14.45	2.11	1.85	0
rs949078	ENSG00000137642	SORL1	2.92	4.03	3.11	0.48	0.32	0
rs949078	ENSG00000259571	BLID	1.46	0.41	4.93	1.39	0.14	1
rs949078	ENSG00000207971	MIR125B1	225.38	29.42	31.1	6.51	4.58	1
rs949078	ENSG00000198975	MIRLET7A2	8.31	0.05	0.31	3.04	0	1
rs949078	ENSG00000154127	UBASH3B	0.1	1.63	0.89	0.22	0.34	0
rs76097649	ENSG00000120471	TP53AIP1	0.88	0.05	0.09	0.02	0.07	1
rs76097649	ENSG00000151702	FLI1	0.82	12.78	9.76	2.86	2.62	1
rs76097649	ENSG00000134954	ETS1	4.49	14.89	13.74	7.26	9.08	1
rs76097649	ENSG00000151704	KCNJ1	0.23	1.01	0.57	0.01	0.02	1
rs76097649	ENSG00000254703	RP11-744N12.2	1.71	2.98	2.41	0.25	0.43	1
rs76097649	ENSG00000174370	C11orf45	86	1.55	1.29	0.68	0.79	1
rs76097649	ENSG00000120457	KCNJ5	26.57	2.18	3.36	6.29	7.36	1
rs76097649	ENSG00000134909	ARHGAP32	11.48	9.66	10.36	2	2.16	1
rs76097649	ENSG00000043039	BARX2	0.4	0.05	0.06	0.01	0.02	0
rs76097649	ENSG00000151715	TMEM45B	0.71	0.05	0.1	0.11	0.14	0
rs76097649	ENSG00000170322	NFRKB	27.07	4.91	5.57	2.81	3.59	0
rs10842383	ENSG00000134532	SOX5	4.7	27.19	25.29	2.53	1.42	1
rs10842383	ENSG00000216192	MIR920	61.21	1.32	3.12	5.79	4.96	1
rs10842383	ENSG00000197503	LINC00477	0.12	0.05	0.06	0	0	1
rs10842383	ENSG00000060982	BCAT1	0.15	4.5	3.6	2.57	3.65	0
rs10842383	ENSG00000205707	LYRM5	30.05	37.24	37.1	6.96	8.51	0
rs10842383	ENSG00000118308	LRMP	3.34	1.91	1.78	0.24	0.51	0
rs10842383	ENSG00000118307	CASC1	0.22	0.52	2.71	0.47	0.28	0
rs10842383	ENSG00000133703	KRAS	28.23	22.89	22.58	3.6	4.5	0
rs10842383	ENSG00000152936	IFLTD1	0.04	0.54	0.46	0.35	0.24	0
rs113819537	ENSG00000205707	LYRM5	30.05	37.24	37.1	6.96	8.51	0
rs113819537	ENSG00000133703	KRAS	28.23	22.89	22.58	3.6	4.5	0
rs113819537	ENSG00000152936	IFLTD1	0.04	0.54	0.46	0.35	0.24	0
rs113819537	ENSG00000123095	BHLHE41	119.73	36.43	34.07	0.49	0.71	1
rs113819537	ENSG00000123094	RASSF8	21.49	32.13	37.81	12.07	10.39	1
rs113819537	ENSG00000123096	SSPN	1.69	80.5	71.1	17.36	17.17	1
rs113819537	ENSG00000123104	ITPR2	23.18	27.18	26.41	4.3	9.53	1
rs113819537	ENSG00000064102	ASUN	5.02	10.06	7.11	4.53	4.79	0
rs113819537	ENSG00000064115	TM7SF3	33.27	14.15	14.83	5.05	5.31	0
rs113819537	ENSG00000111790	FGFR1OP2	69.45	25.89	29.88	7.27	8.01	0
rs113819537	ENSG00000152944	MED21	29.73	139.92	155.85	10.48	11.77	0
rs113819537	ENSG00000214700	C12orf71	3.56	0.05	0.06	0.04	0	0
rs12809354	ENSG00000057294	PKP2	161.3	373.12	383.05	15.85	12.04	1
rs12809354	ENSG00000151746	BICD1	8.31	5.73	7.46	1.15	0.96	1
rs12809354	ENSG00000174718	C12orf35	66.39	101.9	99.56	5.48	6.74	0
rs12809354	ENSG00000139132	FGD4	9.2	22.33	17.66	1.8	2.76	1
rs12809354	ENSG00000087470	DNM1L	69.76	75.91	73.68	11.83	15.02	1
rs12809354	ENSG00000139131	YARS2	20.6	7.18	6.93	3.76	4.42	1
rs12809354	ENSG00000110975	SYT10	0.01	0.22	0.23	0.05	0.09	1
rs7978685	ENSG00000135424	ITGA7	283.82	19.15	17.14	16.3	24.97	0
rs7978685	ENSG00000135441	BLOC1S1	245.24	22.13	14.87	40.03	45.6	0
rs7978685	ENSG00000135437	RDH5	322.51	12.07	9.31	1.8	2.57	0
rs7978685	ENSG00000135404	CD63	499.18	98.94	104.62	113.48	177.17	0
rs7978685	ENSG00000205323	SARNP	0.75	12.67	16.14	14.5	13.14	0
rs7978685	ENSG00000135414	GDF11	12.85	6.39	10.72	1.95	2.95	0
rs7978685	ENSG00000135392	DNAJC14	15.86	3.74	4.18	4.32	5.9	0
rs7978685	ENSG00000123353	ORMDL2	1.77	2.63	2.84	2.69	2.74	0
rs7978685	ENSG00000123342	MMP19	23.8	7.6	9.46	0.67	0.89	0
rs7978685	ENSG00000182796	TMEM198B	140	4.63	2.42	1.38	1.27	0
rs7978685	ENSG00000139579	OBFC2B	7.1	12.8	15.03	3.36	3.47	0
rs7978685	ENSG00000196465	MYL6B	16.33	2.2	6.97	21.15	23.6	0
rs7978685	ENSG00000123374	CDK2	30.37	5.92	3.13	6.06	7.88	0
rs7978685	ENSG00000065357	DGKA	18.52	6.12	12.52	1.2	1.05	0
rs7978685	ENSG00000170473	WIBG	10.51	1.51	3.22	3.24	3.59	0
rs7978685	ENSG00000185664	PMEL	0.13	0.14	0.1	0.64	0.51	0
rs7978685	ENSG00000111540	RAB5B	22.36	110.3	110.32	13.59	14.29	0
rs7978685	ENSG00000123411	IKZF4	45.71	9.43	8.39	0.47	0.32	0
rs7978685	ENSG00000139531	SUOX	151.06	18.85	14.92	5.18	5.83	0
rs7978685	ENSG00000197728	RPS26	267.22	0.18	0.36	1.06	0.86	0
rs7978685	ENSG00000065361	ERBB3	13.47	2.33	2.15	0.85	1.25	0
rs7978685	ENSG00000170515	PA2G4	99.11	54.12	61.47	9.29	9.47	0
rs7978685	ENSG00000229117	RPL41	3033.99	175.26	239.03	11.36	8.8	0
rs7978685	ENSG00000135482	ZC3H10	9.77	0.15	0.31	2.25	3.13	0
rs7978685	ENSG00000139641	ESYT1	58.03	13.99	14.55	7.12	9.64	0
rs7978685	ENSG00000139613	SMARCC2	152.01	27.73	30.56	9.71	9.83	0
rs7978685	ENSG00000092841	MYL6	489.45	253.36	287.96	737.44	690.92	0
rs7978685	ENSG00000181852	RNF41	75.96	16.59	18.71	6.82	7.13	0
rs7978685	ENSG00000062485	CS	323.1	285.62	242.53	16.11	16.81	0
rs7978685	ENSG00000135469	COQ10A	1076.37	101	99.59	2.89	3.29	0
rs7978685	ENSG00000139540	SLC39A5	0.32	0.11	0.06	0.17	0.15	0
rs7978685	ENSG00000139645	ANKRD52	56.37	4.36	4.77	2.03	2.24	0
rs7978685	ENSG00000076067	RBMS2	7.54	18.3	16.05	2.19	2.43	1
rs7978685	ENSG00000110944	IL23A	0.39	0.05	0.13	0.05	0.09	0
rs7978685	ENSG00000257727	CNPY2	93.33	15.44	17.76	11.32	11.41	0
rs7978685	ENSG00000135473	PAN2	232.61	9.96	7.62	7.16	7.36	0
rs7978685	ENSG00000135423	GLS2	23.27	1.76	2.18	0.78	0.6	1
rs7978685	ENSG00000176422	SPRYD4	240.81	7.58	8.06	2.42	2.95	0
rs7978685	ENSG00000175336	APOF	2.21	0.09	0.06	0.04	0.06	0
rs7978685	ENSG00000170581	STAT2	185.13	5.56	7.77	8.29	9.83	0
rs7978685	ENSG00000135517	MIP	3.41	0.13	0.12	0.05	0.01	0
rs7978685	ENSG00000111602	TIMELESS	0.15	0.64	1.33	1.66	2.1	0
rs7978685	ENSG00000240771	ARHGEF25	0.7	1.31	0.76	7.11	6.11	0
rs7978685	ENSG00000166886	NAB2	1.01	0.45	0.23	4.64	7.03	1
rs7978685	ENSG00000110955	ATP5B	1048.92	2175.11	2183.52	188.64	224.55	1
rs7978685	ENSG00000076108	BAZ2A	174.87	9.62	9.65	3.04	2.59	1
rs7978685	ENSG00000170426	SDR9C7	1.16	0.05	0.06	0.08	0.02	1
rs7978685	ENSG00000207031	SNORD59A	1209.41	12.23	7.97	5.81	8.26	1
rs7978685	ENSG00000110958	PTGES3	21.46	4.13	2.92	6.83	8.57	1
rs7978685	ENSG00000198056	PRIM1	19.53	11.94	5.89	3.62	4.26	1
rs7978685	ENSG00000196531	NACA	932.51	509.78	511.95	19.75	15.74	1
rs7978685	ENSG00000025423	HSD17B6	0.02	0.05	0.06	0.1	0.27	1
rs7978685	ENSG00000166856	GPR182	17.68	0.13	0.11	0.16	0.28	1
rs7978685	ENSG00000139547	RDH16	0.59	0.05	0.15	0.14	0.07	1
rs7978685	ENSG00000166863	TAC3	0.03	0.05	0.06	0.11	11	1
rs7978685	ENSG00000166860	ZBTB39	247.22	5.83	7.3	1.56	2.12	1
rs7978685	ENSG00000166881	TMEM194A	8.62	5.79	5.44	2.25	2.83	1
rs7978685	ENSG00000166866	MYO1A	0.21	0.05	0.06	0.02	0.03	1
rs7978685	ENSG00000185633	NDUFA4L2	20.56	0.6	0.12	0.97	1.54	0
rs7978685	ENSG00000182199	SHMT2	89.51	2.73	3.65	5.52	7.86	0
rs7978685	ENSG00000123384	LRP1	163.12	15.99	17.83	7.72	9.3	1
rs7978685	ENSG00000166888	STAT6	45.62	11.94	15.41	6.4	6.51	1
rs7978685	ENSG00000182379	NXPH4	0.06	0.05	0.06	0.02	0.09	0
rs7978685	ENSG00000221365	MIR1228	8.31	0.05	0.06	0	0	0
rs7978685	ENSG00000155980	KIF5A	0.25	0.1	0.06	0.01	0.04	0
rs7978685	ENSG00000185482	STAC3	0.08	0.12	0.58	0.54	0.47	0
rs7978685	ENSG00000179912	R3HDM2	9.21	69.14	80.76	5.51	4.75	0
rs7978685	ENSG00000175189	INHBC	0.36	0.18	0.29	0.01	0	0
rs7978685	ENSG00000139269	INHBE	0.09	0.16	0.06	0.02	0.01	0
rs7978685	ENSG00000111087	GLI1	6.35	0.29	0.12	0.18	0.15	0
rs7978685	ENSG00000123329	ARHGAP9	0.53	1.57	1.69	0.13	0.21	0
rs7978685	ENSG00000166987	MBD6	180.66	2.69	2.94	1.35	1.6	0
rs7978685	ENSG00000175197	DDIT3	85.36	5.61	6.64	5.99	5.21	0
rs7978685	ENSG00000208028	MIR616	39.71	0.05	0.06	1.51	2.24	0
rs7978685	ENSG00000175203	DCTN2	50.65	19.33	11.49	25.66	27.02	0
rs7978685	ENSG00000166908	PIP4K2C	81.03	5.7	3.99	1.82	2.12	0
rs7978685	ENSG00000178498	DTX3	96.34	2.15	4.77	10.69	12.2	0
rs7978685	ENSG00000135502	SLC26A10	1.65	0.82	0.26	0.73	0.55	0
rs7978685	ENSG00000135506	OS9	41.36	40.17	41.3	24.29	31.36	0
rs7978685	ENSG00000135454	B4GALNT1	0.29	0.17	0.11	0.08	0.13	0
rs35349325	ENSG00000111581	NUP107	10.17	42.67	44.52	8.34	8.67	0
rs35349325	ENSG00000175782	SLC35E3	5.98	1.21	1.96	1.84	2.35	0
rs35349325	ENSG00000135679	MDM2	94.3	28.3	29.68	4.45	5.39	0
rs35349325	ENSG00000135678	CPM	5.85	20.62	19.7	0.04	0.16	0
rs35349325	ENSG00000111605	CPSF6	126.53	15.05	13.86	10.89	13.56	1
rs35349325	ENSG00000090382	LYZ	13.73	48.34	54.69	0.82	5.46	1
rs35349325	ENSG00000127337	YEATS4	2.92	6.98	7.42	3.72	3.31	1
rs35349325	ENSG00000127325	BEST3	7.37	0.27	0.27	0.28	0.61	1
rs35349325	ENSG00000166226	CCT2	131.1	80.35	91.32	41.21	32.99	1
rs35349325	ENSG00000166225	FRS2	28.09	45.25	57.53	3.31	3.23	1
rs35349325	ENSG00000198812	LRRC10	241.1	11.5	10	10.41	35.09	1
rs35349325	ENSG00000127328	RAB3IP	45.95	29.71	24.3	2.45	3.46	1
rs35349325	ENSG00000166268	C12orf28	4.18	0.24	0.52	0.61	1.22	1
rs35349325	ENSG00000153233	PTPRR	0	0.36	0.63	0.13	0.26	1
rs35349325	ENSG00000135643	KCNMB4	1.03	1.97	4.04	4.06	7.29	1
rs35349325	ENSG00000111596	CNOT2	24.02	47.49	49.09	11.47	12.84	1
rs35349325	ENSG00000127329	PTPRB	10.29	38.74	33.49	2.51	2.75	1
rs11180703	ENSG00000173401	GLIPR1L1	5.85	3.33	3.86	0.2	0.1	1
rs11180703	ENSG00000180881	CAPS2	11.69	8.16	12.97	0.37	0.29	1
rs11180703	ENSG00000166006	KCNC2	0	0.05	0.06	0	0	1
rs11180703	ENSG00000139289	PHLDA1	73.51	3.47	3.3	3.21	2.82	0
rs11180703	ENSG00000139278	GLIPR1	13.9	15.26	17.04	0.67	0.78	1
rs11180703	ENSG00000180481	GLIPR1L2	0.24	1.93	2.61	0.17	0.23	1
rs11180703	ENSG00000111615	KRR1	26.42	16.43	17.19	3.86	3.76	1
rs11180703	ENSG00000187109	NAP1L1	106.2	74.34	80.84	35.25	27.97	0
rs11180703	ENSG00000179941	BBS10	99.71	21.29	23.7	3.45	4.16	0
rs11180703	ENSG00000091039	OSBPL8	5.43	35.58	45.79	5.93	7.2	0
rs11180703	ENSG00000186908	ZDHHC17	23.05	17.94	17.08	7.32	9.3	0
rs883079	ENSG00000135094	SDS	3	0.17	0.14	0.04	0.02	0
rs883079	ENSG00000151176	PLBD2	2.6	7.59	9.96	1.54	1.52	0
rs883079	ENSG00000089060	SLC24A6	5.97	1.55	2.71	0.96	1.84	0
rs883079	ENSG00000139410	SDSL	0.84	0.05	0.06	0.85	0.86	0
rs883079	ENSG00000089116	LHX5	0.06	0.05	0.06	0	0	0
rs883079	ENSG00000249550	RP11-438N16.1	0.03	0.05	0.06	0	0	0
rs883079	ENSG00000122965	RBM19	10.6	2.85	2.38	3.41	3.93	1
rs883079	ENSG00000089225	TBX5	387.1	324.08	349.41	28.38	29.45	1
rs883079	ENSG00000255399	RP11-385N17.1	389.98	26.15	25.15	7.83	8.08	1
rs883079	ENSG00000135111	TBX3	24.4	6.34	5.3	1.3	1.17	1
rs12810346	ENSG00000249550	RP11-438N16.1	0.03	0.05	0.06	0	0	0
rs12810346	ENSG00000122965	RBM19	10.6	2.85	2.38	3.41	3.93	1
rs12810346	ENSG00000089225	TBX5	387.1	324.08	349.41	28.38	29.45	1
rs12810346	ENSG00000255399	RP11-385N17.1	389.98	26.15	25.15	7.83	8.08	1
rs12810346	ENSG00000135111	TBX3	24.4	6.34	5.3	1.3	1.17	1
rs12298484	ENSG00000182196	ARL6IP4	2.41	9.02	10.37	22.31	25.55	0
rs12298484	ENSG00000111325	OGFOD2	16.53	0.3	0.95	2.68	4.2	0
rs12298484	ENSG00000150967	ABCB9	7.84	0.25	0.08	0.64	1.49	0
rs12298484	ENSG00000150991	UBC	1254.44	19.25	22.74	31.97	30.76	0
rs12298484	ENSG00000090975	PITPNM2	8.34	1.87	0.69	0.99	1.27	0
rs12298484	ENSG00000051825	MPHOSPH9	33.85	39.61	41.35	7.93	9.8	0
rs12298484	ENSG00000251497	RP11-197N18.7	3.83	0.25	0.16	0.24	0.3	0
rs12298484	ENSG00000130921	C12orf65	22.83	7.22	6.33	3.34	4.13	0
rs12298484	ENSG00000111328	CDK2AP1	14.3	166.11	160.96	15.73	19.72	0
rs12298484	ENSG00000119242	CCDC92	18.54	66.76	78.03	4.61	4.73	1
rs12298484	ENSG00000168778	TCTN2	9.28	3.74	3.76	1.95	2.22	0
rs12298484	ENSG00000086598	TMED2	92.16	226.69	238.91	28.9	36.15	0
rs12298484	ENSG00000150977	RILPL2	4.57	1.35	1.59	1.79	2.27	0
rs12298484	ENSG00000183955	SETD8	31.77	3.49	4.03	3.12	3.86	0
rs12298484	ENSG00000184209	SNRNP35	73.48	12.43	22.8	7.09	5.46	0
rs12298484	ENSG00000188026	RILPL1	16	43.83	52.29	8.06	6.95	0
rs12298484	ENSG00000111364	DDX55	111.4	11.83	8.16	2.82	3.07	0
rs12298484	ENSG00000111358	GTF2H3	15.91	4.43	3.46	4.42	5.06	0
rs12298484	ENSG00000111361	EIF2B1	248.49	32.7	38.87	7.26	7.84	0
rs12298484	ENSG00000185344	ATP6V0A2	73.79	10.47	11.74	2.16	3.45	1
rs12298484	ENSG00000197653	DNAH10	0.44	0.36	0.44	0.12	0.17	1
rs12298484	ENSG00000179195	ZNF664	39.22	37.16	40.26	11.51	15.64	1
rs12298484	ENSG00000196498	NCOR2	20.99	11.13	15.91	3	3.57	0
rs12298484	ENSG00000073060	SCARB1	4.18	2.65	2.69	2.41	3.07	0
rs9580438	ENSG00000151835	SACS	45.87	28.13	25.97	6.39	7.57	0
rs9580438	ENSG00000102683	SGCG	17.85	57.68	41.88	7.2	6.53	1
rs9580438	ENSG00000229558	SACS-AS1	10.28	0.2	0.12	0.1	0.15	0
rs9580438	ENSG00000232977	LINC00327	14.28	4.71	3.31	0.16	0.18	0
rs9580438	ENSG00000127863	TNFRSF19	45.2	58.17	54.48	6.44	5.03	0
rs9580438	ENSG00000027001	MIPEP	6.38	11.32	11.87	2.52	3.09	0
rs28631169	ENSG00000213920	MDP1	2.12	4.08	3.64	7.39	6.12	0
rs28631169	ENSG00000215277	C14orf164	0.04	1.28	0.14	0.04	0	1
rs28631169	ENSG00000129562	DAD1	9.7	209.77	186.53	43.5	47.11	0
rs28631169	ENSG00000129474	AJUBA	12.23	1.75	2.5	4.17	5.01	0
rs28631169	ENSG00000237054	PRMT5-AS1	4.85	0.08	0.12	0.16	0.12	0
rs28631169	ENSG00000100439	ABHD4	35.46	11.36	12.13	2.67	3.04	0
rs28631169	ENSG00000157227	MMP14	28.56	3.08	2.4	17.07	31.28	0
rs28631169	ENSG00000155463	OXA1L	785.55	164.63	157.52	15.96	15.86	0
rs28631169	ENSG00000172590	MRPL52	24.93	1.56	4.24	7.14	7.5	0
rs28631169	ENSG00000155465	SLC7A7	13.96	5.94	6.69	0.9	1.18	0
rs28631169	ENSG00000197324	LRP10	245.35	7.59	10.43	7.6	9.71	0
rs28631169	ENSG00000100461	RBM23	148.81	10.45	9.92	11.7	15.63	0
rs28631169	ENSG00000139890	REM2	0.13	0.09	0.17	0.07	0.12	0
rs28631169	ENSG00000100462	PRMT5	11.41	7.46	9.74	6.67	6.83	0
rs28631169	ENSG00000092067	CEBPE	0.88	0.05	0.06	0.01	0.05	1
rs28631169	ENSG00000179933	C14orf119	52.78	16.18	19.67	6.36	7.54	0
rs28631169	ENSG00000100804	PSMB5	2.02	48.2	50.42	25.6	25.25	0
rs28631169	ENSG00000100802	C14orf93	14.02	2.32	1.35	1.86	2.49	0
rs28631169	ENSG00000222028	PSMB11	0.32	0.05	0.06	0	0	0
rs28631169	ENSG00000100813	ACIN1	170.97	22.27	21.47	13.16	14.49	0
rs28631169	ENSG00000139880	CDH24	3.93	0.13	0.08	0.51	0.78	0
rs28631169	ENSG00000092068	SLC7A8	23.4	6.43	7.14	1.03	0.87	1
rs28631169	ENSG00000186648	LRRC16B	3.62	0.05	0.08	0.06	0.06	0
rs28631169	ENSG00000100867	DHRS2	0.89	0.05	0.06	0.17	0.02	0
rs28631169	ENSG00000235194	PPP1R3E	406.68	5.23	4.06	1.71	2.48	1
rs28631169	ENSG00000215271	HOMEZ	63.26	9	10.52	1.49	1.99	1
rs28631169	ENSG00000197616	MYH6	20987.7	4057.27	3890.13	698.15	1035.36	1
rs28631169	ENSG00000166091	CMTM5	1120.18	15.43	16.44	5.58	12	1
rs28631169	ENSG00000092096	SLC22A17	64.97	3.13	5.2	15.79	18.6	1
rs28631169	ENSG00000129473	BCL2L2	77.84	21.97	21.58	4.77	6.36	1
rs28631169	ENSG00000100836	PABPN1	273.71	25.57	25.54	14.25	15.03	1
rs28631169	ENSG00000100842	EFS	16.7	0.61	1.5	4.78	7.15	1
rs28631169	ENSG00000166090	IL25	14.87	1.78	1.59	0.29	0.45	1
rs28631169	ENSG00000215991	MIR208B	1672	2.05	0.06	0.9	0.4	1
rs28631169	ENSG00000092054	MYH7	3690.92	203.68	616.14	71.04	16.28	1
rs28631169	ENSG00000199157	MIR208A	1290.86	2.17	0.06	13.01	19.63	1
rs28631169	ENSG00000129460	NGDN	5.16	11.69	14.92	6.05	6.5	1
rs28631169	ENSG00000259431	THTPA	44.88	1.59	1.96	2.59	3.15	0
rs28631169	ENSG00000092051	JPH4	0.29	0.11	0.1	0.02	0.04	0
rs28631169	ENSG00000213983	AP1G2	7.62	1.54	2.57	2.56	2.92	0
rs28631169	ENSG00000215256	C14orf167	7.35	17.6	20.06	1.24	1.17	0
rs28631169	ENSG00000157326	DHRS4	30.49	0.17	0.34	1.11	1.09	0
rs28631169	ENSG00000187630	DHRS4L2	14.27	0.24	0.1	0.67	1	0
rs28631169	ENSG00000196497	IPO4	1.29	1.78	1.39	2.17	3.04	0
rs28631169	ENSG00000100884	CPNE6	0.08	0.05	0.06	0.03	0.05	0
rs28631169	ENSG00000100908	FAM158A	60.9	1.3	1	5.31	7.9	0
rs28631169	ENSG00000100897	DCAF11	30.72	4.21	4.01	8.19	10.13	0
rs28631169	ENSG00000100889	PCK2	1.27	2.37	2.48	0.44	0.43	0
rs28631169	ENSG00000129535	NRL	0.25	0.05	0.15	0.3	0.44	0
rs28631169	ENSG00000092010	PSME1	56.71	41.01	42.28	27.26	21.05	0
rs28631169	ENSG00000139914	FITM1	301.98	6.26	3.21	30.05	48.39	0
rs28631169	ENSG00000092098	RNF31	66.41	3.36	3.78	4.12	5.63	0
rs28631169	ENSG00000213928	IRF9	71.35	9.25	5.74	5.12	5.76	0
rs28631169	ENSG00000100918	REC8	19.68	0.31	0.23	3.45	3.26	0
rs28631169	ENSG00000100926	TM9SF1	5.28	5.13	5.5	4.08	5.11	0
rs28631169	ENSG00000139908	TSSK4	66.9	2.2	1.66	0.55	0.89	0
rs28631169	ENSG00000254505	CHMP4A	8.82	8.37	14.62	6.76	6.09	0
rs28631169	ENSG00000092330	TINF2	98.64	9.9	8.5	6.26	7.24	0
rs28631169	ENSG00000100938	GMPR2	209.52	13.22	14.12	7.05	6.74	0
rs28631169	ENSG00000129559	NEDD8	34.87	8.58	12.64	53.42	47.83	0
rs28631169	ENSG00000092295	TGM1	0.14	0.75	0.18	1.32	4.22	0
rs28631169	ENSG00000129467	ADCY4	15.46	6.08	4.83	0.94	1.43	0
rs28631169	ENSG00000196943	C14orf21	51.18	1.44	1.41	2.92	4.01	0
rs28631169	ENSG00000100949	RABGGTA	50.62	1.69	0.89	2.54	2.55	0
rs28631169	ENSG00000157379	DHRS1	80.38	1.06	1.31	2.55	3.7	0
rs28631169	ENSG00000213906	LTB4R2	0.09	0.12	0.11	0.18	0.18	0
rs28631169	ENSG00000136305	CIDEB	0.09	14.84	18.22	3.37	4.19	0
rs28631169	ENSG00000213903	LTB4R	4	1.29	1.91	0.24	0.41	0
rs28631169	ENSG00000129465	RIPK3	6.89	0.48	0.15	0.3	0.47	0
rs28631169	ENSG00000100968	NFATC4	21.08	1.17	1.37	2.59	4.24	0
rs28631169	ENSG00000205978	NYNRIN	9.24	2.11	1.75	3.79	4.55	0
rs2145587	ENSG00000151413	NUBPL	0.97	17.82	22.3	4.79	4.4	1
rs2145587	ENSG00000100852	ARHGAP5	86.36	136.7	156.71	17.33	17.87	1
rs2145587	ENSG00000151320	AKAP6	84.33	171.14	171.63	12.16	7.97	1
rs2145587	ENSG00000151322	NPAS3	0.07	1.24	2.35	0.43	0.36	0
rs73241997	ENSG00000100906	NFKBIA	665.69	35.69	34.42	10.92	10.38	1
rs73241997	ENSG00000198604	BAZ1A	5.79	23.12	26.47	2.64	3.09	1
rs73241997	ENSG00000165410	CFL2	326.79	315.15	303.65	27.55	24.91	1
rs73241997	ENSG00000151322	NPAS3	0.07	1.24	2.35	0.43	0.36	0
rs73241997	ENSG00000129521	EGLN3	2.84	25.57	36.6	6.58	6.69	0
rs73241997	ENSG00000165389	SPTSSA	7.06	14.05	17.31	2.92	3.92	0
rs73241997	ENSG00000129518	EAPP	41.46	16.71	14.43	9.07	7.58	0
rs73241997	ENSG00000129515	SNX6	15.58	35.4	27.48	10.6	11.77	1
rs73241997	ENSG00000100883	SRP54	15.93	21.29	23.91	10.53	11.24	1
rs73241997	ENSG00000258790	KIAA0391	0.01	17.76	16.46	4.61	5.23	1
rs73241997	ENSG00000092020	PPP2R3C	13.12	29.38	29.69	6.99	7.36	1
rs73241997	ENSG00000100890	RP11-173D9.3	0.43	17.76	16.46	4.61	5.23	1
rs73241997	ENSG00000100902	PSMA6	25.21	54.67	61	24.83	23.03	1
rs73241997	ENSG00000168348	INSM2	0.59	0.08	0.11	0.01	0	1
rs73241997	ENSG00000174373	RALGAPA1	42.68	26.46	28.19	2.19	2.28	1
rs2738413	ENSG00000126821	SGPP1	3.25	2.07	2.36	1.63	2.53	1
rs2738413	ENSG00000154001	PPP2R5E	4.12	14.01	15.18	3.16	3.41	1
rs2738413	ENSG00000126785	RHOJ	3.75	29.76	29.35	3.77	5.24	0
rs2738413	ENSG00000179600	GPHB5	0.42	0.05	0.06	0.02	0	0
rs2738413	ENSG00000140006	WDR89	0.8	6.04	5.58	1.99	2.29	1
rs2738413	ENSG00000165807	PPP1R36	0.81	0.27	1.75	0.16	0.18	1
rs2738413	ENSG00000089775	ZBTB25	42.62	15.29	20.54	3.02	3.2	1
rs2738413	ENSG00000054654	SYNE2	61.07	73.5	55.37	10.75	10.86	1
rs2738413	ENSG00000140009	ESR2	8.05	1.16	1.16	0.15	0.41	1
rs2738413	ENSG00000221537	MIR548H1	17.59	0.34	0.35	0.02	0	1
rs2738413	ENSG00000100714	MTHFD1	17.25	13.34	14.12	5.38	5.77	1
rs2738413	ENSG00000179841	AKAP5	91.51	0.95	1.26	0.62	0.71	1
rs2738413	ENSG00000126803	HSPA2	3.85	13.8	30.72	4.75	3.82	1
rs2738413	ENSG00000126804	ZBTB1	49.81	13.1	18.58	5	5.37	1
rs2738413	ENSG00000176153	GPX2	32.86	0.22	0.13	0.42	0.31	1
rs2738413	ENSG00000126822	PLEKHG3	23.04	3.02	1.9	6.22	10.21	1
rs2738413	ENSG00000258289	CHURC1	43.78	36.82	45.51	7.46	6.75	1
rs2738413	ENSG00000125952	MAX	29.73	43.6	58.34	4.52	5.15	0
rs2738413	ENSG00000257365	FNTB	2.51	11.64	16.78	4.25	5.89	0
rs2738413	ENSG00000139998	RAB15	26.43	6.13	5.28	2.27	2.83	1
rs2738413	ENSG00000259118	RP11-840I19.3	28.14	4.07	3.51	0.59	0.66	0
rs10873299	ENSG00000197734	C14orf178	0.48	0.05	0.06	0.28	0.24	0
rs10873299	ENSG00000119650	IFT43	4.4	9.1	8.74	10.96	9.21	0
rs10873299	ENSG00000119699	TGFB3	24.89	14.33	18.29	6.77	5.23	0
rs10873299	ENSG00000089916	C14orf118	133.3	39.42	48.32	8.66	9.56	0
rs10873299	ENSG00000119715	ESRRB	0.29	0.72	1.12	0.39	0.74	0
rs10873299	ENSG00000071246	VASH1	74.94	2.79	3.85	12.72	20.18	1
rs10873299	ENSG00000258301	RP11-488C13.5	19.73	1.65	1.23	0.68	0.69	1
rs10873299	ENSG00000100565	C14orf166B	0.1	0.28	0.19	0.03	0.04	1
rs10873299	ENSG00000013523	ANGEL1	39.21	10.75	12.73	7.63	7.84	1
rs10873299	ENSG00000119669	IRF2BPL	155.28	4.33	4.14	7.29	10.27	1
rs10873299	ENSG00000177108	ZDHHC22	0.05	0.05	0.06	0	0.04	1
rs10873299	ENSG00000165548	TMEM63C	0.05	0.05	0.06	0.02	0.05	1
rs10873299	ENSG00000198894	KIAA1737	203.59	48.89	47.63	8.2	11.06	1
rs10873299	ENSG00000100580	TMED8	9.8	0.14	0.13	2.02	2.53	0
rs10873299	ENSG00000009830	POMT2	6.63	2.54	1.21	1.86	2.8	1
rs10873299	ENSG00000221754	MIR1260A	8.31	0.05	0.06	0	0	1
rs10873299	ENSG00000165553	NGB	0.1	0.05	0.06	0	0	1
rs10873299	ENSG00000100577	GSTZ1	26.23	0.77	0.55	1.86	2.39	0
rs10873299	ENSG00000100593	ISM2	0.02	0.05	0.06	0.07	0.08	0
rs10873299	ENSG00000100583	SAMD15	3.22	1.06	1.35	0.42	0.47	0
rs10873299	ENSG00000100591	AHSA1	77.99	54.8	63.09	21.86	24.69	0
rs10873299	ENSG00000165555	NOXRED1	0.77	0.34	0.37	0.16	0.15	0
rs10873299	ENSG00000151445	C14orf133	24.02	17.35	14.7	4.19	4.75	0
rs10873299	ENSG00000100596	SPTLC2	3.23	13.43	11.3	3.54	4.6	0
rs10873299	ENSG00000100601	ALKBH1	6.26	8.63	13.05	2.03	1.88	0
rs10873299	ENSG00000119705	SLIRP	4.25	247.25	242.86	33.76	30.43	0
rs10873299	ENSG00000100603	SNW1	15	35.27	39.54	13.75	12.32	0
rs10873299	ENSG00000063761	ADCK1	3.28	1.68	2.04	2.19	2.52	0
rs62011291	ENSG00000166128	RAB8B	3.7	12.35	23.21	3.56	4.13	1
rs62011291	ENSG00000171914	TLN2	8.81	10.6	12.29	6.75	7.67	0
rs62011291	ENSG00000259458	RP11-625H11.1	0.07	0.32	0.12	0.17	0.11	0
rs62011291	ENSG00000211137	MIR190A	7.12	0.25	0.29	0.04	0.36	0
rs62011291	ENSG00000103642	LACTB	16.14	23.69	21.83	1.79	2.09	1
rs62011291	ENSG00000140416	TPM1	1646.95	2671.74	2313.15	536.9	425.02	0
rs62011291	ENSG00000185088	RPS27L	44.64	45.46	46.51	9.73	9.97	1
rs62011291	ENSG00000169118	CSNK1G1	3.68	7.92	7.48	1.78	2	0
rs62011291	ENSG00000138613	APH1B	6.84	5.94	4.65	0.96	1.48	1
rs62011291	ENSG00000074410	CA12	0.09	0.2	0.18	1.7	3.88	1
rs62011291	ENSG00000197361	FBXL22	57.36	1.99	1.28	3.41	1.84	1
rs62011291	ENSG00000140455	USP3	30.82	21.88	18.48	4.97	4.47	1
rs62011291	ENSG00000259248	RP11-265M18.2	3.66	1.38	1.26	1.7	1.15	1
rs62011291	ENSG00000103657	HERC1	77.52	41.48	41.4	9.84	10.29	1
rs62011291	ENSG00000166794	PPIB	41.57	2.12	1.99	24.59	21.67	0
rs62011291	ENSG00000166797	FAM96A	19.47	27.15	24.03	8.44	9.7	1
rs62011291	ENSG00000035664	DAPK2	69.77	22.48	19.06	7.15	24.48	1
rs62011291	ENSG00000199156	MIR422A	6.72	0.05	0.06	0	0	1
rs62011291	ENSG00000028528	SNX1	73.67	28.1	35.05	5.4	6.21	1
rs62011291	ENSG00000157734	SNX22	90.76	2.42	3.08	4.52	9.18	1
rs62011291	ENSG00000103671	TRIP4	12.77	13.39	14.14	3.98	3.88	0
rs62011291	ENSG00000166803	KIAA0101	1.22	0.12	0.11	2.64	3.97	0
rs62011291	ENSG00000259316	CTD-2116N17.1	0	0.12	0.11	2.64	3.97	0
rs62011291	ENSG00000180357	ZNF609	14.02	21.01	20.62	3.93	4.27	0
rs12591736	ENSG00000137821	LRRC49	1.98	14.09	30.43	4.7	3.65	0
rs12591736	ENSG00000138604	GLCE	2.78	15.18	13.94	3.92	4.79	0
rs12591736	ENSG00000137819	PAQR5	0.07	0.64	0.24	0.11	0.62	0
rs12591736	ENSG00000259426	RP11-253M7.1	0.37	0.23	0.06	0.07	0.24	0
rs12591736	ENSG00000137807	KIF23	2.03	3.12	2.49	6.02	8.01	0
rs12591736	ENSG00000137818	RPLP1	517.41	33.42	53.8	152.33	131.28	1
rs12591736	ENSG00000259703	C15orf50	0.23	0.05	0.06	0.01	0	1
rs12591736	ENSG00000140332	TLE3	12.01	1.36	1.62	1.42	3.17	1
rs12591736	ENSG00000207965	MIR629	6.23	0.05	0.06	0.03	0	1
rs12591736	ENSG00000137831	UACA	39.25	150.78	150.56	8.48	10.19	1
rs12591736	ENSG00000166173	LARP6	39.47	20.36	20.71	3.17	2.59	1
rs12591736	ENSG00000187720	THSD4	7.28	22.23	21.87	6.5	2.88	0
rs12591736	ENSG00000129028	THAP10	14.42	11.12	10.3	0.98	1.01	0
rs12591736	ENSG00000225362	CT62	3.31	0.11	0.06	0.09	0.02	0
rs7172038	ENSG00000260339	RP11-106M3.4	14.04	0.05	0.09	0.06	0.03	0
rs7172038	ENSG00000213614	HEXA	38.23	5.7	4.58	11.9	15.66	0
rs7172038	ENSG00000187806	TMEM202	0.06	0.05	0.06	0	0	0
rs7172038	ENSG00000166233	ARIH1	26.24	63.3	67.9	7.31	8.38	0
rs7172038	ENSG00000215186	GOLGA6B	0.52	0.05	0.06	0	0	1
rs7172038	ENSG00000140463	BBS4	14.6	14.41	11.33	4.67	4.79	1
rs7172038	ENSG00000175202	HIGD2B	0.31	0.05	0.06	0.01	0	1
rs7172038	ENSG00000260898	RP11-361M10.5	21.75	1.19	1.14	0.18	0.11	1
rs7172038	ENSG00000159322	ADPGK	7.62	6.02	6.62	4.73	5.11	1
rs7172038	ENSG00000067141	NEO1	7.43	12.78	17.73	6.71	8.71	1
rs7172038	ENSG00000138622	HCN4	8.18	3.71	15.15	7.73	6.29	1
rs7172038	ENSG00000183324	C15orf60	0.45	3.18	4.29	1.7	1.04	1
rs7172038	ENSG00000156642	NPTN	48.46	44.34	58.44	32.45	29.87	1
rs7172038	ENSG00000103855	CD276	27.5	8.41	9.64	6.19	8.52	1
rs7172038	ENSG00000205363	C15orf59	11.33	1.01	3.95	1.9	3.18	1
rs7172038	ENSG00000261801	RP11-941F15.1	0.4	3.02	2.55	0.15	0.33	1
rs7172038	ENSG00000167139	TBC1D21	0.04	0.05	0.06	0	0	1
rs7172038	ENSG00000129038	LOXL1	0.16	0.46	0.74	2.78	9.3	0
rs7172038	ENSG00000140464	PML	18.21	1.38	2.17	1.03	1.35	0
rs7172038	ENSG00000067221	STOML1	31.34	0.49	0.16	2	2.92	0
rs7172038	ENSG00000167178	ISLR2	1.34	0.17	0.15	0.1	0.57	0
rs7172038	ENSG00000159289	GOLGA6A	1.43	0.05	0.06	0	0	0
rs7172038	ENSG00000248540	RP11-247C2.2	24.51	0.36	0.09	0.08	0.16	0
rs7172038	ENSG00000137868	STRA6	0.32	0.07	0.06	0.16	0.4	0
rs7172038	ENSG00000129009	ISLR	54.16	5	3.1	7.2	21.24	0
rs7172038	ENSG00000140481	CCDC33	0.01	0.05	0.06	0.01	0.01	0
rs7172038	ENSG00000260266	CTD-2311M21.2	4.54	0.07	0.83	0.04	0	0
rs7172038	ENSG00000140459	CYP11A1	1.71	0.05	0.15	0.08	0.04	0
rs12908004	ENSG00000169330	KIAA1024	0.17	0.28	0.44	0.2	0.23	0
rs12908004	ENSG00000166557	TMED3	0.9	2.3	2.62	12.61	15.31	0
rs12908004	ENSG00000136371	MTHFS	0.95	20.76	22.22	5.27	4.54	0
rs12908004	ENSG00000180953	ST20	12.47	2.16	2.87	0.83	1.32	0
rs12908004	ENSG00000140379	BCL2A1	3.92	0.11	0.88	0.02	0.07	0
rs12908004	ENSG00000103876	FAH	15.79	4.31	3.51	1.47	1.73	0
rs12908004	ENSG00000086666	ZFAND6	12.75	27.34	27.22	15.8	16.8	0
rs12908004	ENSG00000259361	RP11-210M15.3	0.01	0.05	0.06	0	0	1
rs12908004	ENSG00000136379	FAM108C1	6.39	1.07	0.84	0.87	1.58	1
rs12908004	ENSG00000117899	MESDC2	29.77	6.26	7.6	4.17	4.83	1
rs12908004	ENSG00000103888	KIAA1199	2.5	0.91	0.95	3.23	6.56	1
rs12908004	ENSG00000208003	MIR549	6.3	0.05	0.06	0.19	0	1
rs12908004	ENSG00000156206	C15orf26	0.04	0.79	0.83	0.17	0.16	0
rs12908004	ENSG00000140406	MESDC1	64.73	3.28	2.23	1.47	2.03	0
rs12908004	ENSG00000172345	STARD5	8.07	2.81	2.38	0.56	1.67	0
rs12908004	ENSG00000172349	IL16	1.15	1.74	1.68	0.55	1.12	0
rs12908004	ENSG00000188869	TMC3	0.03	0.12	0.14	0.06	0.13	0
rs12908437	ENSG00000251209	RP11-82I10.1	2.14	0.69	0.55	0.23	0.27	0
rs12908437	ENSG00000140450	ARRDC4	16.24	21.33	23.92	3.17	4.9	0
rs12908437	ENSG00000185087	FAM169B	0.01	0.07	0.06	0	0	1
rs12908437	ENSG00000140443	IGF1R	24.3	13.68	13.99	4.3	3.65	1
rs12908437	ENSG00000182253	SYNM	124.32	252.3	199.41	5.26	4.89	0
rs12908437	ENSG00000183571	PGPEP1L	5.68	0.76	2.31	0.02	0.02	1
rs12908437	ENSG00000103852	TTC23	15.6	8.17	11.09	4.14	4.58	0
rs12908437	ENSG00000168904	LRRC28	4.76	16.14	20.43	3.67	3.82	0
rs12908437	ENSG00000068305	MEF2A	37.18	152.63	160.09	17.4	14.67	0
rs12908437	ENSG00000183060	LYSMD4	23.98	3.58	3.49	3.79	4.61	0
rs2286466	ENSG00000116176	TPSG1	0.49	0.05	0.06	0.02	0.08	1
rs2286466	ENSG00000103227	LMF1	0.65	1.48	0.51	1.49	2.05	0
rs2286466	ENSG00000261713	RP11-161M6.4	0.97	0.31	0.23	0	0	0
rs2286466	ENSG00000005513	SOX8	0.48	0.07	0.24	0.48	0.78	0
rs2286466	ENSG00000260807	RP11-161M6.2	0.22	1.48	0.51	1.49	2.05	0
rs2286466	ENSG00000184471	C1QTNF8	0.2	0.05	0.06	0	0	0
rs2286466	ENSG00000162009	SSTR5	0.17	0.08	0.18	0.01	0	0
rs2286466	ENSG00000196557	CACNA1H	1.84	0.48	0.49	0.2	0.49	1
rs2286466	ENSG00000099769	IGFALS	0.13	0.05	0.06	0.06	0.12	1
rs2286466	ENSG00000103249	CLCN7	13.72	0.34	0.59	2.78	4.71	1
rs2286466	ENSG00000172236	TPSAB1	1.04	0.42	0.51	0.02	0	1
rs2286466	ENSG00000197253	TPSB2	1.45	0.27	0.18	0.04	0.03	1
rs2286466	ENSG00000095917	TPSD1	0.24	0.26	0.17	0	0	1
rs2286466	ENSG00000103275	UBE2I	39.16	79.43	95.54	12.37	12.21	1
rs2286466	ENSG00000007516	BAIAP3	0.04	0.05	0.1	0.12	0.2	1
rs2286466	ENSG00000090581	GNPTG	53.69	13.62	9.11	7.67	9.4	1
rs2286466	ENSG00000007520	C16orf42	0.76	2.31	1.58	6.24	8.16	1
rs2286466	ENSG00000197599	CCDC154	0.21	0.05	0.06	0.36	0.54	1
rs2286466	ENSG00000059145	UNKL	5.15	0.37	0.33	1.32	1.61	1
rs2286466	ENSG00000174109	C16orf91	1.94	2.64	3.97	1.95	2.66	1
rs2286466	ENSG00000100726	TELO2	2.18	0.33	0.47	3.39	6.88	1
rs2286466	ENSG00000251692	PTX4	0.19	0.05	0.06	0.01	0.07	1
rs2286466	ENSG00000187535	IFT140	3.23	0.35	0.34	2.54	2.78	1
rs2286466	ENSG00000131634	TMEM204	10.27	0.61	1.56	2.83	4.11	1
rs2286466	ENSG00000007545	CRAMP1L	4.45	1.37	1.48	2.54	3.08	1
rs2286466	ENSG00000206053	HN1L	7.08	9.25	9.75	6.62	8.31	1
rs2286466	ENSG00000138834	MAPK8IP3	34.58	3.54	1.74	6.02	8.55	1
rs2286466	ENSG00000103024	NME3	42.94	0.05	0.06	6.66	7.85	1
rs2286466	ENSG00000162032	SPSB3	4.32	1.08	0.33	9.95	15.09	1
rs2286466	ENSG00000197774	EME2	24.24	0.1	0.06	1.41	2.16	1
rs2286466	ENSG00000074071	MRPS34	26.2	3.94	6.73	10.53	11.74	1
rs2286466	ENSG00000095906	NUBP2	21.45	0.74	0.28	6.26	9.14	1
rs2286466	ENSG00000255198	SNHG9	36.9	0.05	0.73	8.22	8.77	1
rs2286466	ENSG00000180185	FAHD1	6.5	5.4	5.27	3.18	3.4	1
rs2286466	ENSG00000063854	HAGH	7.93	12.99	17.17	8.72	10.6	1
rs2286466	ENSG00000206811	SNORA10	4.53	0.21	0.06	3.03	3.03	1
rs2286466	ENSG00000162040	HS3ST6	0.09	0.05	0.06	0	0	1
rs2286466	ENSG00000162039	C16orf73	0.09	0.15	0.06	0.16	0.16	1
rs2286466	ENSG00000140990	NDUFB10	132.73	72.05	62.9	48.87	45.64	1
rs2286466	ENSG00000198736	MSRB1	2.22	1.54	1.88	2.7	2.74	1
rs2286466	ENSG00000140986	RPL3L	70.03	8.16	1.13	0.23	0.16	1
rs2286466	ENSG00000140988	RPS2	237.17	2	1.75	64.96	79.41	1
rs2286466	ENSG00000207405	SNORA64	4.5	0.05	0.06	19.26	30.74	1
rs2286466	ENSG00000260260	RP11-304L19.5	96.47	1.4	0.23	6.4	6.25	1
rs2286466	ENSG00000179580	RNF151	0.28	0.05	0.06	0	0	1
rs2286466	ENSG00000183751	TBL3	3.77	0.2	0.09	2.7	3.4	1
rs2286466	ENSG00000127554	GFER	0.17	0.41	0.19	2.26	3.19	1
rs2286466	ENSG00000196408	NOXO1	0.11	0.05	0.06	0.15	0.24	1
rs2286466	ENSG00000221656	MIR1225	6.72	0.05	0.06	0.02	0	1
rs2286466	ENSG00000065057	NTHL1	1.99	0.13	0.06	3.02	5.57	1
rs2286466	ENSG00000127561	SYNGR3	0.27	0.09	0.06	0.04	0.12	1
rs2286466	ENSG00000167962	ZNF598	0.86	0.2	0.16	1.81	2.72	1
rs2286466	ENSG00000183971	NPW	0.06	0.05	0.06	0.07	0.15	1
rs2286466	ENSG00000065054	SLC9A3R2	9.45	30.57	19.72	3.25	5.18	1
rs2286466	ENSG00000103197	TSC2	18.48	4.2	4.17	6.04	8.54	1
rs2286466	ENSG00000167964	RAB26	6.92	0.05	0.06	0.41	0.53	1
rs2286466	ENSG00000167965	MLST8	103.55	0.78	1.2	3.63	3.89	0
rs2286466	ENSG00000131653	TRAF7	0.37	0.57	0.46	5.39	8.62	1
rs2286466	ENSG00000206630	SNORD60	285.8	0.05	0.06	3.99	3.73	1
rs2286466	ENSG00000167971	CASKIN1	0.19	0.06	0.1	0.6	0.5	0
rs2286466	ENSG00000182685	C16orf79	27.48	0.14	0.06	0.81	1.62	0
rs2286466	ENSG00000184207	PGP	308.33	2.12	3.11	2	3.06	0
rs2286466	ENSG00000167967	E4F1	5.67	0.65	0.25	3.15	5.02	0
rs2286466	ENSG00000167968	DNASE1L2	0.86	0.05	0.06	0.46	0.65	0
rs2286466	ENSG00000167969	ECI1	118.16	4.64	4.18	19.65	23.73	0
rs2286466	ENSG00000260778	RP11-304L19.13	0.34	0.05	0.06	0.03	0	0
rs2286466	ENSG00000205937	RNPS1	246.9	13.93	12.54	8.82	8.43	0
rs2286466	ENSG00000162065	TBC1D24	18.67	0.58	0.59	1.44	2.33	0
rs2286466	ENSG00000162063	CCNF	3.22	0.16	0.25	1.36	3	0
rs2286466	ENSG00000167972	ABCA3	7.12	0.95	0.9	1.25	1.52	0
rs2286466	ENSG00000238098	ABCA17P	0.09	0.12	0.12	0.09	0.14	0
rs2286466	ENSG00000162062	C16orf59	1.35	0.05	0.06	0.84	1.96	0
rs2286466	ENSG00000162068	NTN3	0.67	0.05	0.06	0.42	1.08	0
rs2286466	ENSG00000185883	ATP6V0C	0.83	65.73	76.78	6.96	9.66	0
rs2286466	ENSG00000162066	AMDHD2	0.16	0.08	0.1	1.08	2.59	0
rs2286466	ENSG00000205923	CEMP1	0.14	0.4	0.35	0.82	1.24	0
rs2286466	ENSG00000140992	PDPK1	22.47	13.18	13.95	1.9	2.43	0
rs2286466	ENSG00000172382	PRSS27	2.98	0.05	0.11	0.11	0.21	0
rs2286466	ENSG00000167977	KCTD5	4.61	1.35	1.29	2.57	3.42	0
rs2286466	ENSG00000215154	AC141586.5	16.45	0.23	0.14	0.34	0.37	0
rs2286466	ENSG00000172460	PRSS30P	0.45	0.05	0.06	0.16	0.24	0
rs2286466	ENSG00000162078	ZG16B	0.07	0.05	0.06	0.02	0.04	0
rs2286466	ENSG00000103363	TCEB2	18.17	4.41	7.22	49.04	47.68	0
rs2286466	ENSG00000167978	SRRM2	2324.83	240.47	251.34	15.94	11.08	0
rs2286466	ENSG00000205913	CTD-2270P14.3	2.54	0.05	0.06	0.13	0.11	0
rs2286466	ENSG00000103355	PRSS33	0.15	0.05	0.06	0	0.02	0
rs2286466	ENSG00000007038	PRSS21	0.07	0.05	0.06	0	0.11	0
rs2286466	ENSG00000005001	PRSS22	0.1	0.05	0.06	0	0	0
rs2286466	ENSG00000131650	KREMEN2	0.13	0.05	0.1	0.03	0.18	0
rs2286466	ENSG00000162076	FLYWCH2	0.46	0.23	0.43	4.59	4.61	0
rs2286466	ENSG00000059122	FLYWCH1	29.04	2.19	1.48	1.69	2.5	0
rs2359171	ENSG00000102967	DHODH	53.46	5.73	6.86	2.04	2.98	0
rs2359171	ENSG00000257017	HP	181.76	2.79	1.27	0.09	0.04	1
rs2359171	ENSG00000140830	TXNL4B	46.42	19.04	15.7	1.1	1.31	1
rs2359171	ENSG00000261701	HPR	44.41	5.37	5.04	0.15	0.1	1
rs2359171	ENSG00000118557	PMFBP1	0.19	0.26	0.92	0.22	0.22	1
rs2359171	ENSG00000140829	DHX38	91.29	5.35	8.95	6.03	8.1	1
rs2359171	ENSG00000140836	ZFHX3	22.71	44.76	60.9	1.04	1.19	1
rs2359171	ENSG00000260880	RP11-346C20.2	0.42	0.05	0.06	0.01	0	1
rs2359171	ENSG00000258779	RP11-140I24.1	6.51	0.1	0.06	0	0	1
rs8073937	ENSG00000219200	RNASEK	62.42	19.59	23.21	18.57	22.53	0
rs8073937	ENSG00000108590	MED31	60.24	4.73	4.5	0.91	0.75	0
rs8073937	ENSG00000129235	TXNDC17	122.34	8.38	11.02	3.13	3.94	0
rs8073937	ENSG00000198920	KIAA0753	12.75	9.2	9.12	2.97	3.19	0
rs8073937	ENSG00000091622	PITPNM3	0.07	0.29	0.26	0.39	0.36	0
rs8073937	ENSG00000141485	SLC13A5	0.86	0.05	0.06	0.01	0	0
rs8073937	ENSG00000132530	XAF1	32.76	32.36	28.48	0.62	0.9	0
rs8073937	ENSG00000177294	FBXO39	0.03	0.09	0.06	0.01	0	0
rs8073937	ENSG00000167858	TEKT1	0.01	0.05	0.06	0	0	0
rs8073937	ENSG00000262943	ALOX12P2	1.11	1.72	1.32	0.15	0.09	0
rs8073937	ENSG00000215067	MIR497HG	1.05	2.28	2.63	0.65	1.18	0
rs8073937	ENSG00000108839	ALOX12	12.88	0.86	0.67	0.41	0.58	0
rs8073937	ENSG00000161944	ASGR2	0.3	0.05	0.19	0.01	0.08	0
rs8073937	ENSG00000258315	C17orf49	51.91	1.03	3.91	7.56	8.11	0
rs8073937	ENSG00000161940	BCL6B	0.08	1.02	1.27	2.64	3.65	0
rs8073937	ENSG00000174327	SLC16A13	0.82	0.05	0.11	0.24	0.21	0
rs8073937	ENSG00000174326	SLC16A11	0.89	0.05	0.11	0.02	0.09	0
rs8073937	ENSG00000132514	CLEC10A	2.77	0.7	0.19	0.2	0.33	0
rs8073937	ENSG00000181856	SLC2A4	510.86	17.74	13.58	4.58	4.09	1
rs8073937	ENSG00000132535	DLG4	6.17	0.72	1.81	2.07	2.14	1
rs8073937	ENSG00000141505	ASGR1	1.71	0.05	0.06	0.54	0.56	0
rs8073937	ENSG00000040633	PHF23	37.54	1.09	3.17	5.64	6.75	1
rs8073937	ENSG00000072778	ACADVL	1235.97	60.12	65.04	36.52	41.78	1
rs8073937	ENSG00000199053	MIR324	994.16	1.78	0.37	3.59	3.73	1
rs8073937	ENSG00000004975	DVL2	97.45	0.36	0.67	6.99	9.26	1
rs8073937	ENSG00000170291	C17orf81	44.77	2.51	6.09	5.38	6.51	1
rs8073937	ENSG00000170296	GABARAP	7.03	69.55	72.58	69.16	77.53	1
rs8073937	ENSG00000175826	CTDNEP1	102.56	70.96	79.16	4.62	4.36	1
rs8073937	ENSG00000181885	CLDN7	0.53	0.44	0.63	0.18	0.15	1
rs8073937	ENSG00000259224	SLC35G6	1.69	0.05	0.06	0.15	0.16	1
rs8073937	ENSG00000174282	ZBTB4	139.14	32.09	37.75	6.42	5.91	1
rs8073937	ENSG00000132507	EIF5A	320.59	9.87	10.35	12.4	16.05	1
rs8073937	ENSG00000006047	YBX2	29.92	0.34	0.26	0.66	0.92	1
rs8073937	ENSG00000132522	GPS2	56.89	49.79	46.89	11.28	10.82	1
rs8073937	ENSG00000215041	NEURL4	30.9	0.96	0.3	3.72	5.14	1
rs8073937	ENSG00000072818	ACAP1	39.78	0.66	0.55	1.1	1.82	1
rs8073937	ENSG00000213859	KCTD11	13.23	0.2	0.94	1.67	2.04	1
rs8073937	ENSG00000169992	NLGN2	14.98	1.94	2.16	0.8	1.01	1
rs8073937	ENSG00000205544	C17orf61	11.64	5.01	3.05	24.15	21.85	1
rs8073937	ENSG00000182896	TMEM95	0.29	0.05	0.06	0.02	0.05	1
rs8073937	ENSG00000174292	TNK1	0.47	0.23	0.28	0.74	0.97	1
rs8073937	ENSG00000187838	PLSCR3	0.04	0.47	1.24	3.02	3.39	1
rs8073937	ENSG00000181323	SPEM1	0.15	0.05	0.06	0.02	0	1
rs8073937	ENSG00000184560	C17orf74	0.31	0.05	0.06	0	0	1
rs8073937	ENSG00000181284	TMEM102	1.26	0.09	0.15	0.39	0.74	1
rs8073937	ENSG00000161958	FGF11	8.19	10.3	8.5	1.17	1.39	1
rs8073937	ENSG00000170175	CHRNB1	71.59	4.68	4.02	1.68	2.08	1
rs8073937	ENSG00000239697	TNFSF12	30.32	1.7	3.23	1.39	1.43	1
rs8073937	ENSG00000181222	POLR2A	84.41	32.44	29.9	3.85	3.73	1
rs8073937	ENSG00000248871	TNFSF12-TNFSF13	0.05	0.05	0.06	0	0	1
rs8073937	ENSG00000161960	EIF4A1	107.53	23.86	30.92	36.85	38.17	1
rs8073937	ENSG00000161955	TNFSF13	0.18	0.14	0.29	0.16	0.14	1
rs8073937	ENSG00000161956	SENP3	18.39	6.31	6.37	6.52	9.01	1
rs8073937	ENSG00000129226	CD68	0.24	40.28	29.36	2.22	4.19	1
rs8073937	ENSG00000209582	SNORA48	4.46	1.28	13.76	285.29	429.53	1
rs8073937	ENSG00000238917	SNORD10	4.24	0.21	0.44	126.89	258.48	1
rs8073937	ENSG00000108961	RANGRF	1.51	0.19	0.36	1.28	1.12	0
rs8073937	ENSG00000179029	TMEM107	44.99	4.4	6.41	4.58	4.76	0
rs8073937	ENSG00000129255	MPDU1	71.08	1.81	2.62	7.42	10.89	1
rs8073937	ENSG00000252835	SCARNA21	4.34	0.05	0.06	114.26	138.94	1
rs8073937	ENSG00000129214	SHBG	0.03	0.18	0.11	0.07	0.08	1
rs8073937	ENSG00000129194	SOX15	2.44	0.83	1.77	0.75	1.11	1
rs8073937	ENSG00000129245	FXR2	39.13	5.47	7.13	8.96	10.59	1
rs8073937	ENSG00000141499	WRAP53	0.16	0.23	0.34	1.41	2.21	1
rs8073937	ENSG00000129244	ATP1B2	2.69	9.42	10.6	2.41	1.66	1
rs8073937	ENSG00000141504	SAT2	364.58	7.06	7.57	19.38	19.78	1
rs8073937	ENSG00000141510	TP53	15.99	4.69	4.48	2.82	3.14	1
rs8073937	ENSG00000183914	DNAH2	0.26	0.08	0.07	0.03	0.06	1
rs8073937	ENSG00000108947	EFNB3	0.45	0.49	0.16	2.77	3.99	1
rs8073937	ENSG00000132510	KDM6B	196.25	6.37	6.11	1.1	1.1	1
rs8073937	ENSG00000240480	RPL29P2	6.52	0.05	0.06	0	0	1
rs8073937	ENSG00000183011	LSMD1	1.01	2.49	2.13	13.25	14.39	1
rs8073937	ENSG00000167874	TMEM88	223.26	16.87	10.57	4.75	9.29	1
rs8073937	ENSG00000182224	CYB5D1	142.2	38.72	33.07	2.92	3.61	1
rs8073937	ENSG00000170004	CHD3	37.91	10.99	13.14	7.03	9.63	1
rs8073937	ENSG00000170043	TRAPPC1	149.13	30.15	40.75	8.97	9.91	1
rs8073937	ENSG00000170049	KCNAB3	24.99	0.15	0.11	0.44	0.48	1
rs8073937	ENSG00000179859	AC025335.1	82.67	0.23	0.54	0.59	0.47	1
rs8073937	ENSG00000179477	ALOX12B	0.08	0.05	0.09	0.02	0.02	1
rs8073937	ENSG00000179593	ALOX15B	0.06	0.37	0.55	0.01	0	1
rs8073937	ENSG00000170037	CNTROB	45.15	0.98	1.67	5.25	6.69	1
rs8073937	ENSG00000132518	GUCY2D	0.9	0.07	0.06	0.01	0.01	1
rs8073937	ENSG00000179148	ALOXE3	0.03	0.05	0.09	0.01	0	0
rs8073937	ENSG00000179111	HES7	0.17	0.13	0.11	0.13	0.07	0
rs8073937	ENSG00000220205	VAMP2	219.47	179.45	187.8	3.99	3.45	0
rs8073937	ENSG00000125434	SLC25A35	78.63	0.52	0.45	0.15	0.08	0
rs8073937	ENSG00000178921	PFAS	29.94	0.29	0.29	3.15	4.07	0
rs8073937	ENSG00000196544	C17orf59	2.08	0.15	0.33	1.8	2.12	0
rs8073937	ENSG00000200463	SNORD118	4.5	0.05	0.06	0	0	0
rs8073937	ENSG00000178999	AURKB	0.83	0.1	0.06	3.27	5.69	0
rs8073937	ENSG00000178977	LINC00324	15.56	1.55	1.36	0.5	0.49	0
rs8073937	ENSG00000178971	CTC1	43.59	4.02	2.65	1.47	1.37	0
rs8073937	ENSG00000198844	ARHGEF15	4.52	2.09	1.62	0.98	1.47	0
rs8073937	ENSG00000184650	ODF4	0.1	0.05	0.06	0.01	0	0
rs8073937	ENSG00000184619	KRBA2	21.14	26.49	37.69	9.11	9.43	0
rs8073937	ENSG00000161970	RPL26	73.39	117.08	166	329.86	208.05	0
rs8073937	ENSG00000189051	RNF222	0.5	0.05	0.17	0.02	0.02	0
rs8073937	ENSG00000166579	NDEL1	57.26	12.87	14.55	5.56	5.81	0
rs8073937	ENSG00000133026	MYH10	11.82	26.48	35.76	26.27	26.79	0
rs72811294	ENSG00000007174	DNAH9	0.07	0.04	0.05	0.01	0	0
rs72811294	ENSG00000154957	ZNF18	9.32	3.94	4.12	1.94	2.37	1
rs72811294	ENSG00000065559	MAP2K4	7.7	47.65	51.87	6.8	7.43	1
rs72811294	ENSG00000153976	HS3ST3A1	0.02	0.08	1.91	0.04	0.01	0
rs72811294	ENSG00000141052	MYOCD	45.09	68.74	59.06	14.35	15.18	1
rs72811294	ENSG00000179136	AC005358.1	0.26	1.03	0.85	0.36	0.27	1
rs72811294	ENSG00000006740	ARHGAP44	7.51	5.27	3.77	1.81	1.66	1
rs72811294	ENSG00000006744	ELAC2	76.42	8.83	10.67	5.97	6.74	1
rs72811294	ENSG00000221698	MIR548H3	5.11	0.05	0.06	0	0	0
rs242557	ENSG00000181513	ACBD4	12.94	0.1	0.22	0.95	1.2	0
rs242557	ENSG00000136448	NMT1	41.86	9.16	9.3	5.89	7.39	0
rs242557	ENSG00000186185	KIF18B	0.93	0.3	0.15	1.58	2.59	0
rs242557	ENSG00000131094	C1QL1	0.07	0.09	0.11	0.2	0.39	0
rs242557	ENSG00000172992	DCAKD	19.58	11.66	14.53	5.22	7.4	0
rs242557	ENSG00000161714	PLCD3	48.35	7.46	4.61	1.46	2.5	0
rs242557	ENSG00000204650	AC126544.2	68.19	2.85	2.99	1.01	1.14	1
rs242557	ENSG00000186834	HEXIM1	497.85	22	22.91	2.73	2.93	0
rs242557	ENSG00000184922	FMNL1	19.31	1.7	1.1	0.16	0.41	0
rs242557	ENSG00000168517	HEXIM2	68.69	0.19	0.12	0.38	0.16	0
rs242557	ENSG00000184361	TEX34	0.39	0.05	0.06	0.01	0.02	0
rs242557	ENSG00000006062	MAP3K14	12.33	1.63	0.54	1.26	1.73	0
rs242557	ENSG00000159314	ARHGAP27	28.81	4.47	2.67	0.91	1.7	0
rs242557	ENSG00000120088	CRHR1	0	0.05	0.06	0.01	0.01	1
rs242557	ENSG00000238083	LRRC37A2	87.44	0.1	0.15	0	0.01	1
rs242557	ENSG00000185294	SPPL2C	0.27	0.05	0.06	0	0	1
rs242557	ENSG00000186868	MAPT	5.94	1.13	0.84	0.12	0.21	1
rs242557	ENSG00000120071	KANSL1	34.02	24.2	22.93	7.42	7.43	1
rs242557	ENSG00000256762	STH	1.35	0.14	0.06	0	0	1
rs242557	ENSG00000228696	ARL17B	28.98	0.05	0.06	0.1	0.07	1
rs242557	ENSG00000214401	KANSL1-AS1	12.35	5.02	1.33	3.85	5.28	1
rs242557	ENSG00000176681	LRRC37A	71.58	0.22	0.15	0.03	0.05	1
rs242557	ENSG00000108433	GOSR2	10.62	9.26	8.57	5.02	6.63	1
rs242557	ENSG00000185829	ARL17A	79.75	0.22	0.22	0.11	0.09	1
rs242557	ENSG00000073969	NSF	9.34	16.09	20.2	2.15	2.85	1
rs242557	ENSG00000158955	WNT9B	0.25	0.05	0.06	0.1	0.06	1
rs242557	ENSG00000262633	RP11-156P1.2	0	9.26	8.57	5.02	6.63	1
rs7219869	ENSG00000108984	MAP2K6	0.45	3.31	1.43	3.01	2.54	0
rs7219869	ENSG00000153822	KCNJ16	0.1	0.05	0.11	0.01	0	1
rs7219869	ENSG00000123700	KCNJ2	62.41	13.26	10.89	3.6	1.02	1
rs9953366	ENSG00000167306	MYO5B	3.33	5.38	4.14	0.33	0.49	0
rs9953366	ENSG00000184828	ZBTB7C	0.22	0.52	0.36	0.34	0.73	0
rs9953366	ENSG00000141627	DYM	2.87	42.23	45.34	7.29	7.79	1
rs9953366	ENSG00000134030	CTIF	2.75	4.66	5.49	3.23	3.46	1
rs9953366	ENSG00000101665	SMAD7	5.63	4.74	9.91	14.33	9.64	1
rs9953366	ENSG00000177576	C18orf32	4.54	26.47	30.56	11.96	11.64	1
rs9953366	ENSG00000206602	SNORD58A	9.35	2.63	23.17	5.5	5.24	0
rs9953366	ENSG00000167315	ACAA2	78.03	502.66	441.82	12.27	12.16	0
rs9953366	ENSG00000101670	LIPG	0.02	0.05	0.06	0.15	0.21	0
rs6546620	ENSG00000084710	EFR3B	2.44	4.87	1.92	0.93	1.17	0
rs6546620	ENSG00000224165	DNAJC27-AS1	3.38	0.1	0.1	0.13	0.14	0
rs6546620	ENSG00000115137	DNAJC27	43.08	12.53	12.26	1.61	1.95	0
rs6546620	ENSG00000115138	POMC	0.16	0.28	0.15	0.94	0.98	0
rs6546620	ENSG00000119772	DNMT3A	10.02	5.9	4.68	7.18	9.44	0
rs6546620	ENSG00000221445	MIR1301	7.39	0.05	0.06	1.13	1.13	0
rs6546620	ENSG00000138101	DTNB	1.62	4.55	3.08	2.02	2.4	0
rs6546620	ENSG00000157856	CCDC164	0.02	0.05	0.06	0.01	0	1
rs6546620	ENSG00000157833	FAM59B	10.3	0.41	0.46	0.34	0.5	1
rs6546620	ENSG00000084731	KIF3C	1.5	1.19	1.26	1.29	1.22	1
rs6546620	ENSG00000143970	ASXL2	22.43	34.86	34.4	2.82	2.59	1
rs6546620	ENSG00000084733	RAB10	16.81	98.7	95.08	12.01	14.94	1
rs6546620	ENSG00000138018	EPT1	5.4	6.54	6.31	2.6	2.92	1
rs6546620	ENSG00000138029	HADHB	184.07	320.06	321.87	40.13	45.05	1
rs6546620	ENSG00000084754	HADHA	169.87	208.42	207.46	33	32.59	1
rs6546620	ENSG00000173567	GPR113	0.44	0.16	0.14	0.08	0.1	1
rs6546620	ENSG00000171303	KCNK3	7.71	3.17	3.12	1.48	2.03	1
rs6546620	ENSG00000173557	C2orf70	0.04	0.05	0.06	0.01	0.04	1
rs6546620	ENSG00000115155	OTOF	0.04	0.05	0.06	0	0.01	1
rs6546620	ENSG00000157884	CIB4	0.01	0.05	0.06	0.09	0.08	1
rs6546620	ENSG00000213699	C2orf18	51.98	5.16	4.61	2.31	3.4	1
rs6546620	ENSG00000115163	CENPA	0.02	0.05	0.2	1.4	2.68	1
rs6546620	ENSG00000157851	DPYSL5	0.01	0.05	0.06	0.01	0.07	0
rs6742276	ENSG00000186889	TMEM17	6.86	0.11	0.81	0.6	0.55	0
rs6742276	ENSG00000119866	BCL11A	4.97	1.33	1.01	0.78	0.78	0
rs6742276	ENSG00000162929	KIAA1841	10.55	3.54	5.04	2.12	2.32	1
rs6742276	ENSG00000162927	PUS10	8.65	11.24	7.97	1.06	1.21	1
rs6742276	ENSG00000115421	PAPOLG	42.22	11.82	11.53	1.96	2.39	1
rs6742276	ENSG00000228414	AC010733.4	0.01	0.05	0.06	0.01	0	1
rs6742276	ENSG00000162924	REL	30.64	7.2	6.12	1.49	1.64	1
rs6742276	ENSG00000162928	PEX13	21.55	10.52	14.12	3.43	4.4	1
rs6742276	ENSG00000115464	USP34	42.02	76.95	88.91	12.21	12.29	1
rs6742276	ENSG00000237651	C2orf74	0.03	84.17	132.83	7.63	6.79	1
rs6742276	ENSG00000212978	AC016747.3	19.96	1.4	2.23	1.3	1.48	1
rs6742276	ENSG00000173209	AHSA2	540.22	13.67	13.86	9.47	10.78	1
rs6742276	ENSG00000206937	SNORA70B	13.26	0.05	0.06	0.41	0.69	1
rs6742276	ENSG00000082898	XPO1	38.12	25.97	28.64	26.67	32.01	1
rs6742276	ENSG00000173163	COMMD1	1.13	25.04	30.1	18.36	16.73	0
rs6742276	ENSG00000170264	FAM161A	7.34	2.98	1.79	1.45	1.52	1
rs6742276	ENSG00000115484	CCT4	23.7	28.87	29.87	31.17	33.34	1
rs6742276	ENSG00000170340	B3GNT2	6.99	4.53	6.45	7.65	7.74	0
rs2723064	ENSG00000197329	PELI1	6.42	11.81	9.3	2.54	2.89	0
rs2723064	ENSG00000230923	LINC00309	0.03	0.05	0.06	0.01	0	0
rs2723064	ENSG00000119862	LGALSL	14.83	10.75	11.11	2.61	2.85	0
rs2723064	ENSG00000119844	AFTPH	41.31	45.22	48.81	4	5.02	0
rs2723064	ENSG00000233694	AC007365.1	0.06	0.05	0.06	0.01	0	0
rs2723064	ENSG00000179833	SERTAD2	16.62	54.08	60.3	2.7	2.26	0
rs2723064	ENSG00000138069	RAB1A	53.59	216.01	238.5	13.11	15.82	1
rs2723064	ENSG00000115902	SLC1A4	6.85	2.11	1.67	0.9	1.86	1
rs2723064	ENSG00000011523	CEP68	130.35	22.05	18.99	4.6	5.99	1
rs2723064	ENSG00000198369	SPRED2	10.16	27.96	21.59	1.59	1.78	0
rs2723064	ENSG00000138071	ACTR2	34.98	53.46	55.47	10.19	12.55	1
rs6546553	ENSG00000198380	GFPT1	22.31	24.62	26.4	3.85	4.37	1
rs6546553	ENSG00000169604	ANTXR1	3.39	62.78	84	5.49	6.22	0
rs6546553	ENSG00000169605	GKN1	0.09	0.05	0.06	0.05	0	0
rs6546553	ENSG00000183607	GKN2	0.08	0.05	0.06	0	0	0
rs6546553	ENSG00000075340	ADD2	0.57	1	0.26	0.44	0.5	0
rs6546553	ENSG00000169599	NFU1	5.08	13.92	7.99	9.86	7.35	1
rs6546553	ENSG00000207016	SNORA36C	4.57	0.92	0.06	0.02	0.24	1
rs6546553	ENSG00000115977	AAK1	33.99	35.52	32.1	1.24	1.13	1
rs6546553	ENSG00000087338	GMCL1	9.47	7.44	7.88	2.58	3.47	1
rs6546553	ENSG00000196975	ANXA4	8.66	47.85	52.44	3.43	3.01	1
rs6546553	ENSG00000124380	SNRNP27	55.66	16.28	16.19	7.75	7.5	1
rs6546553	ENSG00000179818	PCBP1-AS1	12.63	3.35	4.61	1.92	2.04	1
rs6546553	ENSG00000059728	MXD1	9.11	19.88	29.6	0.89	1	1
rs6546553	ENSG00000244617	ASPRV1	0.82	0.08	0.1	0.69	0.92	1
rs6546553	ENSG00000169564	PCBP1	234.66	52.45	60.88	15.64	17.48	1
rs6546553	ENSG00000115998	C2orf42	8.86	6.88	7.08	2.06	2.43	1
rs6546553	ENSG00000231327	AC016700.5	4.72	0.12	0.15	0.44	0.19	1
rs6546553	ENSG00000221238	MIR1285-2	6.88	0.05	0.06	0	0	1
rs6546553	ENSG00000116001	TIA1	172.45	38.63	32.3	20.98	25.56	1
rs6546553	ENSG00000116005	PCYOX1	67.47	84.82	94.44	6.5	6.62	1
rs6546553	ENSG00000143977	SNRPG	15.1	0.84	3.98	4.83	4.69	1
rs6546553	ENSG00000035141	FAM136A	21.22	10.76	9.81	8.15	9.27	1
rs6546553	ENSG00000163235	TGFA	0.06	0.08	0.29	0.09	0.12	0
rs6546553	ENSG00000152672	CLEC4F	0.05	0.08	0.1	0.01	0.01	0
rs6546553	ENSG00000183733	FIGLA	0.04	0.05	0.06	0	0	0
rs6546553	ENSG00000116031	CD207	0.11	0.05	0.1	0	0	0
rs72926475	ENSG00000068615	REEP1	12.71	33.05	33.09	5.59	5.2	1
rs72926475	ENSG00000068654	POLR1A	31.24	4.96	6.51	2.7	3.71	1
rs72926475	ENSG00000115459	ELMOD3	19.6	2.37	1.85	1.99	2.74	0
rs72926475	ENSG00000152292	SH2D6	0.1	0.05	0.17	0.01	0	0
rs72926475	ENSG00000042493	CAPG	0.02	0.1	0.52	1.9	4.45	0
rs72926475	ENSG00000115523	GNLY	0.21	0.05	0.16	0.05	0.09	0
rs72926475	ENSG00000115486	GGCX	115.21	5.52	3.9	4.13	5.29	0
rs72926475	ENSG00000168906	MAT2A	2309.93	76.53	70.37	18.67	19.17	0
rs72926475	ENSG00000118640	VAMP8	0.32	1.7	2.02	1.56	2.4	0
rs72926475	ENSG00000168894	RNF181	25.74	8.17	19.16	24.04	23.75	0
rs72926475	ENSG00000168899	VAMP5	0.23	3.05	2.97	3.58	4.1	0
rs72926475	ENSG00000168890	TMEM150A	47.07	2.43	2.52	1.83	2.07	0
rs72926475	ENSG00000168887	C2orf68	383.78	9.27	10.21	4.77	5.47	0
rs72926475	ENSG00000168883	USP39	32.33	19.64	22.48	6.12	7.77	0
rs72926475	ENSG00000168878	SFTPB	0.33	0.07	0.06	0.01	0.01	0
rs72926475	ENSG00000115525	ST3GAL5	7.13	8.06	15.26	2.37	2.19	0
rs72926475	ENSG00000168874	ATOH8	4.46	0.89	2.82	3.41	2.74	0
rs72926475	ENSG00000132305	IMMT	79.05	84.25	92.52	17.83	19.03	1
rs72926475	ENSG00000132300	PTCD3	221.14	45.76	43.12	8.28	9.38	1
rs72926475	ENSG00000208772	SNORD94	186.13	0.88	0.06	45.44	67.6	1
rs72926475	ENSG00000132313	MRPL35	189.28	116.34	99.59	6.46	7.79	1
rs72926475	ENSG00000115548	KDM3A	208.36	64.9	86.88	9.29	8.47	1
rs72926475	ENSG00000115561	CHMP3	2.66	141.93	137.58	14.81	16.29	1
rs72926475	ENSG00000153561	RMND5A	28.18	81.95	66.37	11.1	11.07	1
rs72926475	ENSG00000239305	RNF103	56.4	78	51.79	5.29	5.3	1
rs72926475	ENSG00000153563	CD8A	0.83	0.19	0.08	0.03	0.13	1
rs72926475	ENSG00000172116	CD8B	0.04	0.05	0.06	0.01	0.08	1
rs72926475	ENSG00000233673	AC111200.10	10.92	0.17	0.54	0.05	0.05	1
rs72926475	ENSG00000187627	RGPD1	71.22	0.06	0.12	0	0.01	1
rs72926475	ENSG00000183281	PLGLB1	42.6	0.05	0.06	0.02	0.02	1
rs12992412	ENSG00000121989	ACVR2A	25.43	14.08	15.97	3.26	3.39	1
rs12992412	ENSG00000135999	EPC2	6.18	40.33	42.23	7.23	7.27	1
rs12992412	ENSG00000204406	MBD5	6.65	32.28	34.37	2.38	1.83	1
rs12992412	ENSG00000115947	ORC4	18.1	9.38	10.15	5.76	6.49	1
rs12992412	ENSG00000168280	KIF5C	0.51	1.18	3.03	0.23	0.32	1
rs56181519	ENSG00000128656	CHN1	0.65	6.19	10.12	3.63	4.07	0
rs56181519	ENSG00000217236	SP9	0.17	0.05	0.06	0	0	0
rs56181519	ENSG00000172845	SP3	52.72	34.01	35.99	9.68	11.53	0
rs56181519	ENSG00000260868	RP11-394I13.1	0.32	0.05	0.06	0.12	0.13	0
rs56181519	ENSG00000138430	OLA1	8.03	66.71	65.59	4.62	4.64	0
rs56181519	ENSG00000163328	GPR155	17.53	16.29	15.44	1.14	1.45	1
rs56181519	ENSG00000144306	SCRN3	53.81	105.95	106.74	3.75	3.75	1
rs56181519	ENSG00000138433	CIR1	13.2	53.44	64.55	8.03	5.8	1
rs56181519	ENSG00000115935	WIPF1	4.78	24.73	24.59	1.87	2.63	1
rs56181519	ENSG00000138435	CHRNA1	0.04	0.17	1.01	0.25	0.27	0
rs56181519	ENSG00000154518	ATP5G3	420.84	77.58	68.79	25.18	27.56	0
rs56181519	ENSG00000115966	ATF2	36.48	61.78	82.06	14.09	13.31	0
rs56181519	ENSG00000215973	MIR933	59.95	0.05	0.06	0.05	0.8	0
rs2288327	ENSG00000155636	RBM45	17.72	3.79	6.65	3.89	4.37	1
rs2288327	ENSG00000196659	TTC30B	51.45	0.48	1.3	1.14	1.45	0
rs2288327	ENSG00000197557	TTC30A	82.26	3.99	3.7	1.82	2.16	0
rs2288327	ENSG00000128655	PDE11A	0.08	0.05	0.19	0.28	0.28	1
rs2288327	ENSG00000180228	PRKRA	49.53	24.96	19.98	6.7	7.14	1
rs2288327	ENSG00000079156	OSBPL6	10.12	20.49	16.83	0.36	0.56	1
rs2288327	ENSG00000155657	TTN	11482.5	4649.89	3822.05	227.74	168.16	1
rs2288327	ENSG00000204311	DFNB59	2.84	1.36	0.71	0.88	0.97	1
rs2288327	ENSG00000116095	PLEKHA3	112.64	22.06	29.58	2.48	2.52	1
rs2288327	ENSG00000079150	FKBP7	4.84	10.86	15.48	3.13	3.41	1
rs2288327	ENSG00000237298	AC009948.3	164.78	5.09	2.42	0.92	0.94	1
rs2288327	ENSG00000163492	CCDC141	84.17	76.57	63.59	21.27	22.15	1
rs2288327	ENSG00000187231	SESTD1	17.46	35.45	40.46	3.16	3.24	1
rs2288327	ENSG00000144331	ZNF385B	4.16	25.36	57.51	10.1	3.48	1
rs295114	ENSG00000064012	CASP8	3.73	8.1	7.66	0.82	1.06	0
rs295114	ENSG00000119042	SATB2	0.45	2.52	1.32	0.1	0.11	0
rs295114	ENSG00000119013	NDUFB3	27.39	160.42	135.28	26.08	26.26	0
rs295114	ENSG00000225953	AC017096.1	0.03	0.05	0.06	0	0	0
rs295114	ENSG00000237166	AC007163.3	0.03	0.05	0.06	0.05	0.06	1
rs295114	ENSG00000162971	TYW5	85.19	3.72	3.35	1.03	1.26	1
rs295114	ENSG00000226124	AC073043.2	0.99	0.76	1.35	0.06	0	0
rs295114	ENSG00000178074	C2orf69	2.89	8.57	9.43	1.83	2.4	1
rs295114	ENSG00000162972	C2orf47	1.67	5.24	6.44	3.11	3.95	1
rs295114	ENSG00000196141	SPATS2L	22.52	25.12	31.79	7.01	6.82	1
rs295114	ENSG00000163535	SGOL2	0.16	2.51	2.52	2.2	2.61	1
rs295114	ENSG00000155729	KCTD18	29.16	6.47	7.56	2.83	3.29	1
rs295114	ENSG00000138356	AOX1	2.41	13.7	27.5	0.4	0.43	1
rs295114	ENSG00000082153	BZW1	97.06	3.95	5.43	7.6	7.95	1
rs295114	ENSG00000013441	CLK1	668.55	39.65	38.04	25.66	24.31	0
rs295114	ENSG00000196290	NIF3L1	32.73	13.55	17.36	4.32	4.74	0
rs295114	ENSG00000240344	PPIL3	21.42	12.39	12.57	8.74	7.5	0
rs295114	ENSG00000115942	ORC2	31.42	13.26	13.28	3.27	3.21	0
rs295114	ENSG00000155744	FAM126B	34.3	14.85	12.36	1.65	2.13	0
rs295114	ENSG00000003402	CFLAR	1343.86	97.56	87.4	25.17	26.8	0
rs295114	ENSG00000003400	CASP10	7.57	3.46	2.95	0.71	1.03	0
rs295114	ENSG00000155749	ALS2CR12	19.2	23.28	24.62	0.56	0.55	0
rs2145274	ENSG00000125872	LRRN4	1.21	0.23	0.09	1.02	1.92	0
rs2145274	ENSG00000171984	C20orf196	0.49	2.29	2.75	1.39	1.05	0
rs2145274	ENSG00000125772	GPCPD1	38.65	12.76	14.88	4.9	5	0
rs2145274	ENSG00000125885	MCM8	22.67	29.56	32.38	3.28	4.2	0
rs2145274	ENSG00000089195	TRMT6	36.95	10.31	10.41	1.83	2.84	0
rs2145274	ENSG00000089199	CHGB	37.78	42.3	49.36	0.03	0.13	0
rs2145274	ENSG00000088766	CRLS1	54.8	33.76	31.65	7.91	7.54	0
rs2145274	ENSG00000101311	FERMT1	1.07	0.85	1.43	1.57	0.75	1
rs2145274	ENSG00000125845	BMP2	5.52	5.49	3.74	2.36	1.48	1
rs7269123	ENSG00000149657	LSM14B	59.21	4.23	5.56	7.02	8.55	0
rs7269123	ENSG00000179242	CDH4	0.04	0.14	0.06	0.19	0.09	0
rs7269123	ENSG00000130699	TAF4	5.07	0.05	0.06	0	0	0
rs7269123	ENSG00000101194	SLC17A9	7.17	0.25	0.12	0.17	0.27	0
rs7269123	ENSG00000149679	CABLES2	53.35	12.66	8.84	1.3	1.82	1
rs7269123	ENSG00000171858	RPS21	305.85	33.43	47.83	154.31	140.56	1
rs7269123	ENSG00000101180	HRH3	0.11	0.05	0.06	0	0.02	1
rs7269123	ENSG00000101181	GTPBP5	26.31	0.25	0.51	2.14	2.71	1
rs7269123	ENSG00000184402	SS18L1	6.76	1.93	1.49	2.07	2.98	1
rs7269123	ENSG00000101182	PSMA7	70.02	50.35	66.98	34.82	37.59	0
rs7269123	ENSG00000130706	ADRM1	29.52	6.14	6.19	8.8	12.92	1
rs7269123	ENSG00000130703	OSBPL2	37.37	11.86	15.49	5.97	6.07	1
rs7269123	ENSG00000174407	C20orf166	63.3	0.05	0.28	2.26	7.9	1
rs7269123	ENSG00000130701	C20orf151	0.03	0.05	0.06	0	0	1
rs7269123	ENSG00000130700	GATA5	11.02	1.52	0.14	0.71	0.91	1
rs7269123	ENSG00000199017	MIR1-1	7.87	0.05	0.06	2.99	0	1
rs7269123	ENSG00000101187	SLCO4A1	2.27	1.61	0.65	0.04	0.09	1
rs7269123	ENSG00000101188	NTSR1	0.01	0.07	0.06	0.01	0	1
rs7269123	ENSG00000232803	RP11-93B14.5	0.48	0.1	0.06	0	0.02	1
rs7269123	ENSG00000101190	TCFL5	1.73	5.39	7.45	2.03	2.81	1
rs7269123	ENSG00000101189	C20orf20	49.3	4.97	4.73	3.99	4.75	1
rs7269123	ENSG00000060491	OGFR	15.26	0.48	0.45	2.96	5.07	1
rs7269123	ENSG00000092758	COL9A3	0.23	0.59	0.12	1.02	2.68	1
rs7269123	ENSG00000101193	C20orf11	79.34	7.39	9.36	5.65	7	0
rs7269123	ENSG00000101191	DIDO1	87.19	13.76	14.98	4.06	4.62	1
rs7269123	ENSG00000125534	PPDPF	444.47	47.01	62.99	18.47	22.05	0
rs7269123	ENSG00000125533	BHLHE23	0.57	0.05	0.06	0	0.06	0
rs7269123	ENSG00000237119	RP11-305P22.5	0.04	0.05	0.06	0	0	0
rs7269123	ENSG00000231133	HAR1B	0.09	0.11	1.06	0	0	0
rs7269123	ENSG00000101203	COL20A1	0.03	0.05	0.06	0.08	0.19	0
rs7269123	ENSG00000149658	YTHDF1	67.88	18.74	16.52	4.48	5.63	0
rs7269123	ENSG00000207598	MIR124-3	6.96	0.05	0.06	0	0	0
rs7269123	ENSG00000101197	BIRC7	0.13	0.05	0.06	0.01	0.14	0
rs7269123	ENSG00000101199	ARFGAP1	24.73	0.59	0.48	6.84	10.71	0
rs7269123	ENSG00000101198	NKAIN4	0.02	0.05	0.06	0.78	1.62	0
rs7269123	ENSG00000101204	CHRNA4	0.02	0.06	0.06	0	0	0
rs7269123	ENSG00000075043	KCNQ2	0.01	0.05	0.06	0.05	0.01	0
rs7269123	ENSG00000101210	EEF1A2	29	13.86	13.14	67.2	58.22	0
rs2834618	ENSG00000205726	ITSN1	37.67	90.63	104.42	5.25	5.57	0
rs2834618	ENSG00000241837	ATP5O	182.71	372.14	382.7	112.9	105	0
rs2834618	ENSG00000227456	LINC00310	2.64	0.48	0.17	0.17	0.12	0
rs2834618	ENSG00000237945	AP000569.8	9.45	0.22	0.44	0.09	0.07	0
rs2834618	ENSG00000243927	MRPS6	5.37	28.47	26.87	15.48	12.27	0
rs2834618	ENSG00000198743	SLC5A3	0.02	3.41	4.54	3.31	4.16	0
rs2834618	ENSG00000159197	KCNE2	0.08	0.12	0.24	0.13	0.15	0
rs2834618	ENSG00000205670	FAM165B	7.75	3.24	5.28	3.44	3.75	0
rs2834618	ENSG00000159216	RUNX1	0.46	0.05	0.06	0	0	1
rs2834618	ENSG00000234380	AP000330.8	0.61	0.26	0.73	0.05	0.23	1
rs2834618	ENSG00000159212	CLIC6	6.66	23.95	25.48	0.01	0.02	1
rs2834618	ENSG00000243627	AP000322.53	0.27	0.41	0.06	0.39	0.12	0
rs2834618	ENSG00000180509	KCNE1	4.23	3.4	3.33	1.39	0.7	0
rs2834618	ENSG00000159200	RCAN1	6.71	11.36	11.18	4.25	4.32	0
rs2834618	ENSG00000230978	LINC00160	0.04	0.05	0.06	0	0	1
rs2834618	ENSG00000211590	MIR802	6.43	0.05	0.06	0	0	1
rs465276	ENSG00000183307	CECR6	3.58	0.35	0.06	0.03	0.12	1
rs465276	ENSG00000093072	CECR1	13.32	50.25	57.32	1.95	1.98	1
rs465276	ENSG00000185837	CECR5-AS1	0.1	0.05	0.06	0.23	0.15	1
rs465276	ENSG00000069998	CECR5	7.68	1.91	2.26	4.94	6.57	1
rs465276	ENSG00000243156	MICAL3	43.85	4.33	4.2	10.58	10.33	1
rs465276	ENSG00000182902	SLC25A18	2.38	0.17	0.34	0.32	0.31	1
rs465276	ENSG00000099954	CECR2	6.54	3.6	2.7	1.89	1.61	1
rs465276	ENSG00000131100	ATP6V1E1	42.13	196.9	227.13	27.45	21.13	1
rs465276	ENSG00000099968	BCL2L13	9.97	19.93	21.95	7.1	8.22	1
rs465276	ENSG00000015475	BID	8.33	7.9	4.33	1.48	1.55	1
rs465276	ENSG00000197421	GGT3P	0.21	0.05	0.06	0	0	1
rs465276	ENSG00000207780	MIR648	13.51	0.05	0.06	2.89	0	1
rs465276	ENSG00000235295	XXbac-B476C20.17	0.93	0.08	0.2	0.08	0	1
rs465276	ENSG00000215193	PEX26	41.82	1.8	1.32	2.63	3.12	1
rs465276	ENSG00000184979	USP18	1.1	0.57	0.1	0.12	0.15	1
rs465276	ENSG00000183785	TUBA8	5.72	29.2	26.3	1.53	1.01	1
rs465276	ENSG00000237517	DGCR5	0.37	0.06	0.06	0.02	0.04	0
rs465276	ENSG00000100033	PRODH	3.51	0.86	0.18	0.09	0.14	1
rs465276	ENSG00000183628	DGCR6	24.18	0.1	0.12	0.99	0.94	1
rs465276	ENSG00000070413	DGCR2	3.73	1.79	1.65	6.74	10.2	0
rs465276	ENSG00000206203	TSSK2	0.33	0.05	0.06	0	0	0
rs465276	ENSG00000100056	DGCR14	1.78	0.27	0.2	0.99	1.13	0
rs465276	ENSG00000100084	HIRA	0.13	2.06	1.41	3.12	3.85	0
rs465276	ENSG00000100075	SLC25A1	14.64	0.42	0.11	4.23	5.75	0
rs465276	ENSG00000063515	GSC2	0.35	0.05	0.06	0	0	0
rs465276	ENSG00000070371	CLTCL1	29.96	6.74	5.92	1.25	1.69	0
rs465276	ENSG00000242259	C22orf39	6.55	15.67	18.16	4.98	4.63	0
rs465276	ENSG00000185608	MRPL40	37.44	18.88	19.6	16.32	12.13	0
rs465276	ENSG00000093009	CDC45	0.01	0.09	0.1	1.65	2.51	0
rs465276	ENSG00000070010	UFD1L	70.98	15.78	18.42	6.11	6.03	0
rs465276	ENSG00000184113	CLDN5	5.68	0.4	0.06	0.63	2.73	0
rs7650482	ENSG00000132155	RAF1	120.23	110.93	101.32	22.09	28.05	1
rs7650482	ENSG00000144559	TAMM41	17.04	3.34	5.23	2.94	3.46	0
rs7650482	ENSG00000157152	SYN2	0.28	1.89	1.78	0.01	0.01	0
rs7650482	ENSG00000157150	TIMP4	1.98	10.41	11.17	0.05	0.15	0
rs7650482	ENSG00000132170	PPARG	2.58	23.57	22.04	0.59	0.75	0
rs7650482	ENSG00000154743	TSEN2	20.78	16.61	12.42	1.86	1.73	1
rs7650482	ENSG00000075975	MKRN2	60.23	36.69	31.14	7.88	9.45	1
rs7650482	ENSG00000088726	TMEM40	1.46	0.17	0.35	0.24	0.25	1
rs7650482	ENSG00000224514	AC093611.1	0.02	0.05	0.06	0	0	0
rs7650482	ENSG00000144712	CAND2	19.81	8.44	6.91	4.81	7.64	1
rs7650482	ENSG00000144711	IQSEC1	10.36	42.1	36.46	2.92	3.15	1
rs7650482	ENSG00000144713	RPL32	127.56	38.03	42.74	116	85.08	1
rs7650482	ENSG00000207496	SNORA7A	4.34	0.05	0.06	0	0	1
rs7650482	ENSG00000132182	NUP210	6.1	0.38	0.71	1.18	1.92	0
rs7650482	ENSG00000163520	FBLN2	6.05	5.63	12.03	34.94	35.76	0
rs7650482	ENSG00000163517	HDAC11	10.32	1.79	1.52	4.49	6.17	0
rs73032363	ENSG00000174748	RPL15	261.29	84.57	103.25	77.92	68.22	1
rs73032363	ENSG00000182247	UBE2E2	1	12.53	9.94	3.13	3.29	1
rs73032363	ENSG00000170142	UBE2E1	4.71	54.91	61.89	13.75	14.43	1
rs73032363	ENSG00000197885	NKIRAS1	4.17	7.06	6.08	2.85	3.42	1
rs73032363	ENSG00000174738	NR1D2	50.98	32.52	30.83	7.97	9.22	1
rs73032363	ENSG00000224074	AC098971.2	0.78	0.05	0.06	0.03	0.01	1
rs73032363	ENSG00000151090	THRB	3.58	12.49	21.69	0.21	0.23	1
rs73032363	ENSG00000077092	RARB	8.7	38.96	36.44	11.06	10.74	0
rs6790396	ENSG00000144671	SLC22A14	0.03	0.05	0.06	0.02	0.03	1
rs6790396	ENSG00000172936	MYD88	74.36	10.79	14.63	0.99	0.87	1
rs6790396	ENSG00000136059	VILL	0.42	0.46	0.21	1.81	2.06	1
rs6790396	ENSG00000144668	ITGA9	2.87	15.47	16.92	9.4	6.44	0
rs6790396	ENSG00000144677	CTDSPL	13.17	29.19	18.04	5.99	10.05	0
rs6790396	ENSG00000199075	MIR26A1	79.28	0.05	0.06	0	0	0
rs6790396	ENSG00000008226	DLEC1	0.09	0.12	0.14	0.1	0.16	1
rs6790396	ENSG00000187091	PLCD1	1.39	0.3	0.43	4.2	3.52	1
rs6790396	ENSG00000060971	ACAA1	28.64	3.01	2.73	8.88	10.46	1
rs6790396	ENSG00000172940	SLC22A13	0.47	0.21	0.26	0.03	0.13	1
rs6790396	ENSG00000172939	OXSR1	12.99	16.81	16.62	5.59	5.91	1
rs6790396	ENSG00000114739	ACVR2B	35.67	6.98	5.63	2.95	3.54	1
rs6790396	ENSG00000093217	XYLB	1.52	0.79	2.3	0.35	0.4	1
rs6790396	ENSG00000229589	RP11-216F19.1	10.09	0.27	0.38	0.43	0.44	1
rs6790396	ENSG00000157036	EXOG	92.16	14.29	13.26	4.02	3.8	1
rs6790396	ENSG00000168028	RPSA	113.64	7.33	12.59	23.21	25.98	0
rs6790396	ENSG00000185313	SCN10A	1	0.1	0.07	0.02	0.02	1
rs6790396	ENSG00000183873	SCN5A	121.01	28.93	24.35	15.33	14.48	1
rs6790396	ENSG00000168334	XIRP1	1137.9	133.29	169.06	20.22	15.2	0
rs6790396	ENSG00000168356	SCN11A	0.17	0.11	0.09	0.07	0.22	1
rs6790396	ENSG00000114742	WDR48	22.01	13.91	12.12	8.58	9.86	0
rs6790396	ENSG00000114745	GORASP1	105	9.4	10.43	6.87	8.15	0
rs6790396	ENSG00000144655	CSRNP1	8.93	1.28	1.08	2.09	1.69	0
rs6790396	ENSG00000168329	CX3CR1	0.51	0.26	0.37	0.34	0.56	0
rs6790396	ENSG00000179934	CCR8	0.15	0.05	0.11	0	0	0
rs6790396	ENSG00000144659	SLC25A38	21.56	3.77	5.4	3.42	4.46	0
rs6790396	ENSG00000168314	MOBP	0.16	0.05	0.09	0.01	0.01	0
rs6790396	ENSG00000202363	SNORA62	3.94	1.76	0.06	3.85	4.22	0
rs6790396	ENSG00000206760	SNORA6	3.99	0.3	0.31	5.12	4.99	0
rs2306272	ENSG00000151276	MAGI1	8.54	16.58	14.78	3.84	4.66	0
rs2306272	ENSG00000144741	SLC25A26	5.1	10.35	6.45	2.81	2.88	1
rs2306272	ENSG00000163376	KBTBD8	36.16	5.13	4.68	0.7	1.74	0
rs2306272	ENSG00000144749	LRIG1	21.17	47.28	41.32	16.3	14.25	1
rs2306272	ENSG00000172340	SUCLG2	5.33	24.39	22.24	5.9	7.19	0
rs17490701	ENSG00000091972	CD200	4.98	3.86	2.48	2.18	3.64	0
rs17490701	ENSG00000240891	PLCXD2	0.01	0.05	0.06	0.05	0.09	1
rs17490701	ENSG00000177494	ZBED2	0.24	0.05	0.06	0	0.03	0
rs17490701	ENSG00000177707	PVRL3	5.41	61.92	80.09	6.52	7.02	0
rs17490701	ENSG00000153283	CD96	0.03	0.47	0.77	0.03	0.03	1
rs17490701	ENSG00000144824	PHLDB2	23.11	32.17	26.16	5.64	5.83	1
rs17490701	ENSG00000144827	ABHD10	22.09	38.19	31.72	4.25	3.49	1
rs17490701	ENSG00000144834	TAGLN3	0.12	0.17	0.06	0.02	0.02	1
rs17490701	ENSG00000176040	TMPRSS7	0.21	0.05	0.06	0	0	1
rs17490701	ENSG00000114529	C3orf52	0.72	0.21	1.51	1.34	0.23	0
rs17490701	ENSG00000207940	MIR567	6.17	0.05	0.06	0.46	0	0
rs17490701	ENSG00000174500	GCET2	0.2	0.13	1.01	0.35	0.1	0
rs17490701	ENSG00000172139	SLC9C1	0.03	3.35	1.96	0.47	0.6	0
rs17490701	ENSG00000186265	BTLA	0.02	0.07	0.25	0.03	0.04	0
rs17490701	ENSG00000138459	SLC35A5	18.87	18.16	23.06	6.26	7.5	0
rs17490701	ENSG00000144848	ATG3	23.73	95.82	107.39	10.92	9.85	0
rs17490701	ENSG00000091986	CCDC80	59.79	142.71	116.14	21.7	30.38	0
rs17490701	ENSG00000206531	CD200R1L	0.02	0.05	0.06	0	0	0
rs4855075	ENSG00000197584	KCNMB2	1.8	12.76	8.05	2.16	3.92	0
rs4855075	ENSG00000171121	KCNMB3	6.34	2.96	2.24	0.82	1.09	1
rs4855075	ENSG00000172667	ZMAT3	16.22	16.84	17.98	1.07	1.78	1
rs4855075	ENSG00000121879	PIK3CA	18.99	29.3	30.52	6.87	7.3	1
rs4855075	ENSG00000121864	ZNF639	65.61	46.11	56.2	5.13	6.7	1
rs4855075	ENSG00000114450	GNB4	27.43	13.73	12.74	6.07	6.79	1
rs4855075	ENSG00000171109	MFN1	86.98	35.41	38.75	8.51	8.2	1
rs4855075	ENSG00000136518	ACTL6A	16.98	9.6	16.05	8.14	9.88	1
rs4855075	ENSG00000136522	MRPL47	12.13	20.4	28.13	10.11	9.75	1
rs4855075	ENSG00000136521	NDUFB5	73.17	93.09	83.27	44.47	45.19	1
rs4855075	ENSG00000058056	USP13	54.05	104.56	110.06	6.99	6.52	0
rs4855075	ENSG00000114757	PEX5L	1.7	0.47	1.19	0.21	0.13	0
rs4855075	ENSG00000241696	RP11-420J11.2	0.26	0.05	0.13	0	0	0
rs9872035	ENSG00000145113	MUC4	0.35	0.05	0.06	0	0	0
rs9872035	ENSG00000061938	TNK2	30.31	0.6	0.54	9	11.42	0
rs9872035	ENSG00000072274	TFRC	44.62	46.86	47.92	11.75	11.87	0
rs9872035	ENSG00000185485	SDHAP1	240.94	1.84	2.68	1.59	1.74	0
rs9872035	ENSG00000161217	PCYT1A	45.95	30.81	29.78	8.31	9.45	1
rs9872035	ENSG00000163958	ZDHHC19	0.04	0.05	0.06	0.01	0	1
rs9872035	ENSG00000224652	AC139666.1	0.19	0.05	0.06	0.01	0	0
rs9872035	ENSG00000163959	AC069257.9	9.29	2.06	0.75	0.43	0.68	1
rs9872035	ENSG00000213123	TCTEX1D2	0.78	0.38	0.83	4.53	5.98	1
rs9872035	ENSG00000145107	TM4SF19	0.1	0.05	0.06	0.23	0.12	1
rs9872035	ENSG00000163960	UBXN7	19.05	14.88	14.46	4.34	4.33	1
rs9872035	ENSG00000145016	KIAA0226	22.17	0.05	0.06	0	0	0
rs9872035	ENSG00000174013	FBXO45	22.95	5.02	4.27	1.57	2	1
rs9872035	ENSG00000214097	C3orf43	5.23	55.91	44.34	0.16	0.21	1
rs9872035	ENSG00000163961	RNF168	47.53	43.25	45.05	3.14	4.15	1
rs9872035	ENSG00000185798	WDR53	26.06	8.03	8.3	1.41	1.54	1
rs9872035	ENSG00000174004	LRRC33	7.85	1.58	1.94	0.29	0.77	1
rs9872035	ENSG00000163964	PIGX	0.96	5.09	7.83	2.49	2.57	1
rs9872035	ENSG00000174007	CEP19	19.22	1.83	2.33	0.75	0.65	1
rs9872035	ENSG00000214135	AC024560.3	106.34	58.8	50.4	4.64	5.66	0
rs9872035	ENSG00000119231	SENP5	39.98	17.25	18.21	5.17	6.21	0
rs9872035	ENSG00000180370	PAK2	26.69	64.43	81.86	3.79	3.88	1
rs9872035	ENSG00000228109	MFI2-AS1	0.67	0.66	0.12	1.13	1.08	0
rs9872035	ENSG00000114503	NCBP2	146.48	31.49	28.18	9.24	9.31	0
rs9872035	ENSG00000163975	MFI2	0.88	0.59	0.49	0.28	0.48	0
rs9872035	ENSG00000119227	PIGZ	4.09	2.18	2.75	0.35	0.41	0
rs9872035	ENSG00000227375	AC092937.2	0.11	0.05	0.06	0.02	0.11	0
rs9872035	ENSG00000075711	DLG1	8.46	22.21	20.21	8.45	9.3	0
rs9872035	ENSG00000161267	BDH1	14.52	7.02	5.55	1.51	2.16	0
rs9872035	ENSG00000122068	FYTTD1	54.76	50.38	54.67	9.42	9.79	0
rs3822259	ENSG00000233136	RP11-1286E23.6	2.37	0.05	0.06	0	0	0
rs3822259	ENSG00000232399	RP11-1286E23.8	0.04	0.05	0.06	0	0	0
rs3822259	ENSG00000231396	RP11-1286E23.5	0.38	0.05	0.06	0	0	0
rs3822259	ENSG00000227551	RP11-1286E23.7	0.38	0.05	0.06	0	0	0
rs3822259	ENSG00000205946	USP17L6P	0.5	0.05	0.06	0	0	0
rs3822259	ENSG00000248920	RP11-1286E23.14	0.38	0.05	0.06	0	0	0
rs3822259	ENSG00000249104	RP11-1286E23.12	2.37	0.05	0.06	0	0	0
rs3822259	ENSG00000223569	RP11-1286E23.10	2.74	0.05	0.06	0	0	0
rs3822259	ENSG00000250844	RP11-1286E23.13	2.37	0.05	0.06	0	0	0
rs3822259	ENSG00000250745	RP11-1286E23.15	2.73	0.05	0.06	0	0	0
rs3822259	ENSG00000249811	RP11-1286E23.16	0.38	0.05	0.06	0	0	0
rs3822259	ENSG00000248933	RP11-1286E23.17	2.73	0.05	0.06	0	0	0
rs3822259	ENSG00000227140	USP17L5	0.38	0.05	0.06	0	0	0
rs3822259	ENSG00000229579	RP11-1396O13.5	0.38	0.05	0.06	0	0	0
rs3822259	ENSG00000232264	USP17	0.38	0.05	0.06	0	0	0
rs3822259	ENSG00000230430	RP11-1396O13.4	0.38	0.05	0.06	0	0	0
rs3822259	ENSG00000251694	USP17	0.38	0.05	0.06	0	0	0
rs3822259	ENSG00000231051	RP11-1396O13.8	0.38	0.05	0.06	0	0	0
rs3822259	ENSG00000235780	RP11-1396O13.7	0.38	0.05	0.06	0	0	0
rs3822259	ENSG00000231637	RP11-1396O13.9	0.38	0.05	0.06	0	0	0
rs3822259	ENSG00000228856	RP11-1396O13.11	0.38	0.05	0.06	0	0	0
rs3822259	ENSG00000186146	DEFB131	0.21	0.05	0.06	0	0	0
rs3822259	ENSG00000221275	MIR548I2	4.04	0.05	0.99	0	0	0
rs3822259	ENSG00000071127	WDR1	28.23	24.02	25.63	30.51	38.87	1
rs3822259	ENSG00000169676	DRD5	1.3	0.08	0.06	0	0.03	0
rs3822259	ENSG00000109667	SLC2A9	2.92	0.92	0.62	0.75	0.91	1
rs3822259	ENSG00000178163	ZNF518B	83.03	29.41	30.48	4.92	6.1	1
rs3822259	ENSG00000109684	CLNK	0.04	0.05	0.06	0.01	0	1
rs3960788	ENSG00000164039	BDH2	20.07	7.39	10.44	5.75	5.6	1
rs3960788	ENSG00000109332	UBE2D3	147.05	293.49	351.2	19.95	23.81	1
rs3960788	ENSG00000138821	SLC39A8	4.97	21.83	43.75	1	1.6	1
rs3960788	ENSG00000153064	BANK1	0.26	0.68	3.42	0.05	0.09	0
rs3960788	ENSG00000109323	MANBA	8.23	23.81	20.36	9.51	7.58	1
rs3960788	ENSG00000109320	NFKB1	13.87	12.8	15.11	5.16	5.71	1
rs3960788	ENSG00000145354	CISD2	1.25	3.38	3.8	1.08	1.36	1
rs3960788	ENSG00000164037	SLC9B1	0.12	0.08	0.14	0.23	0.19	1
rs3960788	ENSG00000164038	SLC9B2	9.54	6.59	9.02	0.76	0.75	1
rs3960788	ENSG00000138778	CENPE	0.34	2.18	2.45	2.79	3.25	1
rs3960788	ENSG00000169836	TACR3	0.01	0.05	0.06	0.07	0	0
rs6847935	ENSG00000205403	CFI	2.01	41.82	42.32	2.68	4.5	0
rs6847935	ENSG00000109534	GAR1	9.15	6.13	5.7	1.86	2.57	0
rs6847935	ENSG00000180245	RRH	0.17	0.55	0.11	0.09	0.06	0
rs6847935	ENSG00000183423	LRIT3	0.12	0.07	0.12	0.02	0.03	0
rs6847935	ENSG00000138798	EGF	7.47	5.94	4.47	1.22	1.48	1
rs6847935	ENSG00000170522	ELOVL6	1.38	2.07	2.38	2	1.71	1
rs6847935	ENSG00000138792	ENPEP	5.64	15.95	8.41	3.44	4.96	1
rs6847935	ENSG00000164093	PITX2	31.05	5.96	0.06	0.04	14.03	1
rs6847935	ENSG00000215961	MIR297	9.2	0.05	0.06	0	0	1
rs55754224	ENSG00000180801	ARSJ	0.13	1.45	2.87	1.17	1.44	1
rs55754224	ENSG00000174720	LARP7	57.83	137.31	137.6	11.95	9.71	0
rs55754224	ENSG00000138658	C4orf21	3.63	3.15	3.31	1.98	2.38	0
rs55754224	ENSG00000178403	NEUROG2	0.23	0.05	0.06	0	0	0
rs55754224	ENSG00000199145	MIR302D	191.59	9.35	2.64	0.04	0	0
rs55754224	ENSG00000249532	RP11-148B6.1	7.94	0.05	0.06	1.24	1.27	0
rs55754224	ENSG00000199169	MIR367	238.95	12.69	1.67	0.27	0	0
rs55754224	ENSG00000199102	MIR302C	110.61	1.41	0.32	0.27	0	0
rs55754224	ENSG00000207927	MIR302A	26.13	0.38	2.08	1.04	0.45	0
rs55754224	ENSG00000145362	ANK2	39.65	85.08	82.68	19.86	22.35	1
rs55754224	ENSG00000145349	CAMK2D	32.16	101.32	104.89	25.28	24.94	1
rs10213171	ENSG00000221369	MIR548G	6.8	0.05	0.06	0	0	0
rs10213171	ENSG00000151617	EDNRA	71.83	67.9	83.55	19.6	18.69	0
rs10213171	ENSG00000151623	NR3C2	10.97	21.93	17.49	2.72	2.99	1
rs10213171	ENSG00000164169	PRMT10	14.77	8.95	11.45	3.6	3.37	1
rs10213171	ENSG00000164168	TMEM184C	13.75	40.84	43.95	5.25	7.42	1
rs10213171	ENSG00000071205	ARHGAP10	13.64	53.2	50.56	12.7	9.63	1
rs10520260	ENSG00000164107	HAND2	301.97	26.94	35.08	32.35	29.86	1
rs10520260	ENSG00000109586	GALNT7	3.03	10.86	8.91	2.27	2.77	0
rs10520260	ENSG00000174473	GALNTL6	0.01	0.05	0.06	0.05	0.03	0
rs10520260	ENSG00000164104	HMGB2	310.92	58.88	72.41	53.01	64.01	0
rs10520260	ENSG00000221296	MIR548T	7.39	0.05	0.06	0	0	0
rs10520260	ENSG00000164105	SAP30	60.53	9.97	9.03	6.72	8.69	0
rs10520260	ENSG00000164106	SCRG1	51.13	0.78	5.76	2.33	2.2	0
rs10520260	ENSG00000237125	RP11-471J12.1	133.76	20.26	23.81	29.37	27.5	1
rs10520260	ENSG00000164118	CEP44	33.97	6.21	6.42	2.27	2.67	1
rs10520260	ENSG00000164117	FBXO8	14.71	14.41	15.65	5.18	4.82	1
rs10520260	ENSG00000164120	HPGD	0.16	1.58	0.3	0.16	0.15	0
rs716845	ENSG00000164219	PGGT1B	9	7.74	6.86	3.18	3.78	1
rs716845	ENSG00000212122	TSSK1B	0.24	0.18	0.12	0.26	0.21	0
rs716845	ENSG00000171444	MCC	12.44	29.66	27.26	9.73	12.43	0
rs716845	ENSG00000152503	TRIM36	0.08	0.25	0.23	0.17	0.36	1
rs716845	ENSG00000047188	YTHDC2	57.74	47.23	46.87	4.02	4.22	1
rs716845	ENSG00000080709	KCNN2	5.59	22.56	14.14	2.01	3.67	1
rs716845	ENSG00000164221	CCDC112	18.27	5.02	3.53	1.87	1.31	1
rs10479177	ENSG00000226306	NPY6R	1362.72	1678.4	1346.45	10.22	9.48	1
rs10479177	ENSG00000152377	SPOCK1	5.77	418.81	381.17	6.06	7.64	1
rs10479177	ENSG00000146021	KLHL3	111.9	57.63	50.25	7.56	6.05	1
rs10479177	ENSG00000177733	HNRNPA0	108.97	8.3	7.62	16.23	23.71	1
rs10479177	ENSG00000216009	MIR874	63.19	0.25	0.3	0.82	0.4	1
rs10479177	ENSG00000031003	FAM13B	37.78	63.11	72.68	7.82	8.05	1
rs10479177	ENSG00000120729	MYOT	128.81	68.23	19.01	1.57	5.04	1
rs10479177	ENSG00000078795	PKD2L2	12.45	1.17	1.43	0.1	0.1	1
rs10479177	ENSG00000061492	WNT8A	0.07	0.05	0.06	0	0.02	1
rs10479177	ENSG00000112981	NME5	3.61	24.47	28.28	1.21	1.29	1
rs10479177	ENSG00000112983	BRD8	89.11	11	12.87	6.69	6.33	1
rs10479177	ENSG00000044115	CTNNA1	23.12	194.16	193.58	48.21	50.31	0
rs10479177	ENSG00000158402	CDC25C	0.01	0.05	0.1	1.2	1.87	1
rs10479177	ENSG00000112984	KIF20A	1	1.73	1.05	9.35	13.2	1
rs10479177	ENSG00000094880	CDC23	20.96	10.78	11.36	6.31	7.53	1
rs10479177	ENSG00000146013	GFRA3	0.17	0.26	0.84	0.42	0.74	1
rs10479177	ENSG00000113013	HSPA9	192.63	112.1	119.29	21.01	22.49	1
rs10479177	ENSG00000120709	FAM53C	42.72	4.93	4.54	4.29	5.39	1
rs10479177	ENSG00000132563	REEP2	8.72	0.63	1.64	3.62	4.55	1
rs10479177	ENSG00000120733	KDM3B	64.68	54.88	58.52	11.26	12.23	1
rs10479177	ENSG00000120738	EGR1	2055.58	33.85	57.1	13.37	9.76	1
rs10479177	ENSG00000120705	ETF1	43.06	53.09	63.56	8.38	8.97	1
rs10479177	ENSG00000206989	SNORD63	18.75	1.77	1.67	0.86	0.91	1
rs10479177	ENSG00000146006	LRRTM2	481.84	4.71	2.98	0.66	0.66	0
rs10479177	ENSG00000120725	SIL1	1.2	5.99	5.47	4.84	6.51	0
rs174048	ENSG00000187678	SPRY4	91.46	47.73	66.11	2.17	2.38	0
rs174048	ENSG00000183775	KCTD16	0	0.19	0.55	0.2	0.16	0
rs174048	ENSG00000113578	FGF1	7.28	22.65	19.57	3.84	2.66	0
rs174048	ENSG00000145819	ARHGAP26	28.63	50.64	55.26	5.57	6.37	1
rs174048	ENSG00000113580	NR3C1	14.29	26.48	32.93	9.31	8.32	1
rs174048	ENSG00000158497	HMHB1	0.07	0.05	0.06	0	0.08	1
rs174048	ENSG00000145817	YIPF5	80.14	35.28	38.29	6.9	8.75	0
rs6882776	ENSG00000168246	UBTD2	2.22	8.5	8.24	5.43	5.58	0
rs6882776	ENSG00000174705	SH3PXD2B	5.04	6.32	7.61	2.26	3.39	0
rs6882776	ENSG00000214357	NEURL1B	9	6.23	3.23	6.32	11.57	0
rs6882776	ENSG00000204758	CTC-308K20.1	18.65	0.23	0.68	0.14	0.05	1
rs6882776	ENSG00000120129	DUSP1	960.87	37.17	67.6	27.91	10.15	0
rs6882776	ENSG00000113719	ERGIC1	22.67	12.25	11.52	13.21	12.93	1
rs6882776	ENSG00000037241	RPL26L1	4.94	4.8	2.93	3.23	2.92	1
rs6882776	ENSG00000113732	ATP6V0E1	19.27	261.93	372.66	20.78	21.25	1
rs6882776	ENSG00000113734	BNIP1	17.72	1.29	0.68	3.41	3.51	1
rs6882776	ENSG00000212402	SNORA74B	6.28	0.05	0.06	8.49	4.71	1
rs6882776	ENSG00000164463	CREBRF	20.41	37.82	46.79	3.28	2.62	1
rs6882776	ENSG00000183072	NKX2-5	370.76	3.56	8.41	17.61	24.67	1
rs6882776	ENSG00000113739	STC2	101.99	7.25	6.85	1.16	2.13	1
rs6882776	ENSG00000253955	CTB-33O18.3	0.46	0.2	0.13	0.12	0.13	1
rs6882776	ENSG00000145919	BOD1	68.94	14.85	16.06	10.48	10.19	0
rs6882776	ENSG00000113742	CPEB4	244.68	91.91	98.4	7	6.08	0
rs6882776	ENSG00000170091	HMP19	0	0.1	0.06	0.05	0.23	0
rs6882776	ENSG00000185056	C5orf47	0.07	0.16	0.15	0	0	0
rs73366713	ENSG00000008083	JARID2	11.62	15.03	14.37	3.44	3.82	0
rs73366713	ENSG00000137198	GMPR	37.88	17.58	11.77	4.41	4.93	1
rs73366713	ENSG00000007944	MYLIP	52.67	10.73	8.75	4.34	5.34	0
rs73366713	ENSG00000047579	DTNBP1	5.17	5.32	5.02	1.55	1.84	0
rs73366713	ENSG00000124788	ATXN1	10.8	13.01	11.54	5.85	7.32	1
rs73366713	ENSG00000230873	RP3-486B10.1	0.44	0.05	0.06	0.02	0.07	1
rs73366713	ENSG00000112183	RBM24	1000.34	272.14	267.11	51.89	53.61	1
rs73366713	ENSG00000112186	CAP2	8.2	195.52	245.05	23.45	24.71	1
rs34969716	ENSG00000137414	FAM8A1	92.02	12.05	13.96	5.23	6.57	1
rs34969716	ENSG00000112183	RBM24	1000.34	272.14	267.11	51.89	53.61	1
rs34969716	ENSG00000112186	CAP2	8.2	195.52	245.05	23.45	24.71	1
rs34969716	ENSG00000124789	NUP153	73.69	65.84	80.76	6.56	7.57	1
rs34969716	ENSG00000137177	KIF13A	24.79	38.86	46.73	21.93	20.34	1
rs34969716	ENSG00000165097	KDM1B	7.46	30.92	35.31	1.96	2.41	1
rs34969716	ENSG00000187566	NHLRC1	4.26	0.32	0.3	0.85	0.81	1
rs34969716	ENSG00000137364	TPMT	4.32	5.94	5.53	2.13	2.37	1
rs34969716	ENSG00000137393	RNF144B	7.01	8.56	7.23	3.19	2.32	1
rs34969716	ENSG00000124795	DEK	20.25	129.21	162.62	35.97	43.32	1
rs34969716	ENSG00000207775	MIR548A1	6.23	0.05	0.06	0	0	1
rs1307274	ENSG00000065029	ZNF76	58.09	5.08	3.42	4.94	6.56	0
rs1307274	ENSG00000235863	B3GALT4	24.49	0.38	0.28	1.19	1.95	0
rs1307274	ENSG00000231500	RPS18	111.1	53.29	61.7	362.49	283.18	0
rs1307274	ENSG00000124493	GRM4	0	0.05	0.06	0	0	1
rs1307274	ENSG00000249346	RP3-468B3.3	0.02	0.05	0.06	0	0	0
rs1307274	ENSG00000231925	TAPBP	168.46	17.81	14.58	6.1	7.95	0
rs1307274	ENSG00000237441	RGL2	121.24	4.8	3.86	9.15	11.49	0
rs1307274	ENSG00000236104	ZBTB22	7.98	0.32	1.88	3.91	5.3	0
rs1307274	ENSG00000204209	DAXX	31.07	10.11	6.76	4.08	5.59	0
rs1307274	ENSG00000237649	KIFC1	1.48	0.1	0.12	3.75	6.19	0
rs1307274	ENSG00000112511	PHF1	220.12	6.04	3.9	7.91	10.49	0
rs1307274	ENSG00000112514	CUTA	221.01	5.82	5.11	22.8	28.5	0
rs1307274	ENSG00000204188	GGNBP1	0.11	0.05	0.06	0	0	0
rs1307274	ENSG00000213588	ZBTB9	72.18	0.66	1.27	1.36	1.6	0
rs1307274	ENSG00000030110	BAK1	17.04	0.76	0.33	1.57	2.33	0
rs1307274	ENSG00000161896	IP6K3	59.83	12.68	10.36	0.01	0	0
rs1307274	ENSG00000096433	ITPR3	9.91	2.75	2.12	1.06	1.39	0
rs1307274	ENSG00000197251	LINC00336	0.08	0.08	0.06	0	0	0
rs1307274	ENSG00000137288	MNF1	47.64	25.1	34.97	35.41	27.61	0
rs1307274	ENSG00000161904	LEMD2	71.43	1.93	1.12	4.71	6.26	0
rs1307274	ENSG00000096395	MLN	0.06	0.05	0.06	0.01	0	0
rs1307274	ENSG00000221697	MIR1275	7.57	0.05	0.06	0	0	0
rs1307274	ENSG00000137309	HMGA1	4.71	4.72	6.14	3.57	5.2	1
rs1307274	ENSG00000124507	PACSIN1	3.92	0.88	1.95	0.03	0.04	0
rs1307274	ENSG00000186577	C6orf1	4.8	0.2	0.49	1.86	2.05	1
rs1307274	ENSG00000124614	RPS10	8.9	13.6	15.7	1.05	1.55	1
rs1307274	ENSG00000196821	C6orf106	14.38	28.65	31.87	10.29	12.11	0
rs1307274	ENSG00000124664	SPDEF	0.07	0.05	0.06	0.02	0	0
rs1307274	ENSG00000146197	SCUBE3	11.99	2.26	2.63	1.59	2.23	0
rs1307274	ENSG00000124678	TCP11	0.02	0.05	0.1	0.02	0.03	0
rs1307274	ENSG00000124562	SNRPC	11.99	8.18	9.32	15.92	16.16	0
rs1307274	ENSG00000065060	UHRF1BP1	27.01	16.56	16.91	2.98	3.67	0
rs1307274	ENSG00000064999	ANKS1A	15.47	24.99	24.55	2.15	2.88	0
rs1307274	ENSG00000064995	TAF11	68.34	17.37	13.01	10.21	11.34	0
rs3176326	ENSG00000096060	FKBP5	76.06	409.02	495.6	1.29	1.13	0
rs3176326	ENSG00000157343	ARMC12	0.1	0.18	0.06	0.12	0.08	1
rs3176326	ENSG00000137193	PIM1	128.54	4.79	9.76	4.21	7.01	0
rs3176326	ENSG00000180316	PNPLA1	0.16	0.08	0.29	0.01	0	1
rs3176326	ENSG00000196748	CLPSL2	0.2	0.05	0.06	0.01	0	1
rs3176326	ENSG00000204140	CLPSL1	0.05	0.05	0.06	0	0	1
rs3176326	ENSG00000112062	MAPK14	25	17.24	16.34	7.95	10.18	1
rs3176326	ENSG00000096063	SRPK1	17.11	18.52	17.15	4.39	5.45	1
rs3176326	ENSG00000197753	LHFPL5	3.13	0.8	0.73	0	0	1
rs3176326	ENSG00000137392	CLPS	0.26	0.05	0.06	0	0	1
rs3176326	ENSG00000112053	SLC26A8	0.16	0.07	0.11	0	0.01	1
rs3176326	ENSG00000156711	MAPK13	0.23	0.11	0.13	0.27	0.61	1
rs3176326	ENSG00000096070	BRPF3	44.03	16.48	12.15	2.52	2.82	1
rs3176326	ENSG00000112081	SRSF3	1315.4	75.57	87.92	25.55	28.29	1
rs3176326	ENSG00000112079	STK38	43.35	33.11	29.13	7.58	7.22	1
rs3176326	ENSG00000189325	C6orf222	0.03	0.05	0.06	0	0	1
rs3176326	ENSG00000010030	ETV7	0.02	0.05	0.06	0	0.04	1
rs3176326	ENSG00000112078	KCTD20	33.24	16.34	19.52	8.48	9.85	1
rs3176326	ENSG00000179165	PXT1	0.61	0.08	0.13	0.05	0.03	1
rs3176326	ENSG00000164530	PI16	0.19	4.1	8.43	0.21	0.35	1
rs3176326	ENSG00000198663	C6orf89	28.17	26.26	29.48	5.79	6.85	1
rs3176326	ENSG00000137168	PPIL1	16.31	38.21	42.83	13.01	12.11	1
rs3176326	ENSG00000124762	CDKN1A	96.84	17.05	28.46	2.32	3.22	1
rs3176326	ENSG00000124772	CPNE5	33.61	10.94	12.98	23.52	34.73	1
rs3176326	ENSG00000146192	FGD2	15.4	1.18	1.33	0.27	0.61	1
rs3176326	ENSG00000137409	MTCH1	96.85	24.8	31.56	35.14	44.81	1
rs3176326	ENSG00000172738	TMEM217	0.07	0.05	0.09	0.08	0.24	0
rs3176326	ENSG00000065491	TBC1D22B	4.59	3.41	2.75	2.71	3.02	0
rs3176326	ENSG00000112130	RNF8	41.7	14.26	13.71	2.48	3.87	0
rs3176326	ENSG00000198937	CCDC167	2.29	2.13	3.06	7.66	8.88	0
rs3176326	ENSG00000137200	FTSJD2	30.31	3.45	3.47	8.08	11.4	0
rs3176326	ENSG00000112139	MDGA1	0.29	0.49	0.23	0.2	0.3	0
rs6907805	ENSG00000203872	C6orf163	67.55	12.41	11.3	2.56	2.26	1
rs6907805	ENSG00000164411	GJB7	9.33	1.04	1.59	0.16	0.12	1
rs6907805	ENSG00000168830	HTR1E	0.01	0.05	0.1	0	0	0
rs6907805	ENSG00000135346	CGA	0.06	0.05	0.06	0.18	0.09	1
rs6907805	ENSG00000188994	ZNF292	88.01	53.69	56.34	11.02	10.12	1
rs6907805	ENSG00000111850	C6orf162	45.59	12.01	11.81	3.99	4.51	1
rs6907805	ENSG00000164414	SLC35A1	3.06	12.31	12.67	7.7	7.15	1
rs6907805	ENSG00000213204	C6orf165	0.29	0.89	2.75	0.13	0.14	1
rs6907805	ENSG00000135334	AKIRIN2	21.38	21.75	23.21	3.18	4.52	1
rs6907805	ENSG00000135336	ORC3	22.44	51.38	56.01	7.2	7.51	1
rs6907805	ENSG00000146282	RARS2	13.93	38.06	31.92	11.59	11.79	1
rs6907805	ENSG00000118434	SPACA1	0.03	0.05	0.06	0	0	1
rs6907805	ENSG00000118432	CNR1	1.17	1.12	0.62	0.22	0.22	1
rs210632	ENSG00000047936	ROS1	0	0.05	0.06	0	0	1
rs210632	ENSG00000185002	RFX6	0.01	0.07	0.06	0	0	1
rs210632	ENSG00000111834	RSPH4A	5.44	3	1.55	0.09	0.21	0
rs210632	ENSG00000111832	RWDD1	43.73	77.12	79.9	11.02	8.77	0
rs210632	ENSG00000196911	KPNA5	16.03	10.04	10.44	5.59	6.2	1
rs210632	ENSG00000153975	ZUFSP	7.66	1.68	1.61	2.33	3.01	0
rs210632	ENSG00000183807	FAM162B	0.23	11.84	7.08	0.45	0.99	1
rs210632	ENSG00000173612	GPRC6A	0.02	0.05	0.06	0	0	1
rs210632	ENSG00000170162	VGLL2	0.93	2.38	8.83	0.01	0.01	1
rs210632	ENSG00000047932	GOPC	8.02	47.35	46.64	10.09	12.18	1
rs210632	ENSG00000153989	NUS1	16.87	6.42	6.48	1.03	1.09	1
rs210632	ENSG00000164465	DCBLD1	2.36	3.66	3.22	2.44	2.03	1
rs210632	ENSG00000196376	SLC35F1	0.59	3.76	3.5	0.5	0.47	1
rs210632	ENSG00000111860	CEP85L	4.6	11.34	7.22	1.99	2.09	1
rs210632	ENSG00000198523	PLN	921.41	7257.38	5666.08	405.55	261	1
rs9481842	ENSG00000153989	NUS1	16.87	6.42	6.48	1.03	1.09	1
rs9481842	ENSG00000111877	MCM9	12	3.1	4.48	1.42	2.01	1
rs9481842	ENSG00000196376	SLC35F1	0.59	3.76	3.5	0.5	0.47	1
rs9481842	ENSG00000111860	CEP85L	4.6	11.34	7.22	1.99	2.09	1
rs9481842	ENSG00000198523	PLN	921.41	7257.38	5666.08	405.55	261	1
rs9481842	ENSG00000111879	FAM184A	2.14	16.46	19.12	0.75	1.25	1
rs9481842	ENSG00000111875	ASF1A	34.27	47.1	46.07	6.64	6.48	1
rs9481842	ENSG00000111885	MAN1A1	3.2	30.9	29.67	3.15	3.48	0
rs9481842	ENSG00000207982	MIR548B	6.23	0.05	0.06	0.03	0	0
rs868155	ENSG00000146352	CLVS2	0.02	0.19	0.06	0	0	0
rs868155	ENSG00000135549	PKIB	0	0.05	0.1	0.05	0.11	1
rs868155	ENSG00000146350	C6orf170	0.95	1.86	1.73	1.48	1.48	1
rs868155	ENSG00000152661	GJA1	472.84	123	73.08	36.07	39.94	1
rs868155	ENSG00000025156	HSF2	34.16	39.83	31.07	6.45	8.73	1
rs868155	ENSG00000111897	SERINC1	18.58	256.58	293.07	38.38	39	1
rs868155	ENSG00000172594	SMPDL3A	2.94	2.6	3.06	1.44	2.41	0
rs868155	ENSG00000164434	FABP7	0.13	0.05	0.28	0.14	0.15	0
rs12208899	ENSG00000237110	TAAR9	0.57	0.05	0.06	0	0	0
rs12208899	ENSG00000079950	STX7	69.85	38.14	39.71	9.4	8.64	0
rs12208899	ENSG00000079931	MOXD1	1.03	4	1.79	4.62	18.29	0
rs12208899	ENSG00000146385	TAAR8	0.58	0.05	0.06	0	0	0
rs12208899	ENSG00000112299	VNN1	0.15	2.81	3.14	0.02	0.03	0
rs12208899	ENSG00000146383	TAAR6	0.58	0.05	0.06	0	0	0
rs12208899	ENSG00000135569	TAAR5	5.28	0.21	0.32	0	0	0
rs12208899	ENSG00000179073	TAAR3	0.56	0.05	0.06	0	0	0
rs12208899	ENSG00000146378	TAAR2	0.08	0.05	0.06	0	0	0
rs12208899	ENSG00000146399	TAAR1	0.59	0.05	0.06	0	0	0
rs12208899	ENSG00000200534	SNORA33	128.46	6.02	0.25	3.53	3.03	1
rs12208899	ENSG00000093134	VNN3	1.43	0.05	0.06	0.01	0	0
rs12208899	ENSG00000112303	VNN2	1.31	3.71	3.33	0.11	0.19	0
rs12208899	ENSG00000112306	RPS12	201.02	110.51	133.62	256.38	204.95	1
rs12208899	ENSG00000146409	SLC18B1	21.35	4.65	2.33	3.06	4.53	0
rs12208899	ENSG00000206754	SNORD101	63.28	1.69	0.44	1.75	1.27	1
rs12208899	ENSG00000221500	SNORD100	312.48	0.26	0.06	4.11	5.3	1
rs12208899	ENSG00000112319	EYA4	6.19	14.32	30.68	0.28	0.2	1
rs12208899	ENSG00000227954	RP11-704J17.5	33.87	5.24	9.76	0.39	0.38	1
rs12208899	ENSG00000028839	TBPL1	8.19	15.68	15.69	4.15	4.53	0
rs12208899	ENSG00000118526	TCF21	25.9	1.75	4.48	9.12	6.75	1
rs12208899	ENSG00000146411	SLC2A12	8.13	14.17	20.42	2.8	1.25	0
rs117984853	ENSG00000111961	SASH1	4	33.93	29.92	6.47	9.43	1
rs117984853	ENSG00000111962	UST	0.39	2.97	4.63	1.77	1.66	1
rs117984853	ENSG00000228408	RP1-111D6.3	0.02	170.94	195.7	11.86	9.37	1
rs117984853	ENSG00000055208	TAB2	20.79	170.94	195.7	11.86	9.37	1
rs117984853	ENSG00000131013	PPIL4	27.27	44.56	56.77	9.44	7.56	1
rs117984853	ENSG00000178199	ZC3H12D	12.35	0.4	0.16	0.06	0.08	1
rs117984853	ENSG00000177688	SUMO4	5.83	3.36	3.32	1.77	0.77	1
rs117984853	ENSG00000055211	C6orf72	39.31	31.5	33.34	17.77	18.66	0
rs117984853	ENSG00000186625	KATNA1	14.69	13.06	17.56	6.93	7.35	0
rs117984853	ENSG00000131023	LATS1	68.14	31.77	35.15	3.94	4.14	0
rs117984853	ENSG00000120265	PCMT1	4.21	67.29	69.43	17	17.58	0
rs117984853	ENSG00000120253	NUP43	22.19	9.32	10.95	5.6	6.62	0
rs117984853	ENSG00000164520	RAET1E	4.44	0.67	0.17	0.11	0.25	0
rs117984853	ENSG00000120256	LRP11	4.47	10.29	16.73	2.36	2.98	0
rs117984853	ENSG00000203722	RAET1G	0.1	0.13	0.12	0.1	0.25	0
rs117984853	ENSG00000131015	ULBP2	0.08	0.05	0.15	0.13	0.07	0
rs117984853	ENSG00000111981	ULBP1	0.56	0.36	0.16	0.01	0.01	0
rs117984853	ENSG00000155918	RAET1L	0.08	0.05	0.06	0	0	0
rs117984853	ENSG00000218358	RAET1K	0.4	0.05	0.06	0.03	0	0
rs117984853	ENSG00000131019	ULBP3	0.83	0.05	0.06	0.71	0.8	0
rs11768850	ENSG00000240230	COX19	7.87	3.2	2.31	1.53	1.91	0
rs11768850	ENSG00000164818	HEATR2	2.72	4.57	4.08	2.88	3.26	1
rs11768850	ENSG00000177706	FAM20C	0.72	1.99	2.13	2.28	3.27	1
rs11768850	ENSG00000249574	AC226118.1	0.18	0.08	0.1	0.07	0.1	1
rs11768850	ENSG00000188191	PRKAR1B	0.01	0.08	0.27	3.82	4.7	1
rs11768850	ENSG00000223855	AC147651.3	30.52	0.58	0.73	4.42	4.09	1
rs11768850	ENSG00000197461	PDGFA	38.14	38.66	46.44	4.7	6.38	1
rs11768850	ENSG00000164828	SUN1	68.66	19.62	14.26	16.28	18.31	1
rs11768850	ENSG00000239857	GET4	0.21	1.23	2.84	4.25	6.04	0
rs11768850	ENSG00000105963	ADAP1	0.64	0.13	0.06	0.46	0.63	0
rs11768850	ENSG00000198517	MAFK	7.28	0.05	0.18	2.13	2.41	0
rs11768850	ENSG00000178381	ZFAND2A	24.2	2.41	2.6	3.12	2.2	0
rs11768850	ENSG00000146540	C7orf50	0.47	0.71	2.07	13.57	20.84	0
rs11768850	ENSG00000073067	CYP2W1	0.22	0.05	0.06	0.08	0.19	0
rs11768850	ENSG00000199023	MIR339	6.43	0.05	0.06	0.2	0.33	0
rs11768850	ENSG00000164849	GPR146	0.24	4.03	4.38	1.05	0.79	0
rs11768850	ENSG00000164850	GPER	3.03	1.14	0.7	0.84	1.01	0
rs11768850	ENSG00000164880	INTS1	44.25	2.37	2.5	4.42	6.15	0
rs11768850	ENSG00000164853	UNCX	0.14	0.05	0.06	0	0	0
rs11768850	ENSG00000164877	MICALL2	4.86	0.12	0.13	0.9	1.44	0
rs11768850	ENSG00000164855	TMEM184A	0.88	0.05	0.13	0.06	0.03	0
rs11768850	ENSG00000230487	AC093734.11	0.26	0.17	0.15	0.29	0.46	0
rs11768850	ENSG00000157778	PSMG3	80.6	0.52	2.37	4.22	5.39	0
rs11768850	ENSG00000225968	ELFN1	0.53	0.67	1.06	0.42	0.74	0
rs11768850	ENSG00000002822	MAD1L1	0.23	0.46	0.28	3.44	5.27	0
rs55734480	ENSG00000006468	ETV1	31.44	62.02	48.09	8.82	9.69	1
rs55734480	ENSG00000136267	DGKB	0.89	3	0.81	0.17	0.19	1
rs55734480	ENSG00000187546	AGMO	0.03	0.89	0.61	0.06	0.08	0
rs6462078	ENSG00000153814	JAZF1	2.05	18.39	20.29	4.43	4.09	1
rs6462078	ENSG00000106052	TAX1BP1	32.3	408.68	430.16	19.77	19.16	0
rs6462078	ENSG00000106049	HIBADH	3.38	63.2	60.28	12.72	10.7	0
rs6462078	ENSG00000255690	AC005013.1	0.12	0.42	0.27	1.36	2.49	0
rs6462078	ENSG00000146592	CREB5	2.44	21.32	13.22	1.88	1.99	1
rs6462078	ENSG00000106066	CPVL	0.41	7.98	3.64	3.51	5.52	0
rs74910854	ENSG00000106077	ABHD11	105.28	2.02	3.9	2.47	3.76	0
rs74910854	ENSG00000071462	WBSCR22	78.3	9.8	6.42	9.54	10.58	0
rs74910854	ENSG00000106089	STX1A	1.14	0.05	0.1	0.54	0.74	0
rs74910854	ENSG00000225969	ABHD11-AS1	1.42	0.05	0.06	0.19	0.26	0
rs74910854	ENSG00000175877	WBSCR28	0.13	0.05	0.06	0	0	0
rs74910854	ENSG00000165171	WBSCR27	0.85	0.11	0.13	0.39	0.47	0
rs74910854	ENSG00000165215	CLDN3	0.99	0.05	0.06	0.01	0.05	0
rs74910854	ENSG00000189143	CLDN4	0.04	0.05	0.06	0.01	0.05	0
rs74910854	ENSG00000106682	EIF4H	69.22	8.32	7.01	16.48	19.05	0
rs74910854	ENSG00000049540	ELN	35.2	4.41	9.5	63.15	96.28	0
rs74910854	ENSG00000106683	LIMK1	1.65	0.15	0.52	1.45	2.36	0
rs74910854	ENSG00000207741	MIR590	244.12	0.38	0.35	1.24	2.55	0
rs74910854	ENSG00000086730	LAT2	6.6	2.12	0.9	0.33	0.68	0
rs74910854	ENSG00000049541	RFC2	11.18	0.66	0.44	4.94	6.09	0
rs74910854	ENSG00000106665	CLIP2	0.67	1.01	0.68	2.17	3.31	0
rs74910854	ENSG00000006704	GTF2IRD1	10.3	3.6	2.61	3.35	6.31	1
rs74910854	ENSG00000158517	NCF1	0.76	0.1	0.06	0.01	0.09	1
rs74910854	ENSG00000196275	GTF2IRD2	65.38	0.56	0.59	0.41	0.35	1
rs74910854	ENSG00000174428	GTF2IRD2B	17.53	0.1	0.08	0.32	0.23	1
rs74910854	ENSG00000165178	NCF1C	0.08	0.05	0.06	0.01	0.04	1
rs74910854	ENSG00000146722	AC006014.8	2.31	0.05	0.06	0.01	0	1
rs74910854	ENSG00000223705	NSUN5P1	685.65	1.34	0.8	1.1	1.51	0
rs74910854	ENSG00000178809	TRIM73	1.99	0.05	0.06	0.01	0	1
rs62483627	ENSG00000105851	PIK3CG	2.03	3.19	2.44	0.39	0.6	0
rs62483627	ENSG00000105835	NAMPT	115.98	87.32	121.37	4.47	4.29	0
rs62483627	ENSG00000253276	CCDC71L	6.07	1.38	1.09	1.24	1.76	0
rs62483627	ENSG00000164597	COG5	13.78	37.1	34.77	6.57	4.98	1
rs62483627	ENSG00000105856	HBP1	130.39	30.79	31.83	15.82	12.3	1
rs62483627	ENSG00000005249	PRKAR2B	2.35	28.75	47.8	11.99	8.41	0
rs62483627	ENSG00000075790	BCAP29	39.28	42.17	42.2	5.57	5	1
rs62483627	ENSG00000105865	DUS4L	33.87	7.17	8.27	1.69	1.61	1
rs62483627	ENSG00000172209	GPR22	157	38.6	35.42	19.59	7.26	1
rs62483627	ENSG00000105879	CBLL1	83.86	49.67	48.76	2.53	2.93	1
rs62483627	ENSG00000091137	SLC26A4	0.94	0.47	0.48	0.04	0.13	1
rs62483627	ENSG00000233705	AC078937.4	2.39	0.9	0.16	0.03	0	1
rs62483627	ENSG00000091138	SLC26A3	0.1	0.05	0.3	0.01	0	1
rs62483627	ENSG00000091140	DLD	59.92	167.33	177.57	14.2	15.9	1
rs62483627	ENSG00000091136	LAMB1	57.96	81.33	80.23	38.42	57.02	1
rs62483627	ENSG00000091129	NRCAM	0.05	1.34	1.18	0.29	0.42	1
rs62483627	ENSG00000091128	LAMB4	0.01	0.1	0.07	0.01	0.02	1
rs11773845	ENSG00000135269	TES	4.6	16.52	13.81	6	8.87	1
rs11773845	ENSG00000240973	RP11-458K10.2	0.18	0.05	0.06	0	0	0
rs11773845	ENSG00000105967	TFEC	0.71	2.21	2.38	0.12	0.22	1
rs11773845	ENSG00000105971	CAV2	7.85	34.93	32.17	12.12	11	1
rs11773845	ENSG00000105974	CAV1	69.33	213.05	186.94	40.49	43.78	1
rs11773845	ENSG00000105976	MET	3.31	16.47	14.35	0.85	1.28	1
rs11773845	ENSG00000198898	CAPZA2	8.49	110.28	115.07	37.78	35.71	1
rs11773845	ENSG00000154438	ASZ1	0.03	0.05	0.09	0	0.01	0
rs11773845	ENSG00000214188	ST7-OT4	9.6	31.13	24.81	1.97	1.79	0
rs11773845	ENSG00000227199	ST7-AS1	2.78	4.79	2.48	1.02	1.33	0
rs11773845	ENSG00000226367	ST7-AS2	3.9	0.52	1.4	0.49	0.61	0
rs11773845	ENSG00000105989	WNT2	0.01	0.25	0.17	0.34	0.25	0
rs11773845	ENSG00000001626	CFTR	0.43	0.24	0.06	0.06	0.12	0
rs55985730	ENSG00000207990	MIR182	5.49	0.05	0.06	0	0	0
rs55985730	ENSG00000197157	SND1	9.46	23.76	27	20.27	23.61	0
rs55985730	ENSG00000207705	MIR129-1	8.31	0.05	0.06	0	0	0
rs55985730	ENSG00000207588	MIR593	6.04	0.05	0.06	0.03	0	0
rs55985730	ENSG00000128594	LRRC4	159.8	7.46	10.6	0.8	1.07	0
rs55985730	ENSG00000174697	LEP	0.41	0.16	0.21	0.01	0	1
rs55985730	ENSG00000106344	RBM28	297.63	26.12	32.5	5.91	5.98	1
rs55985730	ENSG00000224940	PRRT4	0.11	0.05	0.06	0.07	0.17	1
rs55985730	ENSG00000106348	IMPDH1	6.98	0.6	0.55	1.36	2.36	1
rs55985730	ENSG00000135245	HILPDA	61.6	1.3	0.57	3.33	3.64	1
rs55985730	ENSG00000165055	METTL2B	14.45	5.83	8.23	3.14	3.19	1
rs55985730	ENSG00000230359	TPI1P2	9.01	0.09	0.06	0.07	0.18	1
rs55985730	ENSG00000128595	CALU	152.73	362.37	343.19	43.08	49.29	1
rs55985730	ENSG00000205085	FAM71F2	41.91	2.46	4.46	0.44	0.83	1
rs55985730	ENSG00000135248	FAM71F1	0.03	0.11	0.06	0.02	0	1
rs55985730	ENSG00000128591	FLNC	226.48	40.11	39.22	26.13	32.8	1
rs55985730	ENSG00000128596	CCDC136	7.76	1.93	0.71	0.81	1.03	1
rs55985730	ENSG00000128617	OPN1SW	30.01	5.59	8.07	0.83	0.71	1
rs55985730	ENSG00000128524	ATP6V1F	43.58	5.31	5.38	18.71	20.89	1
rs55985730	ENSG00000135253	KCP	1.03	0.06	0.06	0.02	0.06	1
rs55985730	ENSG00000064419	TNPO3	6.06	16.29	10.87	7.06	7.91	1
rs55985730	ENSG00000128604	IRF5	4.26	0.3	0.24	0.17	0.44	1
rs55985730	ENSG00000158457	TSPAN33	0.02	0.83	0.25	1.07	1.69	1
rs55985730	ENSG00000128602	SMO	3.55	0.59	0.58	7.42	11.75	1
rs55985730	ENSG00000158467	AHCYL2	6.29	8.43	7.67	1.9	1.96	1
rs55985730	ENSG00000128578	FAM40B	76.76	14.35	9.63	7.22	8.16	0
rs55985730	ENSG00000106459	NRF1	4.88	3.6	2.05	2.69	3.75	0
rs55985730	ENSG00000207691	MIR183	5.49	0.05	0.06	0	0	0
rs55985730	ENSG00000199158	MIR96	7.77	0.05	0.06	0	0	0
rs7789146	ENSG00000133574	GIMAP4	17.34	114.74	95.05	3.42	4.86	1
rs7789146	ENSG00000106526	ACTR3C	5.89	0.23	0.54	0.23	0.22	1
rs7789146	ENSG00000188707	C7orf29	0.62	0.12	0.06	0.57	0.51	1
rs7789146	ENSG00000127399	LRRC61	1.32	0.85	0.13	0.87	1.07	1
rs7789146	ENSG00000214022	REPIN1	162.17	31.83	36.09	6.07	8.55	1
rs7789146	ENSG00000106538	RARRES2	32.36	2.57	1.9	6.81	11.29	1
rs7789146	ENSG00000196456	ZNF775	11.44	0.28	0.06	1.18	1.78	1
rs7789146	ENSG00000242258	RP11-511P7.2	2.17	0.05	0.06	0.04	0.24	1
rs7789146	ENSG00000179144	GIMAP7	13.15	91.51	74.17	2.41	2.14	1
rs7789146	ENSG00000171115	GIMAP8	2.5	12.28	8.81	2.61	2.38	1
rs7789146	ENSG00000013374	NUB1	42.97	29.59	28.75	6.76	6.36	0
rs7789146	ENSG00000164885	CDK5	0.38	1.02	1.56	2.23	2.54	1
rs7789146	ENSG00000181652	ATG9B	1.91	0.26	0.33	0.1	0.05	1
rs7789146	ENSG00000106560	GIMAP2	6.09	10.07	8.41	1.57	2.23	1
rs7789146	ENSG00000133561	GIMAP6	2.76	10.14	5.43	2.16	3.45	1
rs7789146	ENSG00000213203	GIMAP1	8.02	1.93	1.3	1.19	2.11	1
rs7789146	ENSG00000196329	GIMAP5	9.42	7.76	7.81	3.21	3.13	1
rs7789146	ENSG00000055118	KCNH2	56.63	13.48	21.92	8.81	4.6	1
rs7789146	ENSG00000002933	TMEM176A	193.89	44.45	32.56	13.87	13.76	1
rs7789146	ENSG00000106565	TMEM176B	53.84	4.75	3.88	20.65	19.82	1
rs7789146	ENSG00000002726	ABP1	0.06	0.13	0.1	0.05	0.05	1
rs7789146	ENSG00000164867	NOS3	10.46	0.99	1.14	2.11	2.11	1
rs7789146	ENSG00000197150	ABCB8	47.98	0.68	0.58	1.2	1.96	1
rs7789146	ENSG00000213199	ASIC3	153.55	1.15	0.49	0.27	0.53	1
rs7789146	ENSG00000164900	GBX1	0.06	0.05	0.06	0.05	0.02	1
rs7789146	ENSG00000164897	TMUB1	10.84	0.13	0.15	2.75	3.7	1
rs7789146	ENSG00000164889	SLC4A2	30.05	1.41	1.34	9.07	11.58	1
rs7789146	ENSG00000164896	FASTK	331.07	0.92	0.51	8.64	14.05	1
rs7789146	ENSG00000133612	AGAP3	2.72	1.25	1.73	3.42	4	1
rs7789146	ENSG00000146926	ASB10	2.06	0.83	0.29	0.05	0.03	1
rs7789146	ENSG00000033100	CHPF2	121.75	1.97	2.69	4.69	9.43	1
rs7789146	ENSG00000033050	ABCF2	74.26	5.61	5.26	3.38	4.53	1
rs7789146	ENSG00000082014	SMARCD3	41.13	3.24	5.98	35.68	29.44	1
rs7789146	ENSG00000243836	RP4-555L14.5	0.14	0.27	0.06	0.02	0	0
rs7789146	ENSG00000187260	WDR86	4.76	0.05	0.06	0.05	0.11	0
rs7789146	ENSG00000106615	RHEB	19.31	28.67	29.75	6.81	6.93	0
rs7789146	ENSG00000127377	CRYGN	0.05	0.05	0.06	0.01	0	0
rs7789146	ENSG00000106617	PRKAG2	31.94	64.91	96.78	25.39	22.01	0
rs7789146	ENSG00000106648	GALNTL5	0.02	0.05	0.06	0	0	0
rs7508	ENSG00000155970	EFHA2	10.5	7.64	7.11	1.26	1.17	0
rs7508	ENSG00000155975	VPS37A	27.96	32.15	35.1	4.91	6.45	1
rs7508	ENSG00000104219	ZDHHC2	13.77	29.23	27.73	9.82	11.76	0
rs7508	ENSG00000198791	CNOT7	73.59	16.9	18.6	8.87	12.01	0
rs7508	ENSG00000003987	MTMR7	3.85	1.88	3.93	0.34	0.45	1
rs7508	ENSG00000104213	PDGFRL	0.38	7.44	1.46	0.71	2.28	1
rs7508	ENSG00000003989	SLC7A2	64.57	30.98	32.02	2.14	2.98	1
rs7508	ENSG00000104763	ASAH1	413.72	286.24	259.22	42.32	44.32	1
rs7508	ENSG00000129422	MTUS1	93.74	148.96	167.44	18.23	18.48	1
rs7508	ENSG00000078674	PCM1	207.14	214.48	245.44	24.83	24.02	1
rs7508	ENSG00000104760	FGL1	0.04	0.05	0.06	0.06	0.12	1
rs7508	ENSG00000171428	NAT1	0.22	2.65	1.65	0.51	0.43	1
rs7508	ENSG00000156006	NAT2	0.06	0.05	0.06	0.11	0.12	1
rs7508	ENSG00000156011	PSD3	26.65	58.79	59.01	10.43	12.03	1
rs7846485	ENSG00000147439	BIN3	3.54	0.92	0.31	3.13	3.61	0
rs7846485	ENSG00000130227	XPO7	30.76	49.89	57.95	8.29	8.01	1
rs7846485	ENSG00000253199	RP11-421P23.1	0.03	0.05	0.06	0	0	1
rs7846485	ENSG00000168546	GFRA2	0.05	0.21	0.52	0.9	1.33	1
rs7846485	ENSG00000147443	DOK2	2.27	0.11	0.19	0.14	0.91	1
rs7846485	ENSG00000254064	CTD-2530N21.4	0.09	0.17	0.06	0.66	0.54	1
rs7846485	ENSG00000158863	FAM160B2	45.83	2.15	2.92	4.7	6.12	1
rs7846485	ENSG00000158806	NPM2	0.58	1.25	0.86	0.15	0.14	1
rs7846485	ENSG00000158815	FGF17	0.2	0.05	0.06	0.04	0.1	1
rs7846485	ENSG00000158856	EPB49	21.65	17.75	17.13	0.42	0.64	1
rs7846485	ENSG00000168484	SFTPC	0.08	0.05	0.06	0.01	0	1
rs7846485	ENSG00000168453	HR	0.19	0.13	0.09	0.02	0.01	1
rs7846485	ENSG00000168476	REEP4	1.09	0.3	0.06	1.88	2.96	1
rs7846485	ENSG00000168481	LGI3	0.17	0.51	1.23	0	0	1
rs7846485	ENSG00000168487	BMP1	11.33	0.93	0.49	5.84	9.5	1
rs7846485	ENSG00000208037	MIR320A	7.39	0.05	0.06	0	0	1
rs7846485	ENSG00000168490	PHYHIP	0.1	0.15	0.18	0.23	0.83	1
rs7846485	ENSG00000168495	POLR3D	166.26	4.26	3.6	5.64	6.17	1
rs7846485	ENSG00000197181	PIWIL2	0.03	0.07	0.12	0.31	0.17	1
rs7846485	ENSG00000104635	SLC39A14	55.15	28.02	29.79	6.13	7.52	0
rs7846485	ENSG00000120910	PPP3CC	19.97	38.55	41.79	3.85	4.51	0
rs7846485	ENSG00000120896	SORBS3	21.55	7.41	7.3	3.48	4.03	0
rs7846485	ENSG00000120913	PDLIM2	0.51	0.21	0.14	0.79	1.44	0
rs7846485	ENSG00000241852	C8orf58	3.99	0.5	0.76	2.79	3.68	0
rs7846485	ENSG00000158941	KIAA1967	57.47	4.71	5.99	6.19	8.26	0
rs7846485	ENSG00000179388	EGR3	100.73	1.09	3.6	0.18	0.09	0
rs7846485	ENSG00000134020	PEBP4	4.01	31.7	39.39	0.46	0.1	0
rs62521286	ENSG00000214814	FER1L6	0.11	0.1	0.11	0	0.01	0
rs62521286	ENSG00000178764	ZHX2	15.62	28.95	26.43	2.22	2.94	0
rs62521286	ENSG00000156787	WDR67	10.8	15.01	13.31	3.02	4.27	1
rs62521286	ENSG00000136986	DERL1	71.13	36.5	27.93	5.31	5.81	0
rs62521286	ENSG00000204949	RP11-539E17.4	0.38	0.05	0.06	0.01	0	1
rs62521286	ENSG00000147689	FAM83A	0.19	0.05	0.06	0	0.01	1
rs62521286	ENSG00000189376	C8orf76	11.35	5.36	7.28	4.04	4.7	1
rs62521286	ENSG00000165156	ZHX1	40.54	25.51	26.77	6.19	6.15	1
rs62521286	ENSG00000176853	FAM91A1	53.89	17.56	17.32	2.09	2.29	1
rs62521286	ENSG00000156802	ATAD2	17.85	18.11	19.23	7.87	10.32	1
rs62521286	ENSG00000175946	KLHL38	291.81	15.52	8.45	1.92	0.96	1
rs62521286	ENSG00000156795	WDYHV1	2.66	10.03	10.32	3.49	3.47	1
rs62521286	ENSG00000156804	FBXO32	254.09	119.99	90.42	29.62	40.35	1
rs62521286	ENSG00000104537	ANXA13	0.51	0.05	0.06	0.04	0.23	1
rs62521286	ENSG00000164983	TMEM65	10.69	19.71	14.6	6.2	6.47	0
rs62521286	ENSG00000183665	TRMT12	17.29	5.4	2.54	2.62	3.33	0
rs62521286	ENSG00000170881	RNF139	26.51	5.77	7.03	5.71	7	1
rs62521286	ENSG00000147684	NDUFB9	31.95	212	224.55	51.87	46.7	1
rs35006907	ENSG00000214814	FER1L6	0.11	0.1	0.11	0	0.01	0
rs35006907	ENSG00000164983	TMEM65	10.69	19.71	14.6	6.2	6.47	0
rs35006907	ENSG00000183665	TRMT12	17.29	5.4	2.54	2.62	3.33	0
rs35006907	ENSG00000170881	RNF139	26.51	5.77	7.03	5.71	7	1
rs35006907	ENSG00000147684	NDUFB9	31.95	212	224.55	51.87	46.7	1
rs35006907	ENSG00000170873	MTSS1	37.16	44.92	47.54	4.66	4.49	1
rs35006907	ENSG00000249816	RP11-6D1.6	2.46	0.54	0.77	0.01	0.02	1
rs35006907	ENSG00000104549	SQLE	1.45	2.1	3.58	3.9	4.3	1
rs35006907	ENSG00000180938	ZNF572	16.14	1.13	1.32	0.9	0.83	1
rs35006907	ENSG00000164961	KIAA0196	20.07	43.21	49.23	5.28	5.13	1
rs35006907	ENSG00000173334	TRIB1	166.91	25.3	33.54	3.45	2.18	0
[truncated: 75 more rows]
