# Supplementary material for: Identification of atrial fibrillation associated genes and functional non-coding variants
Source: Nat Commun. 2019 Oct 18;10:4755. doi: 10.1038/s41467-019-12721-5 (PMC6802215; doi:10.1038/s41467-019-12721-5)
Supplement: Supplementary file 17 — Supplementary Data 13 [file 41467_2019_12721_MOESM17_ESM.xlsx]

## Sheet: ATAC-seq peaks in VR
Supplementary Data 13: ATAC-seq peaks in variant regions
Peaks for variant regions only:
chr_ATAC_peak	start_ATAC	end_ATAC	VR
chr1	10165000	10166000	1
chr1	10780000	10790000	2
chr1	10793000	10799000	2
chr1	51425000	51427000	3
chr1	51433000	51436000	3
chr1	51443000	51445000	3
chr1	51701000	51703000	3
chr1	51727000	51728000	3
chr1	51750000	51751000	3
chr1	51762000	51764000	3
chr1	51791000	51793000	3
chr1	51794000	51798000	3
chr1	51810000	51812000	3
chr1	51889000	51890000	3
chr1	51984000	51986000	3
chr1	112380000	112381000	4
chr1	112387000	112388000	4
chr1	112389000	112391000	4
chr1	112392000	112393000	4
chr1	112394000	112395000	4
chr1	112397000	112401000	4
chr1	112403000	112404000	4
chr1	112405000	112406000	4
chr1	112423000	112426000	4
chr1	112427000	112428000	4
chr1	112446000	112448000	4
chr1	112462000	112464000	4
chr1	116270000	116271000	5
chr1	116295000	116297000	5
chr1	116298000	116299000	5
chr1	116300000	116301000	5
chr1	116307000	116309000	5
chr1	116310000	116312000	5
chr1	116314000	116315000	5
chr1	116325000	116326000	5
chr1	147192000	147193000	6
chr1	147196000	147197000	6
chr1	147206000	147212000	6
chr1	147213000	147214000	6
chr1	147220000	147222000	6
chr1	147225000	147226000	6
chr1	147229000	147231000	6
chr1	147232000	147233000	6
chr1	147241000	147242000	6
chr1	147243000	147246000	6
chr1	147260000	147261000	6
chr1	147266000	147267000	6
chr1	147283000	147284000	6
chr1	147294000	147295000	6
chr1	154399000	154402000	7
chr1	154403000	154408000	7
chr1	154474000	154475000	7
chr1	154529000	154533000	7
chr1	154540000	154541000	7
chr1	154572000	154573000	7
chr1	154580000	154581000	7
chr1	154599000	154601000	7
chr1	154642000	154643000	7
chr1	154680000	154681000	7
chr1	154686000	154687000	7
chr1	154714000	154715000	7
chr1	154740000	154741000	7
chr1	154815000	154820000	7
chr1	154836000	154837000	7
chr1	154841000	154844000	7
chr1	154850000	154852000	7
chr1	154884000	154886000	7
chr1	154904000	154905000	7
chr1	154908000	154915000	7
chr1	154916000	154918000	7
chr1	154927000	154930000	7
chr1	154932000	154936000	7
chr1	154937000	154939000	7
chr1	154941000	154949000	7
chr1	154955000	154956000	7
chr1	154965000	154966000	7
chr1	154971000	154982000	7
chr1	154983000	154985000	7
chr1	154988000	154992000	7
chr1	154995000	154996000	7
chr1	155017000	155018000	7
chr1	155023000	155026000	7
chr1	155033000	155037000	7
chr1	155042000	155044000	7
chr1	155050000	155052000	7
chr1	155055000	155060000	7
chr1	155064000	155065000	7
chr1	155066000	155067000	7
chr1	169862000	169864000	8
chr1	169862000	169864000	8
chr1	170013000	170014000	8
chr1	170013000	170014000	8
chr1	170043000	170045000	8
chr1	170043000	170045000	8
chr1	170114000	170116000	8
chr1	170114000	170116000	8
chr1	170190000	170191000	8
chr1	170190000	170191000	8
chr1	170323000	170324000	8
chr1	170323000	170324000	8
chr1	170388000	170389000	8
chr1	170388000	170389000	8
chr1	170439000	170440000	8
chr1	170439000	170440000	8
chr1	170501000	170502000	8
chr1	170501000	170502000	8
chr1	170633000	170635000	8
chr1	170633000	170635000	8
chr1	170668000	170669000	8
chr1	170668000	170669000	8
chr1	170677000	170678000	8
chr1	170677000	170678000	8
chr1	170698000	170700000	8
chr1	170698000	170700000	8
chr1	170704000	170705000	8
chr1	170704000	170705000	8
chr1	170739000	170740000	8
chr1	170739000	170740000	8
chr1	170899000	170900000	8
chr1	170899000	170900000	8
chr1	169862000	169864000	9
chr1	169862000	169864000	9
chr1	170013000	170014000	9
chr1	170013000	170014000	9
chr1	170043000	170045000	9
chr1	170043000	170045000	9
chr1	170114000	170116000	9
chr1	170114000	170116000	9
chr1	170190000	170191000	9
chr1	170190000	170191000	9
chr1	170323000	170324000	9
chr1	170323000	170324000	9
chr1	170388000	170389000	9
chr1	170388000	170389000	9
chr1	170439000	170440000	9
chr1	170439000	170440000	9
chr1	170501000	170502000	9
chr1	170501000	170502000	9
chr1	170633000	170635000	9
chr1	170633000	170635000	9
chr1	170668000	170669000	9
chr1	170668000	170669000	9
chr1	170677000	170678000	9
chr1	170677000	170678000	9
chr1	170698000	170700000	9
chr1	170698000	170700000	9
chr1	170704000	170705000	9
chr1	170704000	170705000	9
chr1	170739000	170740000	9
chr1	170739000	170740000	9
chr1	170899000	170900000	9
chr1	170899000	170900000	9
chr1	203035000	203036000	10
chr1	203038000	203039000	10
chr1	205670000	205671000	11
chr1	205680000	205681000	11
chr1	205718000	205720000	11
chr10	64923000	64925000	12
chr10	64967000	64968000	12
chr10	64970000	64971000	12
chr10	65028000	65030000	12
chr10	65195000	65196000	12
chr10	65197000	65198000	12
chr10	65225000	65227000	12
chr10	65280000	65282000	12
chr10	65388000	65391000	12
chr10	75006000	75008000	13
chr10	75011000	75013000	13
chr10	75118000	75119000	13
chr10	75173000	75175000	13
chr10	75193000	75194000	13
chr10	75229000	75230000	13
chr10	75255000	75256000	13
chr10	75336000	75338000	13
chr10	75385000	75386000	13
chr10	75401000	75417000	13
chr10	75424000	75425000	13
chr10	75426000	75427000	13
chr10	75489000	75493000	13
chr10	75494000	75495000	13
chr10	75503000	75505000	13
chr10	75531000	75534000	13
chr10	75541000	75542000	13
chr10	75544000	75547000	13
chr10	75559000	75561000	13
chr10	75570000	75573000	13
chr10	75578000	75580000	13
chr10	75608000	75609000	13
chr10	75610000	75611000	13
chr10	75627000	75628000	13
chr10	75634000	75635000	13
chr10	75636000	75637000	13
chr10	75639000	75640000	13
chr10	75645000	75649000	13
chr10	75666000	75669000	13
chr10	77945000	77946000	14
chr10	103432000	103433000	15
chr10	103454000	103455000	15
chr10	103539000	103544000	15
chr10	103577000	103581000	15
chr10	103583000	103584000	15
chr10	103589000	103596000	15
chr10	103598000	103605000	15
chr10	103611000	103612000	15
chr10	103646000	103648000	15
chr10	103654000	103655000	15
chr10	103699000	103700000	15
chr10	103721000	103722000	15
chr10	103724000	103728000	15
chr10	103815000	103817000	15
chr10	103824000	103826000	15
chr10	103870000	103871000	15
chr10	103873000	103883000	15
chr10	103890000	103891000	15
chr10	103892000	103894000	15
chr10	103895000	103897000	15
chr10	103900000	103902000	15
chr10	103911000	103913000	15
chr10	103929000	103930000	15
chr10	103968000	103969000	15
chr10	103985000	103987000	15
chr10	103990000	103992000	15
chr10	104000000	104002000	15
chr10	104004000	104006000	15
chr10	104040000	104041000	15
chr10	104051000	104052000	15
chr10	104060000	104062000	15
chr10	104094000	104095000	15
chr10	105010000	105011000	16
chr10	105110000	105111000	16
chr10	105127000	105129000	16
chr10	105155000	105157000	16
chr10	105205000	105207000	16
chr10	105208000	105209000	16
chr10	105211000	105212000	16
chr10	105250000	105252000	16
chr10	105264000	105265000	16
chr10	105340000	105341000	16
chr10	105352000	105353000	16
chr10	105376000	105377000	16
chr10	105378000	105379000	16
chr10	105395000	105399000	16
chr10	105400000	105401000	16
chr10	105405000	105406000	16
chr10	105408000	105410000	16
chr10	105411000	105414000	16
chr10	105419000	105422000	16
chr10	105423000	105426000	16
chr10	105427000	105430000	16
chr10	105436000	105437000	16
chr10	105438000	105439000	16
chr10	105455000	105457000	16
chr10	105472000	105473000	16
chr10	105480000	105481000	16
chr10	105487000	105488000	16
chr10	105499000	105500000	16
chr10	105505000	105506000	16
chr10	105511000	105512000	16
chr10	105518000	105520000	16
chr10	105521000	105522000	16
chr10	105532000	105533000	16
chr10	105536000	105538000	16
chr10	105539000	105540000	16
chr10	105595000	105596000	16
chr10	105597000	105598000	16
chr10	105599000	105601000	16
chr10	105603000	105605000	16
chr10	105610000	105611000	16
chr10	105612000	105613000	16
chr10	105614000	105616000	16
chr10	105641000	105643000	16
chr10	105647000	105649000	16
chr10	105657000	105658000	16
chr10	105668000	105669000	16
chr10	105677000	105679000	16
chr11	19992000	19994000	17
chr11	20009000	20011000	17
chr11	20016000	20017000	17
chr11	20019000	20020000	17
chr11	121593000	121594000	18
chr11	121612000	121614000	18
chr11	128763000	128766000	19
chr11	128771000	128773000	19
chr11	128774000	128777000	19
chr11	128778000	128779000	19
chr11	128785000	128786000	19
chr11	128787000	128788000	19
chr12	24680000	24681000	20
chr12	24714000	24717000	20
chr12	24814000	24815000	20
chr12	26306000	26307000	21
chr12	26338000	26339000	21
chr12	26348000	26352000	21
chr12	32962000	32965000	22
chr12	32974000	32975000	22
chr12	32980000	32982000	22
chr12	32992000	32993000	22
chr12	32999000	33000000	22
chr12	33007000	33008000	22
chr12	33013000	33014000	22
chr12	33023000	33024000	22
chr12	56987000	56988000	23
chr12	57010000	57011000	23
chr12	57022000	57025000	23
chr12	57026000	57037000	23
chr12	57039000	57042000	23
chr12	57081000	57084000	23
chr12	57112000	57113000	23
chr12	57117000	57121000	23
chr12	57146000	57147000	23
chr12	69864000	69865000	24
chr12	69928000	69929000	24
chr12	69979000	69980000	24
chr12	69989000	69990000	24
chr12	69999000	70000000	24
chr12	70003000	70006000	24
chr12	70007000	70008000	24
chr12	70014000	70015000	24
chr12	70017000	70019000	24
chr12	70033000	70034000	24
chr12	70036000	70037000	24
chr12	70049000	70050000	24
chr12	70051000	70052000	24
chr12	70058000	70060000	24
chr12	70079000	70080000	24
chr12	70082000	70084000	24
chr12	76225000	76226000	25
chr12	114501000	114502000	26
chr12	114601000	114602000	26
chr12	114627000	114630000	26
chr12	114651000	114652000	26
chr12	114676000	114677000	26
chr12	114754000	114755000	26
chr12	114784000	114785000	26
chr12	114787000	114788000	26
chr12	114793000	114795000	26
chr12	114798000	114801000	26
chr12	114808000	114810000	26
chr12	114813000	114814000	26
chr12	114816000	114817000	26
chr12	114819000	114821000	26
chr12	114825000	114826000	26
chr12	114830000	114832000	26
chr12	114833000	114836000	26
chr12	114838000	114839000	26
chr12	114840000	114848000	26
chr12	114850000	114857000	26
chr12	114875000	114876000	26
chr12	115121000	115123000	27
chr12	115142000	115143000	27
chr12	115163000	115165000	27
chr12	115237000	115238000	27
chr12	115312000	115313000	27
chr12	115390000	115391000	27
chr12	124431000	124432000	28
chr12	124439000	124440000	28
chr12	124443000	124444000	28
chr12	124456000	124459000	28
chr12	124468000	124469000	28
chr12	124479000	124480000	28
chr12	124482000	124483000	28
chr13	22751000	22752000	29
chr13	22931000	22932000	29
chr13	23002000	23003000	29
chr13	23036000	23037000	29
chr14	23839000	23887000	30
chr14	23888000	23890000	30
chr14	23897000	23899000	30
chr14	23900000	23903000	30
chr14	23904000	23917000	30
chr14	32926000	32927000	31
chr14	32938000	32939000	31
chr14	32941000	32943000	31
chr14	32963000	32965000	31
chr14	32976000	32981000	31
chr14	35180000	35181000	32
chr14	35182000	35185000	32
chr14	64660000	64661000	33
chr14	64663000	64666000	33
chr14	64667000	64668000	33
chr14	64675000	64677000	33
chr14	64681000	64683000	33
chr14	64684000	64688000	33
chr14	64699000	64700000	33
chr14	64701000	64702000	33
chr14	64761000	64762000	33
chr14	64804000	64806000	33
chr14	64854000	64856000	33
chr14	77419000	77429000	34
chr15	63887000	63888000	35
chr15	70457000	70459000	36
chr15	73575000	73577000	37
chr15	73598000	73599000	37
chr15	73634000	73635000	37
chr15	73644000	73645000	37
chr15	73659000	73661000	37
chr15	73666000	73671000	37
chr15	73676000	73677000	37
chr15	73680000	73683000	37
chr15	73686000	73688000	37
chr15	80668000	80669000	38
chr15	99251000	99252000	39
chr15	99258000	99260000	39
chr15	99265000	99266000	39
chr15	99270000	99274000	39
chr15	99275000	99276000	39
chr16	2003000	2005000	40
chr16	2008000	2018000	40
chr16	2019000	2020000	40
chr16	2021000	2023000	40
chr16	2024000	2025000	40
chr16	2026000	2027000	40
chr16	2028000	2030000	40
chr16	2033000	2037000	40
chr16	2040000	2044000	40
chr16	2052000	2055000	40
chr16	2059000	2061000	40
chr16	2072000	2074000	40
chr16	2075000	2076000	40
chr16	2077000	2078000	40
chr16	2081000	2087000	40
chr16	2088000	2095000	40
chr16	2096000	2099000	40
chr16	2133000	2135000	40
chr16	2136000	2144000	40
chr16	72698000	72700000	41
chr16	72831000	72832000	41
chr16	72866000	72867000	41
chr16	72879000	72880000	41
chr16	72882000	72884000	41
chr16	72912000	72913000	41
chr16	72972000	72974000	41
chr16	72980000	72982000	41
chr16	73008000	73009000	41
chr16	73019000	73021000	41
chr16	73023000	73025000	41
chr16	73026000	73027000	41
chr16	73034000	73035000	41
chr16	73045000	73046000	41
chr16	73053000	73054000	41
chr16	73059000	73060000	41
chr16	73071000	73072000	41
chr16	73081000	73083000	41
chr16	73089000	73090000	41
chr16	73092000	73093000	41
chr16	73102000	73105000	41
chr17	7216000	7217000	42
chr17	7218000	7220000	42
chr17	7221000	7222000	42
chr17	7227000	7228000	42
chr17	7230000	7234000	42
chr17	7249000	7260000	42
chr17	7284000	7285000	42
chr17	7287000	7288000	42
chr17	7297000	7299000	42
chr17	7306000	7309000	42
chr17	7338000	7347000	42
chr17	7348000	7350000	42
chr17	7358000	7361000	42
chr17	7366000	7371000	42
chr17	7376000	7377000	42
chr17	7378000	7389000	42
chr17	7391000	7392000	42
chr17	7400000	7401000	42
chr17	7452000	7453000	42
chr17	7461000	7467000	42
chr17	7475000	7478000	42
chr17	7482000	7484000	42
chr17	7485000	7495000	42
chr17	7509000	7510000	42
chr17	7517000	7520000	42
.	.	.	43
chr17	44019000	44020000	44
chr17	44026000	44027000	44
chr17	44051000	44052000	44
chr17	44054000	44055000	44
chr17	44116000	44117000	44
chr17	44193000	44194000	44
chr17	44198000	44199000	44
chr17	44206000	44207000	44
chr17	44215000	44216000	44
chr17	44237000	44238000	44
chr17	44269000	44272000	44
chr17	44302000	44303000	44
chr17	44337000	44338000	44
chr17	44343000	44346000	44
chr17	44365000	44366000	44
chr17	44419000	44420000	44
chr17	44438000	44440000	44
chr17	44450000	44451000	44
chr17	44657000	44658000	44
chr17	44667000	44669000	44
chr17	44820000	44821000	44
chr17	44842000	44843000	44
chr17	44848000	44849000	44
chr17	44988000	44989000	44
chr17	45000000	45001000	44
chr17	45013000	45014000	44
chr17	45018000	45019000	44
chr17	45020000	45022000	44
chr17	45028000	45029000	44
chr17	68472000	68473000	45
chr17	68475000	68476000	45
chr18	46474000	46480000	46
chr18	46481000	46483000	46
chr18	46501000	46503000	46
chr18	46515000	46521000	46
chr2	26133000	26134000	47
chr2	26161000	26162000	47
chr2	26174000	26175000	47
chr2	61372000	61373000	48
chr2	61403000	61409000	48
chr2	61474000	61475000	48
chr2	61482000	61483000	48
chr2	61607000	61608000	48
chr2	61666000	61667000	48
chr2	61668000	61669000	48
chr2	61683000	61684000	48
chr2	61697000	61699000	48
chr2	61763000	61767000	48
chr2	65259000	65260000	49
chr2	65267000	65268000	49
chr2	65283000	65284000	49
chr2	65292000	65293000	49
chr2	65297000	65300000	49
chr2	65303000	65304000	49
chr2	65308000	65309000	49
chr2	65356000	65358000	49
chr2	69787000	69788000	50
chr2	69794000	69795000	50
chr2	69804000	69805000	50
chr2	69817000	69818000	50
chr2	69828000	69829000	50
chr2	69869000	69872000	50
chr2	69901000	69902000	50
chr2	69941000	69942000	50
chr2	69968000	69970000	50
chr2	69997000	69998000	50
chr2	70056000	70058000	50
chr2	70121000	70122000	50
chr2	70141000	70143000	50
chr2	70257000	70258000	50
chr2	70273000	70274000	50
chr2	70298000	70299000	50
chr2	70312000	70316000	50
chr2	70350000	70353000	50
chr2	70359000	70360000	50
chr2	70368000	70371000	50
chr2	86448000	86449000	51
chr2	86450000	86454000	51
chr2	86462000	86463000	51
chr2	86482000	86483000	51
chr2	86502000	86503000	51
chr2	86507000	86508000	51
chr2	86511000	86512000	51
chr2	86513000	86514000	51
chr2	86524000	86526000	51
chr2	86536000	86537000	51
chr2	86542000	86543000	51
chr2	86563000	86565000	51
chr2	86611000	86612000	51
chr2	86620000	86622000	51
chr2	86667000	86671000	51
chr2	86704000	86705000	51
chr2	86771000	86773000	51
chr2	86776000	86777000	51
chr2	86790000	86791000	51
chr2	86823000	86824000	51
chr2	148601000	148603000	52
chr2	148777000	148780000	52
chr2	175547000	175548000	53
chr2	179315000	179317000	54
chr2	179343000	179346000	54
chr2	179349000	179350000	54
chr2	179387000	179390000	54
chr2	179396000	179399000	54
chr2	179400000	179401000	54
chr2	179403000	179404000	54
chr2	179410000	179411000	54
chr2	179412000	179414000	54
chr2	179417000	179419000	54
chr2	179420000	179421000	54
chr2	179422000	179423000	54
chr2	179424000	179435000	54
chr2	179436000	179442000	54
chr2	179443000	179445000	54
chr2	179449000	179451000	54
chr2	179452000	179457000	54
chr2	179458000	179459000	54
chr2	179474000	179475000	54
chr2	179476000	179477000	54
chr2	179479000	179480000	54
chr2	179482000	179487000	54
chr2	179488000	179489000	54
chr2	179493000	179496000	54
chr2	179497000	179499000	54
chr2	179500000	179501000	54
chr2	179504000	179505000	54
chr2	179510000	179511000	54
chr2	179512000	179514000	54
chr2	179516000	179517000	54
chr2	179520000	179522000	54
chr2	179525000	179527000	54
chr2	179530000	179531000	54
chr2	179533000	179534000	54
chr2	179544000	179545000	54
chr2	179551000	179554000	54
chr2	179557000	179558000	54
chr2	179564000	179565000	54
chr2	179567000	179568000	54
chr2	179575000	179576000	54
chr2	179578000	179579000	54
chr2	179581000	179582000	54
chr2	179583000	179585000	54
chr2	179587000	179591000	54
chr2	179592000	179599000	54
chr2	179600000	179603000	54
chr2	179604000	179607000	54
chr2	179610000	179613000	54
chr2	179614000	179617000	54
chr2	179619000	179623000	54
chr2	179624000	179627000	54
chr2	179630000	179632000	54
chr2	179633000	179635000	54
chr2	179638000	179639000	54
chr2	179640000	179642000	54
chr2	179647000	179649000	54
chr2	179650000	179651000	54
chr2	179656000	179657000	54
chr2	179658000	179661000	54
chr2	179663000	179667000	54
chr2	179669000	179670000	54
chr2	179671000	179673000	54
chr2	179684000	179685000	54
chr2	179699000	179700000	54
chr2	200715000	200716000	55
chr2	200775000	200777000	55
chr2	200820000	200821000	55
chr2	200862000	200863000	55
chr2	200865000	200866000	55
chr2	200888000	200889000	55
chr2	200920000	200922000	55
chr2	201165000	201166000	55
chr2	201167000	201168000	55
chr2	201170000	201173000	55
chr2	201184000	201186000	55
chr2	201195000	201196000	55
chr2	201241000	201242000	55
chr20	6483000	6484000	56
chr20	61143000	61157000	57
chr20	61158000	61170000	57
chr20	61171000	61180000	57
chr21	36118000	36120000	58
chr22	18290000	18292000	59
chr22	18293000	18294000	59
chr22	18307000	18308000	59
chr22	18311000	18316000	59
chr22	18318000	18320000	59
chr22	18324000	18327000	59
chr22	18328000	18332000	59
chr22	18334000	18338000	59
chr22	18339000	18344000	59
chr22	18350000	18351000	59
chr22	18354000	18356000	59
chr22	18357000	18361000	59
chr22	18371000	18372000	59
chr22	18373000	18375000	59
chr22	18379000	18381000	59
chr22	18386000	18387000	59
chr22	18390000	18391000	59
chr22	18393000	18397000	59
chr22	18399000	18401000	59
chr22	18402000	18408000	59
chr22	18410000	18412000	59
chr22	18413000	18415000	59
chr22	18421000	18422000	59
chr22	18424000	18426000	59
chr22	18427000	18430000	59
chr22	18432000	18436000	59
chr22	18441000	18442000	59
chr22	18443000	18444000	59
chr22	18447000	18449000	59
chr22	18452000	18453000	59
chr22	18455000	18456000	59
chr22	18463000	18464000	59
chr22	18471000	18472000	59
chr22	18473000	18475000	59
chr22	18477000	18478000	59
chr22	18480000	18481000	59
chr22	18483000	18485000	59
chr22	18506000	18508000	59
chr22	18514000	18516000	59
chr22	18518000	18519000	59
chr22	18525000	18526000	59
chr22	18527000	18528000	59
chr22	18536000	18537000	59
chr22	18538000	18541000	59
chr22	18544000	18545000	59
chr22	18550000	18552000	59
chr22	18558000	18562000	59
chr22	18574000	18576000	59
chr22	18577000	18579000	59
chr22	18589000	18590000	59
chr22	18593000	18595000	59
chr22	18596000	18600000	59
chr3	12597000	12599000	60
chr3	12602000	12603000	60
chr3	12604000	12605000	60
chr3	12615000	12617000	60
chr3	12621000	12622000	60
chr3	12628000	12631000	60
chr3	12632000	12635000	60
chr3	12637000	12638000	60
chr3	12671000	12673000	60
chr3	12679000	12680000	60
chr3	12688000	12689000	60
chr3	12702000	12707000	60
chr3	12720000	12722000	60
chr3	12723000	12725000	60
chr3	12735000	12737000	60
chr3	12747000	12749000	60
chr3	12750000	12751000	60
chr3	12761000	12762000	60
chr3	12770000	12773000	60
chr3	12782000	12783000	60
chr3	12785000	12786000	60
chr3	12791000	12795000	60
chr3	12799000	12802000	60
chr3	12804000	12806000	60
chr3	12829000	12830000	60
chr3	12837000	12843000	60
chr3	12850000	12853000	60
chr3	12857000	12860000	60
chr3	24475000	24476000	61
chr3	38123000	38124000	62
chr3	38125000	38127000	62
chr3	38158000	38160000	62
chr3	38162000	38164000	62
chr3	38167000	38168000	62
chr3	38169000	38173000	62
chr3	38178000	38181000	62
chr3	38206000	38208000	62
chr3	38247000	38248000	62
chr3	38289000	38290000	62
chr3	38388000	38389000	62
chr3	38495000	38498000	62
chr3	38500000	38501000	62
chr3	38537000	38539000	62
chr3	38542000	38543000	62
chr3	38570000	38572000	62
chr3	38574000	38576000	62
chr3	38577000	38579000	62
chr3	38580000	38582000	62
chr3	38583000	38588000	62
chr3	38589000	38592000	62
chr3	38593000	38594000	62
chr3	38602000	38603000	62
chr3	38604000	38605000	62
chr3	38607000	38608000	62
chr3	38616000	38619000	62
chr3	38620000	38626000	62
chr3	38629000	38631000	62
chr3	38651000	38654000	62
chr3	38655000	38661000	62
chr3	38662000	38663000	62
chr3	38664000	38665000	62
chr3	38667000	38668000	62
chr3	38670000	38677000	62
chr3	38678000	38680000	62
chr3	38682000	38683000	62
chr3	38684000	38693000	62
chr3	38759000	38760000	62
chr3	38764000	38768000	62
chr3	66413000	66414000	63
chr3	66415000	66416000	63
chr3	66420000	66424000	63
chr3	66427000	66428000	63
chr3	66456000	66457000	63
chr3	66458000	66459000	63
chr3	66460000	66464000	63
chr3	66465000	66470000	63
chr3	66475000	66476000	63
chr3	66479000	66480000	63
chr3	66481000	66484000	63
chr3	66486000	66487000	63
chr3	66491000	66494000	63
chr3	66499000	66502000	63
chr3	66507000	66508000	63
chr3	111436000	111437000	64
chr3	111454000	111455000	64
chr3	111456000	111459000	64
chr3	111521000	111523000	64
chr3	111539000	111540000	64
chr3	111578000	111580000	64
chr3	111582000	111585000	64
chr3	111603000	111604000	64
chr3	111623000	111624000	64
chr3	111643000	111644000	64
chr3	111686000	111687000	64
chr3	111690000	111691000	64
chr3	111697000	111699000	64
chr3	179168000	179170000	65
chr3	179172000	179173000	65
chr3	196466000	196468000	66
chr4	10077000	10083000	67
chr4	10084000	10090000	67
chr4	10092000	10099000	67
chr4	10100000	10112000	67
chr4	10117000	10120000	67
chr4	10127000	10128000	67
chr4	10131000	10133000	67
chr4	10174000	10177000	67
chr4	10182000	10183000	67
chr4	10187000	10189000	67
chr4	10206000	10208000	67
chr4	10242000	10243000	67
chr4	10458000	10460000	67
chr4	103596000	103597000	68
chr4	103638000	103639000	68
chr4	103653000	103655000	68
chr4	103665000	103666000	68
chr4	103681000	103683000	68
chr4	103700000	103701000	68
chr4	103730000	103731000	68
chr4	103746000	103751000	68
chr4	103789000	103791000	68
chr4	103932000	103934000	68
chr4	103940000	103942000	68
chr4	103957000	103958000	68
chr4	111397000	111398000	69
chr4	111401000	111402000	69
chr4	111409000	111410000	69
chr4	111455000	111456000	69
chr4	111530000	111535000	69
chr4	111536000	111538000	69
chr4	111539000	111545000	69
chr4	111552000	111554000	69
chr4	111558000	111559000	69
chr4	111714000	111715000	69
chr4	111772000	111773000	69
chr4	111791000	111792000	69
chr4	111827000	111828000	69
chr4	112320000	112321000	69
chr4	112322000	112323000	69
chr4	114388000	114391000	70
chr4	114403000	114404000	70
chr4	114424000	114425000	70
chr4	114426000	114427000	70
chr4	114468000	114469000	70
chr4	114477000	114478000	70
chr4	114503000	114507000	70
chr4	114514000	114515000	70
chr4	148758000	148759000	71
chr4	148763000	148764000	71
chr4	148788000	148789000	71
chr4	148848000	148850000	71
chr4	148861000	148862000	71
chr4	148879000	148880000	71
chr4	148905000	148906000	71
chr4	148912000	148913000	71
chr4	148918000	148919000	71
chr4	148928000	148929000	71
chr4	148965000	148967000	71
chr4	148974000	148975000	71
chr4	148976000	148977000	71
chr4	148978000	148979000	71
chr4	148980000	148982000	71
chr4	148983000	148984000	71
chr4	148988000	148993000	71
chr4	148994000	148995000	71
chr4	149015000	149017000	71
chr4	149025000	149026000	71
chr4	149124000	149125000	71
chr4	149135000	149136000	71
chr4	149194000	149196000	71
chr4	149205000	149206000	71
chr4	149357000	149358000	71
chr4	149363000	149368000	71
chr4	174437000	174441000	72
chr4	174442000	174456000	72
chr4	174458000	174461000	72
chr4	174464000	174465000	72
chr4	174468000	174470000	72
chr4	174478000	174479000	72
chr4	174507000	174508000	72
chr4	174512000	174513000	72
chr4	174563000	174564000	72
chr4	174590000	174592000	72
chr4	174601000	174602000	72
chr4	174605000	174606000	72
chr4	174619000	174621000	72
chr4	174623000	174624000	72
chr4	174667000	174668000	72
chr4	174683000	174684000	72
chr5	113696000	113699000	73
chr5	113774000	113775000	73
chr5	113785000	113786000	73
chr5	113897000	113898000	73
chr5	114040000	114041000	73
chr5	114118000	114119000	73
chr5	136952000	136953000	74
chr5	136955000	136956000	74
chr5	136957000	136959000	74
chr5	136960000	136962000	74
chr5	136963000	136964000	74
chr5	136965000	136967000	74
chr5	136985000	136986000	74
chr5	136996000	136997000	74
chr5	137001000	137003000	74
chr5	137035000	137036000	74
chr5	137070000	137074000	74
chr5	137088000	137092000	74
chr5	137136000	137137000	74
chr5	137144000	137145000	74
chr5	137164000	137165000	74
chr5	137172000	137174000	74
chr5	137183000	137184000	74
chr5	137216000	137217000	74
chr5	137224000	137226000	74
chr5	137229000	137230000	74
chr5	137268000	137269000	74
chr5	137335000	137336000	74
chr5	137367000	137370000	74
chr5	137371000	137372000	74
chr5	137387000	137388000	74
chr5	137406000	137407000	74
chr5	137514000	137515000	74
chr5	137549000	137550000	74
chr5	137566000	137567000	74
chr5	137667000	137668000	74
chr5	137673000	137675000	74
chr5	137685000	137686000	74
chr5	137688000	137689000	74
chr5	137727000	137728000	74
chr5	137774000	137777000	74
chr5	137785000	137787000	74
chr5	137797000	137798000	74
chr5	137799000	137804000	74
chr5	137805000	137807000	74
chr5	142623000	142624000	75
chr5	142782000	142786000	75
chr5	142850000	142851000	75
chr5	142879000	142880000	75
chr5	142914000	142915000	75
chr5	142933000	142934000	75
chr5	172571000	172573000	76
chr5	172590000	172591000	76
chr5	172592000	172593000	76
chr5	172595000	172596000	76
chr5	172623000	172625000	76
chr5	172652000	172653000	76
chr5	172655000	172659000	76
chr5	172660000	172664000	76
chr5	172667000	172668000	76
chr5	172669000	172670000	76
chr5	172671000	172673000	76
chr5	172674000	172675000	76
chr6	16414000	16415000	77
chr6	18210000	18211000	78
chr6	18261000	18262000	78
chr6	18264000	18267000	78
chr6	18387000	18388000	78
.	.	.	79
chr6	36646000	36649000	80
chr6	36650000	36652000	80
chr6	87861000	87863000	81
chr6	87864000	87866000	81
chr6	87883000	87884000	81
chr6	87949000	87950000	81
chr6	87984000	87985000	81
chr6	88032000	88033000	81
chr6	88043000	88045000	81
chr6	88117000	88119000	81
chr6	88182000	88184000	81
chr6	88299000	88300000	81
chr6	88327000	88328000	81
chr6	88370000	88371000	81
chr6	117586000	117587000	82
chr6	117624000	117625000	82
chr6	117717000	117718000	82
chr6	117803000	117805000	82
chr6	117868000	117870000	82
chr6	118616000	118618000	83
chr6	118630000	118631000	83
chr6	118641000	118642000	83
chr6	118646000	118647000	83
chr6	118691000	118694000	83
chr6	118699000	118700000	83
chr6	118719000	118720000	83
chr6	118825000	118827000	83
chr6	118835000	118837000	83
chr6	118847000	118848000	83
chr6	118858000	118860000	83
chr6	118869000	118870000	83
chr6	118872000	118873000	83
chr6	118875000	118880000	83
chr6	118883000	118885000	83
chr6	118901000	118903000	83
chr6	118940000	118941000	83
chr6	118971000	118974000	83
chr6	122101000	122102000	84
chr6	122160000	122161000	84
chr6	122170000	122171000	84
chr6	122253000	122254000	84
chr6	122329000	122332000	84
chr6	122389000	122390000	84
chr6	122448000	122452000	84
chr6	133449000	133450000	85
chr6	133451000	133454000	85
chr6	133494000	133495000	85
chr6	133561000	133565000	85
chr6	133681000	133682000	85
chr6	133716000	133717000	85
chr6	133745000	133746000	85
chr6	133753000	133754000	85
chr6	133756000	133757000	85
chr6	133808000	133809000	85
chr6	133823000	133824000	85
chr6	133854000	133855000	85
chr6	133873000	133874000	85
chr6	133890000	133891000	85
chr6	149320000	149322000	86
chr6	149401000	149402000	86
chr7	861000	863000	87
chr7	870000	872000	87
chr7	873000	874000	87
chr7	876000	879000	87
chr7	882000	883000	87
chr7	886000	888000	87
chr7	889000	890000	87
.	.	.	88
chr7	28394000	28395000	89
chr7	74070000	74076000	90
chr7	74158000	74159000	90
chr7	74168000	74169000	90
chr7	74179000	74183000	90
chr7	74202000	74204000	90
chr7	106842000	106843000	91
chr7	106848000	106851000	91
chr7	106853000	106854000	91
chr7	106860000	106863000	91
chr7	106864000	106866000	91
chr7	106878000	106879000	91
chr7	106894000	106895000	91
chr7	106925000	106926000	91
chr7	106927000	106928000	91
chr7	107114000	107115000	91
chr7	107121000	107122000	91
chr7	107204000	107205000	91
chr7	107219000	107222000	91
chr7	107235000	107236000	91
chr7	107250000	107251000	91
chr7	115802000	115803000	92
chr7	115850000	115852000	92
chr7	115912000	115913000	92
chr7	115917000	115918000	92
chr7	115955000	115956000	92
chr7	115957000	115958000	92
chr7	115994000	115997000	92
chr7	116043000	116044000	92
chr7	116066000	116067000	92
chr7	116080000	116081000	92
chr7	116139000	116142000	92
chr7	116151000	116153000	92
chr7	116164000	116169000	92
chr7	116179000	116180000	92
chr7	116181000	116183000	92
chr7	116186000	116189000	92
chr7	116197000	116198000	92
chr7	116200000	116201000	92
chr7	116214000	116215000	92
chr7	116216000	116218000	92
chr7	116222000	116224000	92
chr7	150595000	150596000	94
chr7	150598000	150599000	94
chr7	150600000	150602000	94
chr7	150607000	150608000	94
chr7	150639000	150645000	94
chr7	150647000	150648000	94
chr7	150649000	150664000	94
chr7	150665000	150678000	94
chr8	17704000	17706000	95
chr8	17779000	17782000	95
chr8	17786000	17787000	95
chr8	17911000	17913000	95
chr8	17925000	17927000	95
chr8	17929000	17930000	95
chr8	17932000	17933000	95
chr8	17938000	17939000	95
chr8	17940000	17943000	95
chr8	21766000	21767000	96
chr8	21776000	21778000	96
chr8	21867000	21869000	96
chr8	21881000	21883000	96
chr8	21894000	21895000	96
chr8	124229000	124230000	97
chr8	124246000	124247000	97
chr8	124253000	124254000	97
chr8	124285000	124288000	97
chr8	124327000	124329000	97
chr8	124407000	124410000	97
chr8	124417000	124418000	97
chr8	124425000	124430000	97
chr8	124460000	124462000	97
chr8	124463000	124466000	97
chr8	124498000	124500000	97
chr8	124512000	124513000	97
chr8	124515000	124516000	97
chr8	124517000	124520000	97
chr8	124522000	124527000	97
chr8	124529000	124530000	97
chr8	124531000	124533000	97
chr8	124542000	124544000	97
chr8	124550000	124551000	97
chr8	124552000	124555000	97
chr8	124585000	124586000	97
chr8	124604000	124605000	97
chr8	124609000	124611000	97
chr8	124628000	124629000	97
chr8	124642000	124643000	97
chr8	125855000	125856000	98
chr8	125859000	125861000	98
chr8	125866000	125867000	98
chr8	135805000	135807000	99
chr8	135808000	135809000	99
chr8	135839000	135840000	99
chr8	141656000	141657000	100
chr8	141703000	141704000	100
chr8	141715000	141716000	100
chr8	141728000	141729000	100
chr8	141820000	141821000	100
chr8	141908000	141909000	100
chr8	141960000	141961000	100
chr8	141980000	141981000	100
chr8	142010000	142012000	100
.	.	.	101
chr9	97431000	97432000	102
chr9	97443000	97444000	102
chr9	97488000	97490000	102
chr9	97541000	97544000	102
chr9	97545000	97546000	102
chr9	97570000	97571000	102
chr9	97574000	97575000	102
chr9	97585000	97586000	102
chr9	97629000	97631000	102
chr9	97632000	97634000	102
chr9	97647000	97648000	102
chr9	97671000	97672000	102
chr9	97676000	97677000	102
chr9	97700000	97701000	102
chr9	97713000	97714000	102
chr9	97734000	97735000	102
chr9	97758000	97759000	102
chr9	97766000	97772000	102
chr9	97780000	97782000	102
chr9	97783000	97789000	102
chr9	97790000	97792000	102
chr9	97794000	97796000	102
chr9	97800000	97802000	102
chr9	97806000	97808000	102
chr9	97810000	97811000	102
chr9	97818000	97819000	102
chr9	97821000	97822000	102
chr9	97824000	97830000	102
chr9	97831000	97846000	102
chr9	97847000	97849000	102
chr9	97850000	97863000	102
chr9	97864000	97868000	102
chr9	97874000	97875000	102
chr9	97876000	97877000	102
chr9	97879000	97880000	102
chr9	97885000	97887000	102
chr9	97889000	97891000	102
chr9	97906000	97907000	102
chr9	97919000	97920000	102
chr9	98075000	98076000	102
chr9	98079000	98081000	102
chr9	109623000	109627000	103
chr9	109631000	109632000	103
chr9	109638000	109639000	103
chr9	109641000	109642000	103
chr9	109643000	109644000	103
chr9	127177000	127179000	104
chr9	127182000	127183000	104
chr17	12488000	12489000	43
chr17	12526000	12527000	43
chr17	12530000	12531000	43
chr17	12568000	12571000	43
chr17	12573000	12574000	43
chr17	12577000	12578000	43
chr17	12580000	12581000	43
chr17	12584000	12589000	43
chr17	12630000	12632000	43
chr17	12633000	12636000	43
chr17	12637000	12639000	43
chr17	12645000	12649000	43
chr17	12669000	12670000	43
chr17	12692000	12694000	43
chr7	128378000	128380000	93
chr7	128396000	128397000	93
chr7	128415000	128416000	93
chr7	128423000	128424000	93
chr7	128431000	128433000	93
chr7	128461000	128462000	93
chr7	128466000	128511000	93
chr7	128512000	128515000	93
chr7	128520000	128521000	93
chr7	128524000	128525000	93
chr7	128527000	128528000	93
chr7	128553000	128554000	93
