# Supplementary material for: Identification of atrial fibrillation associated genes and functional non-coding variants
Source: Nat Commun. 2019 Oct 18;10:4755. doi: 10.1038/s41467-019-12721-5 (PMC6802215; doi:10.1038/s41467-019-12721-5)
Supplement: Supplementary file 18 — Supplementary Data 14 [file 41467_2019_12721_MOESM18_ESM.xlsx]

## Sheet: EMERGE peaks in VRs
Supplementary Data 14: EMERGE peaks in variant regions
Genome-wide EMERGE data is a published dataset: Van Duijvenboden, K., De Boer, B. A., Capon, N., Ruijter, J. M. & Christoffels, V. M. EMERGE: A flexible modelling framework to predict genomic regulatory elements from genomic signatures. Nucleic Acids Res. 44, (2015).
Peaks for variant regions only:
chr_EMERGE	start_EMERGE	end_EMERGE	EMERGE_strength	VR
chr1	10166212	10166785	1	1
chr1	10792686	10793024	1	2
chr1	10793069	10793174	1	2
chr1	10793198	10793535	1	2
chr1	10793561	10793878	1	2
chr1	10793958	10794081	1	2
chr1	10794950	10798854	1	2
chr1	10799117	10800165	1	2
chr1	10795320	10796353	2	2
chr1	10796777	10798050	2	2
chr1	10798096	10798226	2	2
chr1	50880921	50881050	1	3
chr1	50884450	50885050	1	3
chr1	51424950	51426550	1	3
chr1	51433450	51436050	1	3
chr1	51442410	51443112	1	3
chr1	51443125	51444426	1	3
chr1	51444457	51444833	1	3
chr1	51700656	51701102	1	3
chr1	51701181	51703128	1	3
chr1	51750160	51750564	1	3
chr1	51761780	51763100	1	3
chr1	51763135	51763989	1	3
chr1	51791077	51793180	1	3
chr1	51794601	51797550	1	3
chr1	51810400	51811107	1	3
chr1	51811887	51812305	1	3
chr1	51875800	51877424	1	3
chr1	51882656	51885128	1	3
chr1	51885943	51886498	1	3
chr1	51886752	51887214	1	3
chr1	51887450	51890274	1	3
chr1	51891480	51892455	1	3
chr1	51906967	51907458	1	3
chr1	51953179	51953480	1	3
chr1	51982904	51985475	1	3
chr1	51425206	51425482	2	3
chr1	51425600	51426513	2	3
chr1	51433677	51435655	2	3
chr1	51443430	51444050	2	3
chr1	51701450	51703102	2	3
chr1	51762450	51762883	2	3
chr1	51792312	51792786	2	3
chr1	51794900	51795596	2	3
chr1	51796233	51796587	2	3
chr1	51796950	51797405	2	3
chr1	51876031	51876726	2	3
chr1	51876824	51877367	2	3
chr1	51883707	51884441	2	3
chr1	51886752	51887214	2	3
chr1	51887726	51888358	2	3
chr1	51888771	51889600	2	3
chr1	51983945	51985261	2	3
chr1	51701651	51701859	3	3
chr1	112398936	112399186	1	4
chr1	112423487	112424100	1	4
chr1	112446950	112447966	1	4
chr1	112462450	112463568	1	4
chr1	112447222	112447330	2	4
chr1	112462700	112463400	2	4
chr1	116270300	116271147	1	5
chr1	116292127	116292495	1	5
chr1	116296400	116296932	1	5
chr1	116297555	116297756	1	5
chr1	116298000	116298127	1	5
chr1	116298218	116298938	1	5
chr1	116299777	116299894	1	5
chr1	116299983	116300368	1	5
chr1	116310509	116311054	1	5
chr1	116311100	116312243	1	5
chr1	116312364	116312651	1	5
chr1	116314300	116315045	1	5
chr1	116270679	116271000	2	5
chr1	116314418	116314833	2	5
chr1	147210213	147210538	1	6
chr1	147210715	147211263	1	6
chr1	147213100	147213328	1	6
chr1	147219634	147222046	1	6
chr1	147223014	147223199	1	6
chr1	147223397	147223974	1	6
chr1	147225121	147225594	1	6
chr1	147226783	147226892	1	6
chr1	147226954	147227799	1	6
chr1	147229599	147229793	1	6
chr1	147230600	147231586	1	6
chr1	147231926	147233772	1	6
chr1	147237987	147238137	1	6
chr1	147238307	147238837	1	6
chr1	147242999	147244943	1	6
chr1	147245596	147245848	1	6
chr1	147267166	147267300	1	6
chr1	147283300	147284000	1	6
chr1	147293991	147294500	1	6
chr1	147220894	147221550	2	6
chr1	147232400	147232945	2	6
chr1	147243612	147244300	2	6
chr1	154399630	154401311	1	7
chr1	154403061	154403420	1	7
chr1	154403900	154404566	1	7
chr1	154405139	154405887	1	7
chr1	154407176	154407601	1	7
chr1	154469448	154469676	1	7
chr1	154473900	154475538	1	7
chr1	154528741	154529648	1	7
chr1	154530178	154532449	1	7
chr1	154539950	154541050	1	7
chr1	154579469	154581566	1	7
chr1	154599208	154600967	1	7
chr1	154688421	154688640	1	7
chr1	154704051	154704177	1	7
chr1	154812108	154812246	1	7
chr1	154812253	154812520	1	7
chr1	154814169	154814514	1	7
chr1	154841625	154843219	1	7
chr1	154850800	154851500	1	7
chr1	154884260	154884742	1	7
chr1	154884950	154885091	1	7
chr1	154908627	154911061	1	7
chr1	154911072	154911340	1	7
chr1	154911557	154911764	1	7
chr1	154913425	154914637	1	7
chr1	154914641	154914846	1	7
chr1	154916242	154916800	1	7
chr1	154926115	154926715	1	7
chr1	154927271	154930127	1	7
chr1	154933301	154935236	1	7
chr1	154938896	154939225	1	7
chr1	154940991	154948849	1	7
chr1	154955400	154956420	1	7
chr1	154967028	154967382	1	7
chr1	154971376	154971951	1	7
chr1	154971956	154978571	1	7
chr1	154978605	154978827	1	7
chr1	154979546	154980159	1	7
chr1	154980393	154981278	1	7
chr1	154981887	154982097	1	7
chr1	154983754	154985334	1	7
chr1	154987097	154988049	1	7
chr1	154988151	154990698	1	7
chr1	155013752	155013936	1	7
chr1	155017200	155017332	1	7
chr1	155022202	155025715	1	7
chr1	155033347	155033624	1	7
chr1	155033657	155037163	1	7
chr1	155041975	155044363	1	7
chr1	155050173	155050327	1	7
chr1	155050900	155051600	1	7
chr1	155052008	155052304	1	7
chr1	155052950	155053550	1	7
chr1	155054125	155054397	1	7
chr1	155054917	155055198	1	7
chr1	155055600	155055834	1	7
chr1	155056594	155059550	1	7
chr1	155063700	155064400	1	7
chr1	155064426	155065013	1	7
chr1	155065451	155065616	1	7
chr1	155065723	155065985	1	7
chr1	155066005	155067393	1	7
chr1	154400165	154400500	2	7
chr1	154404097	154404345	2	7
chr1	154531000	154532311	2	7
chr1	154579982	154581050	2	7
chr1	154599314	154600787	2	7
chr1	154841965	154843081	2	7
chr1	154908748	154910550	2	7
chr1	154910593	154910789	2	7
chr1	154913933	154914114	2	7
chr1	154927450	154929498	2	7
chr1	154929553	154929679	2	7
chr1	154933327	154935172	2	7
chr1	154941934	154942091	2	7
chr1	154942765	154943925	2	7
chr1	154944351	154944479	2	7
chr1	154944659	154945728	2	7
chr1	154945881	154948550	2	7
chr1	154955454	154956100	2	7
chr1	154972694	154975000	2	7
chr1	154975008	154977597	2	7
chr1	154989450	154990400	2	7
chr1	155022434	155022577	2	7
chr1	155022779	155023723	2	7
chr1	155023737	155024050	2	7
chr1	155024134	155024472	2	7
chr1	155024588	155024852	2	7
chr1	155035911	155037050	2	7
chr1	155043200	155044050	2	7
chr1	155056950	155058050	2	7
chr1	155058278	155058449	2	7
chr1	155066465	155067010	2	7
chr1	154531365	154531635	3	7
chr1	154600342	154600550	3	7
chr1	154909060	154910082	3	7
chr1	154928399	154928577	3	7
chr1	154934010	154934461	3	7
chr1	154943057	154943239	3	7
chr1	154946141	154947048	3	7
chr1	154973285	154973396	3	7
chr1	169861811	169864210	1	8
chr1	169861811	169864210	1	8
chr1	169893557	169895809	1	8
chr1	169893557	169895809	1	8
chr1	170042747	170044550	1	8
chr1	170042747	170044550	1	8
chr1	170114701	170116231	1	8
chr1	170114701	170116231	1	8
chr1	170131860	170132460	1	8
chr1	170131860	170132460	1	8
chr1	170189950	170190550	1	8
chr1	170189950	170190550	1	8
chr1	170240555	170240875	1	8
chr1	170240555	170240875	1	8
chr1	170308514	170310976	1	8
chr1	170308514	170310976	1	8
chr1	170500455	170502104	1	8
chr1	170500455	170502104	1	8
chr1	170506544	170507692	1	8
chr1	170506544	170507692	1	8
chr1	170630371	170631025	1	8
chr1	170630371	170631025	1	8
chr1	170631130	170631672	1	8
chr1	170631130	170631672	1	8
chr1	170631881	170632615	1	8
chr1	170631881	170632615	1	8
chr1	170632950	170634735	1	8
chr1	170632950	170634735	1	8
chr1	170634764	170635230	1	8
chr1	170634764	170635230	1	8
chr1	170635643	170636308	1	8
chr1	170635643	170636308	1	8
chr1	170666150	170666750	1	8
chr1	170666150	170666750	1	8
chr1	170667700	170668400	1	8
chr1	170667700	170668400	1	8
chr1	170698684	170699200	1	8
chr1	170698684	170699200	1	8
chr1	170898861	170899692	1	8
chr1	170898861	170899692	1	8
chr1	169861832	169863974	2	8
chr1	169861832	169863974	2	8
chr1	169893709	169895481	2	8
chr1	169893709	169895481	2	8
chr1	170042891	170044152	2	8
chr1	170042891	170044152	2	8
chr1	170114723	170115550	2	8
chr1	170114723	170115550	2	8
chr1	170190139	170190478	2	8
chr1	170190139	170190478	2	8
chr1	170308950	170310050	2	8
chr1	170308950	170310050	2	8
chr1	170500563	170501914	2	8
chr1	170500563	170501914	2	8
chr1	170633218	170634500	2	8
chr1	170633218	170634500	2	8
chr1	170898950	170899500	2	8
chr1	170898950	170899500	2	8
chr1	169862582	169863590	3	8
chr1	169862582	169863590	3	8
chr1	170043455	170043844	3	8
chr1	170043455	170043844	3	8
chr1	170500877	170501600	3	8
chr1	170500877	170501600	3	8
chr1	169861811	169864210	1	9
chr1	169861811	169864210	1	9
chr1	169893557	169895809	1	9
chr1	169893557	169895809	1	9
chr1	170042747	170044550	1	9
chr1	170042747	170044550	1	9
chr1	170114701	170116231	1	9
chr1	170114701	170116231	1	9
chr1	170131860	170132460	1	9
chr1	170131860	170132460	1	9
chr1	170189950	170190550	1	9
chr1	170189950	170190550	1	9
chr1	170240555	170240875	1	9
chr1	170240555	170240875	1	9
chr1	170308514	170310976	1	9
chr1	170308514	170310976	1	9
chr1	170500455	170502104	1	9
chr1	170500455	170502104	1	9
chr1	170506544	170507692	1	9
chr1	170506544	170507692	1	9
chr1	170630371	170631025	1	9
chr1	170630371	170631025	1	9
chr1	170631130	170631672	1	9
chr1	170631130	170631672	1	9
chr1	170631881	170632615	1	9
chr1	170631881	170632615	1	9
chr1	170632950	170634735	1	9
chr1	170632950	170634735	1	9
chr1	170634764	170635230	1	9
chr1	170634764	170635230	1	9
chr1	170635643	170636308	1	9
chr1	170635643	170636308	1	9
chr1	170666150	170666750	1	9
chr1	170666150	170666750	1	9
chr1	170667700	170668400	1	9
chr1	170667700	170668400	1	9
chr1	170698684	170699200	1	9
chr1	170698684	170699200	1	9
chr1	170898861	170899692	1	9
chr1	170898861	170899692	1	9
chr1	169861832	169863974	2	9
chr1	169861832	169863974	2	9
chr1	169893709	169895481	2	9
chr1	169893709	169895481	2	9
chr1	170042891	170044152	2	9
chr1	170042891	170044152	2	9
chr1	170114723	170115550	2	9
chr1	170114723	170115550	2	9
chr1	170190139	170190478	2	9
chr1	170190139	170190478	2	9
chr1	170308950	170310050	2	9
chr1	170308950	170310050	2	9
chr1	170500563	170501914	2	9
chr1	170500563	170501914	2	9
chr1	170633218	170634500	2	9
chr1	170633218	170634500	2	9
chr1	170898950	170899500	2	9
chr1	170898950	170899500	2	9
chr1	169862582	169863590	3	9
chr1	169862582	169863590	3	9
chr1	170043455	170043844	3	9
chr1	170043455	170043844	3	9
chr1	170500877	170501600	3	9
chr1	170500877	170501600	3	9
chr1	203020338	203021655	1	10
chr1	203021764	203022277	1	10
chr1	203024325	203025124	1	10
chr1	203025414	203026503	1	10
chr1	203026842	203027587	1	10
chr1	203027956	203028420	1	10
chr1	203029170	203029589	1	10
chr1	203030332	203030484	1	10
chr1	203034127	203034773	1	10
chr1	203034902	203035330	1	10
chr1	203036460	203039649	1	10
chr1	203042815	203042932	1	10
chr1	203043642	203044621	1	10
chr1	203044908	203045576	1	10
chr1	203020821	203021182	2	10
chr1	203025918	203026253	2	10
chr1	203037352	203039231	2	10
chr1	205673115	205673230	1	11
chr1	205677925	205678289	1	11
chr1	205679989	205680800	1	11
chr1	205715856	205716640	1	11
chr1	205717284	205717624	1	11
chr1	205717712	205720287	1	11
chr1	205717725	205720150	2	11
chr1	205718294	205718971	3	11
chr1	205719320	205719613	3	11
chr10	64917911	64918259	1	12
chr10	64931068	64931733	1	12
chr10	64966242	64967739	1	12
chr10	64968342	64968675	1	12
chr10	64968723	64968942	1	12
chr10	64969538	64970138	1	12
chr10	64970200	64970900	1	12
chr10	65025057	65029726	1	12
chr10	65029738	65030044	1	12
chr10	65030305	65030729	1	12
chr10	65198245	65198979	1	12
chr10	65224260	65226591	1	12
chr10	65277101	65277343	1	12
chr10	65280361	65282771	1	12
chr10	65387444	65391631	1	12
chr10	64931150	64931422	2	12
chr10	64967139	64967415	2	12
chr10	65025088	65025411	2	12
chr10	65025633	65029676	2	12
chr10	65029738	65030044	2	12
chr10	65224534	65226492	2	12
chr10	65280398	65282310	2	12
chr10	65387685	65391050	2	12
chr10	65028621	65029208	3	12
chr10	65225400	65226050	3	12
chr10	65281157	65281827	3	12
chr10	65388306	65388864	3	12
chr10	65389275	65390179	3	12
chr10	65390414	65390768	3	12
chr10	75006340	75007801	1	13
chr10	75011292	75013148	1	13
chr10	75117781	75118940	1	13
chr10	75172799	75174252	1	13
chr10	75229423	75229729	1	13
chr10	75254689	75256401	1	13
chr10	75337450	75338100	1	13
chr10	75350929	75351948	1	13
chr10	75384703	75386576	1	13
chr10	75400552	75400828	1	13
chr10	75400890	75401984	1	13
chr10	75402630	75414402	1	13
chr10	75414678	75416660	1	13
chr10	75424200	75424495	1	13
chr10	75473759	75474050	1	13
chr10	75489630	75490844	1	13
chr10	75491297	75491739	1	13
chr10	75492170	75493138	1	13
chr10	75493900	75494600	1	13
chr10	75503238	75504996	1	13
chr10	75531177	75533857	1	13
chr10	75541357	75542597	1	13
chr10	75544471	75546487	1	13
chr10	75560124	75560398	1	13
chr10	75570227	75572050	1	13
chr10	75578061	75578251	1	13
chr10	75578809	75579800	1	13
chr10	75608638	75609119	1	13
chr10	75610222	75611100	1	13
chr10	75626829	75627007	1	13
chr10	75627023	75628285	1	13
chr10	75632839	75633442	1	13
chr10	75633514	75635060	1	13
chr10	75639200	75639852	1	13
chr10	75646182	75646345	1	13
chr10	75646885	75648082	1	13
chr10	75648235	75649084	1	13
chr10	75666300	75667050	1	13
chr10	75669090	75669364	1	13
chr10	75669399	75669808	1	13
chr10	75669882	75671856	1	13
chr10	75679808	75680180	1	13
chr10	75006542	75007543	2	13
chr10	75011411	75012971	2	13
chr10	75117980	75118826	2	13
chr10	75172950	75174143	2	13
chr10	75254924	75256050	2	13
chr10	75337557	75337988	2	13
chr10	75351203	75351336	2	13
chr10	75351454	75351934	2	13
chr10	75385037	75386403	2	13
chr10	75401077	75401509	2	13
chr10	75402807	75403057	2	13
chr10	75403144	75403630	2	13
chr10	75403687	75405711	2	13
chr10	75405717	75411774	2	13
chr10	75412204	75412352	2	13
chr10	75412522	75412989	2	13
chr10	75413448	75414176	2	13
chr10	75414881	75416414	2	13
chr10	75489900	75490600	2	13
chr10	75503411	75504608	2	13
chr10	75531450	75533339	2	13
chr10	75541450	75542243	2	13
chr10	75544700	75545968	2	13
chr10	75570846	75571948	2	13
chr10	75579203	75579417	2	13
chr10	75634246	75634579	2	13
chr10	75647358	75647733	2	13
chr10	75666450	75667000	2	13
chr10	75670261	75670996	2	13
chr10	75671294	75671550	2	13
chr10	75006894	75007273	3	13
chr10	75012122	75012858	3	13
chr10	75173518	75173777	3	13
chr10	75255226	75255478	3	13
chr10	75385707	75386075	3	13
chr10	75408535	75408636	3	13
chr10	75408702	75409126	3	13
chr10	75410450	75411070	3	13
chr10	75490147	75490471	3	13
chr10	75503598	75504366	3	13
chr10	75531919	75532375	3	13
chr10	77944812	77946673	1	14
chr10	103427450	103428747	1	15
chr10	103450373	103450845	1	15
chr10	103453307	103455662	1	15
chr10	103535018	103535350	1	15
chr10	103539543	103539763	1	15
chr10	103540332	103540932	1	15
chr10	103542450	103543943	1	15
chr10	103574646	103575246	1	15
chr10	103576999	103579150	1	15
chr10	103588394	103588522	1	15
chr10	103588579	103591640	1	15
chr10	103592148	103592553	1	15
chr10	103599380	103599876	1	15
chr10	103599984	103600419	1	15
chr10	103602688	103603300	1	15
chr10	103646215	103647173	1	15
chr10	103653583	103654316	1	15
chr10	103699384	103699984	1	15
chr10	103721100	103721207	1	15
chr10	103726987	103727314	1	15
chr10	103815047	103816492	1	15
chr10	103824670	103826829	1	15
chr10	103872863	103873421	1	15
chr10	103873450	103875655	1	15
chr10	103876477	103882462	1	15
chr10	103892267	103894379	1	15
chr10	103896389	103897050	1	15
chr10	103911450	103912862	1	15
chr10	103913070	103913308	1	15
chr10	103985450	103986550	1	15
chr10	103989285	103990963	1	15
chr10	103991269	103992044	1	15
chr10	104000147	104002303	1	15
chr10	104004601	104005980	1	15
chr10	104039873	104041304	1	15
chr10	104050615	104051684	1	15
chr10	104059800	104060500	1	15
chr10	104092357	104092755	1	15
chr10	104093003	104094400	1	15
chr10	104094538	104095298	1	15
chr10	103453356	103455550	2	15
chr10	103542800	103543550	2	15
chr10	103577017	103579012	2	15
chr10	103589727	103589913	2	15
chr10	103589950	103591050	2	15
chr10	103815272	103816373	2	15
chr10	103824905	103825550	2	15
chr10	103825581	103826153	2	15
chr10	103873588	103874083	2	15
chr10	103874151	103874531	2	15
chr10	103874750	103875050	2	15
chr10	103876601	103878770	2	15
chr10	103878950	103879090	2	15
chr10	103879259	103882051	2	15
chr10	103892400	103893931	2	15
chr10	103911554	103912768	2	15
chr10	103985758	103986173	2	15
chr10	104001100	104001996	2	15
chr10	104004950	104005600	2	15
chr10	104040352	104040900	2	15
chr10	104050910	104051500	2	15
chr10	103453701	103454213	3	15
chr10	103454225	103454400	3	15
chr10	103577982	103578486	3	15
chr10	103877285	103878050	3	15
chr10	103880023	103880536	3	15
chr10	103892475	103892934	3	15
chr10	103911929	103912290	3	15
chr10	105037248	105037550	1	16
chr10	105110000	105111217	1	16
chr10	105127110	105128800	1	16
chr10	105155501	105157007	1	16
chr10	105201549	105202431	1	16
chr10	105205600	105206370	1	16
chr10	105210606	105212948	1	16
chr10	105215051	105215500	1	16
chr10	105216889	105217637	1	16
chr10	105217733	105218013	1	16
chr10	105250582	105251050	1	16
chr10	105251540	105252465	1	16
chr10	105252950	105254804	1	16
chr10	105264057	105264550	1	16
chr10	105273028	105273472	1	16
chr10	105302454	105303050	1	16
chr10	105314450	105315882	1	16
chr10	105340000	105340450	1	16
chr10	105344070	105344957	1	16
chr10	105352400	105353100	1	16
chr10	105362011	105362534	1	16
chr10	105375800	105381063	1	16
chr10	105381280	105382859	1	16
chr10	105395369	105395688	1	16
chr10	105396564	105396756	1	16
chr10	105396772	105398644	1	16
chr10	105400028	105400897	1	16
chr10	105400991	105401100	1	16
chr10	105404721	105405425	1	16
chr10	105408800	105408934	1	16
chr10	105409176	105409523	1	16
chr10	105414747	105414857	1	16
chr10	105418810	105418999	1	16
chr10	105419237	105422162	1	16
chr10	105422895	105423137	1	16
chr10	105423350	105424183	1	16
chr10	105425926	105426189	1	16
chr10	105426869	105429201	1	16
chr10	105435902	105437421	1	16
chr10	105437450	105438981	1	16
chr10	105439231	105439719	1	16
chr10	105451722	105451951	1	16
chr10	105452450	105453597	1	16
chr10	105456000	105456700	1	16
chr10	105457639	105458475	1	16
chr10	105467600	105468072	1	16
chr10	105468266	105468564	1	16
chr10	105468702	105469104	1	16
chr10	105472926	105473169	1	16
chr10	105474378	105474676	1	16
chr10	105474844	105477050	1	16
chr10	105480144	105481074	1	16
chr10	105481342	105481588	1	16
chr10	105486716	105488000	1	16
chr10	105497604	105497781	1	16
chr10	105498950	105500083	1	16
chr10	105502328	105502612	1	16
chr10	105502712	105502973	1	16
chr10	105504800	105504976	1	16
chr10	105505320	105505806	1	16
chr10	105506412	105507104	1	16
chr10	105508166	105508574	1	16
chr10	105510450	105510957	1	16
chr10	105511009	105512212	1	16
chr10	105515352	105515467	1	16
chr10	105515523	105520149	1	16
chr10	105521400	105522100	1	16
chr10	105522169	105523278	1	16
chr10	105523406	105524023	1	16
chr10	105525054	105525265	1	16
chr10	105525352	105526227	1	16
chr10	105527072	105527260	1	16
chr10	105531553	105532898	1	16
chr10	105532931	105533050	1	16
chr10	105536781	105537400	1	16
chr10	105537414	105537808	1	16
chr10	105539045	105539800	1	16
chr10	105540218	105540942	1	16
chr10	105540983	105541143	1	16
chr10	105542853	105544053	1	16
chr10	105544590	105544981	1	16
chr10	105545043	105545735	1	16
chr10	105548979	105549173	1	16
chr10	105553223	105554715	1	16
chr10	105566487	105566832	1	16
chr10	105570443	105570609	1	16
chr10	105572301	105572483	1	16
chr10	105580162	105580486	1	16
chr10	105594700	105596104	1	16
chr10	105596477	105600732	1	16
chr10	105602806	105604568	1	16
chr10	105605699	105605843	1	16
chr10	105611800	105612567	1	16
chr10	105613098	105616303	1	16
chr10	105641450	105642050	1	16
chr10	105642310	105642518	1	16
chr10	105647813	105648113	1	16
chr10	105657175	105657379	1	16
chr10	105667840	105668600	1	16
chr10	105676926	105678919	1	16
chr10	105110300	105111050	2	16
chr10	105127415	105127875	2	16
chr10	105128100	105128711	2	16
chr10	105155669	105156703	2	16
chr10	105210800	105211162	2	16
chr10	105211371	105211493	2	16
chr10	105211626	105211832	2	16
chr10	105211950	105212109	2	16
chr10	105212110	105212611	2	16
chr10	105376424	105376779	2	16
chr10	105377914	105379100	2	16
chr10	105379238	105379567	2	16
chr10	105379831	105380128	2	16
chr10	105397800	105398189	2	16
chr10	105398347	105398500	2	16
chr10	105404965	105405321	2	16
chr10	105409255	105409372	2	16
chr10	105419375	105422050	2	16
chr10	105427975	105429050	2	16
chr10	105437615	105438466	2	16
chr10	105475194	105475507	2	16
chr10	105475562	105475894	2	16
chr10	105476082	105476279	2	16
chr10	105476350	105476471	2	16
chr10	105476501	105476829	2	16
chr10	105480269	105480686	2	16
chr10	105487547	105487747	2	16
chr10	105499412	105499550	2	16
chr10	105511033	105511160	2	16
chr10	105511300	105512059	2	16
chr10	105518268	105518447	2	16
chr10	105518450	105519663	2	16
chr10	105531902	105532668	2	16
chr10	105539192	105539501	2	16
chr10	105595017	105595254	2	16
chr10	105595258	105595849	2	16
chr10	105597953	105598060	2	16
chr10	105598673	105599252	2	16
chr10	105599476	105599863	2	16
chr10	105599928	105600540	2	16
chr10	105614005	105615637	2	16
chr10	105615916	105616050	2	16
chr10	105667950	105668492	2	16
chr10	105677112	105678569	2	16
chr10	105155950	105156246	3	16
chr10	105678261	105678400	3	16
chr11	19993853	19994200	1	17
chr11	20008434	20008986	1	17
chr11	20009086	20009468	1	17
chr11	20010116	20010818	1	17
chr11	20016500	20017050	1	17
chr11	20018900	20019049	1	17
chr11	121592655	121594873	1	18
chr11	121611862	121613300	1	18
chr11	121592950	121594550	2	18
chr11	121612334	121613067	2	18
chr11	128759848	128766076	1	19
chr11	128771467	128772577	1	19
chr11	128772950	128773050	1	19
chr11	128773277	128774003	1	19
chr11	128774015	128774244	1	19
chr11	128774247	128776407	1	19
chr11	128779041	128779318	1	19
chr11	128783825	128785519	1	19
chr11	128764370	128765073	2	19
chr11	128765222	128765558	2	19
chr11	128773599	128773887	2	19
chr11	128775078	128775804	2	19
chr12	24713450	24717274	1	20
chr12	24714640	24716443	2	20
chr12	26305929	26307050	1	21
chr12	26347950	26349568	1	21
chr12	26306200	26307031	2	21
chr12	26348198	26349518	2	21
chr12	32961636	32963622	1	22
chr12	32963894	32964547	1	22
chr12	32964881	32965398	1	22
chr12	32972326	32972562	1	22
chr12	32973090	32976138	1	22
chr12	32977163	32977926	1	22
chr12	32978326	32979229	1	22
chr12	32979394	32982477	1	22
chr12	32986287	32986637	1	22
chr12	32987000	32987567	1	22
chr12	32988674	32989114	1	22
chr12	32990320	32990670	1	22
chr12	32991427	32991607	1	22
chr12	32991975	32993638	1	22
chr12	32993924	32994248	1	22
chr12	32994665	32995087	1	22
chr12	32996780	32997594	1	22
chr12	32998800	32999495	1	22
chr12	33006388	33006537	1	22
chr12	33006552	33007600	1	22
chr12	33007683	33008050	1	22
chr12	33012701	33013036	1	22
chr12	33017030	33017501	1	22
chr12	33022955	33023343	1	22
chr12	32961684	32961990	2	22
chr12	32962136	32963318	2	22
chr12	32964919	32965335	2	22
chr12	32973244	32973444	2	22
chr12	32973561	32976079	2	22
chr12	32977163	32977772	2	22
chr12	32978343	32978744	2	22
chr12	32979800	32980387	2	22
chr12	32980432	32982310	2	22
chr12	32987000	32987382	2	22
chr12	32992362	32993562	2	22
chr12	32996931	32997134	2	22
chr12	32998950	32999402	2	22
chr12	33006950	33007569	2	22
chr12	32974721	32975053	3	22
chr12	56987450	56989091	1	23
chr12	56990755	56990998	1	23
chr12	56995421	56995723	1	23
chr12	57009900	57010516	1	23
chr12	57010972	57011360	1	23
chr12	57022455	57024766	1	23
chr12	57025950	57027184	1	23
chr12	57027725	57031324	1	23
chr12	57038792	57040688	1	23
chr12	57080450	57083159	1	23
chr12	57117450	57119993	1	23
chr12	57145597	57146500	1	23
chr12	56987577	56988550	2	23
chr12	57022950	57024550	2	23
chr12	57026305	57026490	2	23
chr12	57026873	57027047	2	23
chr12	57027950	57029119	2	23
chr12	57029424	57031100	2	23
chr12	57038964	57040550	2	23
chr12	57081035	57083011	2	23
chr12	57117668	57119615	2	23
chr12	57145863	57146381	2	23
chr12	57039480	57040282	3	23
chr12	57081821	57082203	3	23
chr12	57082256	57082551	3	23
chr12	57118699	57119498	3	23
chr12	69863691	69865618	1	24
chr12	69878335	69878664	1	24
chr12	69927950	69928901	1	24
chr12	69978449	69980050	1	24
chr12	69999200	69999315	1	24
chr12	70000259	70001004	1	24
chr12	70002747	70003137	1	24
chr12	70003482	70005129	1	24
chr12	70005305	70005406	1	24
chr12	70005931	70007972	1	24
chr12	70017450	70018824	1	24
chr12	70032950	70033571	1	24
chr12	70036200	70036451	1	24
chr12	70048710	70050671	1	24
chr12	70051459	70051941	1	24
chr12	70058600	70059050	1	24
chr12	70082700	70083550	1	24
chr12	69863800	69865050	2	24
chr12	69878335	69878664	2	24
chr12	69928098	69928800	2	24
chr12	69978579	69979991	2	24
chr12	70004061	70005100	2	24
chr12	70006888	70007522	2	24
chr12	70017657	70018257	2	24
chr12	70048725	70050300	2	24
chr12	69863965	69864313	3	24
chr12	69979147	69979670	3	24
chr12	70004627	70004731	3	24
chr12	70004806	70004981	3	24
chr12	76225206	76225532	1	25
chr12	114676224	114676833	1	26
chr12	114676858	114677100	1	26
chr12	114677241	114678651	1	26
chr12	114793311	114794053	1	26
chr12	114830647	114831232	1	26
chr12	114831372	114831701	1	26
chr12	114833400	114835048	1	26
chr12	114835370	114836778	1	26
chr12	114837408	114840180	1	26
chr12	114840638	114847854	1	26
chr12	114850591	114854741	1	26
chr12	114877140	114877392	1	26
chr12	114877450	114879886	1	26
chr12	114677914	114678514	2	26
chr12	114834641	114834814	2	26
chr12	114838206	114838333	2	26
chr12	114838784	114839050	2	26
chr12	114839452	114839608	2	26
chr12	114839827	114839937	2	26
chr12	114841075	114841223	2	26
chr12	114841700	114841914	2	26
chr12	114842276	114842835	2	26
chr12	114843028	114843428	2	26
chr12	114843436	114844071	2	26
chr12	114844274	114844554	2	26
chr12	114847122	114847306	2	26
chr12	114853448	114853825	2	26
chr12	115105857	115106308	1	27
chr12	115106670	115106845	1	27
chr12	115109900	115110185	1	27
chr12	115120226	115123400	1	27
chr12	115141729	115142443	1	27
chr12	115163950	115164142	1	27
chr12	115200200	115200905	1	27
chr12	115237281	115237895	1	27
chr12	115390428	115391346	1	27
chr12	115121641	115122946	2	27
chr12	115237382	115237808	2	27
chr12	115390580	115391050	2	27
chr12	115121950	115122137	3	27
chr12	124430528	124430714	1	28
chr12	124430900	124431600	1	28
chr12	124435384	124435506	1	28
chr12	124442987	124443500	1	28
chr12	124456162	124458894	1	28
chr12	124468500	124469341	1	28
chr12	124470133	124471821	1	28
chr12	124474475	124475672	1	28
chr12	124479570	124479939	1	28
chr12	124481800	124481928	1	28
chr12	124482971	124484105	1	28
chr12	124484665	124484941	1	28
chr12	124456253	124456853	2	28
chr12	124457003	124458516	2	28
chr12	124470606	124470733	2	28
chr13	23001950	23003270	1	29
chr13	23170595	23171195	1	29
chr13	23362367	23364844	1	29
chr13	23367692	23368049	1	29
chr13	23386605	23387256	1	29
chr13	23412312	23412706	1	29
chr13	23002184	23002858	2	29
chr14	23843950	23850781	1	30
chr14	23850885	23852423	1	30
chr14	23852785	23853050	1	30
chr14	23854241	23854427	1	30
chr14	23854817	23854971	1	30
chr14	23855944	23858474	1	30
chr14	23858588	23859131	1	30
chr14	23859495	23862050	1	30
chr14	23862450	23865050	1	30
chr14	23865261	23867134	1	30
chr14	23867449	23871798	1	30
chr14	23871937	23889225	1	30
chr14	23889253	23916268	1	30
chr14	23916532	23917050	1	30
chr14	23847774	23848180	2	30
chr14	23848218	23849000	2	30
chr14	23849065	23850101	2	30
chr14	23850155	23850521	2	30
chr14	23856450	23856666	2	30
chr14	23857321	23857668	2	30
chr14	23857690	23857868	2	30
chr14	23857984	23858155	2	30
chr14	23859985	23860097	2	30
chr14	23860184	23860512	2	30
chr14	23861162	23861760	2	30
chr14	23862510	23863326	2	30
chr14	23863456	23864000	2	30
chr14	23864269	23864833	2	30
chr14	23865508	23866001	2	30
chr14	23866450	23866994	2	30
chr14	23867487	23867986	2	30
chr14	23868147	23869680	2	30
chr14	23869734	23870278	2	30
chr14	23870737	23871724	2	30
chr14	23872158	23878925	2	30
chr14	23878949	23882264	2	30
chr14	23882450	23882648	2	30
chr14	23882655	23884907	2	30
chr14	23885477	23885600	2	30
chr14	23885820	23888020	2	30
chr14	23888221	23889181	2	30
chr14	23889316	23891529	2	30
chr14	23892423	23893601	2	30
chr14	23893950	23894162	2	30
chr14	23894379	23895000	2	30
chr14	23895257	23896012	2	30
chr14	23896298	23897587	2	30
chr14	23897900	23898657	2	30
chr14	23898807	23899362	2	30
chr14	23899441	23910397	2	30
chr14	23910936	23914238	2	30
chr14	23914789	23915796	2	30
chr14	23915839	23916268	2	30
chr14	23877499	23878050	3	30
chr14	23878056	23878424	3	30
chr14	23904950	23905563	3	30
chr14	23907223	23907424	3	30
chr14	23907518	23908151	3	30
chr14	23912006	23913199	3	30
chr14	32923504	32923791	1	31
chr14	32926142	32928033	1	31
chr14	32939938	32940148	1	31
chr14	32941750	32941988	1	31
chr14	32942659	32943023	1	31
chr14	32960349	32968339	1	31
chr14	32968473	32968779	1	31
chr14	32969513	32969948	1	31
chr14	32970141	32970497	1	31
chr14	32977104	32977482	1	31
chr14	32978950	32979550	1	31
chr14	32979711	32980458	1	31
chr14	32926450	32927950	2	31
chr14	32960787	32961175	2	31
chr14	32961438	32962568	2	31
chr14	32962586	32966097	2	31
chr14	32980018	32980311	2	31
chr14	32964000	32964591	3	31
chr14	35179743	35181832	1	32
chr14	35182112	35184808	1	32
chr14	35180200	35180900	2	32
chr14	35181164	35181799	2	32
chr14	35182308	35184606	2	32
chr14	35183480	35184231	3	32
chr14	64662965	64664550	1	33
chr14	64664851	64665565	1	33
chr14	64665637	64665976	1	33
chr14	64666577	64668054	1	33
chr14	64668073	64668517	1	33
chr14	64668552	64668715	1	33
chr14	64670038	64670366	1	33
chr14	64675052	64675371	1	33
chr14	64675414	64677017	1	33
chr14	64680646	64681494	1	33
chr14	64682197	64682446	1	33
chr14	64682453	64683200	1	33
chr14	64684450	64685550	1	33
chr14	64686350	64686707	1	33
chr14	64686778	64688782	1	33
chr14	64760814	64762050	1	33
chr14	64804450	64806423	1	33
chr14	64853869	64855669	1	33
chr14	64663450	64664254	2	33
chr14	64666938	64667400	2	33
chr14	64676224	64676471	2	33
chr14	64687000	64687682	2	33
chr14	64687805	64688047	2	33
chr14	64761400	64761885	2	33
chr14	64804580	64806214	2	33
chr14	64854314	64855519	2	33
chr14	77421717	77426200	1	34
chr14	77426346	77427034	1	34
chr14	77427340	77427546	1	34
chr14	77427765	77429250	1	34
chr14	77430252	77430394	1	34
chr14	77421961	77424158	2	34
chr14	77425450	77426050	2	34
chr14	77428014	77428550	2	34
chr14	77422450	77422593	3	34
chr14	77422878	77423218	3	34
chr15	63845200	63846353	1	35
chr15	63887100	63887800	1	35
chr15	70457636	70458550	1	36
chr15	73598100	73598344	1	37
chr15	73605708	73606302	1	37
chr15	73610678	73611032	1	37
chr15	73611907	73612059	1	37
chr15	73622908	73623211	1	37
chr15	73631121	73631885	1	37
chr15	73632766	73632958	1	37
chr15	73634121	73634800	1	37
chr15	73634848	73635084	1	37
chr15	73635950	73636057	1	37
chr15	73644187	73644423	1	37
chr15	73644627	73645370	1	37
chr15	73645702	73645990	1	37
chr15	73650822	73651404	1	37
chr15	73654234	73654400	1	37
chr15	73654450	73655765	1	37
chr15	73656992	73658615	1	37
chr15	73658643	73663250	1	37
chr15	73666096	73668898	1	37
chr15	73670140	73671061	1	37
chr15	73674914	73675155	1	37
chr15	73675717	73676546	1	37
chr15	73679544	73679850	1	37
chr15	73679899	73681138	1	37
chr15	73681872	73682220	1	37
chr15	73682253	73682853	1	37
chr15	73683104	73683304	1	37
chr15	73686149	73686632	1	37
chr15	73686943	73687306	1	37
chr15	73654863	73655195	2	37
chr15	73660430	73662003	2	37
chr15	73666244	73666784	2	37
chr15	73666912	73668333	2	37
chr15	73675976	73676228	2	37
chr15	73680756	73680985	2	37
.	.	.	.	38
chr15	99250293	99250728	1	39
chr15	99250732	99252000	1	39
chr15	99252384	99252828	1	39
chr15	99256193	99260592	1	39
chr15	99261035	99262713	1	39
chr15	99262783	99263027	1	39
chr15	99263384	99263709	1	39
chr15	99264617	99264820	1	39
chr15	99264860	99265460	1	39
chr15	99265500	99266327	1	39
chr15	99267611	99267824	1	39
chr15	99268173	99268417	1	39
chr15	99268634	99268843	1	39
chr15	99269148	99269925	1	39
chr15	99269939	99274191	1	39
chr15	99274649	99276100	1	39
chr15	99251476	99251963	2	39
chr15	99257065	99260173	2	39
chr15	99261178	99262579	2	39
chr15	99270339	99273298	2	39
chr15	99258000	99258683	3	39
chr15	99270851	99271252	3	39
chr16	2002590	2003170	1	40
chr16	2003461	2005276	1	40
chr16	2008450	2010349	1	40
chr16	2010390	2011181	1	40
chr16	2013555	2016161	1	40
chr16	2021340	2022970	1	40
chr16	2024000	2024700	1	40
chr16	2025900	2026600	1	40
chr16	2028600	2029300	1	40
chr16	2029950	2031550	1	40
chr16	2033039	2035066	1	40
chr16	2035326	2035881	1	40
chr16	2036279	2036719	1	40
chr16	2036737	2036841	1	40
chr16	2040105	2041640	1	40
chr16	2041950	2042700	1	40
chr16	2043170	2043584	1	40
chr16	2049165	2049352	1	40
chr16	2053350	2056109	1	40
chr16	2057152	2057561	1	40
chr16	2057903	2060890	1	40
chr16	2066450	2067050	1	40
chr16	2072450	2074695	1	40
chr16	2074946	2077295	1	40
chr16	2077296	2078081	1	40
chr16	2078228	2079418	1	40
chr16	2079541	2080567	1	40
chr16	2081045	2081616	1	40
chr16	2082235	2091591	1	40
chr16	2091900	2095113	1	40
chr16	2095765	2096716	1	40
chr16	2096876	2098942	1	40
chr16	2103363	2103474	1	40
chr16	2106016	2106357	1	40
chr16	2113669	2114285	1	40
chr16	2122085	2122237	1	40
chr16	2124282	2124487	1	40
chr16	2126311	2126606	1	40
chr16	2127598	2127962	1	40
chr16	2129794	2129937	1	40
chr16	2131217	2134099	1	40
chr16	2134623	2136732	1	40
chr16	2138531	2138704	1	40
chr16	2138728	2139815	1	40
chr16	2139939	2143181	1	40
chr16	2003759	2004401	2	40
chr16	2004409	2004994	2	40
chr16	2008666	2009139	2	40
chr16	2009556	2010050	2	40
chr16	2013959	2015832	2	40
chr16	2021444	2022709	2	40
chr16	2033335	2034550	2	40
chr16	2042020	2042541	2	40
chr16	2053946	2054517	2	40
chr16	2058677	2060668	2	40
chr16	2072601	2072843	2	40
chr16	2072949	2073974	2	40
chr16	2074253	2074483	2	40
chr16	2075165	2075399	2	40
chr16	2076089	2076253	2	40
chr16	2077566	2077790	2	40
chr16	2082969	2084358	2	40
chr16	2084972	2085831	2	40
chr16	2088913	2089653	2	40
chr16	2091950	2092550	2	40
chr16	2096976	2097423	2	40
chr16	2097450	2098202	2	40
chr16	2140655	2141082	2	40
chr16	2014600	2015150	3	40
chr16	2021733	2021893	3	40
chr16	2059890	2060050	3	40
chr16	72698450	72699775	1	41
chr16	72784116	72784450	1	41
chr16	72821019	72822050	1	41
chr16	72831400	72832100	1	41
chr16	72881771	72882085	1	41
chr16	72882309	72883550	1	41
chr16	72911450	72911734	1	41
chr16	72912170	72912900	1	41
chr16	72980200	72982086	1	41
chr16	72991243	72991582	1	41
chr16	72994950	72995540	1	41
chr16	73019300	73019858	1	41
chr16	73025900	73026835	1	41
chr16	73033927	73034417	1	41
chr16	73052975	73053224	1	41
chr16	73053235	73053777	1	41
chr16	73058253	73059850	1	41
chr16	73066641	73067107	1	41
chr16	73067438	73067897	1	41
chr16	73069645	73071800	1	41
chr16	73081139	73083131	1	41
chr16	73087016	73087868	1	41
chr16	73089300	73090119	1	41
chr16	73090421	73093100	1	41
chr16	73093221	73093576	1	41
chr16	73096735	73097743	1	41
chr16	73099738	73101050	1	41
chr16	73102177	73105550	1	41
chr16	72698600	72699439	2	41
chr16	72821583	72821757	2	41
chr16	72831472	72831992	2	41
chr16	72882450	72882702	2	41
chr16	72882921	72883050	2	41
chr16	72980450	72981050	2	41
chr16	73026172	73026550	2	41
chr16	73058950	73059115	2	41
chr16	73070605	73070721	2	41
chr16	73071061	73071647	2	41
chr16	73081413	73082958	2	41
chr16	73091408	73091790	2	41
chr17	7216600	7217019	1	42
chr17	7217795	7219611	1	42
chr17	7220984	7221159	1	42
chr17	7221594	7222398	1	42
chr17	7226284	7226523	1	42
chr17	7227300	7228000	1	42
chr17	7228084	7228408	1	42
chr17	7228681	7228964	1	42
chr17	7231648	7234402	1	42
chr17	7249136	7249429	1	42
chr17	7249907	7250265	1	42
chr17	7250425	7250712	1	42
chr17	7251169	7252631	1	42
chr17	7252955	7257027	1	42
chr17	7257386	7259532	1	42
chr17	7259666	7259857	1	42
chr17	7259918	7260055	1	42
chr17	7283413	7285271	1	42
chr17	7286092	7286333	1	42
chr17	7286501	7288058	1	42
chr17	7296384	7298785	1	42
chr17	7306425	7309264	1	42
chr17	7309604	7309805	1	42
chr17	7310450	7310571	1	42
chr17	7310895	7312539	1	42
chr17	7330650	7330900	1	42
chr17	7338300	7342137	1	42
chr17	7342333	7344642	1	42
chr17	7344778	7345050	1	42
chr17	7346427	7346686	1	42
chr17	7348212	7349432	1	42
chr17	7349434	7349646	1	42
chr17	7358529	7359500	1	42
chr17	7359605	7360017	1	42
chr17	7369012	7369328	1	42
chr17	7369624	7370781	1	42
chr17	7379033	7383869	1	42
chr17	7384690	7385454	1	42
chr17	7386205	7388905	1	42
chr17	7400300	7400499	1	42
chr17	7401195	7401320	1	42
chr17	7451592	7453628	1	42
chr17	7453651	7453773	1	42
chr17	7459939	7460393	1	42
chr17	7460468	7466239	1	42
chr17	7466429	7466619	1	42
chr17	7475087	7477697	1	42
chr17	7482224	7483200	1	42
chr17	7483346	7484243	1	42
chr17	7485397	7488101	1	42
chr17	7489839	7491111	1	42
chr17	7491181	7493539	1	42
chr17	7508676	7510481	1	42
chr17	7510687	7511098	1	42
chr17	7517031	7519050	1	42
chr17	7218366	7219424	2	42
chr17	7232400	7234050	2	42
chr17	7253450	7253635	2	42
chr17	7253666	7256272	2	42
chr17	7284000	7284700	2	42
chr17	7284839	7284985	2	42
chr17	7296993	7298744	2	42
chr17	7307100	7308168	2	42
chr17	7308252	7308550	2	42
chr17	7338450	7339050	2	42
chr17	7339139	7339417	2	42
chr17	7339463	7340251	2	42
chr17	7340325	7340550	2	42
chr17	7341246	7341593	2	42
chr17	7343950	7344110	2	42
chr17	7348450	7349050	2	42
chr17	7358656	7359200	2	42
chr17	7369843	7370443	2	42
chr17	7380505	7383797	2	42
chr17	7386314	7388727	2	42
chr17	7451743	7452099	2	42
chr17	7452415	7453103	2	42
chr17	7461145	7461714	2	42
chr17	7461759	7462134	2	42
chr17	7463698	7465942	2	42
chr17	7475286	7477238	2	42
chr17	7477312	7477550	2	42
chr17	7482500	7482629	2	42
chr17	7486379	7487911	2	42
chr17	7490348	7490630	2	42
chr17	7492061	7492585	2	42
chr17	7508946	7509150	2	42
chr17	7509243	7510461	2	42
chr17	7517338	7518803	2	42
chr17	7254700	7255367	3	42
chr17	7387060	7387441	3	42
chr17	7387452	7388476	3	42
chr17	7475603	7476678	3	42
chr17	7486784	7487515	3	42
chr17	12618296	12619020	1	43
chr17	12618608	12618914	2	43
chr17	12482398	12484892	1	43
chr17	12487779	12488634	1	43
chr17	12526124	12527167	1	43
chr17	12530353	12531102	1	43
chr17	12568230	12572994	1	43
chr17	12573053	12573692	1	43
chr17	12575460	12576357	1	43
chr17	12583607	12584297	1	43
chr17	12586500	12587410	1	43
chr17	12618001	12618279	1	43
chr17	12618296	12619020	1	43
chr17	12624690	12625041	1	43
chr17	12625468	12625845	1	43
chr17	12626044	12626388	1	43
chr17	44269021	44269310	2	44
chr17	44269816	44270331	2	44
chr17	44270450	44271615	2	44
chr17	44343504	44343895	2	44
chr17	44343961	44344464	2	44
chr17	44848450	44848900	2	44
chr17	44999950	45001073	2	44
.	.	.	.	45
chr17	12632457	12633029	1	43
chr17	12633073	12633540	1	43
chr17	12633595	12636438	1	43
chr17	12636656	12639724	1	43
chr17	12641498	12642116	1	43
chr17	12642925	12643275	1	43
chr18	46474731	46477079	2	46
chr18	46477279	46479887	2	46
chr18	46481924	46482800	2	46
chr18	46500161	46502979	2	46
chr18	46478735	46479500	3	46
chr17	12645195	12646334	1	43
chr17	12646518	12648583	1	43
chr17	12648799	12649153	1	43
chr17	12673925	12674248	1	43
chr17	12692450	12693754	1	43
chr17	44193000	44193700	1	44
chr17	44194108	44194255	1	44
chr17	44206942	44207470	1	44
chr17	44267887	44271808	1	44
chr17	44302400	44303100	1	44
chr17	44343437	44344689	1	44
chr17	44438950	44439550	1	44
chr2	61371857	61372550	2	48
chr2	61403733	61405550	2	48
chr2	61697190	61699117	2	48
chr2	61699207	61699329	2	48
chr2	61763715	61766550	2	48
chr2	61403974	61404637	3	48
chr2	61698390	61698799	3	48
chr2	61765200	61766014	3	48
chr2	61766015	61766284	3	48
chr17	44656950	44657550	1	44
chr17	44842000	44842700	1	44
chr17	44846734	44847388	1	44
chr17	44847524	44849550	1	44
chr17	44999796	45001164	1	44
chr17	45013543	45013700	1	44
chr17	45018000	45018410	1	44
chr18	46473472	46480490	1	46
chr18	46481810	46483054	1	46
chr18	46483110	46483324	1	46
chr18	46499854	46503050	1	46
chr2	65282785	65282986	2	49
chr2	65283076	65284441	2	49
chr2	65356443	65358307	2	49
chr2	65283529	65283746	3	49
chr2	65357050	65357423	3	49
chr18	46504426	46504548	1	46
chr18	46515310	46515696	1	46
chr2	26159976	26160576	1	47
chr2	26174201	26174388	1	47
chr2	26177195	26177450	1	47
chr2	61371743	61372621	1	48
chr2	61403294	61406243	1	48
chr2	61406298	61406768	1	48
chr2	61406885	61408292	1	48
chr2	61408625	61408939	1	48
chr2	61666445	61667234	1	48
chr2	61667308	61667477	1	48
chr2	61697056	61699396	1	48
chr2	61762875	61766972	1	48
chr2	65282621	65284507	1	49
chr2	65288571	65288952	1	49
chr2	65292195	65292443	1	49
chr2	65296886	65297085	1	49
chr2	65297100	65297312	1	49
chr2	65297657	65297786	1	49
chr2	65302951	65303205	1	49
chr2	65303298	65303400	1	49
chr2	65355527	65356127	1	49
chr2	65356410	65358415	1	49
chr2	65391246	65391797	1	49
chr2	69787100	69787550	1	50
chr2	69794334	69794877	1	50
chr2	69828481	69828800	1	50
chr2	69869027	69872550	1	50
chr2	69887734	69888460	1	50
chr2	69900842	69901431	1	50
chr2	69941749	69942179	1	50
chr2	69968180	69970003	1	50
chr2	69869629	69871982	2	50
chr2	69968277	69969652	2	50
chr2	70025720	70026380	2	50
chr2	70056029	70057621	2	50
chr2	70120774	70121400	2	50
chr2	70141041	70142732	2	50
chr2	70311863	70316868	2	50
chr2	70331576	70331997	2	50
chr2	70350603	70350884	2	50
chr2	70350950	70352754	2	50
chr2	70367944	70371050	2	50
chr2	69870854	69871205	3	50
chr2	70056360	70056798	3	50
chr2	70141450	70141963	3	50
chr2	70313157	70313414	3	50
chr2	70313800	70314641	3	50
chr2	70351276	70351550	3	50
chr2	70352076	70352474	3	50
chr2	70368490	70368902	3	50
chr2	70369421	70369738	3	50
chr2	70369740	70370191	3	50
chr2	70370243	70370389	3	50
chr2	70370640	70370943	3	50
chr2	70016328	70016780	1	50
chr2	70017167	70018095	1	50
chr2	70024914	70026575	1	50
chr2	70044718	70045029	1	50
chr2	70045040	70045640	1	50
chr2	70055610	70057760	1	50
chr2	70120694	70121881	1	50
chr2	70140977	70143134	1	50
chr2	70176005	70176241	1	50
chr2	70256775	70257700	1	50
chr2	70297868	70298500	1	50
chr2	70310997	70311259	1	50
chr2	70311638	70317291	1	50
chr2	70322088	70322382	1	50
chr2	70322894	70323126	1	50
chr2	70331488	70332088	1	50
chr2	70335183	70336410	1	50
chr2	70342796	70343196	1	50
chr2	70345868	70346380	1	50
chr2	86449925	86451050	2	51
chr2	86451097	86451375	2	51
chr2	86452673	86453107	2	51
chr2	86510754	86511550	2	51
chr2	86563464	86563586	2	51
chr2	86563682	86564800	2	51
chr2	86564858	86565050	2	51
chr2	86667450	86670159	2	51
chr2	86789713	86791065	2	51
chr2	86667904	86668690	3	51
chr2	86669139	86669493	3	51
chr2	86790200	86790724	3	51
chr2	70350087	70353010	1	50
chr2	70359266	70359900	1	50
chr2	148601156	148602649	2	52
chr2	148777558	148779559	2	52
chr2	148601493	148601837	3	52
chr2	148778004	148778232	3	52
chr2	70359949	70360368	1	50
chr2	70360630	70360985	1	50
chr2	175546908	175548050	2	53
chr2	70361257	70361402	1	50
chr2	70367759	70371188	1	50
chr2	86449653	86453241	1	51
chr2	86457015	86457616	1	51
chr2	86462600	86463050	1	51
chr2	86468427	86468542	1	51
chr2	86481767	86482600	1	51
chr2	86507396	86507996	1	51
chr2	86508173	86508398	1	51
chr2	86510450	86512198	1	51
chr2	86513150	86513513	1	51
chr2	86525600	86526197	1	51
chr2	86535934	86536600	1	51
chr2	86563071	86565293	1	51
chr2	86620950	86621550	1	51
chr2	86667317	86670187	1	51
chr2	86734991	86735549	1	51
chr2	86776400	86777100	1	51
chr2	86789594	86791157	1	51
chr2	86793361	86793762	1	51
chr2	86823344	86823800	1	51
chr2	148600950	148603242	1	52
chr2	148777396	148779770	1	52
chr2	175499513	175499781	1	53
chr2	175545983	175548387	1	53
chr2	179314890	179316910	1	54
chr2	179342027	179342227	1	54
chr2	179342236	179344312	1	54
chr2	179344450	179346361	1	54
chr2	179347169	179347302	1	54
chr2	179387333	179388858	1	54
chr2	179396876	179397900	1	54
chr2	179399900	179400062	1	54
chr2	179407031	179407350	1	54
chr2	179413538	179413800	1	54
chr2	179418136	179418400	1	54
chr2	179420600	179420745	1	54
chr2	179421872	179422226	1	54
chr2	179424983	179425354	1	54
chr2	179425668	179425935	1	54
chr2	179430624	179431119	1	54
chr2	179435626	179435853	1	54
chr2	179449495	179449854	1	54
chr2	179450000	179450162	1	54
chr2	179451533	179452046	1	54
chr2	179452145	179452513	1	54
chr2	179456068	179456300	1	54
chr2	179458561	179459097	1	54
chr2	179467681	179468265	1	54
chr2	179474133	179474400	1	54
chr2	179476000	179476179	1	54
chr2	179482563	179482941	1	54
chr2	179483731	179484167	1	54
chr2	179484791	179488513	1	54
chr2	179489715	179490133	1	54
chr2	179490851	179495259	1	54
chr2	179495378	179496108	1	54
chr2	179496567	179497740	1	54
chr2	179498046	179498788	1	54
chr2	179500500	179501318	1	54
chr2	179510100	179510233	1	54
chr2	179513572	179513700	1	54
chr2	179530200	179530585	1	54
chr2	179530658	179530900	1	54
chr2	179533000	179533182	1	54
chr2	179533463	179533700	1	54
chr2	179539961	179540267	1	54
chr2	179544400	179545100	1	54
chr2	179551112	179551600	1	54
chr2	179557400	179558100	1	54
chr2	179558554	179559154	1	54
chr2	179565139	179565445	1	54
chr2	179567359	179567700	1	54
chr2	179571771	179572247	1	54
chr2	179572657	179574331	1	54
chr2	179575352	179576050	1	54
chr2	179578300	179579000	1	54
chr2	179582918	179583089	1	54
chr2	179583358	179583556	1	54
chr2	179584045	179584590	1	54
chr2	179585108	179585220	1	54
chr2	179585302	179585462	1	54
chr2	179588615	179589600	1	54
chr2	179591484	179591938	1	54
chr2	179591983	179592403	1	54
chr2	179592541	179593856	1	54
chr2	179594114	179594387	1	54
chr2	179594600	179595259	1	54
chr2	179595750	179596578	1	54
chr2	179597106	179597227	1	54
chr2	179597660	179597998	1	54
chr2	179599219	179601100	1	54
chr2	179601328	179602439	1	54
chr2	179604427	179605169	1	54
chr2	179314950	179316735	2	54
chr2	179342764	179344010	2	54
chr2	179344700	179345400	2	54
chr2	179345761	179345924	2	54
chr2	179387500	179388200	2	54
chr2	179449546	179449673	2	54
chr2	179451657	179451840	2	54
chr2	179486209	179486961	2	54
chr2	179489847	179490130	2	54
chr2	179491717	179491893	2	54
chr2	179491946	179492303	2	54
chr2	179492436	179495114	2	54
chr2	179497386	179497594	2	54
chr2	179544682	179545059	2	54
chr2	179646364	179646550	2	54
chr2	179646810	179646967	2	54
chr2	179649926	179650640	2	54
chr2	179655348	179656770	2	54
chr2	179657350	179658666	2	54
chr2	179658950	179659079	2	54
chr2	179659088	179659312	2	54
chr2	179659400	179660804	2	54
chr2	179661276	179661926	2	54
chr2	179663318	179673849	2	54
chr2	179701450	179701991	2	54
chr2	179702268	179702426	2	54
chr2	179316009	179316550	3	54
chr2	179672218	179672524	3	54
chr2	179605381	179606200	1	54
chr2	179610793	179611975	1	54
chr2	179612300	179613000	1	54
chr2	179613952	179615394	1	54
chr2	179621500	179622145	1	54
chr2	179622579	179622798	1	54
chr2	179625600	179626537	1	54
chr2	179631600	179632300	1	54
chr2	200715300	200716211	2	55
chr2	200775600	200776901	2	55
chr2	200819725	200821050	2	55
chr2	201170665	201172288	2	55
chr2	200775717	200775963	3	55
chr2	200819953	200820632	3	55
chr2	179633062	179633205	1	54
chr2	179634836	179635510	1	54
chr2	179636053	179636365	1	54
chr2	179636524	179636898	1	54
chr2	179636996	179637304	1	54
chr2	179645414	179646586	1	54
chr2	179646617	179647026	1	54
chr2	179648500	179648652	1	54
chr2	179648745	179649200	1	54
chr2	179649741	179652093	1	54
chr2	179652180	179674183	1	54
chr2	179674615	179674999	1	54
chr2	179683797	179685785	1	54
chr2	179695486	179695873	1	54
chr2	179698945	179699400	1	54
chr2	179700241	179700387	1	54
chr2	179700809	179702550	1	54
chr20	61145305	61145882	2	57
chr20	61146172	61150225	2	57
chr20	61150321	61151695	2	57
chr20	61152069	61152702	2	57
chr20	61152729	61154036	2	57
chr20	61154104	61157273	2	57
chr20	61157341	61157470	2	57
chr20	61157768	61157967	2	57
chr20	61157981	61158245	2	57
chr20	61158503	61158973	2	57
chr20	61159033	61159390	2	57
chr20	61159393	61160489	2	57
chr20	61162306	61162613	2	57
chr20	61168025	61168465	2	57
chr20	61168700	61168911	2	57
chr20	61169014	61169400	2	57
chr20	61146950	61147671	3	57
chr20	61147682	61148050	3	57
.	.	.	.	58
chr2	200715022	200716513	1	55
chr2	200775450	200777070	1	55
chr2	200819397	200821381	1	55
chr2	200844532	200845050	1	55
chr2	201170450	201172679	1	55
chr2	201184950	201185431	1	55
chr2	201195450	201195797	1	55
chr2	201241500	201241765	1	55
chr20	6420443	6420572	1	56
chr20	6483282	6483400	1	56
chr20	6484108	6484294	1	56
chr20	6568450	6568838	1	56
chr20	6576200	6576480	1	56
chr20	61143468	61143819	1	57
chr20	61144263	61160589	1	57
chr20	61160681	61160789	1	57
chr20	61161373	61164494	1	57
chr20	61166627	61167189	1	57
chr20	61167984	61170714	1	57
chr20	61170737	61173086	1	57
chr20	61173670	61174201	1	57
chr20	61174534	61175200	1	57
chr20	61176276	61176835	1	57
chr20	61177619	61177808	1	57
chr20	61177897	61178239	1	57
chr22	18290276	18290451	1	59
chr22	18290455	18292203	1	59
chr22	18293298	18294100	1	59
chr22	18301278	18301757	1	59
chr22	18307077	18307874	1	59
chr22	18308098	18308347	1	59
chr22	18311072	18311669	1	59
chr22	18312402	18315960	1	59
chr22	18317692	18318113	1	59
chr22	18318321	18319476	1	59
chr22	18319622	18320148	1	59
chr22	18324300	18325612	1	59
chr22	18325969	18326500	1	59
chr22	18328742	18329045	1	59
chr22	18329242	18329511	1	59
chr22	18330000	18330494	1	59
chr22	18330881	18331205	1	59
chr22	18334180	18335510	1	59
chr22	18335856	18336306	1	59
chr22	18336370	18337471	1	59
chr22	18337779	18338004	1	59
chr22	18340030	18340422	1	59
chr22	18341457	18341761	1	59
chr22	18341870	18342795	1	59
chr22	18342984	18343627	1	59
chr22	18346948	18347874	1	59
chr22	18348729	18348986	1	59
chr22	18350026	18350800	1	59
chr22	18354700	18355130	1	59
chr22	18357963	18358306	1	59
chr22	18359500	18360200	1	59
chr22	18372454	18373700	1	59
chr22	18374403	18374994	1	59
chr22	18375458	18375910	1	59
chr22	18376083	18376712	1	59
chr22	18379200	18380064	1	59
chr22	18380129	18380319	1	59
chr22	18380869	18381611	1	59
chr22	18385518	18385618	1	59
chr22	18386200	18387550	1	59
chr22	18389488	18391086	1	59
chr22	18391260	18395143	1	59
chr22	18395164	18395470	1	59
chr22	18395760	18396479	1	59
chr22	18396522	18397080	1	59
chr22	18397498	18399698	1	59
chr22	18399933	18407270	1	59
chr22	18407477	18407916	1	59
chr22	18408225	18408671	1	59
chr22	18410353	18410996	1	59
chr22	18411133	18411500	1	59
chr22	18413175	18414600	1	59
chr22	18419498	18419909	1	59
chr22	18420630	18422753	1	59
chr22	18423691	18425951	1	59
chr22	18426132	18430476	1	59
chr22	18430715	18431590	1	59
chr22	18432196	18432891	1	59
chr22	18433269	18434550	1	59
chr22	18434700	18436068	1	59
chr22	18437864	18438572	1	59
chr22	18440899	18441330	1	59
chr22	18443021	18444641	1	59
chr22	18290744	18291253	2	59
chr22	18293560	18293670	2	59
chr22	18313567	18313753	2	59
chr22	18314367	18314550	2	59
chr22	18318539	18318805	2	59
chr22	18318921	18319421	2	59
chr22	18334450	18335050	2	59
chr22	18372950	18373525	2	59
chr22	18379590	18379758	2	59
chr22	18380985	18381489	2	59
chr22	18386543	18387268	2	59
chr22	18389700	18390449	2	59
chr22	18392521	18394857	2	59
chr22	18395995	18396373	2	59
chr22	18398217	18398757	2	59
chr22	18400300	18401115	2	59
chr22	18401832	18406388	2	59
chr22	18406545	18406863	2	59
chr22	18406890	18407030	2	59
chr22	18407478	18407759	2	59
chr22	18413900	18414033	2	59
chr22	18414092	18414464	2	59
chr22	18420704	18422155	2	59
chr22	18424600	18425388	2	59
chr22	18429504	18430104	2	59
chr22	18433405	18433642	2	59
chr22	18433809	18434491	2	59
chr22	18446236	18446437	2	59
chr22	18446950	18447500	2	59
chr22	18452433	18453100	2	59
chr22	18455300	18455408	2	59
chr22	18455663	18456000	2	59
chr22	18463364	18463711	2	59
chr22	18464266	18464602	2	59
chr22	18483684	18484953	2	59
chr22	18506137	18506311	2	59
chr22	18506450	18506909	2	59
chr22	18550743	18551614	2	59
chr22	18560300	18561340	2	59
chr22	18574764	18575204	2	59
chr22	18598500	18599129	2	59
chr22	18393295	18394243	3	59
chr22	18402919	18403473	3	59
chr22	18484038	18484705	3	59
chr22	18444818	18445323	1	59
chr22	18445937	18446782	1	59
chr22	18446828	18447918	1	59
chr22	18452325	18453511	1	59
chr22	18454659	18456526	1	59
chr22	18462330	18462573	1	59
chr22	18462598	18464000	1	59
chr22	18464046	18464808	1	59
chr22	18465832	18466181	1	59
chr22	18470800	18471083	1	59
chr22	18473789	18474125	1	59
chr22	18476700	18477254	1	59
chr22	18482936	18484977	1	59
chr22	18504234	18504365	1	59
chr22	18505633	18507794	1	59
chr22	18514749	18515000	1	59
chr22	18526745	18527195	1	59
chr22	18527203	18528027	1	59
chr22	18538700	18539266	1	59
chr22	18543901	18544140	1	59
chr22	18550140	18551972	1	59
chr22	18560032	18561666	1	59
chr22	18574312	18575500	1	59
chr22	18592833	18594870	1	59
chr22	18595853	18599797	1	59
chr3	12595450	12595917	1	60
chr3	12597950	12599751	1	60
chr3	12602200	12602674	1	60
chr3	12604386	12605142	1	60
chr3	12632511	12632687	1	60
chr3	12634204	12634387	1	60
chr3	12670531	12670934	1	60
chr3	12672052	12672471	1	60
chr3	12672477	12672602	1	60
chr3	12699946	12700741	1	60
chr3	12702003	12702327	1	60
chr3	12597969	12599138	2	60
chr3	12604477	12605050	2	60
chr3	12704132	12706407	2	60
chr3	12723500	12724176	2	60
chr3	12735040	12736082	2	60
chr3	12736094	12736200	2	60
chr3	12761450	12761950	2	60
chr3	12769689	12771379	2	60
chr3	12771739	12772334	2	60
chr3	12782317	12783145	2	60
chr3	12799880	12800379	2	60
chr3	12800450	12802028	2	60
chr3	12804640	12805400	2	60
chr3	12837694	12839215	2	60
chr3	12839900	12840071	2	60
chr3	12851576	12852257	2	60
chr3	12598297	12598505	3	60
chr3	12598634	12598900	3	60
chr3	12705400	12706061	3	60
chr3	12837950	12838054	3	60
.	.	.	.	61
chr3	12703966	12706512	1	60
chr3	12721062	12721312	1	60
chr3	12723074	12723316	1	60
chr3	12723476	12724200	1	60
chr3	12734950	12736696	1	60
chr3	12747450	12747702	1	60
chr3	12747794	12748269	1	60
chr3	12750442	12750784	1	60
chr3	12760936	12762050	1	60
chr3	12769005	12771550	1	60
chr3	12771578	12772876	1	60
chr3	12782216	12783300	1	60
chr3	12785391	12785600	1	60
chr3	12791365	12791807	1	60
chr3	12791848	12793962	1	60
chr3	12799565	12802273	1	60
chr3	12804607	12805487	1	60
chr3	12810450	12811050	1	60
chr3	12828907	12829400	1	60
chr3	12837261	12840883	1	60
chr3	12841046	12842212	1	60
chr3	12847915	12848704	1	60
chr3	12849486	12849916	1	60
chr3	12850596	12852952	1	60
chr3	12858000	12859202	1	60
chr3	38158555	38158751	1	62
chr3	38159300	38160000	1	62
chr3	38162700	38163066	1	62
chr3	38177894	38181295	1	62
chr3	38205721	38208011	1	62
chr3	38387689	38388843	1	62
chr3	38494627	38497932	1	62
chr3	38500534	38501626	1	62
chr3	38501730	38502736	1	62
chr3	38514076	38514730	1	62
chr3	38514804	38515143	1	62
chr3	38537450	38538396	1	62
chr3	38542036	38542342	1	62
chr3	38542517	38543384	1	62
chr3	38562932	38563323	1	62
chr3	38569800	38570122	1	62
chr3	38573407	38576078	1	62
chr3	38577695	38578400	1	62
chr3	38578715	38578832	1	62
chr3	38578949	38579288	1	62
chr3	38579704	38581370	1	62
chr3	38582799	38588033	1	62
chr3	38589250	38591185	1	62
chr3	38591255	38591459	1	62
chr3	38592149	38592301	1	62
chr3	38592800	38593275	1	62
chr3	38603714	38604066	1	62
chr3	38606657	38607604	1	62
chr3	38177950	38180156	2	62
chr3	38180320	38180561	2	62
chr3	38205950	38207874	2	62
chr3	38387950	38388550	2	62
chr3	38494884	38496788	2	62
chr3	38496849	38497853	2	62
chr3	38500874	38501200	2	62
chr3	38502134	38502319	2	62
chr3	38537596	38538158	2	62
chr3	38542723	38543029	2	62
chr3	38573754	38574082	2	62
chr3	38574084	38574393	2	62
chr3	38574450	38576005	2	62
chr3	38577700	38578345	2	62
chr3	38580100	38580800	2	62
chr3	38580987	38581274	2	62
chr3	38584900	38586071	2	62
chr3	38620503	38621206	2	62
chr3	38621500	38621755	2	62
chr3	38622009	38622200	2	62
chr3	38622204	38622737	2	62
chr3	38657450	38658404	2	62
chr3	38685950	38686501	2	62
chr3	38687328	38687658	2	62
chr3	38687733	38687849	2	62
chr3	38688218	38688498	2	62
chr3	38688890	38691029	2	62
chr3	38691112	38691779	2	62
chr3	38766539	38766800	2	62
chr3	38766883	38767468	2	62
chr3	38206552	38207123	3	62
chr3	38574764	38574994	3	62
chr3	38575054	38575325	3	62
chr3	38607693	38608100	1	62
chr3	38616122	38616546	1	62
chr3	38617839	38625483	1	62
chr3	38628388	38629077	1	62
chr3	38629170	38630953	1	62
chr3	38651218	38651464	1	62
chr3	38655790	38659523	1	62
chr3	38659581	38660246	1	62
chr3	38660787	38660904	1	62
chr3	38661800	38662500	1	62
chr3	38663700	38664400	1	62
chr3	38665100	38665347	1	62
chr3	38669481	38669753	1	62
chr3	38671869	38672458	1	62
chr3	38675400	38676314	1	62
chr3	38677800	38678042	1	62
chr3	38679400	38680015	1	62
chr3	38682300	38683193	1	62
chr3	38684601	38692100	1	62
chr3	38692163	38692694	1	62
chr3	38699882	38700516	1	62
chr3	38758937	38759733	1	62
chr3	38764698	38766050	1	62
chr3	38766390	38768354	1	62
chr3	38768970	38769150	1	62
chr3	66420639	66421074	1	63
chr3	66427083	66427756	1	63
chr3	66452364	66452958	1	63
chr3	66455622	66456600	1	63
chr3	66457839	66458700	1	63
chr3	66458777	66458924	1	63
chr3	66457987	66458334	2	63
chr3	66499700	66499813	2	63
chr3	66460051	66461680	1	63
chr3	66461700	66461832	1	63
chr3	66461851	66462358	1	63
chr3	66462988	66463663	1	63
chr3	66463904	66464238	1	63
chr3	66465312	66465970	1	63
chr3	66466381	66466709	1	63
chr3	66467031	66467677	1	63
chr3	66469622	66470133	1	63
chr3	66479216	66479700	1	63
chr3	66486464	66487000	1	63
chr3	66490950	66491640	1	63
chr3	66491860	66492525	1	63
chr3	66492539	66493535	1	63
chr3	66493819	66494696	1	63
chr3	66494894	66495154	1	63
chr3	66499450	66500575	1	63
chr3	66500636	66500957	1	63
chr3	66500998	66501144	1	63
chr3	111454100	111454550	2	64
chr3	111456018	111456427	2	64
chr3	111577429	111580050	2	64
chr3	111580217	111580942	2	64
chr3	111581854	111582250	2	64
chr3	111582600	111583300	2	64
chr3	111583950	111584939	2	64
chr3	111585144	111585385	2	64
chr3	111627029	111627701	2	64
chr3	111697500	111698542	2	64
chr3	111578200	111578599	3	64
chr3	111578660	111578785	3	64
chr3	66501671	66502100	1	63
chr3	66502102	66502970	1	63
chr3	179168534	179169874	2	65
chr3	66503118	66503312	1	63
chr3	196466450	196467710	2	66
chr3	66503962	66504835	1	63
chr3	66504969	66505230	1	63
chr3	66506900	66507990	1	63
chr3	111436325	111436900	1	64
chr3	111452728	111457616	1	64
chr3	111458034	111458600	1	64
chr3	111539330	111540125	1	64
chr3	111541795	111542904	1	64
chr3	111577267	111585590	1	64
chr3	111585696	111586032	1	64
chr3	111589950	111590325	1	64
chr3	111591028	111591415	1	64
chr3	111603193	111603800	1	64
chr3	111623741	111624111	1	64
chr3	111627019	111627892	1	64
chr3	111629970	111630829	1	64
chr3	111642483	111642645	1	64
chr3	111642855	111643083	1	64
chr3	111686543	111687009	1	64
chr3	111690450	111691050	1	64
chr3	111697428	111698598	1	64
chr3	111698632	111699232	1	64
chr3	179168351	179169979	1	65
chr3	179172732	179173050	1	65
chr3	196466300	196468047	1	66
chr4	10072646	10072876	1	67
chr4	10079059	10079315	1	67
chr4	10079447	10079675	1	67
chr4	10079708	10082550	1	67
chr4	10082810	10083134	1	67
chr4	10085185	10085378	1	67
chr4	10085663	10087880	1	67
chr4	10088094	10089107	1	67
chr4	10086214	10087394	2	67
chr4	10093950	10096608	2	67
chr4	10097493	10097666	2	67
chr4	10097935	10098217	2	67
chr4	10098439	10098700	2	67
chr4	10102229	10102644	2	67
chr4	10106152	10106506	2	67
chr4	10107983	10109122	2	67
chr4	10109268	10109501	2	67
chr4	10116914	10117128	2	67
chr4	10117380	10119485	2	67
chr4	10119695	10119830	2	67
chr4	10176104	10176550	2	67
chr4	10458130	10458311	2	67
chr4	10458700	10459550	2	67
chr4	10462950	10463284	2	67
chr4	10094749	10094928	3	67
chr4	10118177	10119050	3	67
chr4	10090950	10092000	1	67
chr4	10092069	10096956	1	67
chr4	10096964	10099418	1	67
chr4	10099543	10099658	1	67
chr4	10099730	10099861	1	67
chr4	10100269	10100804	1	67
chr4	10101024	10104671	1	67
chr4	10105196	10107002	1	67
chr4	10107422	10107666	1	67
chr4	10107761	10110045	1	67
chr4	10110144	10110277	1	67
chr4	103595944	103597050	2	68
chr4	103597584	103597758	2	68
[truncated: 764 more rows]
