# Supplementary material for: Identification of atrial fibrillation associated genes and functional non-coding variants
Source: Nat Commun. 2019 Oct 18;10:4755. doi: 10.1038/s41467-019-12721-5 (PMC6802215; doi:10.1038/s41467-019-12721-5)
Supplement: Supplementary file 19 — Supplementary Data 15 [file 41467_2019_12721_MOESM19_ESM.xlsx]

## Sheet: ATAC_left-atrium_adult
Supplementary Data 15: ATAC-seq left atrium adult genome-wide peaks
chrY	19450	20050
chrY	18950	19550
chrY	135450	136050
chrY	149750	150350
chrY	231850	232450
chrY	234150	234750
chrY	242050	242650
chrY	259850	260450
chrY	279850	280450
chrY	284450	285050
chrY	297750	298350
chrY	324050	324650
chrY	635650	636250
chrY	900650	901250
chrY	960250	960850
chrY	1366450	1367050
chrY	1452050	1452650
chrY	1460850	1461450
chrY	1521750	1522350
chrY	1660150	1660750
chrY	2188650	2189250
chrY	2193050	2193650
chrY	2210150	2210750
chrY	2220250	2220850
chrY	2238950	2239550
chrY	2477050	2477650
chrY	2558850	2559450
chrY	2569550	2570150
chrY	2573050	2573650
chrY	2575350	2575950
chrY	2803850	2804450
chrY	7141750	7142350
chrY	9929750	9930350
chrY	9931950	9932550
chrY	9934550	9935150
chrY	9936150	9936750
chrY	9940850	9941450
chrY	9944350	9944950
chrY	9950950	9951550
chrY	9961250	9961850
chrY	10012350	10012950
chrY	10015050	10015650
chrY	10018650	10019250
chrY	10021450	10022050
chrY	13263250	13263850
chrY	13269450	13270050
chrY	13291950	13292550
chrY	13370550	13371150
chrY	13403450	13404050
chrY	13420550	13421150
chrY	13428550	13429150
chrY	13433050	13433650
chrY	13435350	13435950
chrY	13437050	13437650
chrY	13445550	13446150
chrY	15016350	15016950
chrY	15591650	15592250
chrY	16946550	16947150
chrY	21239050	21239650
chrY	21728850	21729450
chrY	22737250	22737850
chrY	23820850	23821450
chrY	23988050	23988650
chrY	58970450	58971050
chrY	59016750	59017350
chrY	59213650	59214250
chrY	59356350	59356950
chrY	59359050	59359650
chrY	59362850	59363450
chrX	68950	69550
chrX	185450	186050
chrX	192650	193250
chrX	199750	200350
chrX	281750	282350
chrX	284050	284650
chrX	292150	292750
chrX	309850	310450
chrX	329850	330450
chrX	334450	335050
chrX	347750	348350
chrX	373950	374550
chrX	685450	686050
chrX	950550	951150
chrX	1010250	1010850
chrX	1416450	1417050
chrX	1500850	1501450
chrX	1510850	1511450
chrX	1571750	1572350
chrX	1710150	1710750
chrX	2238650	2239250
chrX	2243050	2243650
chrX	2260150	2260750
chrX	2270250	2270850
chrX	2288950	2289550
chrX	2527050	2527650
chrX	2608850	2609450
chrX	2623050	2623650
chrX	2625250	2625850
chrX	2846550	2847150
chrX	3732750	3733350
chrX	6450750	6451350
chrX	7065950	7066550
chrX	7527050	7527650
chrX	7895150	7895750
chrX	8017750	8018350
chrX	8137350	8137950
chrX	8434950	8435550
chrX	8699950	8700550
chrX	9310450	9311050
chrX	9373750	9374350
chrX	9379550	9380150
chrX	9430850	9431450
chrX	9498750	9499350
chrX	9530750	9531350
chrX	9572450	9573050
chrX	9603350	9603950
chrX	9624150	9624750
chrX	9975550	9976150
chrX	9982850	9983450
chrX	10013250	10013850
chrX	10020850	10021450
chrX	10051150	10051750
chrX	10124650	10125250
chrX	10128150	10128750
chrX	10133550	10134150
chrX	10165550	10166150
chrX	11129050	11129650
chrX	11205050	11205650
chrX	11777350	11777950
chrX	12326450	12327050
chrX	12512750	12513350
chrX	12968150	12968750
chrX	12992950	12993550
chrX	13119750	13120350
chrX	13133450	13134050
chrX	13178950	13179550
chrX	13378050	13378650
chrX	13416450	13417050
chrX	13497450	13498050
chrX	13665650	13666250
chrX	13670950	13671550
chrX	13687250	13687850
chrX	13706950	13707550
chrX	13717550	13718150
chrX	13752550	13753150
chrX	14047750	14048350
chrX	14891050	14891650
chrX	14952450	14953050
chrX	15316850	15317450
chrX	15319950	15320550
chrX	15328150	15328750
chrX	15353450	15354050
chrX	15511150	15511750
chrX	15597850	15598450
chrX	15692750	15693350
chrX	15713050	15713650
chrX	15755950	15756550
chrX	15808250	15808850
chrX	15872750	15873350
chrX	16476250	16476850
chrX	16535250	16535850
chrX	16622850	16623450
chrX	16730550	16731150
chrX	16737350	16737950
chrX	16804150	16804750
chrX	16854450	16855050
chrX	16856250	16856850
chrX	16888250	16888850
chrX	16964450	16965050
chrX	16983250	16983850
chrX	17050350	17050950
chrX	17755050	17755650
chrX	18044150	18044750
chrX	18167450	18168050
chrX	18169650	18170250
chrX	18191350	18191950
chrX	18443350	18443950
chrX	18692850	18693450
chrX	18751250	18751850
chrX	18851050	18851650
chrX	18891150	18891750
chrX	18901650	18902250
chrX	18913650	18914250
chrX	18998150	18998750
chrX	19002550	19003150
chrX	19361650	19362250
chrX	19390150	19390750
chrX	19563750	19564350
chrX	19587550	19588150
chrX	19596950	19597550
chrX	19691450	19692050
chrX	19905550	19906150
chrX	20009050	20009650
chrX	20085650	20086250
chrX	20159750	20160350
chrX	20223950	20224550
chrX	20284950	20285550
chrX	20380650	20381250
chrX	20400950	20401550
chrX	20472050	20472650
chrX	21171550	21172150
chrX	21676250	21676850
chrX	21684650	21685250
chrX	21729150	21729750
chrX	21743950	21744550
chrX	21758850	21759450
chrX	21775950	21776550
chrX	21816950	21817550
chrX	21857350	21857950
chrX	21958450	21959050
chrX	21965150	21965750
chrX	21990650	21991250
chrX	22153150	22153750
chrX	22318250	22318850
chrX	23452350	23452950
chrX	23685250	23685850
chrX	23761150	23761750
chrX	23800950	23801550
chrX	23803550	23804150
chrX	23814350	23814950
chrX	23821950	23822550
chrX	23873550	23874150
chrX	23919750	23920350
chrX	23925850	23926450
chrX	24043350	24043950
chrX	24072450	24073050
chrX	24168150	24168750
chrX	24482950	24483550
chrX	24665250	24665850
chrX	24680350	24680950
chrX	24711550	24712150
chrX	24727150	24727750
chrX	28627950	28628550
chrX	28865450	28866050
chrX	28868950	28869550
chrX	29351450	29352050
chrX	29377250	29377850
chrX	30579250	30579850
chrX	30620650	30621250
chrX	30639150	30639750
chrX	30671050	30671650
chrX	30901150	30901750
chrX	30907250	30907850
chrX	31573450	31574050
chrX	33005150	33005750
chrX	33099450	33100050
chrX	33229450	33230050
chrX	34675250	34675850
chrX	34705150	34705750
chrX	37208250	37208850
chrX	37230850	37231450
chrX	37543550	37544150
chrX	37560750	37561350
chrX	37706550	37707150
chrX	38079050	38079650
chrX	38092950	38093550
chrX	38182850	38183450
chrX	38186550	38187150
chrX	38420250	38420850
chrX	38660250	38660850
chrX	38663050	38663650
chrX	38710050	38710650
chrX	38727950	38728550
chrX	39195750	39196350
chrX	39332950	39333550
chrX	39336850	39337450
chrX	39378750	39379350
chrX	39547950	39548550
chrX	39564450	39565050
chrX	39589950	39590550
chrX	39595350	39595950
chrX	39614750	39615350
chrX	39672750	39673350
chrX	39677250	39677850
chrX	39707450	39708050
chrX	39719450	39720050
chrX	39749950	39750550
chrX	39754950	39755550
chrX	39767450	39768050
chrX	39817350	39817950
chrX	39874050	39874650
chrX	39953550	39954150
chrX	39956850	39957450
chrX	39966550	39967150
chrX	39968150	39968750
chrX	39989450	39990050
chrX	39991850	39992450
chrX	40008950	40009550
chrX	40012050	40012650
chrX	40017350	40017950
chrX	40031550	40032150
chrX	40035050	40035650
chrX	40327350	40327950
chrX	40333350	40333950
chrX	40381150	40381750
chrX	40439850	40440450
chrX	40504150	40504750
chrX	40506550	40507150
chrX	40594850	40595450
chrX	40614350	40614950
chrX	40653450	40654050
chrX	40722450	40723050
chrX	40726050	40726650
chrX	40869350	40869950
chrX	40943550	40944150
chrX	41193050	41193650
chrX	41210450	41211050
chrX	41301450	41302050
chrX	41308750	41309350
chrX	41314450	41315050
chrX	41327750	41328350
chrX	41782650	41783250
chrX	42591550	42592150
chrX	43474850	43475450
chrX	43513850	43514450
chrX	43567050	43567650
chrX	43601350	43601950
chrX	43741450	43742050
chrX	44173350	44173950
chrX	44401950	44402550
chrX	44731950	44732550
chrX	44899850	44900450
chrX	44993350	44993950
chrX	45366150	45366750
chrX	46134850	46135450
chrX	46306350	46306950
chrX	46404650	46405250
chrX	46432850	46433450
chrX	46460550	46461150
chrX	46488350	46488950
chrX	46501450	46502050
chrX	46618550	46619150
chrX	46695950	46696550
chrX	46763050	46763650
chrX	46771550	46772150
chrX	46988350	46988950
chrX	47004250	47004850
chrX	47029550	47030150
chrX	47038550	47039150
chrX	47049850	47050450
chrX	47052850	47053450
chrX	47059650	47060250
chrX	47068850	47069450
chrX	47077050	47077650
chrX	47092550	47093150
chrX	47221350	47221950
chrX	47225550	47226150
chrX	47341750	47342350
chrX	47349150	47349750
chrX	47382650	47383250
chrX	47400450	47401050
chrX	47415350	47415950
chrX	47420250	47420850
chrX	47432750	47433350
chrX	47441450	47442050
chrX	47479150	47479750
chrX	47482950	47483550
chrX	47504050	47504650
chrX	47509850	47510450
chrX	47518350	47518950
chrX	47656350	47656950
chrX	47695850	47696450
chrX	47863150	47863750
chrX	47880650	47881250
chrX	47885950	47886550
chrX	47930950	47931550
chrX	48334250	48334850
chrX	48367050	48367650
chrX	48374550	48375150
chrX	48379850	48380450
chrX	48389850	48390450
chrX	48397650	48398250
chrX	48414050	48414650
chrX	48416550	48417150
chrX	48422450	48423050
chrX	48432550	48433150
chrX	48449650	48450250
chrX	48455850	48456450
chrX	48534550	48535150
chrX	48554750	48555350
chrX	48561550	48562150
chrX	48569850	48570450
chrX	48595450	48596050
chrX	48659850	48660450
chrX	48748850	48749450
chrX	48754850	48755450
chrX	48768650	48769250
chrX	48776050	48776650
chrX	48815450	48816050
chrX	48858350	48858950
chrX	48897250	48897850
chrX	48900750	48901350
chrX	48911150	48911750
chrX	48931450	48932050
chrX	48937250	48937850
chrX	48957950	48958550
chrX	48979850	48980450
chrX	49012350	49012950
chrX	49023350	49023950
chrX	49028550	49029150
chrX	49034350	49034950
chrX	49040650	49041250
chrX	49047250	49047850
chrX	49056350	49056950
chrX	49059850	49060450
chrX	49091650	49092250
chrX	49125450	49126050
chrX	49138850	49139450
chrX	49216850	49217450
chrX	49354250	49354850
chrX	49643750	49644350
chrX	49686850	49687450
chrX	49821950	49822550
chrX	49969150	49969750
chrX	50556850	50557450
chrX	51486150	51486750
chrX	51545850	51546450
chrX	51636250	51636850
chrX	52004750	52005350
chrX	52917050	52917650
chrX	52921850	52922450
chrX	52925950	52926550
chrX	52949850	52950450
chrX	52964050	52964650
chrX	52987450	52988050
chrX	52996350	52996950
chrX	53008650	53009250
chrX	53024450	53025050
chrX	53033150	53033750
chrX	53077150	53077750
chrX	53100650	53101250
chrX	53111150	53111750
chrX	53115550	53116150
chrX	53117650	53118250
chrX	53122850	53123450
chrX	53170950	53171550
chrX	53240450	53241050
chrX	53254350	53254950
chrX	53310550	53311150
chrX	53316550	53317150
chrX	53319550	53320150
chrX	53449450	53450050
chrX	53461050	53461650
chrX	53468450	53469050
chrX	53605550	53606150
chrX	53711050	53711650
chrX	53713350	53713950
chrX	53993450	53994050
chrX	54070650	54071250
chrX	54209450	54210050
chrX	54384250	54384850
chrX	54466450	54467050
chrX	54500350	54500950
chrX	54522350	54522950
chrX	54556250	54556850
chrX	54566650	54567250
chrX	54666050	54666650
chrX	54835050	54835650
chrX	55026050	55026650
chrX	55035250	55035850
chrX	55187350	55187950
chrX	55478250	55478850
chrX	55513150	55513750
chrX	55515950	55516550
chrX	55743750	55744350
chrX	56258450	56259050
chrX	56589750	56590350
chrX	56790550	56791150
chrX	56799350	56799950
chrX	56829150	56829750
chrX	56972550	56973150
chrX	57021750	57022350
chrX	57147750	57148350
chrX	57618750	57619350
chrX	57936050	57936650
chrX	62393550	62394150
chrX	62408650	62409250
chrX	62424150	62424750
chrX	62570950	62571550
chrX	62780650	62781250
chrX	62878750	62879350
chrX	62933350	62933950
chrX	62937750	62938350
chrX	62967050	62967650
chrX	62974850	62975450
chrX	63004850	63005450
chrX	63406750	63407350
chrX	63425450	63426050
chrX	63450250	63450850
chrX	64196050	64196650
chrX	64254450	64255050
chrX	64754450	64755050
chrX	64815250	64815850
chrX	64821350	64821950
chrX	64855150	64855750
chrX	64864650	64865250
chrX	64888250	64888850
chrX	64893550	64894150
chrX	64897650	64898250
chrX	64910150	64910750
chrX	64916850	64917450
chrX	64923650	64924250
chrX	64926250	64926850
chrX	65383750	65384350
chrX	66325150	66325750
chrX	66763450	66764050
chrX	66765950	66766550
chrX	66783150	66783750
chrX	66788450	66789050
chrX	66807950	66808550
chrX	66938650	66939250
chrX	67000550	67001150
chrX	67004450	67005050
chrX	67653050	67653650
chrX	67718550	67719150
chrX	67791450	67792050
chrX	67872550	67873150
chrX	67913150	67913750
chrX	67920150	67920750
chrX	68015450	68016050
chrX	68028450	68029050
chrX	68048450	68049050
chrX	68051850	68052450
chrX	68090350	68090950
chrX	68114650	68115250
chrX	68141750	68142350
chrX	68149250	68149850
chrX	68152350	68152950
chrX	68156350	68156950
chrX	68215950	68216550
chrX	68290650	68291250
chrX	68457750	68458350
chrX	68498150	68498750
chrX	68505650	68506250
chrX	68580950	68581550
chrX	68594350	68594950
chrX	68721650	68722250
chrX	68727050	68727650
chrX	68730250	68730850
chrX	68741750	68742350
chrX	68757950	68758550
chrX	68776050	68776650
chrX	68835550	68836150
chrX	68917950	68918550
chrX	68944050	68944650
chrX	69208750	69209350
chrX	69221050	69221650
chrX	69233550	69234150
chrX	69352950	69353550
chrX	69509550	69510150
chrX	69569450	69570050
chrX	69654150	69654750
chrX	69671750	69672350
chrX	69674550	69675150
chrX	69696950	69697550
chrX	69700350	69700950
chrX	70273050	70273650
chrX	70288150	70288750
chrX	70315350	70315950
chrX	70338150	70338750
chrX	70401650	70402250
chrX	70473750	70474350
chrX	70503150	70503750
chrX	70521250	70521850
chrX	70585550	70586150
chrX	70712050	70712650
chrX	70734750	70735350
chrX	70752450	70753050
chrX	70763050	70763650
chrX	70842450	70843050
chrX	70854150	70854750
chrX	70890850	70891450
chrX	71238250	71238850
chrX	71346250	71346850
chrX	71351650	71352250
chrX	71398450	71399050
chrX	71401150	71401750
chrX	71458650	71459250
chrX	71496850	71497450
chrX	71792650	71793250
chrX	71901550	71902150
chrX	71934350	71934950
chrX	72434450	72435050
chrX	72782650	72783250
chrX	73070650	73071250
chrX	73163850	73164450
chrX	73183450	73184050
chrX	73386250	73386850
chrX	73415350	73415950
chrX	73462250	73462850
chrX	73512150	73512750
chrX	73640250	73640850
chrX	73756150	73756750
chrX	73834250	73834850
chrX	74493650	74494250
chrX	74742650	74743250
chrX	74767650	74768250
chrX	74815950	74816550
chrX	75364950	75365550
chrX	75369150	75369750
chrX	75392550	75393150
chrX	75437750	75438350
chrX	75647750	75648350
chrX	76998550	76999150
chrX	77041450	77042050
chrX	77150750	77151350
chrX	77154550	77155150
chrX	77165750	77166350
chrX	77186750	77187350
chrX	77320250	77320850
chrX	77359350	77359950
chrX	77363350	77363950
chrX	77378550	77379150
chrX	77394850	77395450
chrX	80065150	80065750
chrX	80376950	80377550
chrX	80457250	80457850
chrX	81343150	81343750
chrX	83708750	83709350
chrX	83756550	83757150
chrX	84015450	84016050
chrX	84258550	84259150
chrX	84498650	84499250
chrX	85302250	85302850
chrX	85403050	85403650
chrX	88459650	88460250
chrX	88462150	88462750
chrX	90689450	90690050
chrX	92928350	92928950
chrX	94187050	94187650
chrX	95939450	95940050
chrX	96046450	96047050
chrX	99891550	99892150
chrX	99904350	99904950
chrX	100075050	100075650
chrX	100306350	100306950
chrX	100352750	100353350
chrX	100603450	100604050
chrX	100645650	100646250
chrX	100662750	100663350
chrX	100672950	100673550
chrX	100705850	100706450
chrX	100740150	100740750
chrX	100805150	100805750
chrX	100872050	100872650
chrX	100877850	100878450
chrX	100914550	100915150
chrX	101054250	101054850
chrX	101186750	101187350
chrX	101410650	101411250
chrX	101771350	101771950
chrX	101854050	101854650
chrX	101906050	101906650
chrX	101914550	101915150
chrX	101968150	101968750
chrX	101975350	101975950
chrX	102023750	102024350
chrX	102407050	102407650
chrX	102469750	102470350
chrX	102509850	102510450
chrX	102611150	102611750
chrX	102631150	102631750
chrX	102840150	102840750
chrX	102862450	102863050
chrX	102884250	102884850
chrX	102941450	102942050
chrX	103083350	103083950
chrX	103086450	103087050
chrX	103356850	103357450
chrX	103401350	103401950
chrX	103410750	103411350
chrX	104724550	104725150
chrX	105388850	105389450
chrX	105854850	105855450
chrX	105951150	105951750
chrX	106045550	106046150
chrX	106138250	106138850
chrX	106243250	106243850
chrX	106361750	106362350
chrX	106449550	106450150
chrX	106871350	106871950
chrX	106897950	106898550
chrX	106917150	106917750
chrX	106919950	106920550
chrX	106922150	106922750
chrX	106926250	106926850
chrX	106954150	106954750
chrX	106959950	106960550
chrX	106972650	106973250
chrX	106975050	106975650
chrX	106984950	106985550
chrX	106990650	106991250
chrX	106996250	106996850
chrX	106998850	106999450
chrX	107009850	107010450
chrX	107018850	107019450
chrX	107088650	107089250
chrX	107334650	107335250
chrX	107367050	107367650
chrX	107468350	107468950
chrX	107493750	107494350
chrX	107546850	107547450
chrX	107550550	107551150
chrX	107556050	107556650
chrX	107634050	107634650
chrX	107682650	107683250
chrX	108780050	108780650
chrX	108915350	108915950
chrX	108976250	108976850
chrX	109170750	109171350
chrX	109195250	109195850
chrX	109245850	109246450
chrX	109258550	109259150
chrX	109264350	109264950
chrX	109287950	109288550
chrX	109306050	109306650
chrX	109324850	109325450
chrX	109330150	109330750
chrX	109386550	109387150
chrX	109423650	109424250
chrX	109561050	109561650
chrX	109656250	109656850
chrX	109693150	109693750
chrX	109975350	109975950
chrX	110595550	110596150
chrX	110924050	110924650
chrX	111129750	111130350
chrX	111873350	111873950
chrX	111880050	111880650
chrX	111912150	111912750
chrX	112084550	112085150
chrX	114468350	114468950
chrX	114579750	114580350
chrX	114581850	114582450
chrX	114795150	114795750
chrX	114864450	114865050
chrX	115009150	115009750
chrX	115057050	115057650
chrX	115076750	115077350
chrX	115085150	115085750
chrX	117125650	117126250
chrX	117250450	117251050
chrX	117479650	117480250
chrX	117629250	117629850
chrX	117861150	117861750
chrX	117973150	117973750
chrX	118006150	118006750
chrX	118109950	118110550
chrX	118113450	118114050
chrX	118175050	118175650
chrX	118345450	118346050
chrX	118369950	118370550
chrX	118532950	118533550
chrX	118560750	118561350
chrX	118601950	118602550
chrX	118606450	118607050
chrX	118615350	118615950
chrX	118646350	118646950
chrX	118699150	118699750
chrX	118708150	118708750
chrX	118740150	118740750
chrX	118826050	118826650
chrX	118868750	118869350
chrX	118925350	118925950
chrX	118986850	118987450
chrX	119005450	119006050
chrX	119077450	119078050
chrX	119155750	119156350
chrX	119378850	119379450
chrX	119384250	119384850
chrX	119499650	119500250
chrX	119602950	119603550
chrX	119619750	119620350
chrX	119694650	119695250
chrX	119737550	119738150
chrX	119763750	119764350
chrX	119806150	119806750
chrX	121555450	121556050
chrX	122349450	122350050
chrX	122350750	122351350
chrX	122353550	122354150
chrX	122866650	122867250
chrX	122898750	122899350
chrX	122918650	122919250
chrX	122937250	122937850
chrX	122993550	122994150
chrX	123040350	123040950
chrX	123096750	123097350
chrX	125954550	125955150
chrX	126164250	126164850
chrX	126192150	126192750
chrX	126712250	126712850
chrX	128657150	128657750
chrX	128673850	128674450
chrX	128719450	128720050
chrX	128737750	128738350
chrX	128752850	128753450
chrX	128787250	128787850
chrX	128812050	128812650
chrX	128820350	128820950
chrX	128824250	128824850
chrX	128831350	128831950
chrX	128835550	128836150
chrX	128840250	128840850
chrX	128977650	128978250
chrX	128984450	128985050
chrX	129039750	129040350
chrX	129065250	129065850
chrX	129095150	129095750
chrX	129114550	129115150
chrX	129116150	129116750
chrX	129194350	129194950
chrX	129234050	129234650
chrX	129254750	129255350
chrX	129259050	129259650
chrX	129299550	129300150
chrX	129304650	129305250
chrX	129307850	129308450
chrX	129313450	129314050
chrX	129402650	129403250
chrX	129535550	129536150
chrX	130036950	130037550
chrX	130863250	130863850
chrX	130875650	130876250
chrX	130926250	130926850
chrX	130956150	130956750
chrX	131351950	131352550
chrX	131545250	131545850
chrX	131623150	131623750
chrX	131976750	131977350
chrX	132549350	132549950
chrX	132993850	132994450
chrX	133506950	133507550
chrX	133593950	133594550
chrX	133670850	133671450
chrX	133683350	133683950
chrX	133762550	133763150
chrX	133930950	133931550
chrX	133940850	133941450
chrX	134003050	134003650
chrX	134049050	134049650
chrX	134124650	134125250
chrX	134133950	134134550
chrX	134137950	134138550
chrX	134155550	134156150
chrX	134166050	134166650
chrX	134185950	134186550
chrX	134232650	134233250
chrX	134461150	134461750
chrX	134478350	134478950
chrX	134555350	134555950
chrX	134643750	134644350
chrX	134654250	134654850
chrX	134856350	134856950
chrX	135055950	135056550
chrX	135067250	135067850
chrX	135112250	135112850
chrX	135229250	135229850
chrX	135251450	135252050
chrX	135258450	135259050
chrX	135267750	135268350
chrX	135274750	135275350
chrX	135278750	135279350
chrX	135284550	135285150
chrX	135286550	135287150
chrX	135291350	135291950
chrX	135294450	135295050
chrX	135333250	135333850
chrX	135579050	135579650
chrX	135607950	135608550
chrX	135813450	135814050
chrX	135849650	135850250
chrX	135948850	135949450
chrX	135962650	135963250
chrX	135991150	135991750
chrX	136081850	136082450
chrX	136647850	136648450
chrX	139015050	139015650
chrX	139514450	139515050
chrX	139805450	139806050
chrX	142182350	142182950
chrX	144924650	144925250
chrX	146993050	146993650
chrX	147116850	147117450
chrX	148552350	148552950
chrX	148569850	148570450
chrX	148572550	148573150
chrX	148575350	148575950
chrX	148577050	148577650
chrX	148586550	148587150
chrX	148608050	148608650
chrX	148621850	148622450
chrX	148708350	148708950
chrX	148713250	148713850
chrX	149106450	149107050
chrX	149230950	149231550
chrX	149314650	149315250
chrX	149369050	149369650
chrX	149381050	149381650
chrX	149423950	149424550
chrX	149531150	149531750
chrX	149634050	149634650
chrX	149676550	149677150
chrX	149682750	149683350
chrX	149715950	149716550
chrX	149736650	149737250
chrX	149935950	149936550
chrX	149940550	149941150
chrX	150041950	150042550
chrX	150066950	150067550
chrX	150151450	150152050
chrX	150565250	150565850
chrX	151071550	151072150
chrX	151999050	151999650
chrX	152001850	152002450
chrX	152012250	152012850
chrX	152083850	152084450
chrX	152109950	152110550
chrX	152127150	152127750
chrX	152599350	152599950
chrX	152645350	152645950
chrX	152735850	152736450
chrX	152772850	152773450
chrX	152804850	152805450
chrX	152858350	152858950
chrX	152864550	152865150
chrX	152933250	152933850
chrX	152954450	152955050
chrX	152965250	152965850
chrX	152968350	152968950
chrX	152972150	152972750
chrX	152989950	152990550
chrX	153009750	153010350
chrX	153029350	153029950
chrX	153046150	153046750
chrX	153059650	153060250
chrX	153176350	153176950
chrX	153189450	153190050
chrX	153193550	153194150
chrX	153200250	153200850
chrX	153209850	153210450
chrX	153218650	153219250
chrX	153231650	153232250
chrX	153236450	153237050
chrX	153285150	153285750
chrX	153362950	153363550
chrX	153438050	153438650
chrX	153475150	153475750
chrX	153512950	153513550
chrX	153534050	153534650
chrX	153555650	153556250
chrX	153570250	153570850
chrX	153588350	153588950
chrX	153597750	153598350
chrX	153607250	153607850
chrX	153618150	153618750
chrX	153626250	153626850
chrX	153637350	153637950
chrX	153640150	153640750
chrX	153648350	153648950
chrX	153656650	153657250
chrX	153665250	153665850
chrX	153672150	153672750
chrX	153687350	153687950
chrX	153706950	153707550
chrX	153712750	153713350
chrX	153718850	153719450
chrX	153744350	153744950
chrX	153755250	153755850
chrX	153762850	153763450
chrX	153770050	153770650
chrX	153775250	153775850
chrX	153926750	153927350
chrX	153941050	153941650
chrX	153957650	153958250
chrX	153960050	153960650
chrX	153963850	153964450
chrX	153980050	153980650
chrX	153990750	153991350
chrX	154033450	154034050
chrX	154114550	154115150
chrX	154254850	154255450
chrX	154285550	154286150
chrX	154299450	154300050
chrX	154444350	154444950
chrX	154611450	154612050
chrX	154688050	154688650
chrX	154842350	154842950
chrX	155110650	155111250
chrX	155259850	155260450
chr13	19031450	19032050
chr13	19183450	19184050
chr13	19320350	19320950
chr13	19382750	19383350
chr13	19645550	19646150
chr13	19711850	19712450
chr13	19726450	19727050
chr13	19753250	19753850
chr13	19986550	19987150
chr13	20175950	20176550
chr13	20207450	20208050
chr13	20239550	20240150
chr13	20353550	20354150
chr13	20356850	20357450
chr13	20370550	20371150
chr13	20437550	20438150
chr13	20532450	20533050
chr13	20627050	20627650
chr13	20654850	20655450
chr13	20693150	20693750
chr13	20701650	20702250
chr13	20715250	20715850
chr13	20734950	20735550
chr13	20737350	20737950
chr13	20748850	20749450
chr13	21000750	21001350
chr13	21020450	21021050
chr13	21035950	21036550
chr13	21039450	21040050
chr13	21063250	21063850
chr13	21099750	21100350
chr13	21140950	21141550
chr13	21278050	21278650
chr13	21282950	21283550
chr13	21288550	21289150
chr13	21296050	21296650
chr13	21347850	21348450
chr13	21388550	21389150
chr13	21476650	21477250
chr13	21513650	21514250
chr13	21517550	21518150
chr13	21587150	21587750
chr13	21588850	21589450
chr13	21590950	21591550
chr13	21594650	21595250
chr13	21607450	21608050
chr13	21617850	21618450
chr13	21635450	21636050
chr13	21653750	21654350
chr13	21714350	21714950
chr13	21723550	21724150
chr13	21750450	21751050
chr13	21760250	21760850
chr13	21871950	21872550
chr13	21951450	21952050
chr13	22009850	22010450
chr13	22033350	22033950
chr13	22055350	22055950
chr13	22112850	22113450
chr13	22177750	22178350
chr13	22244850	22245450
chr13	22249050	22249650
chr13	22250750	22251350
chr13	22257050	22257650
chr13	22310050	22310650
chr13	22351850	22352450
chr13	22484650	22485250
chr13	22560550	22561150
chr13	22751150	22751750
chr13	22931250	22931850
chr13	23002150	23002750
chr13	23036250	23036850
chr13	23489550	23490150
chr13	23500350	23500950
chr13	23733250	23733850
chr13	23754750	23755350
chr13	23757350	23757950
chr13	23759550	23760150
chr13	23864150	23864750
chr13	23895450	23896050
chr13	23946550	23947150
chr13	23949550	23950150
chr13	23985750	23986350
chr13	24001450	24002050
chr13	24007550	24008150
chr13	24015250	24015850
chr13	24040350	24040950
chr13	24062550	24063150
chr13	24080750	24081350
chr13	24087550	24088150
chr13	24128050	24128650
chr13	24132850	24133450
chr13	24135350	24135950
chr13	24141850	24142450
chr13	24144150	24144750
chr13	24153150	24153750
chr13	24160450	24161050
chr13	24192350	24192950
chr13	24195250	24195850
chr13	24201050	24201650
chr13	24232950	24233550
chr13	24246650	24247250
chr13	24275750	24276350
chr13	24283550	24284150
chr13	24334050	24334650
chr13	24362450	24363050
chr13	24364850	24365450
chr13	24458450	24459050
chr13	24463350	24463950
chr13	24554150	24554750
chr13	24734450	24735050
chr13	24794050	24794650
chr13	24846050	24846650
chr13	25076850	25077450
chr13	25086650	25087250
chr13	25115050	25115650
chr13	25302050	25302650
chr13	25496750	25497350
chr13	25515150	25515750
chr13	25556650	25557250
chr13	25861350	25861950
chr13	25875350	25875950
chr13	26596650	26597250
chr13	26760450	26761050
chr13	26795750	26796350
chr13	26827750	26828350
chr13	27034650	27035250
chr13	27131450	27132050
chr13	27393050	27393650
chr13	27515850	27516450
chr13	27521050	27521650
chr13	27525850	27526450
chr13	27538750	27539350
chr13	27542450	27543050
chr13	27552150	27552750
chr13	27557050	27557650
chr13	27559350	27559950
chr13	27745850	27746450
chr13	27757050	27757650
chr13	27825150	27825750
chr13	27838250	27838850
chr13	27840950	27841550
chr13	27844550	27845150
chr13	27865950	27866550
chr13	27869650	27870250
chr13	27930050	27930650
chr13	27933250	27933850
chr13	27935950	27936550
chr13	27998450	27999050
chr13	28023950	28024550
chr13	28040550	28041150
chr13	28107150	28107750
chr13	28136450	28137050
chr13	28173950	28174550
chr13	28194450	28195050
chr13	28241950	28242550
chr13	28247950	28248550
chr13	28366350	28366950
chr13	28400550	28401150
chr13	28493750	28494350
chr13	28712050	28712650
chr13	28923950	28924550
chr13	28982650	28983250
chr13	29069050	29069650
chr13	29142350	29142950
chr13	29232850	29233450
chr13	29292850	29293450
chr13	29324450	29325050
chr13	29327550	29328150
chr13	29393750	29394350
chr13	29529550	29530150
chr13	29714350	29714950
chr13	29958450	29959050
chr13	30002250	30002850
chr13	30009150	30009750
chr13	30029150	30029750
chr13	30038350	30038950
chr13	30070150	30070750
chr13	30082150	30082750
chr13	30088350	30088950
chr13	30098250	30098850
chr13	30122850	30123450
chr13	30152450	30153050
chr13	30156150	30156750
chr13	30163350	30163950
chr13	30169650	30170250
chr13	30180150	30180750
chr13	30253350	30253950
chr13	30278750	30279350
chr13	30281950	30282550
chr13	30424550	30425150
chr13	30457950	30458550
chr13	30499450	30500050
chr13	30509050	30509650
chr13	30623650	30624250
chr13	30688950	30689550
chr13	30702150	30702750
chr13	30706550	30707150
chr13	30722350	30722950
chr13	30843950	30844550
chr13	30881350	30881950
chr13	30884850	30885450
chr13	30889050	30889650
chr13	30914450	30915050
chr13	30916250	30916850
chr13	30969450	30970050
chr13	30982250	30982850
chr13	30995450	30996050
chr13	31019750	31020350
chr13	31039850	31040450
chr13	31154850	31155450
chr13	31191550	31192150
chr13	31247950	31248550
chr13	31317350	31317950
chr13	31326250	31326850
chr13	31376950	31377550
chr13	31392450	31393050
chr13	31413250	31413850
chr13	31439350	31439950
chr13	31444450	31445050
chr13	31454750	31455350
chr13	31479950	31480550
chr13	31627150	31627750
chr13	31675550	31676150
chr13	31736250	31736850
chr13	31773750	31774350
chr13	31778650	31779250
chr13	31783250	31783850
chr13	31795050	31795650
chr13	31797250	31797850
chr13	31799250	31799850
chr13	31884850	31885450
chr13	32420550	32421150
chr13	32460050	32460650
chr13	32465050	32465650
chr13	32470350	32470950
chr13	32472450	32473050
chr13	32519150	32519750
chr13	32525150	32525750
chr13	32546450	32547050
chr13	32556550	32557150
chr13	32575550	32576150
chr13	32595850	32596450
chr13	32605150	32605750
chr13	32622950	32623550
chr13	32634650	32635250
chr13	32672350	32672950
chr13	32691750	32692350
chr13	32699250	32699850
chr13	32724850	32725450
chr13	32739850	32740450
chr13	32743250	32743850
chr13	32777850	32778450
chr13	32779750	32780350
chr13	32783750	32784350
chr13	32820450	32821050
chr13	32835550	32836150
chr13	32856350	32856950
chr13	32884150	32884750
chr13	32889350	32889950
chr13	33002050	33002650
chr13	33045550	33046150
chr13	33109150	33109750
chr13	33112650	33113250
chr13	33160150	33160750
chr13	33422050	33422650
chr13	33476950	33477550
chr13	33591550	33592150
chr13	33600550	33601150
chr13	33682650	33683250
chr13	33697050	33697650
chr13	33700250	33700850
chr13	33703150	33703750
chr13	33713150	33713750
chr13	33754050	33754650
chr13	33756750	33757350
chr13	33778650	33779250
chr13	33788350	33788950
chr13	33791350	33791950
chr13	33807550	33808150
chr13	33818250	33818850
chr13	33826150	33826750
chr13	33836150	33836750
chr13	33853450	33854050
chr13	33859650	33860250
chr13	33923950	33924550
chr13	33927250	33927850
chr13	33957950	33958550
chr13	33962650	33963250
chr13	33968650	33969250
chr13	34083750	34084350
chr13	34116550	34117150
chr13	34184350	34184950
chr13	34217250	34217850
chr13	34250650	34251250
chr13	34371750	34372350
chr13	34391950	34392550
chr13	34575350	34575950
chr13	34775650	34776250
chr13	34781450	34782050
chr13	34922250	34922850
chr13	34991050	34991650
chr13	35245150	35245750
chr13	35304950	35305550
chr13	35322150	35322750
chr13	35326650	35327250
chr13	35516150	35516750
chr13	35748850	35749450
chr13	35753550	35754150
chr13	36073150	36073750
chr13	36297950	36298550
chr13	36303850	36304450
chr13	36306550	36307150
chr13	36369050	36369650
chr13	36440850	36441450
chr13	36448750	36449350
chr13	36480650	36481250
chr13	36497350	36497950
chr13	36501550	36502150
chr13	36527650	36528250
chr13	36532050	36532650
chr13	36553450	36554050
chr13	36568550	36569150
chr13	36705250	36705850
chr13	36728950	36729550
chr13	36871750	36872350
chr13	36920650	36921250
chr13	37247850	37248450
chr13	37393050	37393650
chr13	37411350	37411950
chr13	37573250	37573850
chr13	37633550	37634150
chr13	37692050	37692650
chr13	37869050	37869650
chr13	37966450	37967050
chr13	38002150	38002750
chr13	38020550	38021150
chr13	38444350	38444950
chr13	38923350	38923950
chr13	38989250	38989850
chr13	39611850	39612450
chr13	39685150	39685750
chr13	39725550	39726150
chr13	39831650	39832250
chr13	39885750	39886350
chr13	39891350	39891950
chr13	39922250	39922850
chr13	39944550	39945150
chr13	39989450	39990050
chr13	40026450	40027050
chr13	40075750	40076350
chr13	40090150	40090750
chr13	40145450	40146050
chr13	40151850	40152450
chr13	40177050	40177650
chr13	40229550	40230150
chr13	40339850	40340450
chr13	40463450	40464050
chr13	40795350	40795950
chr13	40810250	40810850
chr13	40846250	40846850
chr13	40861450	40862050
chr13	40866150	40866750
chr13	40926350	40926950
chr13	40949750	40950350
chr13	40976350	40976950
chr13	40979050	40979650
chr13	40980750	40981350
chr13	41016250	41016850
chr13	41066550	41067150
chr13	41137350	41137950
chr13	41213150	41213750
chr13	41231350	41231950
chr13	41240550	41241150
chr13	41345150	41345750
chr13	41351450	41352050
chr13	41363350	41363950
chr13	41452950	41453550
chr13	41474950	41475550
chr13	41495650	41496250
chr13	41529650	41530250
chr13	41627350	41627950
chr13	41632150	41632750
chr13	41634150	41634750
chr13	41638650	41639250
chr13	41706650	41707250
chr13	41768350	41768950
chr13	41837650	41838250
chr13	41885050	41885650
chr13	41906850	41907450
chr13	41920350	41920950
chr13	42031250	42031850
chr13	42121350	42121950
chr13	42188150	42188750
chr13	42196150	42196750
chr13	42242150	42242750
chr13	42268950	42269550
chr13	42355150	42355750
chr13	42493050	42493650
chr13	42515250	42515850
chr13	42534950	42535550
chr13	42569950	42570550
chr13	42614250	42614850
chr13	42622850	42623450
chr13	42845750	42846350
chr13	43280350	43280950
chr13	43289950	43290550
chr13	43321650	43322250
chr13	43597450	43598050
chr13	43610850	43611450
chr13	43628950	43629550
chr13	43632250	43632850
chr13	43769150	43769750
chr13	43843250	43843850
chr13	43877050	43877650
chr13	43881850	43882450
chr13	43989850	43990450
chr13	44111150	44111750
chr13	44120250	44120850
chr13	44260650	44261250
chr13	44262350	44262950
chr13	44340850	44341450
chr13	44359650	44360250
chr13	44389350	44389950
chr13	44453350	44453950
chr13	44560350	44560950
chr13	44629750	44630350
chr13	44682450	44683050
chr13	44690950	44691550
chr13	44702550	44703150
chr13	44706750	44707350
chr13	44715850	44716450
chr13	44729950	44730550
chr13	44734550	44735150
chr13	44748850	44749450
chr13	44773650	44774250
chr13	44794150	44794750
chr13	44798350	44798950
chr13	44806050	44806650
chr13	44811350	44811950
chr13	44845050	44845650
chr13	44875050	44875650
chr13	44884450	44885050
chr13	44938050	44938650
chr13	44948150	44948750
chr13	44958050	44958650
chr13	44962450	44963050
chr13	44971050	44971650
chr13	45009150	45009750
chr13	45033650	45034250
chr13	45148250	45148850
chr13	45151250	45151850
chr13	45234150	45234750
chr13	45268850	45269450
chr13	45306550	45307150
chr13	45308350	45308950
chr13	45313650	45314250
chr13	45319250	45319850
chr13	45321250	45321850
chr13	45408450	45409050
chr13	45428550	45429150
chr13	45444450	45445050
chr13	45447450	45448050
chr13	45461150	45461750
chr13	45477650	45478250
chr13	45491850	45492450
chr13	45496350	45496950
chr13	45506950	45507550
chr13	45563350	45563950
chr13	45616550	45617150
chr13	45621350	45621950
chr13	45625350	45625950
chr13	45694250	45694850
chr13	45742250	45742850
chr13	45770750	45771350
chr13	45780750	45781350
chr13	45810050	45810650
chr13	45855050	45855650
chr13	45885050	45885650
chr13	45899750	45900350
chr13	45907950	45908550
chr13	45909950	45910550
chr13	45915250	45915850
chr13	45923450	45924050
chr13	45941450	45942050
chr13	45945050	45945650
chr13	45959950	45960550
chr13	45970650	45971250
chr13	45986250	45986850
chr13	45992350	45992950
chr13	46007450	46008050
chr13	46014450	46015050
chr13	46038650	46039250
chr13	46329950	46330550
chr13	46355750	46356350
chr13	46360350	46360950
chr13	46373550	46374150
chr13	46397550	46398150
chr13	46407650	46408250
chr13	46453650	46454250
chr13	46626650	46627250
chr13	46700550	46701150
chr13	46948350	46948950
chr13	47126950	47127550
chr13	47145450	47146050
chr13	47149850	47150450
chr13	47196850	47197450
chr13	47246350	47246950
chr13	47371050	47371650
chr13	47468050	47468650
chr13	47994650	47995250
chr13	48000150	48000750
chr13	48082550	48083150
chr13	48096150	48096750
chr13	48120250	48120850
chr13	48247350	48247950
chr13	48348150	48348750
chr13	48571450	48572050
chr13	48575150	48575750
chr13	48611850	48612450
chr13	48669050	48669650
chr13	48807050	48807650
chr13	48810550	48811150
chr13	48877550	48878150
chr13	49079050	49079650
chr13	49106650	49107250
chr13	49116750	49117350
chr13	49323750	49324350
chr13	49343150	49343750
chr13	49357150	49357750
chr13	49448150	49448750
chr13	49458250	49458850
chr13	49466350	49466950
chr13	49550350	49550950
chr13	49672250	49672850
chr13	49684150	49684750
chr13	49793950	49794550
chr13	49799650	49800250
chr13	49821750	49822350
chr13	49866850	49867450
chr13	49875250	49875850
chr13	49877650	49878250
chr13	49882150	49882750
chr13	49887850	49888450
chr13	49914250	49914850
chr13	49930250	49930850
chr13	50018050	50018650
chr13	50069850	50070450
chr13	50135050	50135650
chr13	50159450	50160050
chr13	50167150	50167750
chr13	50181050	50181650
chr13	50184150	50184750
chr13	50196550	50197150
chr13	50199450	50200050
chr13	50203250	50203850
chr13	50231150	50231750
chr13	50241850	50242450
chr13	50265350	50265950
chr13	50336550	50337150
chr13	50366850	50367450
chr13	50385250	50385850
chr13	50433550	50434150
chr13	50510250	50510850
chr13	50570650	50571250
chr13	50655950	50656550
chr13	50698350	50698950
chr13	50782250	50782850
chr13	50931650	50932250
chr13	50961050	50961650
chr13	50974350	50974950
chr13	50985250	50985850
chr13	51103350	51103950
chr13	51154950	51155550
chr13	51163650	51164250
chr13	51172450	51173050
chr13	51187550	51188150
chr13	51265850	51266450
chr13	51267850	51268450
chr13	51280650	51281250
chr13	51282550	51283150
chr13	51483550	51484150
chr13	51796150	51796750
chr13	51811950	51812550
chr13	51818050	51818650
chr13	51820650	51821250
chr13	51833150	51833750
chr13	51865450	51866050
chr13	51904650	51905250
chr13	52027050	52027650
chr13	52131950	52132550
chr13	52158050	52158650
chr13	52164950	52165550
chr13	52335650	52336250
chr13	52338350	52338950
chr13	52343750	52344350
chr13	52345850	52346450
chr13	52355250	52355850
chr13	52360050	52360650
chr13	52377650	52378250
chr13	52389150	52389750
chr13	52392350	52392950
chr13	52400750	52401350
chr13	52406450	52407050
chr13	52413750	52414350
chr13	52419150	52419750
chr13	52480650	52481250
chr13	52486150	52486750
chr13	52502250	52502850
chr13	52529350	52529950
chr13	52552950	52553550
chr13	52569750	52570350
chr13	52573550	52574150
chr13	52586050	52586650
chr13	52638050	52638650
chr13	52644950	52645550
chr13	52686650	52687250
chr13	52702950	52703550
chr13	52733450	52734050
chr13	52761450	52762050
chr13	52768350	52768950
chr13	52775650	52776250
chr13	52777950	52778550
chr13	52784850	52785450
chr13	52810250	52810850
chr13	52875850	52876450
chr13	52980050	52980650
chr13	53006450	53007050
chr13	53008050	53008650
chr13	53024550	53025150
chr13	53029250	53029850
chr13	53084450	53085050
chr13	53143950	53144550
chr13	53174250	53174850
chr13	53183150	53183750
chr13	53191250	53191850
chr13	53226550	53227150
chr13	53420950	53421550
chr13	53424650	53425250
chr13	55211350	55211950
chr13	56974750	56975350
chr13	57033350	57033950
chr13	57697650	57698250
chr13	57714750	57715350
chr13	57718450	57719050
chr13	57722150	57722750
chr13	57726850	57727450
chr13	57730150	57730750
chr13	57734650	57735250
chr13	57736250	57736850
chr13	57737850	57738450
chr13	57741450	57742050
chr13	57742750	57743350
chr13	57747150	57747750
chr13	58203850	58204450
chr13	58207450	58208050
chr13	58448550	58449150
chr13	58813450	58814050
chr13	58821050	58821650
chr13	59366850	59367450
chr13	59590250	59590850
chr13	59917250	59917850
chr13	59919350	59919950
chr13	59920850	59921450
chr13	59930750	59931350
chr13	60232650	60233250
chr13	60252050	60252650
chr13	60737850	60738450
chr13	60740050	60740650
chr13	60970250	60970850
chr13	61228450	61229050
chr13	61340050	61340650
chr13	61444250	61444850
chr13	61543650	61544250
chr13	61710150	61710750
chr13	61736750	61737350
chr13	61980350	61980950
chr13	61989050	61989650
chr13	63621350	63621950
chr13	63629750	63630350
chr13	66500850	66501450
chr13	66514750	66515350
chr13	66923350	66923950
chr13	67198350	67198950
chr13	67231150	67231750
chr13	67409150	67409750
chr13	67568250	67568850
chr13	67704450	67705050
chr13	67710150	67710750
chr13	67721650	67722250
chr13	67798250	67798850
chr13	67804350	67804950
chr13	67888450	67889050
chr13	67943950	67944550
chr13	67982850	67983450
chr13	67990350	67990950
chr13	68148650	68149250
chr13	68326650	68327250
chr13	70654050	70654650
chr13	73301550	73302150
chr13	73355850	73356450
chr13	73366050	73366650
chr13	73494150	73494750
chr13	73632750	73633350
chr13	74105050	74105650
chr13	74149250	74149850
chr13	74231850	74232450
chr13	74241750	74242350
chr13	74445450	74446050
chr13	74514050	74514650
chr13	74519850	74520450
chr13	74557150	74557750
chr13	74631250	74631850
chr13	74636950	74637550
chr13	74708250	74708850
chr13	74761650	74762250
chr13	74785050	74785650
chr13	74860950	74861550
chr13	74864450	74865050
chr13	75149750	75150350
chr13	75768750	75769350
chr13	75793750	75794350
chr13	75900650	75901250
chr13	75923050	75923650
chr13	75927750	75928350
chr13	75932050	75932650
chr13	75936150	75936750
chr13	75939850	75940450
chr13	75944050	75944650
chr13	75959050	75959650
chr13	75965350	75965950
chr13	75976850	75977450
chr13	75980350	75980950
chr13	75984250	75984850
chr13	75990950	75991550
chr13	75993650	75994250
chr13	76006050	76006650
chr13	76011650	76012250
chr13	76016950	76017550
chr13	76020250	76020850
chr13	76032950	76033550
chr13	76051950	76052550
chr13	76056050	76056650
chr13	76111950	76112550
chr13	76123250	76123850
chr13	76210050	76210650
chr13	76269950	76270550
chr13	76334250	76334850
chr13	76362650	76363250
chr13	76366550	76367150
chr13	76372350	76372950
chr13	76377950	76378550
chr13	76380150	76380750
chr13	76387350	76387950
chr13	76389250	76389850
chr13	76435050	76435650
chr13	76437550	76438150
chr13	76475550	76476150
chr13	76784250	76784850
chr13	76799850	76800450
chr13	76869450	76870050
chr13	77047550	77048150
chr13	77387050	77387650
chr13	77460250	77460850
chr13	77565850	77566450
chr13	77582950	77583550
chr13	77600450	77601050
chr13	77770150	77770750
chr13	77900950	77901550
chr13	77903050	77903650
chr13	77961150	77961750
chr13	78034250	78034850
chr13	78052150	78052750
chr13	78118450	78119050
chr13	78271350	78271950
chr13	78493350	78493950
chr13	78554650	78555250
chr13	78676250	78676850
chr13	79221050	79221650
chr13	79233050	79233650
chr13	79253350	79253950
chr13	79980150	79980750
chr13	80052050	80052650
chr13	80055050	80055650
chr13	80059250	80059850
chr13	80077650	80078250
chr13	80102350	80102950
chr13	80108650	80109250
chr13	80205350	80205950
chr13	80211150	80211750
chr13	80233150	80233750
chr13	80238050	80238650
chr13	80250250	80250850
chr13	80297450	80298050
chr13	80324150	80324750
chr13	80356850	80357450
chr13	80510650	80511250
chr13	80585850	80586450
chr13	80622850	80623450
chr13	80706750	80707350
chr13	80715250	80715850
chr13	80910850	80911450
chr13	80915250	80915850
chr13	81043850	81044450
chr13	81076350	81076950
chr13	81145350	81145950
chr13	81290550	81291150
chr13	81300950	81301550
chr13	81498650	81499250
chr13	83229150	83229750
chr13	85225350	85225950
chr13	85227950	85228550
chr13	87055350	87055950
chr13	87535150	87535750
chr13	87776150	87776750
chr13	88323350	88323950
chr13	89631950	89632550
chr13	90853350	90853950
chr13	91154350	91154950
chr13	91187050	91187650
chr13	91578650	91579250
chr13	91999550	92000150
chr13	92050550	92051150
chr13	92299750	92300350
chr13	93329750	93330350
chr13	93335050	93335650
chr13	93880050	93880650
chr13	94157450	94158050
chr13	94513950	94514550
chr13	94780550	94781150
chr13	94809750	94810350
chr13	95201450	95202050
chr13	95248150	95248750
chr13	95253650	95254250
chr13	95511350	95511950
chr13	95953450	95954050
chr13	96056350	96056950
chr13	96149450	96150050
chr13	96187350	96187950
chr13	96192950	96193550
chr13	96273250	96273850
chr13	96296650	96297250
chr13	96328950	96329550
chr13	96342850	96343450
chr13	96350550	96351150
chr13	96672250	96672850
chr13	96705450	96706050
chr13	96742050	96742650
chr13	96870550	96871150
chr13	96875350	96875950
chr13	97126250	97126850
chr13	97336650	97337250
chr13	97762050	97762650
chr13	97767650	97768250
chr13	97768850	97769450
chr13	97777950	97778550
chr13	97793750	97794350
chr13	97874250	97874850
chr13	97875850	97876450
chr13	97886850	97887450
chr13	97894850	97895450
chr13	97908450	97909050
chr13	97909950	97910550
chr13	97913450	97914050
chr13	97947450	97948050
chr13	97954750	97955350
chr13	97960350	97960950
chr13	97971250	97971850
chr13	97974050	97974650
chr13	97991550	97992150
chr13	98019250	98019850
chr13	98085150	98085750
chr13	98252550	98253150
chr13	98628450	98629050
chr13	98674350	98674950
chr13	98794950	98795550
chr13	98824250	98824850
chr13	98859550	98860150
chr13	98968050	98968650
chr13	99024950	99025550
chr13	99097450	99098050
chr13	99100550	99101150
chr13	99102650	99103250
chr13	99106450	99107050
chr13	99108450	99109050
chr13	99119750	99120350
chr13	99124050	99124650
chr13	99135250	99135850
chr13	99155850	99156450
chr13	99159650	99160250
chr13	99161650	99162250
chr13	99180950	99181550
chr13	99188750	99189350
chr13	99195950	99196550
chr13	99217950	99218550
chr13	99224250	99224850
chr13	99229150	99229750
chr13	99258450	99259050
chr13	99471550	99472150
chr13	99474350	99474950
chr13	99492250	99492850
chr13	99495050	99495650
chr13	99613650	99614250
chr13	99622350	99622950
chr13	99630050	99630650
chr13	99739650	99740250
chr13	99814750	99815350
chr13	99852750	99853350
chr13	99870650	99871250
chr13	99894350	99894950
chr13	99925250	99925850
chr13	99934050	99934650
chr13	99937950	99938550
chr13	99959950	99960550
chr13	99991350	99991950
chr13	100019450	100020050
chr13	100028250	100028850
chr13	100033250	100033850
chr13	100036750	100037350
chr13	100089050	100089650
chr13	100091150	100091750
chr13	100150650	100151250
chr13	100153350	100153950
chr13	100258550	100259150
chr13	100309950	100310550
chr13	100338350	100338950
chr13	100740950	100741550
chr13	101044850	101045450
chr13	101163650	101164250
chr13	101197050	101197650
chr13	101240750	101241350
chr13	101264250	101264850
chr13	101326950	101327550
chr13	101539750	101540350
chr13	101751150	101751750
chr13	101792750	101793350
chr13	102050050	102050650
chr13	102068450	102069050
chr13	102125650	102126250
chr13	102139350	102139950
chr13	102175950	102176550
chr13	102264950	102265550
chr13	102358950	102359550
chr13	102438150	102438750
chr13	102520850	102521450
chr13	102654550	102655150
chr13	102664850	102665450
chr13	102969850	102970450
chr13	103046650	103047250
chr13	103052950	103053550
chr13	103109550	103110150
chr13	103244550	103245150
chr13	103248950	103249550
chr13	103362350	103362950
chr13	103425850	103426450
chr13	103436750	103437350
chr13	103451150	103451750
chr13	103497850	103498450
chr13	103508850	103509450
chr13	103515850	103516450
chr13	103522850	103523450
chr13	103529550	103530150
chr13	103532050	103532650
chr13	103550050	103550650
chr13	103657150	103657750
chr13	103658950	103659550
chr13	103851850	103852450
chr13	103935250	103935850
chr13	103940450	103941050
chr13	104038550	104039150
chr13	104535350	104535950
chr13	104979450	104980050
chr13	105223850	105224450
chr13	106095150	106095750
chr13	107120450	107121050
chr13	107124450	107125050
chr13	107185250	107185850
chr13	107187750	107188350
chr13	107220250	107220850
chr13	107222650	107223250
chr13	107570250	107570850
chr13	108435050	108435650
chr13	108867650	108868250
chr13	108870450	108871050
chr13	109529550	109530150
chr13	109567950	109568550
chr13	109579150	109579750
chr13	109843650	109844250
chr13	109893450	109894050
chr13	109895950	109896550
chr13	109909250	109909850
chr13	109924150	109924750
chr13	109926750	109927350
chr13	109933950	109934550
chr13	109946250	109946850
chr13	109986450	109987050
chr13	110132250	110132850
chr13	110135550	110136150
chr13	110141250	110141850
chr13	110193350	110193950
chr13	110200550	110201150
chr13	110337050	110337650
chr13	110389350	110389950
chr13	110396750	110397350
chr13	110409050	110409650
chr13	110417150	110417750
chr13	110438650	110439250
chr13	110492450	110493050
chr13	110495950	110496550
[truncated: 53,046 more rows]
