# Supplementary material for: Identification of atrial fibrillation associated genes and functional non-coding variants
Source: Nat Commun. 2019 Oct 18;10:4755. doi: 10.1038/s41467-019-12721-5 (PMC6802215; doi:10.1038/s41467-019-12721-5)
Supplement: Supplementary file 20 — Source Data [file 41467_2019_12721_MOESM20_ESM.xlsx]

## Sheet: Fig. 4a
Differential expression analyses RNA-seq (Left atrium vs Right Atrium)
								Differential expression = (-1> L2FC >1, Padj<0.05)
gene	ens	LA	RA	Log2FC	P-value	P-adjusted		negative L2FC =up in RA
BMP10	ENSG00000163217	1.51738	1856.8	-10.127	1.79e-42	3.6e-38
SMYD2	ENSG00000143499	44.6474	358.717	-3.06876	3.32e-25	3.35e-21
PRG4	ENSG00000116690	2974.49	41.9799	5.66136	3.84e-14	2.59e-10
THBS4	ENSG00000113296	93.598	1.73162	5.51992	6.61e-14	3.34e-10
AFF2	ENSG00000155966	51.5239	490.75	-3.05038	1.01e-12	4.09e-09
FHL5	ENSG00000112214	103.367	8.99141	3.24875	1.43e-12	4.8e-09
MYOT	ENSG00000120729	314.521	60.9486	2.31237	7.65e-12	2.21e-08
TPO	ENSG00000115705	53.7911	1.98221	4.23846	3.52e-11	8.87e-08
EPHA5	ENSG00000145242	144.282	6.358	3.93755	1.53e-10	3.44e-07
PITX2	ENSG00000164093	51.5116	#NUM!	6.7436	7.61e-10	1.54e-06
PRELP	ENSG00000188783	1585.85	3739.81	-1.22933	3.37e-09	5.94e-06
AKR1C1	ENSG00000187134	211.897	790.945	-1.87726	3.83e-09	5.94e-06
ID4	ENSG00000172201	19.7901	178.489	-3.2599	4.25e-09	6.13e-06
ITLN1	ENSG00000179914	#NUM!	#NUM!	6.3171	1.19e-08	1.51e-05
RPL3L	ENSG00000140986	65.0327	12.2032	2.23339	1.43e-08	1.63e-05
TGM2	ENSG00000198959	2329.37	5385.86	-1.19714	1.46e-08	1.63e-05
SMAD9	ENSG00000120693	66.8542	292.569	-2.02061	2.29e-08	2.44e-05
INHBA	ENSG00000122641	45.8827	364.859	-2.95637	4.55e-08	4.59e-05
LINGO1	ENSG00000169783	77.0012	7.76008	2.99711	6.94e-08	6.67e-05
IGSF10	ENSG00000152580	290.844	1177.93	-1.93192	1.19e-07	0.000109324
LOC101927686	ENSG00000230943	25.7508	#NUM!	6.54665	1.7e-07	0.000148696
WNK3	ENSG00000196632	145.218	484.881	-1.71812	3.38e-07	0.000283847
COLEC12	ENSG00000158270	254.811	90.9586	1.48668	4.13e-07	0.000333402
AKR1B1	ENSG00000085662	298.298	97.1861	1.60638	4.36e-07	0.000338191
BMX	ENSG00000102010	18.0384	80.6598	-2.16889	7.63e-07	0.000549944
ID2	ENSG00000115738	63.4703	191.21	-1.64567	9.04e-07	0.000613054
EGFLAM	ENSG00000164318	28.1281	2.1817	3.40147	1.05e-06	0.000673234
AKAP12	ENSG00000131016	1254.97	2910.56	-1.2316	1.08e-06	0.000673234
PCDH10	ENSG00000138650	#NUM!	86.7339	-3.63559	1.1e-06	0.000673234
PRKD1	ENSG00000184304	61.321	185.988	-1.60254	1.18e-06	0.000699856
GSN	ENSG00000148180	1234.85	2258.5	-0.867687	1.54e-06	0.000863141
NTM	ENSG00000182667	76.9972	583.542	-2.32411	1.78e-06	0.000971514
CFHR1	ENSG00000244414	155.21	510.173	-1.63625	3.18e-06	0.00168599
RNF165	ENSG00000141622	44.7602	6.62493	2.57306	3.28e-06	0.0016947
TSC22D1	ENSG00000102804	723.327	346.19	1.04265	4.46e-06	0.00225121
GUCY1A2	ENSG00000152402	377.015	142.281	1.36628	5.06e-06	0.00248959
ATRNL1	ENSG00000107518	#NUM!	50.2073	-3.6346	6.11e-06	0.00286809
CXorf36	ENSG00000147113	113.295	42.3682	1.40879	7.57e-06	0.00339645
LOC101928288	ENSG00000248339	#NUM!	13.5581	-5.47348	7.98e-06	0.00350236
RN7SL1	ENSG00000258486	925.828	1653.39	-0.838114	9.27e-06	0.0039789
FMOD	ENSG00000122176	103.391	319.281	-1.61238	9.5e-06	0.0039937
GABRA4	ENSG00000109158	201.19	19.138	2.78953	9.74e-06	0.00400878
FIGF	ENSG00000165197	47.7452	#NUM!	2.32659	1.04e-05	0.00421615
NPR3	ENSG00000113389	139.329	482.52	-1.74791	1.07e-05	0.00422376
ITGA6	ENSG00000091409	1494	809.634	0.883647	1.53e-05	0.00592902
COL24A1	ENSG00000171502	75.9805	209.13	-1.44055	1.79e-05	0.00680287
SMAD6	ENSG00000137834	8.66161	64.2284	-2.37594	1.91e-05	0.00711908
CFH	ENSG00000000971	1121.84	3274.19	-1.48491	1.94e-05	0.00712132
PLCB1	ENSG00000182621	622.224	275.773	1.14907	2.25e-05	0.00768389
RN7SL2	ENSG00000265150	1265.23	2150.68	-0.763874	2.23e-05	0.00768389
FAT3	ENSG00000165323	12.3868	96.5698	-2.4327	2.23e-05	0.00768389
LIN9	ENSG00000183814	133.007	299.625	-1.19976	2.37e-05	0.00784479
C7	ENSG00000112936	1536.03	4021.54	-1.33044	2.37e-05	0.00784479
HAMP	ENSG00000105697	5.66364	46.9311	-2.92829	3.09e-05	0.0100597
CLDN18	ENSG00000066405	212.942	10.3897	3.71282	3.17e-05	0.0100764
TCEAL4	ENSG00000133142	547.566	1112.34	-1.09592	3.25e-05	0.0100764
RPPH1	ENSG00000259001	8.40577	42.9586	-2.1387	3.24e-05	0.0100764
GLDN	ENSG00000186417	16.4494	72.604	-2.35283	3.31e-05	0.0101137
ALCAM	ENSG00000170017	148.983	374.554	-1.30556	3.49e-05	0.0105133
CD209	ENSG00000090659	158.566	33.683	2.15631	3.73e-05	0.0110568
NID2	ENSG00000087303	403.306	211.119	0.920883	3.85e-05	0.0112608
CACNA2D2	ENSG00000007402	31.6339	161.326	-2.09309	4.12e-05	0.0118602
SCN9A	ENSG00000169432	81.0364	23.7374	1.75294	4.55e-05	0.0125628
OR51E1	ENSG00000180785	18.4306	#NUM!	3.21881	4.91e-05	0.0134003
EMP1	ENSG00000134531	518.919	879.175	-0.757129	5.08e-05	0.0136771
OSR1	ENSG00000143867	63.5205	10.9592	2.2689	5.38e-05	0.0142937
LRRC49	ENSG00000137821	98.3488	216.103	-1.12124	5.8e-05	0.0151952
CFHR3	ENSG00000116785	15.8234	68.9179	-2.0194	5.97e-05	0.0154467
ZNF385D	ENSG00000151789	91.8251	31.069	1.46997	7.48e-05	0.0188752
VCAN	ENSG00000038427	2699.48	6205.46	-1.19885	7.47e-05	0.0188752
TC2N	ENSG00000165929	112.131	249.794	-1.16169	7.79e-05	0.0194005
ROBO2	ENSG00000185008	24.1988	#NUM!	3.68956	8.18e-05	0.0201241
HCN4	ENSG00000138622	64.3383	255.697	-1.90395	8.76e-05	0.0212907
POTEI	ENSG00000196834	7.72596	48.9017	-2.87958	9.2e-05	0.0221055
LOC101927280	ENSG00000250891	291.046	76.2483	1.64176	9.32e-05	0.022118
SLC38A11	ENSG00000169507	29.2758	3.96441	2.73489	9.76e-05	0.0228957
GAREM	ENSG00000141441	544.298	292.131	0.880982	0.000104057	0.0241328
CYBRD1	ENSG00000071967	1585.28	2638.77	-0.721028	0.000115118	0.0263948
FAM189A1	ENSG00000104059	10.9325	#NUM!	4.71281	0.00011797	0.0267448
ADH1B	ENSG00000196616	590.583	1088.33	-0.878699	0.000120183	0.0269436
RGS1	ENSG00000090104	7.38961	49.7311	-2.92074	0.000128752	0.0285475
MCF2	ENSG00000101977	24.8644	2.49742	3.05518	0.000144259	0.031298
PTGS2	ENSG00000073756	18.3029	78.2845	-2.58033	0.00014372	0.031298
CTD-2201I18.1	ENSG00000249825	17.1349	#NUM!	3.4065	0.000154004	0.0330568
WISP2	ENSG00000064205	31.1458	77.5762	-1.32672	0.000155874	0.0331061
HOPX	ENSG00000171476	19.5691	102.513	-2.29745	0.000161233	0.0338875
RASGRF2	ENSG00000113319	197.177	98.6892	1.00755	0.000169221	0.0351998
MYCT1	ENSG00000120279	225.799	115.84	0.932698	0.000172259	0.0354659
PDK1	ENSG00000152256	309.241	511.676	-0.727715	0.000176186	0.0359082
SCN3A	ENSG00000153253	110.071	39.9555	1.37119	0.000181723	0.0363031
CAMK2N1	ENSG00000162545	391.246	219.893	0.83285	0.000186126	0.0368183
SGK223	ENSG00000182319	28.1023	4.70033	2.38843	0.000194349	0.0380717
CDR1	ENSG00000184258	5296.83	11042.7	-1.06427	0.00021142	0.0410174
FAM84A	ENSG00000162981	#NUM!	33.7439	-2.93393	0.000213581	0.0410421
BMP5	ENSG00000112175	121.629	9.63004	2.44021	0.000215735	0.041065
FAM78B	ENSG00000188859	67.9538	23.9927	1.46949	0.000218651	0.0410872
PDGFRA	ENSG00000134853	708.705	1392.36	-0.953084	0.000220063	0.0410872
COL9A1	ENSG00000112280	#NUM!	49.1577	-2.98972	0.000221961	0.0410872
PFKL	ENSG00000141959	3.6571	19.901	-2.21558	0.00022532	0.0413299
SIGLEC1	ENSG00000088827	52.8848	16.3385	1.67862	0.000248058	0.0445908
CDH19	ENSG00000071991	1451.44	2914.93	-1.02946	0.000251938	0.0445908
C15orf39	ENSG00000167173	13.3694	40.3325	-1.5338	0.000251834	0.0445908
MUC16	ENSG00000181143	#NUM!	4.85206	4.77244	0.00028671	0.0490825
FAM124A	ENSG00000150510	117.451	50.4869	1.19596	0.000287047	0.0490825
CCDC158	ENSG00000163749	14.9998	65.5263	-2.04749	0.000282285	0.0490825
ARHGAP18	ENSG00000146376	150.82	65.2858	1.13725	0.000303287	0.0514237
SPON1	ENSG00000152268	172.715	504.793	-1.60608	0.000326675	0.0549277
CYYR1	ENSG00000166265	170.986	85.0138	0.981307	0.000340723	0.0568163
TENM1	ENSG00000009694	51.4146	13.6516	1.8891	0.000381594	0.062092
ANP32A	ENSG00000140350	909.796	1325.8	-0.536513	0.00037988	0.062092
C1orf168	ENSG00000187889	68.3487	26.0165	1.65826	0.000392938	0.0634265
AQP1	ENSG00000240583	504.627	187.235	1.45965	0.000410633	0.0647292
LOC101927653	ENSG00000257259	3.47393	24.7827	-2.63611	0.000406117	0.0647292
MUM1L1	ENSG00000157502	42.4288	145.482	-1.64923	0.000457804	0.0710547
HS3ST3A1	ENSG00000153976	1.20435	15.9398	-3.35483	0.000475144	0.0726287
IGFBP7	ENSG00000163453	1326.43	2153.91	-0.696892	0.00047221	0.0726287
CLDN1	ENSG00000163347	42.1956	5.25821	2.58843	0.000484387	0.0729365
ZNF324B	ENSG00000249471	9.4297	#NUM!	3.86546	0.000484209	0.0729365
SALL1	ENSG00000103449	#NUM!	14.4076	-3.86873	0.000492571	0.0736193
NFE2L2	ENSG00000116044	832.188	1232.46	-0.562911	0.000524981	0.0776492
TMEM2	ENSG00000135048	166.836	324.951	-0.999955	0.000527231	0.0776492
LPAR1	ENSG00000198121	308.388	540.751	-0.810631	0.000542805	0.0793637
GLTSCR1	ENSG00000063169	30.8195	7.49227	1.83939	0.00060422	0.0864635
ARHGEF3	ENSG00000163947	286.554	139.471	0.984204	0.000626643	0.0880446
WDR49	ENSG00000174776	88.6433	250.891	-1.82031	0.000622701	0.0880446
C3orf70	ENSG00000187068	27.3549	109.68	-1.77477	0.00062836	0.0880446
GGTA1P	ENSG00000204136	40.1748	107.49	-1.35086	0.000646997	0.0900308
CDK6	ENSG00000105810	421.38	247.382	0.766667	0.000683468	0.0944543
SNAI2	ENSG00000019549	140.482	307.443	-1.12069	0.000712646	0.0971558
FNDC1	ENSG00000164694	9.58432	#NUM!	3.4284	0.000710547	0.0971558
SLCO4A1	ENSG00000101187	31.2332	6.29311	2.04598	0.000745568	0.100289
VPS8	ENSG00000156931	145.014	262.276	-0.849667	0.000787711	0.105256
SLC39A8	ENSG00000138821	314.92	609.065	-0.933333	0.00083088	0.110294
FHL2	ENSG00000115641	202.949	1085.05	-2.2031	0.000840287	0.110813
38961	ENSG00000125354	194.494	374.784	-0.906534	0.000855259	0.112056
LAMA4	ENSG00000112769	905.644	488.694	0.907774	0.000862417	0.112264
ART4	ENSG00000111339	29.7807	102.283	-1.50547	0.000882707	0.114169
MIR4451	ENSG00000266421	13.2445	#NUM!	2.79275	0.00093882	0.119136
GCSAM	ENSG00000174500	#NUM!	10.4614	-2.74755	0.000955854	0.120539
SLC9A1	ENSG00000090020	56.4228	129.341	-1.15901	0.000969078	0.121275
TENM2	ENSG00000145934	884.463	1914.94	-1.11633	0.000973713	0.121275
SOX9	ENSG00000125398	168.667	338.596	-1.0457	0.000981564	0.121503
COLGALT2	ENSG00000198756	55.3598	124.484	-1.06767	0.00110465	0.135905
LOX	ENSG00000113083	268.849	762.966	-1.37092	0.00112182	0.137182
CTDSPL	ENSG00000144677	312.019	186.901	0.724138	0.00117486	0.142802
PTPRS	ENSG00000105426	168.186	353.462	-1.11198	0.00119349	0.143606
ST8SIA6	ENSG00000148488	35.3537	81.7323	-1.16159	0.00120283	0.143606
ABAT	ENSG00000183044	78.2919	237.235	-1.42962	0.00120114	0.143606
IL1R1	ENSG00000115594	360.1	623.055	-0.809609	0.00127864	0.15176
FBLN5	ENSG00000140092	621.268	1161.17	-0.880922	0.00135769	0.160042
PABPC4L	ENSG00000254535	28.7909	96.3617	-1.64456	0.00138778	0.161056
PLCL1	ENSG00000115896	679.264	1042.39	-0.629516	0.00142568	0.163443
PRIMA1	ENSG00000175785	38.8162	99.6136	-1.28388	0.001469	0.167458
RAB8B	ENSG00000166128	145.129	262.864	-0.849725	0.00151549	0.171786
PRSS35	ENSG00000146250	3.74218	31.3603	-2.66405	0.00156698	0.17565
SLC16A9	ENSG00000165449	13.0764	42.7934	-1.89944	0.00156313	0.17565
FBLN1	ENSG00000077942	285.152	605.024	-1.06778	0.00164959	0.182903
F13A1	ENSG00000124491	787.319	341.066	1.30698	0.00165888	0.182903
RBP7	ENSG00000162444	5.01028	20.7312	-1.92528	0.00165485	0.182903
C6	ENSG00000039537	1989.9	3550.12	-0.814712	0.00170827	0.18531
LYVE1	ENSG00000133800	932.626	398.085	1.23055	0.00172136	0.185732
DGKB	ENSG00000136267	58.8518	14.6696	1.71113	0.00176241	0.189073
FAM169A	ENSG00000198780	77.2127	153.389	-0.967027	0.00177107	0.189073
IL18RAP	ENSG00000115607	#NUM!	12.0383	-3.26607	0.00182624	0.191203
ENPEP	ENSG00000138792	222.516	103.184	1.0521	0.00180679	0.191203
GRK5	ENSG00000198873	76.5889	139.853	-0.877335	0.00181348	0.191203
ENG	ENSG00000106991	243.591	568.147	-1.11421	0.00189434	0.194954
GPSM2	ENSG00000121957	169.66	74.7851	1.10551	0.00190492	0.194954
P2RY14	ENSG00000174944	192.514	69.1563	1.31263	0.00191311	0.194954
TAF1C	ENSG00000103168	10.1465	#NUM!	2.13571	0.00195374	0.198094
NRG1	ENSG00000157168	2.75726	33.6678	-2.96231	0.00202589	0.201362
LINC00842	ENSG00000223477	29.7912	#NUM!	2.68294	0.0020185	0.201362
INMT	ENSG00000241644	15.2942	69.4747	-1.96385	0.00200283	0.201362
IGF2	ENSG00000167244	2309.99	1385.66	0.761101	0.00203947	0.201718
USP47	ENSG00000170242	2623.98	3687.21	-0.485536	0.00206401	0.203149
NR4A2	ENSG00000153234	67.1442	221.693	-1.70641	0.00209587	0.204731
SLC28A3	ENSG00000197506	8.59907	#NUM!	3.56267	0.00210038	0.204731
OMD	ENSG00000127083	224.375	465.282	-1.09321	0.00212703	0.206332
IL33	ENSG00000137033	87.9337	228.1	-1.29539	0.00213889	0.20649
LOC646588	ENSG00000223561	73.8321	227.309	-1.37784	0.00216297	0.20782
PDGFRL	ENSG00000104213	33.836	7.36685	1.96464	0.00223095	0.21233
SAMSN1	ENSG00000155307	50.4346	120.446	-1.93593	0.00229636	0.217529
ODC1	ENSG00000115758	679.728	1075.78	-0.688646	0.0023562	0.221594
TMEM132B	ENSG00000139364	42.8116	99.1692	-1.19914	0.00236688	0.221594
MCTP1	ENSG00000175471	194.031	74.7509	1.15258	0.00237222	0.221594
TNNT3	ENSG00000130595	15.9891	48.8898	-1.48091	0.00247292	0.227836
COL27A1	ENSG00000196739	65.1051	25.9511	1.15795	0.00246835	0.227836
SHC4	ENSG00000185634	64.4445	121.84	-0.916066	0.0026391	0.242041
ID3	ENSG00000117318	48.4135	97.4133	-1.02717	0.00271454	0.242464
MYH11	ENSG00000133392	1562.77	3201.93	-1.13263	0.00270505	0.242464
PDSS1	ENSG00000148459	41.6228	16.1416	1.32875	0.00268497	0.242464
NBEAL2	ENSG00000160796	27.799	10.9375	1.30823	0.00272783	0.242464
NKX3-1	ENSG00000167034	24.9396	94.0352	-1.54508	0.00271908	0.242464
SSH3	ENSG00000172830	#NUM!	16.7926	-2.14209	0.00268782	0.242464
FZD8	ENSG00000177283	16.6451	53.9806	-1.48272	0.00277623	0.245684
MS4A6A	ENSG00000110077	271.068	133.029	0.985999	0.00281171	0.247138
PRRG4	ENSG00000135378	17.4561	55.4478	-1.61826	0.00281715	0.247138
KCNMB1	ENSG00000145936	74.2603	24.7389	1.91375	0.00284429	0.248439
LRP2	ENSG00000081479	21.1292	3.46323	2.73357	0.00286664	0.249311
TIAM1	ENSG00000156299	36.1415	98.311	-1.46542	0.00294667	0.25403
C10orf128	ENSG00000204161	88.5517	33.8772	1.2616	0.00295867	0.25403
SLC38A1	ENSG00000111371	3421.88	1988.5	0.770056	0.00299423	0.254302
PROK2	ENSG00000163421	#NUM!	11.192	-3.3392	0.00299034	0.254302
FABP5	ENSG00000164687	244.69	122.181	0.98526	0.00299964	0.254302
MS4A4A	ENSG00000110079	72.9644	29.8355	1.32386	0.00301497	0.254531
PTPRD	ENSG00000153707	104.851	56.793	1.08953	0.00304398	0.25591
RBMS3	ENSG00000144642	541.104	777.298	-0.531373	0.00321924	0.267303
C1orf116	ENSG00000182795	#NUM!	#NUM!	3.60168	0.00321044	0.267303
HCG9	ENSG00000204625	#NUM!	6.92647	-2.99852	0.00324381	0.268239
ADAMTSL3	ENSG00000156218	402.567	749.227	-0.865506	0.00329362	0.270144
NPY1R	ENSG00000164128	8.23761	36.3364	-1.86759	0.00328296	0.270144
SAMHD1	ENSG00000101347	3051.69	4912.29	-0.663689	0.00331935	0.271152
SOX17	ENSG00000164736	57.686	20.356	1.41504	0.0033898	0.274878
ZNF536	ENSG00000198597	15.2743	41.5948	-1.40407	0.00339221	0.274878
FOXC1	ENSG00000054598	55.7273	136.666	-1.26956	0.00344544	0.278074
AR	ENSG00000169083	580.311	919.331	-0.648072	0.00348343	0.280021
KIAA1671	ENSG00000197077	325.773	209.864	0.632143	0.00354699	0.283999
PLCB4	ENSG00000101333	1240.86	776.293	0.698133	0.00372939	0.2954
CD93	ENSG00000125810	798.264	479.143	0.681182	0.00373331	0.2954
CYP4F30P	ENSG00000214081	1.20435	#NUM!	-3.40106	0.00371931	0.2954
RIMS1	ENSG00000079841	14.2313	2.35017	2.53261	0.00381662	0.299642
RASSF9	ENSG00000198774	6.31255	19.9533	-1.6155	0.00384804	0.300938
FYB	ENSG00000082074	43.3028	86.7145	-1.03054	0.00388354	0.302541
RGS5	ENSG00000143248	9249.24	4603.33	0.857169	0.00393351	0.304471
RABL3	ENSG00000144840	122.553	197.844	-0.678859	0.00393848	0.304471
GALNT16	ENSG00000100626	88.2228	46.8461	0.916582	0.00397343	0.306
SCN1B	ENSG00000105711	12.7981	#NUM!	2.00383	0.00399725	0.306663
C3orf52	ENSG00000114529	6.64539	25.2704	-1.52821	0.00403071	0.308059
HIGD1B	ENSG00000131097	#NUM!	#NUM!	3.41339	0.00412279	0.310858
MAPK4	ENSG00000141639	242.964	457.42	-1.09418	0.00412752	0.310858
PKD1L1	ENSG00000158683	43.878	17.1706	1.31675	0.0040934	0.310858
IL32	ENSG00000008517	#NUM!	33.8228	-2.72298	0.00427648	0.318627
LGALS3	ENSG00000131981	144.985	235.243	-0.698702	0.00432759	0.321021
CKMT2-AS1	ENSG00000247572	111.17	62.6661	0.780766	0.00441845	0.325369
VIM	ENSG00000026025	1882.33	2695.35	-0.516477	0.00456149	0.332236
AZGP1	ENSG00000160862	43.6224	17.6168	1.20643	0.00457757	0.332236
SLC6A4	ENSG00000108576	6.48325	23.4875	-1.87881	0.00464875	0.336193
SPPL2B	ENSG00000005206	#NUM!	12.3184	-1.8584	0.00470831	0.339284
SYT15	ENSG00000204176	93.5954	48.4248	0.943424	0.00476431	0.342098
COL4A5	ENSG00000188153	205.196	97.5831	1.05761	0.00484423	0.345378
RPS29	ENSG00000213741	43.1379	82.0765	-0.941006	0.0048969	0.347904
PLTP	ENSG00000100979	309.145	136.303	1.25347	0.00504909	0.353734
TMOD2	ENSG00000128872	362.12	569.224	-0.640188	0.00503169	0.353734
BCAR3	ENSG00000137936	32.5377	62.1524	-0.969067	0.00503009	0.353734
TSPAN13	ENSG00000106537	35.587	13.3865	1.46827	0.0052513	0.364108
PRKAG2	ENSG00000106617	712.26	1001.4	-0.498956	0.00524919	0.364108
FBLN2	ENSG00000163520	62.8797	130.796	-1.05285	0.00522041	0.364108
DKK3	ENSG00000050165	6164.46	9187.87	-0.596447	0.00537726	0.371374
TPD52L1	ENSG00000111907	167.687	62.3856	1.28825	0.00541131	0.371374
RHOU	ENSG00000116574	84.2386	184.33	-0.987137	0.00552091	0.37554
FASN	ENSG00000169710	4.55214	16.7803	-1.88773	0.00553334	0.37554
MID1	ENSG00000101871	202.387	375.734	-0.848486	0.00557248	0.37604
GJA1	ENSG00000152661	1267.69	715.66	0.776602	0.00575584	0.385833
HPGDS	ENSG00000163106	30.586	9.70412	1.52622	0.00580144	0.386077
CCSER1	ENSG00000184305	183.606	99.4328	0.857882	0.00578028	0.386077
TMEM194B	ENSG00000189362	85.1381	43.0592	0.975811	0.00591039	0.390997
COL19A1	ENSG00000082293	87.5668	152.235	-0.802787	0.00593253	0.391178
ADAMTS9-AS1	ENSG00000241158	85.8171	165.685	-1.0857	0.00619588	0.40296
DPY19L3	ENSG00000178904	82.2092	160.909	-0.908058	0.00628875	0.406692
DHRS7	ENSG00000100612	174.051	106.88	0.719779	0.00632999	0.407141
IL1B	ENSG00000125538	#NUM!	10.5786	-3.01918	0.00634349	0.407141
ARIH2	ENSG00000177479	245.795	168.695	0.566194	0.00635622	0.407141
PLCD3	ENSG00000161714	74.8831	40.6743	0.848272	0.006388	0.407882
KCNH2	ENSG00000055118	167.68	265.499	-0.663777	0.0065067	0.409669
KLHL38	ENSG00000175946	83.6339	43.3467	0.901665	0.00653781	0.409669
UNC5C	ENSG00000182168	85.5474	173.939	-0.997073	0.0065111	0.409669
APCDD1	ENSG00000154856	211.912	325.704	-0.615255	0.00661638	0.413308
AGAP2	ENSG00000135439	8.79912	#NUM!	2.24852	0.0066474	0.413965
PPM1E	ENSG00000175175	102.123	30.8778	1.7363	0.00668336	0.414924
HS3ST1	ENSG00000002587	14.4186	38.6446	-1.44095	0.00683128	0.41895
NOTCH3	ENSG00000074181	175.061	107.672	0.689985	0.00681901	0.41895
TTI1	ENSG00000101407	98.5869	51.4061	0.909693	0.00689691	0.421338
FAM43A	ENSG00000185112	15.123	#NUM!	1.76393	0.00691198	0.421338
IQCK	ENSG00000174628	32.445	63.1506	-0.942451	0.0069345	0.421438
CLMP	ENSG00000166250	36.0767	74.0682	-0.987654	0.00703452	0.423688
TBX20	ENSG00000164532	349.696	632.503	-0.886866	0.0070998	0.425082
MMP11	ENSG00000099953	4.60766	#NUM!	2.91786	0.00728329	0.433495
SUSD4	ENSG00000143502	110.871	256.975	-1.19295	0.00736042	0.435517
MAP3K14	ENSG00000006062	16.389	3.96441	1.79744	0.00754671	0.441363
ZNF516	ENSG00000101493	126.291	74.4648	0.747273	0.00753873	0.441363
RCAN3	ENSG00000117602	71.2666	33.1246	0.988455	0.00751656	0.441363
LCMT1-AS2	ENSG00000260034	24.4818	5.12991	1.60501	0.00758178	0.442132
PRSS42	ENSG00000178055	#NUM!	3.38953	-2.57187	0.00760857	0.442415
PHLPP1	ENSG00000081913	107.344	62.0008	0.763198	0.00766318	0.44431
MGP	ENSG00000111341	443.148	833.383	-0.884671	0.0077694	0.447895
MTURN	ENSG00000180354	259.405	404.023	-0.685392	0.0078374	0.450528
PLCH1	ENSG00000114805	#NUM!	103.079	-2.60343	0.00794863	0.455623
LHFPL2	ENSG00000145685	302.586	441.275	-0.556878	0.00800928	0.456958
APOD	ENSG00000189058	2819.8	1310.34	1.41693	0.0080301	0.456958
ADD2	ENSG00000075340	17.9304	4.99485	1.96611	0.00810598	0.457601
C8orf34	ENSG00000165084	#NUM!	12.3184	-2.41542	0.0081192	0.457601
DPP4	ENSG00000197635	56.6458	20.707	1.54782	0.00811803	0.457601
B3GALTL	ENSG00000187676	164.602	270.516	-0.717397	0.00817888	0.459065
GPC6	ENSG00000183098	50.5333	150.94	-1.42576	0.00827295	0.459844
LOC284950	ENSG00000229498	3.47393	15.5202	-1.95266	0.00827042	0.459844
GPR116	ENSG00000069122	763.351	479.937	0.647755	0.00831431	0.46086
ZNF423	ENSG00000102935	82.0902	169.464	-0.977002	0.00844368	0.461148
SKIL	ENSG00000136603	448.749	683.393	-0.631899	0.00842268	0.461148
SMTNL2	ENSG00000188176	14.7792	2.74877	2.0572	0.00845639	0.461148
LOC100505658	ENSG00000246422	24.6305	9.07624	1.82368	0.0084489	0.461148
TSPAN17	ENSG00000048140	6.44142	24.1465	-1.38497	0.00859952	0.461182
TRAF5	ENSG00000082512	77.0469	38.54	0.917384	0.0085781	0.461182
SRPK2	ENSG00000135250	213.26	147.815	0.526731	0.0084894	0.461182
MLIP	ENSG00000146147	11920.7	8254.91	0.535806	0.00854599	0.461182
GK5	ENSG00000175066	116.576	73.1172	0.68578	0.00855932	0.461182
CCDC7	ENSG00000216937	190.84	298.582	-0.63553	0.00861702	0.461182
DOCK10	ENSG00000135905	160.155	299.783	-1.3507	0.00870784	0.464809
KIAA1549L	ENSG00000110427	#NUM!	5.84708	-2.55598	0.00875597	0.466145
TMC7	ENSG00000170537	6.1321	#NUM!	2.69356	0.00881099	0.466613
LOC100996643	ENSG00000228522	30.1311	11.192	1.2824	0.00879717	0.466613
TDGF1	ENSG00000241186	18.1451	#NUM!	2.5605	0.00895293	0.472888
NME4	ENSG00000103202	38.2037	77.9868	-1.04471	0.00902239	0.474075
USP6NL	ENSG00000148429	135.672	208.551	-0.629591	0.00900559	0.474075
KIAA0040	ENSG00000235750	353.077	611.02	-0.744668	0.0091388	0.478944
GABRB2	ENSG00000145864	54.6362	25.2324	1.06501	0.00932978	0.485173
IL18R1	ENSG00000115604	24.8833	55.7055	-1.13656	0.0094016	0.486547
EYA4	ENSG00000112319	221.14	444.696	-0.994787	0.00948367	0.486901
HSPB8	ENSG00000152137	663.223	964.516	-0.535387	0.00947559	0.486901
SHANK3	ENSG00000251322	37.9191	15.8714	1.09714	0.00945429	0.486901
ANO3	ENSG00000134343	#NUM!	92.591	-3.20433	0.00951254	0.487144
CREB3L1	ENSG00000157613	402.36	233.27	0.858095	0.00954104	0.487366
GSK3A	ENSG00000105723	166.793	250.144	-0.572828	0.00969812	0.492894
TMEM38A	ENSG00000072954	34.1504	8.35929	1.63821	0.0101116	0.503045
PRRG1	ENSG00000130962	113.287	179.539	-0.669282	0.0101684	0.503045
MMRN1	ENSG00000138722	20.8436	54.6667	-1.41509	0.0100025	0.503045
C17orf80	ENSG00000141219	155.228	233.871	-0.573728	0.010197	0.503045
ADAMTS5	ENSG00000154736	320.311	188.359	0.725848	0.0100975	0.503045
CACNA2D3	ENSG00000157445	159.463	252.825	-0.650421	0.0101402	0.503045
APBB2	ENSG00000163697	938.449	607.087	0.599597	0.010001	0.503045
ASXL1	ENSG00000171456	142.844	91.2489	0.642764	0.0101757	0.503045
SMCR5	ENSG00000226746	3.74218	#NUM!	2.78504	0.0100793	0.503045
RPL41	ENSG00000229117	1287.39	1706.78	-0.410356	0.0099661	0.503045
ME1	ENSG00000065833	307.859	464.717	-0.608297	0.010293	0.50531
CRACR2A	ENSG00000130038	34.2251	14.8445	1.11465	0.0102797	0.50531
MIR100HG	ENSG00000255248	679.156	1057.17	-0.603865	0.0103315	0.505969
CXorf56	ENSG00000018610	4.37688	16.2406	-1.73854	0.010361	0.506182
FAIM2	ENSG00000135472	14.8005	57.5554	-1.71479	0.0105022	0.511843
EVI5	ENSG00000067208	398.436	582.642	-0.579689	0.010603	0.513704
SIGLEC10	ENSG00000142512	1.91178	11.592	-2.20152	0.0106168	0.513704
PTPRO	ENSG00000151490	16.4859	3.14656	1.89996	0.0106083	0.513704
KCNB1	ENSG00000158445	124.672	58.6575	1.16095	0.0107726	0.516293
MFAP4	ENSG00000166482	208.689	366.359	-0.824607	0.0107558	0.516293
RANBP17	ENSG00000204764	24.1789	51.2793	-1.08414	0.0107311	0.516293
ZNF426	ENSG00000130818	52.7897	102.619	-0.913568	0.0108178	0.517231
RNF125	ENSG00000101695	118.064	57.9884	0.990295	0.011031	0.522439
NLGN4X	ENSG00000146938	48.656	102.192	-1.06007	0.0110235	0.522439
HS6ST2	ENSG00000171004	#NUM!	#NUM!	-2.844	0.0110327	0.522439
GMEB1	ENSG00000162419	48.8065	93.6514	-0.835495	0.0110993	0.523247
RORC	ENSG00000143365	31.165	7.20382	1.62215	0.0112159	0.525713
FABP4	ENSG00000170323	176.071	88.3464	1.0345	0.0112297	0.525713
LOC101927181	ENSG00000175873	1.20435	7.76008	-2.30636	0.0112721	0.526473
FCGR3B	ENSG00000162747	32.6014	72.9861	-1.52135	0.0113301	0.527961
NEGR1	ENSG00000172260	364.847	557.88	-0.618359	0.0113886	0.529466
SPPL3	ENSG00000157837	93.1963	53.5205	0.787378	0.0115943	0.535097
SKI	ENSG00000157933	247.511	367.563	-0.543215	0.0116158	0.535097
ARHGAP27	ENSG00000159314	47.2739	24.1347	0.968191	0.0115965	0.535097
PYGM	ENSG00000068976	93.4641	48.594	0.888022	0.0116962	0.536996
BCYRN1	ENSG00000236824	1104.59	603.749	1.03939	0.0117103	0.536996
HCLS1	ENSG00000180353	53.5777	109.166	-0.947378	0.0117725	0.538624
FABP5P3	ENSG00000241735	38.9594	11.8441	1.37694	0.0118718	0.541937
PRKAR2B	ENSG00000005249	260.933	414.526	-0.667543	0.0119906	0.543335
SCHIP1	ENSG00000151967	90.324	51.3884	0.820349	0.0120014	0.543335
PAXBP1	ENSG00000159086	159.763	100.69	0.651089	0.0119318	0.543335
FAR2P1	ENSG00000180178	2.18844	9.43967	-2.15144	0.012037	0.543335
RASA3	ENSG00000185989	65.545	35.0515	0.892025	0.0120197	0.543335
ZBTB40	ENSG00000184677	138.776	86.0886	0.684332	0.0121172	0.545735
GPM6B	ENSG00000046653	170.801	311.467	-0.899569	0.0122606	0.546305
MTFR1	ENSG00000066855	150.382	93.7587	0.657517	0.0122619	0.546305
TLE4	ENSG00000106829	383.219	260.037	0.572066	0.0122653	0.546305
ANXA3	ENSG00000138772	115.034	67.4879	0.731476	0.0122463	0.546305
DACT3	ENSG00000197380	37.3243	74.7628	-1.00311	0.012172	0.546305
TMEM74B	ENSG00000125895	6.53819	#NUM!	2.37727	0.0123004	0.546665
CYP4Z1	ENSG00000186160	24.6555	5.92205	1.57552	0.0124286	0.547549
SMIM2-AS1	ENSG00000227258	#NUM!	6.5451	-2.58023	0.0124208	0.547549
CASC1	ENSG00000118307	#NUM!	17.9614	-1.96017	0.0125389	0.547876
EGFR	ENSG00000146648	755.35	533.99	0.492257	0.0125704	0.547876
PPM1L	ENSG00000163590	675.646	458.095	0.538001	0.0125391	0.547876
KCNA3	ENSG00000177272	28.9294	6.11321	1.86428	0.0125721	0.547876
BGN	ENSG00000182492	357.618	701.843	-1.06943	0.0125422	0.547876
RRP12	ENSG00000052749	27.6779	49.4651	-0.858328	0.0126728	0.551051
LOC101927229	ENSG00000267013	10.6934	#NUM!	2.85592	0.0126995	0.551051
CCL21	ENSG00000137077	9.16707	#NUM!	2.41863	0.0128713	0.551388
MFSD6	ENSG00000151690	609.644	418.018	0.524843	0.0127864	0.551388
PDE1C	ENSG00000154678	1226.41	1667.93	-0.427933	0.0127698	0.551388
CCDC58	ENSG00000160124	34.8356	16.3385	1.05435	0.0128367	0.551388
NRK	ENSG00000123572	32.3162	9.93739	1.59287	0.0129674	0.552751
LOC101927079	ENSG00000259176	5.9568	#NUM!	2.82226	0.0129612	0.552751
DCDC2B	ENSG00000222046	3.03476	#NUM!	2.81372	0.0130328	0.553606
OAS3	ENSG00000111331	61.7784	27.2567	1.13077	0.0131366	0.556276
RGS2	ENSG00000116741	180.275	313.254	-1.07703	0.0132932	0.557625
PPP2R5D	ENSG00000112640	38.5265	17.6168	1.09927	0.0134062	0.560033
TRHDE	ENSG00000072657	17.1349	48.0881	-1.64886	0.0134705	0.561452
WHSC1	ENSG00000109685	131.298	188.877	-0.523803	0.0135441	0.561452
EPHB1	ENSG00000154928	#NUM!	7.39861	-2.39532	0.0135181	0.561452
BOLA1	ENSG00000178096	2.97017	13.3283	-2.04973	0.0135514	0.561452
VSIG4	ENSG00000155659	259.672	112.918	1.13461	0.013616	0.562972
NOL12	ENSG00000100101	2.75726	14.101	-1.76963	0.0137428	0.563595
A2M	ENSG00000175899	4484.98	2969.94	0.573345	0.0137099	0.563595
MYL6B	ENSG00000196465	3.47393	14.273	-1.81093	0.0137175	0.563595
MRC1	ENSG00000120586	648.936	290.185	0.997217	0.0137776	0.563876
ATOH8	ENSG00000168874	10.4857	32.4813	-1.2099	0.0140573	0.573159
CXorf38	ENSG00000185753	54.8143	27.845	1.00075	0.0141914	0.577298
RCAN2	ENSG00000172348	1245.62	880.345	0.502656	0.0143089	0.580906
MAP4K5	ENSG00000012983	263.451	374.903	-0.497499	0.0144943	0.583737
SCARF1	ENSG00000074660	8.56745	#NUM!	2.01142	0.0144554	0.583737
EIF4EBP2	ENSG00000148730	2692.51	1976.06	0.461206	0.0144872	0.583737
RPS6KB2	ENSG00000175634	2.50514	10.3656	-1.55478	0.0144515	0.583737
CYP26B1	ENSG00000003137	#NUM!	98.6198	-1.76155	0.0148046	0.588738
GDA	ENSG00000119125	3.97666	#NUM!	2.65509	0.0148968	0.588738
GNAL	ENSG00000141404	31.3746	93.874	-1.41699	0.0147664	0.588738
AQP3	ENSG00000165272	21.5385	6.92647	1.6282	0.014951	0.588738
AMOTL1	ENSG00000166025	724.623	509.157	0.503425	0.0147735	0.588738
SLC8A1	ENSG00000183023	7052.38	9636.54	-0.450979	0.0149687	0.588738
TAP2	ENSG00000204267	100.928	58.7799	0.75505	0.014834	0.588738
RPS10P7	ENSG00000223396	2.18844	9.91103	-1.92027	0.0147018	0.588738
AARSD1	ENSG00000266967	10.3787	1.98221	1.91767	0.0150828	0.592072
ERAP1	ENSG00000164307	521.932	353.526	0.526655	0.0151416	0.593228
RND3	ENSG00000115963	112.29	210.048	-0.979539	0.0153112	0.597551
PTPN14	ENSG00000152104	338.613	492.496	-0.553473	0.0153095	0.597551
ACTC1	ENSG00000159251	31410.2	22405.2	0.505938	0.01542	0.598316
GPR52	ENSG00000203737	97.5676	41.1244	1.0335	0.0154494	0.598316
LOC101929524	ENSG00000246214	30.9239	82.1469	-1.32338	0.0154456	0.598316
QRSL1	ENSG00000130348	239.433	160.196	0.560432	0.0155086	0.599457
TBC1D1	ENSG00000065882	1523.45	1166.76	0.388649	0.0156566	0.60287
CFTR	ENSG00000001626	#NUM!	#NUM!	2.71351	0.0157698	0.603985
USH2A	ENSG00000042781	125.623	209.778	-0.795995	0.015843	0.603985
RNASE1	ENSG00000129538	224.923	115.264	0.95539	0.0158652	0.603985
LRFN5	ENSG00000165379	9.35046	30.3459	-1.3394	0.015805	0.603985
SLC38A7	ENSG00000103042	84.5922	48.8593	0.740765	0.0159082	0.604483
UNC80	ENSG00000144406	2.50514	14.5562	-2.09779	0.0160554	0.607787
MAN2B2	ENSG00000013288	64.313	103.932	-0.672177	0.0162386	0.608322
SLC27A6	ENSG00000113396	144.775	75.079	0.944217	0.0161661	0.608322
GATA5	ENSG00000130700	10.1578	#NUM!	2.61574	0.016319	0.608322
NTRK2	ENSG00000148053	376.038	719.135	-0.797732	0.0162134	0.608322
GAB3	ENSG00000160219	162.345	93.2564	0.787574	0.016237	0.608322
KIAA1324L	ENSG00000164659	37.4093	75.7521	-1.04842	0.0163149	0.608322
NDRG2	ENSG00000165795	498.225	680.934	-0.472076	0.0161515	0.608322
GPR183	ENSG00000169508	149.702	251.18	-0.824825	0.0163409	0.608322
ST8SIA6-AS1	ENSG00000204832	#NUM!	7.20382	-2.24356	0.0163389	0.608322
ENOX2	ENSG00000165675	173.423	253.8	-0.530357	0.0164424	0.610253
ACADSB	ENSG00000196177	540.998	695.422	-0.363516	0.0167027	0.618368
NDUFA9	ENSG00000139180	123.173	81.452	0.602841	0.0168376	0.62222
BCHE	ENSG00000114200	51.7775	21.0465	1.29457	0.0169182	0.624033
ADM	ENSG00000148926	45.9225	115.707	-1.16632	0.0169641	0.624033
IL1R2	ENSG00000115590	12.2642	25.0407	-1.86221	0.0171171	0.62795
IKBKB	ENSG00000104365	79.2004	42.2769	0.806746	0.0172465	0.631547
ERRFI1	ENSG00000116285	383.764	591.95	-0.61519	0.0173293	0.633431
LOC441666	ENSG00000215146	26.3219	6.37933	1.41289	0.0173903	0.633706
TTN-AS1	ENSG00000237298	1425.3	981.906	0.543506	0.0173997	0.633706
COL16A1	ENSG00000084636	9.49474	21.3337	-1.47268	0.0175064	0.635298
SEMA3G	ENSG00000010319	49.7862	24.705	1.06988	0.017609	0.635341
SORBS1	ENSG00000095637	9626.07	6199.2	0.628016	0.0176105	0.635341
NUDT15	ENSG00000136159	27.0576	11.3755	1.22142	0.0175439	0.635341
FLII	ENSG00000177731	119.38	67.5607	0.767224	0.0176577	0.635341
AIF1L	ENSG00000126878	181.366	104.081	0.771524	0.0178712	0.636924
SLC12A6	ENSG00000140199	702.739	482.955	0.540791	0.01793	0.636924
IL15	ENSG00000164136	60.2622	32.4813	0.877947	0.0177818	0.636924
MSMO1	ENSG00000052802	43.878	80.3477	-0.962564	0.018406	0.636933
PLEKHH1	ENSG00000054690	71.8357	38.8417	0.826406	0.0182608	0.636933
AMPH	ENSG00000078053	78.9067	23.6511	1.4069	0.0181537	0.636933
PITPNM2	ENSG00000090975	32.2155	13.6979	1.10513	0.018298	0.636933
LHX6	ENSG00000106852	12.5071	#NUM!	2.24489	0.0185549	0.636933
STRIP2	ENSG00000128578	212.454	137.032	0.598088	0.0180828	0.636933
GIMAP6	ENSG00000133561	88.6913	45.572	0.956746	0.0181943	0.636933
CD36	ENSG00000135218	5766.74	3059.95	0.796185	0.01809	0.636933
FLG	ENSG00000143631	3.3227	12.437	-1.80895	0.0183001	0.636933
IGFBP3	ENSG00000146674	198.271	369.861	-0.791966	0.0183947	0.636933
TTC39B	ENSG00000155158	78.9644	133.145	-0.742317	0.018181	0.636933
MARCKSL1	ENSG00000175130	9.80729	35.6634	-1.71784	0.0183597	0.636933
CADM3-AS1	ENSG00000225670	9.80729	1.73162	2.27775	0.0182443	0.636933
SAP30L-AS1	ENSG00000245275	10.1578	#NUM!	2.11678	0.0185031	0.636933
PCDHGA4	ENSG00000262576	80.5847	40.8244	0.85104	0.0185616	0.636933
ESRP1	ENSG00000104413	8.70793	31.8796	-1.71794	0.0187381	0.639359
SYTL3	ENSG00000164674	10.7943	27.3334	-1.18579	0.0187422	0.639359
TIMP3	ENSG00000100234	4634.29	6986.39	-0.571406	0.0188479	0.641305
LINC00710	ENSG00000229240	70.7	30.6584	1.0404	0.0190428	0.645942
RARRES3	ENSG00000133321	15.6064	4.27053	1.78939	0.0192765	0.650557
ENPP1	ENSG00000197594	167.45	75.3958	1.05964	0.0192486	0.650557
TMEM110	ENSG00000213533	6.1321	#NUM!	2.52313	0.019281	0.650557
RALGAPA2	ENSG00000188559	369.13	248.747	0.543324	0.0193656	0.652321
PDCD5	ENSG00000105185	132.118	85.5868	0.596997	0.0194064	0.652606
CAPRIN2	ENSG00000110888	487.578	656.462	-0.423526	0.0194493	0.652959
FCGBP	ENSG00000090920	2.18844	11.192	-2.302	0.0197893	0.662172
LDLR	ENSG00000130164	59.2255	108.194	-0.935069	0.0197619	0.662172
CHTOP	ENSG00000160679	288.957	208.418	0.473963	0.0198557	0.663293
GPT2	ENSG00000166123	24.151	8.93757	1.29828	0.020006	0.666026
KCTD12	ENSG00000178695	1750.91	1171.38	0.550351	0.0200366	0.666026
APLF	ENSG00000169621	111.196	183.222	-0.714486	0.020206	0.669451
MRPS25	ENSG00000131368	299.557	186.965	0.625325	0.0202927	0.671223
B4GALT1	ENSG00000086062	832.636	1159.56	-0.476339	0.0203407	0.671708
TCF24	ENSG00000261787	121.676	67.0596	0.867035	0.0204518	0.674276
PIM2	ENSG00000102096	#NUM!	9.20059	-2.16492	0.020529	0.675714
NFXL1	ENSG00000170448	822.808	318.019	1.37671	0.020598	0.676883
CNKSR2	ENSG00000149970	18.7607	40.9259	-1.08899	0.0206551	0.677655
RAPGEF4-AS1	ENSG00000228016	8.70793	#NUM!	2.26863	0.0206971	0.677929
NDUFAF3	ENSG00000178057	115.6	181.525	-0.623569	0.0208114	0.679468
TTC19	ENSG00000011295	337.25	246.757	0.440226	0.0208475	0.679549
HERC2P3	ENSG00000180229	223.202	150.031	0.5612	0.0209429	0.680459
ADAMTSL2	ENSG00000197859	#NUM!	#NUM!	-2.50286	0.0209208	0.680459
LOC101060429	ENSG00000183458	1.20435	4.12316	-1.83459	0.0210975	0.683282
GJA3	ENSG00000121743	82.2712	53.8651	0.626091	0.0211857	0.683941
CEP85L	ENSG00000111860	236.276	137.781	0.708513	0.0212757	0.684259
LOC728715	ENSG00000214776	12.7981	58.9826	-2.36396	0.0213265	0.684259
RPL23P8	ENSG00000219451	67.6461	106.802	-0.666472	0.0213312	0.684259
FBXW5	ENSG00000159069	6.31255	16.1416	-1.40204	0.0214437	0.686778
SIRT2	ENSG00000068903	55.0132	28.3061	0.875364	0.0216771	0.691925
TDGF1P3	ENSG00000225366	6.45542	#NUM!	2.67484	0.0217386	0.691925
LOC101928979	ENSG00000233396	566.023	351.739	0.620639	0.0217242	0.691925
MYBPHL	ENSG00000221986	357.849	202.62	0.757774	0.0219648	0.696829
CUBN	ENSG00000107611	15.0308	41.0937	-1.18915	0.022137	0.697905
ADAM15	ENSG00000143537	33.9818	15.837	0.978699	0.0221331	0.697905
RBKS	ENSG00000171174	38.8162	18.1104	1.13153	0.0220729	0.697905
NPEPPS	ENSG00000141279	554.937	411.914	0.422431	0.0223273	0.701709
FOXO1	ENSG00000150907	528.118	712.974	-0.433186	0.022401	0.70184
PROSER3	ENSG00000167595	19.3694	4.88854	1.41686	0.0223703	0.70184
NEURL1B	ENSG00000214357	92.3065	48.8129	0.889585	0.0224622	0.702667
WDR47	ENSG00000085433	240.957	330.792	-0.46885	0.0225491	0.704292
AKAP10	ENSG00000108599	153.855	98.7693	0.708346	0.0226989	0.706785
MUM1	ENSG00000160953	20.1707	7.53824	1.32067	0.0227443	0.707106
RGS6	ENSG00000182732	77.6138	126.501	-0.705432	0.022808	0.707995
SDPR	ENSG00000168497	452.496	268.523	0.674886	0.0229191	0.709599
RGS4	ENSG00000117152	12.6251	#NUM!	2.15798	0.0230231	0.710302
TTN	ENSG00000155657	1.19637e+06	944769	0.343897	0.0231746	0.713885
ITIH5	ENSG00000123243	37.9143	14.9691	1.05126	0.0232658	0.714512
PCDH15	ENSG00000150275	14.5628	68.1926	-1.42901	0.0232431	0.714512
MAPT	ENSG00000186868	24.9171	14.605	1.35179	0.0233174	0.715009
CD34	ENSG00000174059	645.164	940.082	-0.530432	0.0233858	0.71534
CLDN11	ENSG00000013297	8.11568	28.8403	-1.42911	0.0238035	0.718094
HMG20B	ENSG00000064961	4.84234	1.37439	2.20877	0.0235724	0.718094
RBBP8	ENSG00000101773	119.851	177.223	-0.562413	0.0236969	0.718094
TMEM5	ENSG00000118600	120.857	77.3551	0.638483	0.0236743	0.718094
CYP4B1	ENSG00000142973	66.7626	24.7135	1.26342	0.0238087	0.718094
CHODL	ENSG00000154645	3.74218	20.3872	-1.99646	0.0238095	0.718094
FOXN2	ENSG00000170802	294.822	204.897	0.524898	0.0237899	0.718094
SLC10A5	ENSG00000253598	7.48436	23.586	-1.47622	0.0235967	0.718094
MITD1	ENSG00000158411	41.102	73.6239	-0.72952	0.0239606	0.719077
SFMBT1	ENSG00000163935	123.656	80.5723	0.648835	0.0238795	0.719077
ASMTL-AS1	ENSG00000236017	#NUM!	5.38054	-2.11155	0.0239847	0.719077
PACRG	ENSG00000112530	38.3515	21.3754	0.830634	0.0241334	0.721231
FARSA	ENSG00000179115	13.3171	3.79182	1.46206	0.0241638	0.721231
KIAA1324	ENSG00000116299	6.1782	#NUM!	2.37214	0.0244024	0.72407
CSF3R	ENSG00000119535	4.96345	20.4867	-1.6837	0.0243285	0.72407
TAPT1-AS1	ENSG00000263327	36.916	13.8349	1.13968	0.0243509	0.72407
TGFBI	ENSG00000120708	138.928	73.1806	0.938075	0.0244551	0.724567
ARRDC3	ENSG00000113369	213.583	315.194	-0.587385	0.0245824	0.726206
RGS18	ENSG00000150681	11.8185	29.7282	-1.22516	0.0248811	0.729689
RGS9BP	ENSG00000186326	16.918	5.06328	1.6177	0.0247392	0.729689
MAGI1-IT1	ENSG00000272610	51.3253	32.7417	0.776549	0.0248064	0.729689
MIR570	ENSG00000207650	16.8731	5.92205	1.21583	0.0250386	0.732181
HSPA12B	ENSG00000132622	20.9873	8.88307	1.28087	0.025075	0.732184
LDB2	ENSG00000169744	213.234	312.757	-0.54709	0.0251476	0.73324
HMCES	ENSG00000183624	54.8077	20.5607	1.15147	0.025244	0.734899
NADK	ENSG00000008130	11.7808	32.1079	-1.20453	0.0253723	0.7366
NLGN1	ENSG00000169760	30.9732	55.91	-0.888777	0.0254359	0.737385
PTGER4	ENSG00000171522	16.5095	5.46876	1.50009	0.0255167	0.73768
FCGR3A	ENSG00000203747	85.4225	167.575	-1.11445	0.0255192	0.73768
SULT1C2	ENSG00000198203	40.1838	15.5631	1.56129	0.0256122	0.738254
CD84	ENSG00000066294	156.052	100.875	0.665085	0.0258474	0.741016
SOCS2	ENSG00000120833	60.2845	111.601	-0.771474	0.0259726	0.741016
VWDE	ENSG00000146530	322.722	188.604	0.725706	0.0260318	0.741016
GAS2	ENSG00000148935	54.476	29.8122	0.924211	0.0258649	0.741016
NETO1	ENSG00000166342	#NUM!	20.1385	-2.27165	0.0260129	0.741016
UCP2	ENSG00000175567	58.6087	29.689	0.985379	0.0260386	0.741016
ZDHHC18	ENSG00000204160	32.3629	8.03745	1.20188	0.0258192	0.741016
DGKG	ENSG00000058866	521.096	313.065	0.68039	0.0262123	0.742816
SNCA	ENSG00000145335	47.9013	18.9591	1.16703	0.0263758	0.746401
PAPPA	ENSG00000182752	70.5038	147.689	-0.922589	0.0264673	0.746896
HS1BP3	ENSG00000118960	18.6709	6.15918	1.44725	0.0265909	0.748292
LOC101928829	ENSG00000260625	#NUM!	5.49754	-2.23773	0.0265772	0.748292
FGFBP2	ENSG00000137441	4.08419	19.9533	-2.04613	0.0266615	0.749232
NT5C1A	ENSG00000116981	3.97666	14.0617	-1.54489	0.0267577	0.750808
LOC100507506	ENSG00000234817	#NUM!	5.94662	-2.15686	0.026792	0.750808
IL7R	ENSG00000168685	12.0755	41.5948	-1.39575	0.026858	0.751616
TIMP1	ENSG00000102265	371.438	639.699	-0.682822	0.0269552	0.752249
C11orf21	ENSG00000110665	40.9185	12.8116	1.32722	0.0270917	0.754388
BNIP3L	ENSG00000104765	427.787	594.027	-0.483196	0.0272684	0.755879
BEST1	ENSG00000167995	46.2678	79.8199	-0.739164	0.0272726	0.755879
SEPP1	ENSG00000250722	204.256	123.83	0.696008	0.0272307	0.755879
LOC100128398	ENSG00000176593	52.811	27.7509	0.92772	0.0274482	0.758661
CDCA2	ENSG00000184661	49.618	11.592	1.54508	0.0274429	0.758661
PRDM5	ENSG00000138738	116.918	192.815	-0.688157	0.0277065	0.76325
LRBA	ENSG00000198589	929.179	730.854	0.343685	0.0277277	0.76325
ZNRF3-AS1	ENSG00000177993	6.94787	#NUM!	2.12791	0.0279562	0.767482
PGBD2	ENSG00000185220	20.2477	7.76008	1.30735	0.0279575	0.767482
ATF1	ENSG00000123268	67.1848	109.229	-0.679936	0.0281665	0.772167
MEIS2	ENSG00000134138	146.011	220.992	-0.601781	0.0282458	0.773291
PPAP2A	ENSG00000067113	114.498	177.354	-0.58999	0.0283248	0.77375
EPS8	ENSG00000151491	896.327	680.729	0.410406	0.0284149	0.774767
ZNF77	ENSG00000175691	11.1802	#NUM!	2.02551	0.0285224	0.776648
ZNF200	ENSG00000010539	35.2584	17.6336	0.953589	0.0287109	0.779678
RNF103	ENSG00000239305	497.005	316.697	0.625797	0.0286984	0.779678
UBL7-AS1	ENSG00000247240	8.37267	1.73162	1.95179	0.0289272	0.784493
ITGA8	ENSG00000077943	46.0766	90.0466	-0.971664	0.0290335	0.785723
EFEMP1	ENSG00000115380	568.246	927.127	-0.636133	0.0290504	0.785723
DCN	ENSG00000011465	6110.28	8560.97	-0.506769	0.0296209	0.786218
SLC12A2	ENSG00000064651	409.584	257.557	0.62922	0.0295668	0.786218
C19orf43	ENSG00000123144	24.4818	47.6142	-0.906549	0.0295104	0.786218
SERPINE2	ENSG00000135919	62.5072	121.598	-1.3411	0.0296308	0.786218
SLC38A4	ENSG00000139209	67.9636	27.2287	1.24046	0.0292563	0.786218
CCDC138	ENSG00000163006	7.2704	26.4231	-1.44753	0.0297871	0.786218
ABHD6	ENSG00000163686	20.4	7.58365	1.31451	0.029663	0.786218
RCOR2	ENSG00000167771	#NUM!	#NUM!	-2.73524	0.0297057	0.786218
DSEL	ENSG00000171451	126.09	221.099	-0.774146	0.0294817	0.786218
P2RY2	ENSG00000175591	10.6934	3.46323	1.66273	0.0293457	0.786218
HLA-B	ENSG00000234745	326.49	210.409	0.642475	0.0298558	0.786218
TOPORS-AS1	ENSG00000235453	5.01028	#NUM!	2.36232	0.0296282	0.786218
LOC101927023	ENSG00000251076	9.26307	2.1817	2.0743	0.0298762	0.786218
LINC00965	ENSG00000270074	8.37267	25.7217	-1.19044	0.0298085	0.786218
DSE	ENSG00000111817	202.545	283.673	-0.48197	0.0301588	0.790829
TCF15	ENSG00000125878	10.7036	2.85884	1.63523	0.0303756	0.790829
IMPA2	ENSG00000141401	13.5399	2.74877	1.52252	0.0302155	0.790829
RNF144A	ENSG00000151692	44.1335	71.2491	-0.733394	0.0302945	0.790829
PTPN13	ENSG00000163629	330.662	481.809	-0.541314	0.0303225	0.790829
ZCCHC4	ENSG00000168228	34.3094	17.7661	0.888478	0.0303758	0.790829
HN1	ENSG00000189159	5.51452	20.1471	-1.64823	0.0302714	0.790829
PLG	ENSG00000122194	17.5018	6.15918	1.25477	0.0307707	0.796781
PDPN	ENSG00000162493	92.1159	43.1728	0.953854	0.0308019	0.796781
GRAMD3	ENSG00000155324	292.891	400.639	-0.435627	0.0309023	0.797335
LINC01330	ENSG00000244227	7.0897	#NUM!	1.99974	0.0309847	0.79844
TAPT1	ENSG00000169762	163.052	254.858	-0.601739	0.0311054	0.798943
EFEMP2	ENSG00000172638	22.8614	42.6996	-0.888884	0.0311114	0.798943
NKX2-5	ENSG00000183072	25.0291	44.8713	-0.835655	0.031123	0.798943
MLLT4	ENSG00000130396	901.5	715.834	0.325381	0.0311777	0.799013
OSR2	ENSG00000164920	12.0755	2.35017	1.92596	0.0312446	0.799013
VANGL1	ENSG00000173218	91.8251	145.935	-0.609005	0.031211	0.799013
ZNF337	ENSG00000130684	9.55889	1.98221	1.80839	0.0314462	0.801125
SERTM1	ENSG00000180440	4.37688	#NUM!	2.20894	0.0314261	0.801125
BTBD19	ENSG00000222009	46.1475	81.4458	-0.765013	0.0314298	0.801125
HOMER3	ENSG00000051128	4.96345	1.73162	2.10479	0.0315023	0.801541
TRMT12	ENSG00000183665	28.6277	12.9679	1.0909	0.0315542	0.80185
ESR2	ENSG00000140009	97.7997	52.5	0.806847	0.0316085	0.801862
SUGP1	ENSG00000105705	15.9066	2.96102	1.46354	0.0316803	0.802025
FOXN3-AS1	ENSG00000258920	3.6571	12.3525	-1.84004	0.0317382	0.802483
FIP1L1	ENSG00000145216	367.061	471.881	-0.364002	0.0319948	0.807959
TMEM14E	ENSG00000221962	107.372	63.3123	0.704482	0.0320499	0.808339
TBC1D7	ENSG00000145979	82.3254	47.3331	0.73523	0.0325192	0.818131
FOSB	ENSG00000125740	8.63045	31.2898	-1.67679	0.0325963	0.818397
C16orf58	ENSG00000140688	#NUM!	9.70412	-1.30965	0.0326739	0.818397
FARP1	ENSG00000152767	196.151	128.773	0.598195	0.032759	0.818397
PJA2	ENSG00000198961	1613.62	1986.39	-0.300923	0.0327055	0.818397
LOC100996457	ENSG00000253320	51.8504	21.0328	1.05359	0.0328543	0.818397
FLJ31306	ENSG00000257621	509.997	376.306	0.437394	0.0328531	0.818397
DOCK3	ENSG00000088538	70.6662	37.3277	0.828751	0.0335195	0.819037
SMAD7	ENSG00000101665	38.9617	80.4072	-0.950735	0.0332752	0.819037
CLASRP	ENSG00000104859	18.458	6.5451	1.20609	0.0332843	0.819037
TMEM178A	ENSG00000152154	27.7552	8.65808	1.60182	0.0334614	0.819037
GRIA4	ENSG00000152578	3.97666	#NUM!	-1.92894	0.0333501	0.819037
FSTL1	ENSG00000163430	2509.19	3588.94	-0.524269	0.0333723	0.819037
SNTB1	ENSG00000172164	41.0503	20.972	0.923215	0.0334397	0.819037
ZNRF1	ENSG00000186187	63.4057	34.6035	0.803197	0.0334816	0.819037
QRFPR	ENSG00000186867	9.58432	2.49742	1.92735	0.0335045	0.819037
PSMB9	ENSG00000240065	#NUM!	11.192	-2.04718	0.0335295	0.819037
HHEX	ENSG00000152804	16.1915	3.96441	1.74914	0.0336937	0.821061
FLVCR1-AS1	ENSG00000198468	9.46883	3.14656	1.68923	0.0336862	0.821061
TNPO3	ENSG00000064419	118.102	72.8299	0.71691	0.0338604	0.821236
CCDC180	ENSG00000197816	10.6934	22.3216	-1.07183	0.0337824	0.821236
HMGN5	ENSG00000198157	164.816	233.571	-0.501534	0.0338468	0.821236
EPPK1	ENSG00000227184	3.03476	#NUM!	2.49202	0.0338637	0.821236
THRB	ENSG00000151090	236.471	390.683	-0.675297	0.0340482	0.824718
CP	ENSG00000047457	82.0648	169.43	-1.06358	0.0343273	0.825705
ZFYVE26	ENSG00000072121	189.591	135.701	0.568478	0.03458	0.825705
BAG2	ENSG00000112208	187.849	269.006	-0.549465	0.0343551	0.825705
CNTFR	ENSG00000122756	12.3906	39.9099	-1.62095	0.0343434	0.825705
MED20	ENSG00000124641	53.4635	30.4843	0.781745	0.03456	0.825705
BTNL9	ENSG00000165810	156.336	93.9753	0.677539	0.0345741	0.825705
TTC39C	ENSG00000168234	36.1891	68.4292	-0.921031	0.0341853	0.825705
LINC01422	ENSG00000223704	22.7269	10.6706	1.06453	0.034385	0.825705
ZBTB22	ENSG00000236104	2.59468	11.8256	-1.66863	0.0341771	0.825705
DPRXP4	ENSG00000264743	8.91051	#NUM!	1.8992	0.0344963	0.825705
GAS6-AS2	ENSG00000272695	6.29791	23.1032	-1.39258	0.0344986	0.825705
BOC	ENSG00000144857	32.1413	13.5581	1.27882	0.0350873	0.834853
LRRC23	ENSG00000010626	5.27445	14.507	-1.48142	0.0355121	0.841983
GPRC5A	ENSG00000013588	70.5103	170.375	-1.58093	0.0357519	0.842287
MECOM	ENSG00000085276	226.705	327.14	-0.533533	0.0357457	0.842287
APLP1	ENSG00000105290	7.95332	21.219	-1.41182	0.0357754	0.842287
ZFP14	ENSG00000142065	33.9818	18.7029	0.8501	0.0356003	0.842287
IFT74	ENSG00000096872	89.1531	139.524	-0.611697	0.0363131	0.84802
TRAF3	ENSG00000131323	63.9961	109.987	-0.731795	0.0363008	0.84802
KIF5C	ENSG00000168280	27.4526	58.6595	-1.01855	0.0361356	0.84802
STARD4-AS1	ENSG00000246859	33.068	11.5532	1.15125	0.0362502	0.84802
STX3	ENSG00000166900	88.1403	50.5245	0.750757	0.0364022	0.849118
CHFR	ENSG00000072609	35.7736	18.9423	0.8584	0.0365846	0.852388
ENTPD3	ENSG00000168032	22.2079	9.35144	1.26808	0.0367286	0.85435
ETV5	ENSG00000244405	72.0899	37.9903	0.812517	0.0367535	0.85435
LINC01420	ENSG00000204272	45.2756	73.922	-0.724486	0.0370186	0.858535
PAK4	ENSG00000130669	5.94034	#NUM!	1.90408	0.0372987	0.863186
EGFL8	ENSG00000241404	#NUM!	#NUM!	2.22545	0.0373048	0.863186
ADCY2	ENSG00000078295	#NUM!	7.88731	-1.95663	0.0376399	0.86327
ITM2A	ENSG00000078596	114.565	182.979	-0.688077	0.0382122	0.86327
STAG3L4	ENSG00000106610	104.603	63.2096	0.677739	0.0376373	0.86327
ABCD3	ENSG00000117528	409.3	289.629	0.500617	0.038378	0.86327
SLC35B1	ENSG00000121073	157.053	104.56	0.596251	0.0374134	0.86327
RGN	ENSG00000130988	59.8085	29.6063	0.88193	0.0375847	0.86327
TAF8	ENSG00000137413	150.6	100.567	0.659003	0.0381702	0.86327
MRPS28	ENSG00000147586	20.8006	44.0143	-0.946876	0.03812	0.86327
TOMM40L	ENSG00000158882	32.0803	16.7649	0.901105	0.0381614	0.86327
ZNF233	ENSG00000159915	49.6704	28.8818	0.750137	0.0377879	0.86327
CYGB	ENSG00000161544	6.31255	21.9075	-1.4914	0.0378821	0.86327
PPIC	ENSG00000168938	356.013	243.244	0.536722	0.0383611	0.86327
KCNMB2	ENSG00000197584	107.586	57.2771	0.86013	0.0378609	0.86327
LINC00649	ENSG00000237945	25.481	50.2162	-1.0926	0.0381021	0.86327
LOC101928054	ENSG00000257027	137.923	73.4815	0.785659	0.037717	0.86327
LOC101929196	ENSG00000259964	20.2093	#NUM!	1.25183	0.0380302	0.86327
GAN	ENSG00000261609	215.375	148.594	0.529411	0.0373972	0.86327
KIAA1715	ENSG00000144320	480.711	333.415	0.520144	0.0384597	0.864144
SYNE2	ENSG00000054654	3982.1	2893.34	0.470453	0.0386799	0.864171
CYB5R1	ENSG00000159348	80.757	45.607	0.790295	0.0387094	0.864171
GPIHBP1	ENSG00000182851	16.5095	4.99485	1.49369	0.0387179	0.864171
LOC101927209	ENSG00000230880	36.4487	19.1096	0.966077	0.0385129	0.864171
LOC101929767	ENSG00000267002	52.6048	31.7686	0.705064	0.0385662	0.864171
GORAB	ENSG00000120370	98.4256	65.549	0.570509	0.0388426	0.865997
GORAB	ENSG00000120370	98.4256	65.549	0.570509	0.0388426	0.865997
PPFIA2	ENSG00000139220	32.6178	57.0693	-0.769014	0.0388914	0.866129
NCOA7	ENSG00000111912	317.398	421.606	-0.416637	0.0390393	0.868462
NALCN	ENSG00000102452	207.75	141.891	0.529451	0.039146	0.869877
LTF	ENSG00000012223	8.75376	#NUM!	1.9297	0.0393843	0.870092
ACPP	ENSG00000014257	12.2176	4.3634	1.54995	0.0394144	0.870092
MYH8	ENSG00000133020	14.8429	31.2544	-1.055	0.0392166	0.870092
TMEM237	ENSG00000155755	164.03	248.266	-0.596418	0.0393547	0.870092
C1orf115	ENSG00000162817	28.0351	12.5203	1.13573	0.0394072	0.870092
JAKMIP3	ENSG00000188385	34.4032	19.6263	0.903708	0.0393233	0.870092
ANKRD42	ENSG00000137494	69.9389	113.813	-0.733177	0.0395977	0.870996
GABRB1	ENSG00000163288	22.2315	6.92647	1.35066	0.0396508	0.870996
ADORA2B	ENSG00000170425	10.4857	#NUM!	2.32353	0.0397575	0.870996
NDNF	ENSG00000173376	147.643	70.1526	0.806875	0.0396448	0.870996
EIF3J-AS1	ENSG00000179523	51.1389	29.5291	0.797289	0.0397243	0.870996
IQCH-AS1	ENSG00000259673	47.1422	25.3434	0.873712	0.0397536	0.870996
GPHN	ENSG00000171723	172.99	124.913	0.450395	0.0398441	0.871947
ACVR1C	ENSG00000123612	11.4307	28.9315	-1.41657	0.0399576	0.873482
SYCP2	ENSG00000196074	39.9053	20.7312	0.879489	0.0400058	0.873591
STON1	ENSG00000243244	28.2716	52.4817	-0.846912	0.0401564	0.874041
MCF2L	ENSG00000126217	172.733	94.3113	0.760755	0.0402012	0.874072
ADAM19	ENSG00000135074	122.622	201.731	-0.765454	0.0403141	0.875583
SLC43A1	ENSG00000149150	15.9204	6.5451	1.45807	0.0404648	0.877913
ZC3H12B	ENSG00000102053	15.6636	33.8024	-1.03683	0.0406951	0.878187
MAMDC2	ENSG00000165072	168.174	246.534	-0.529041	0.0406163	0.878187
FRMD3	ENSG00000172159	312.723	222.096	0.51768	0.0406613	0.878187
TCEAL2	ENSG00000184905	46.9592	97.0573	-1.12025	0.040586	0.878187
PTOV1-AS1	ENSG00000268006	62.9977	36.0777	0.759955	0.0405915	0.878187
PDE4D	ENSG00000113448	642.59	1015.26	-0.660111	0.0408545	0.87878
TMEM138	ENSG00000149483	38.6882	73.2629	-0.798411	0.0408733	0.87878
ABCB9	ENSG00000150967	8.48738	2.1817	1.65042	0.0409839	0.87878
TTC34	ENSG00000215912	#NUM!	8.43294	-1.77246	0.0409461	0.87878
ARHGEF9	ENSG00000131089	1728.06	2368.06	-0.534765	0.0411029	0.879462
PPFIBP2	ENSG00000166387	74.3258	45.971	0.7294	0.0413726	0.880051
SLC9C1	ENSG00000172139	36.2548	18.5784	0.920947	0.0413748	0.880051
NAMA	ENSG00000271086	2.18844	9.16982	-1.92844	0.0412442	0.880051
ABCB1	ENSG00000085563	17.6545	6.58526	1.42531	0.0415182	0.880925
OSGIN1	ENSG00000140961	3.3227	#NUM!	2.23557	0.0415205	0.880925
OPHN1	ENSG00000079482	133.841	196.198	-0.528887	0.0417526	0.883063
ALG12	ENSG00000182858	18.1451	9.49758	1.13358	0.0417129	0.883063
EFHD1	ENSG00000115468	78.375	37.5953	0.93466	0.041854	0.883357
MARK1	ENSG00000116141	218.085	148.586	0.537416	0.0418153	0.883357
PTGS1	ENSG00000095303	21.0978	89.367	-1.28468	0.0419675	0.884656
BAIAP2	ENSG00000175866	22.2432	7.58365	1.36628	0.0420033	0.884656
C12orf10	ENSG00000139637	15.3932	3.46323	1.55641	0.0420873	0.885501
RNF187	ENSG00000168159	16.1648	34.9894	-1.08435	0.0421787	0.88616
NAP1L3	ENSG00000186310	30.1618	76.5502	-1.22381	0.0422347	0.88616
SLC9A3R2	ENSG00000065054	162.51	103.073	0.695534	0.0423244	0.886479
SLC1A3	ENSG00000079215	613.163	406.75	0.649013	0.042595	0.89061
ZBTB47	ENSG00000114853	23.5239	51.7399	-0.897121	0.0426469	0.890772
MRPL14	ENSG00000180992	#NUM!	8.81678	-1.60895	0.0428253	0.892279
SHISA4	ENSG00000198892	9.21532	16.6938	-1.09224	0.0428517	0.892279
ASCC1	ENSG00000138303	182.148	267.977	-0.55713	0.0429407	0.893036
FRZB	ENSG00000162998	43.0268	77.3794	-0.891656	0.0429964	0.893036
RBMS2	ENSG00000076067	245.042	173.498	0.481206	0.0431645	0.895098
RIOK2	ENSG00000058729	109.966	166.553	-0.607252	0.0432291	0.895411
CHPF	ENSG00000123989	59.6401	95.2336	-0.660552	0.0432683	0.895411
TCF21	ENSG00000118526	13.3922	33.7363	-1.23287	0.0434164	0.89596
APOBEC4	ENSG00000173627	24.4039	9.32166	1.21245	0.0433949	0.89596
PCDHB16	ENSG00000196963	56.6436	32.677	0.8056	0.0434351	0.89596
CKLF	ENSG00000217555	12.6251	#NUM!	1.7506	0.0434855	0.89596
DGKA	ENSG00000065357	58.2124	95.6291	-0.718848	0.0438593	0.897052
EPB41L3	ENSG00000082397	377.588	549.859	-0.58311	0.0450611	0.897052
PUS7	ENSG00000091127	51.1122	88.4739	-0.71813	0.0440952	0.897052
FMO2	ENSG00000094963	531.916	843.452	-0.659437	0.0450603	0.897052
FAM188B	ENSG00000106125	10.0206	21.875	-1.15262	0.0448877	0.897052
XPNPEP1	ENSG00000108039	86.0702	56.8168	0.571436	0.0451072	0.897052
GMNN	ENSG00000112312	9.53334	3.46323	1.63866	0.044054	0.897052
C19orf12	ENSG00000131943	71.8299	42.8189	0.739072	0.0451079	0.897052
NPL	ENSG00000135838	65.4608	37.2605	0.754856	0.0438202	0.897052
SLCO2B1	ENSG00000137491	52.9089	29.2708	0.929228	0.0448386	0.897052
PRDM15	ENSG00000141956	46.2678	28.4735	0.924063	0.0447371	0.897052
IGSF1	ENSG00000147255	12.559	33.9854	-1.26495	0.0449546	0.897052
DPYSL4	ENSG00000151640	1.51738	5.79601	-1.60291	0.044672	0.897052
ANGPT1	ENSG00000154188	96.8791	191.759	-0.990671	0.0441624	0.897052
DMKN	ENSG00000161249	4.86705	14.9845	-1.34423	0.0443354	0.897052
PLXNB1	ENSG00000164050	44.7567	25.9087	0.827288	0.044695	0.897052
ETNPPL	ENSG00000164089	77.5941	29.9691	1.29685	0.0447184	0.897052
PI16	ENSG00000164530	21.4072	43.3573	-0.979614	0.0436486	0.897052
GUSB	ENSG00000169919	27.649	13.7804	0.938603	0.0446567	0.897052
RASGRP1	ENSG00000172575	67.4699	104.236	-0.593704	0.0447224	0.897052
MYOZ1	ENSG00000177791	9.46883	29.0571	-1.72769	0.0440069	0.897052
ERCC6L	ENSG00000186871	33.1741	18.4801	0.854957	0.0447519	0.897052
ZNF813	ENSG00000198346	18.0384	42.2158	-0.912025	0.0438435	0.897052
FAM19A2	ENSG00000198673	17.0872	32.4073	-0.887977	0.0437984	0.897052
SMOC1	ENSG00000198732	4.55214	25.5173	-2.10304	0.0446336	0.897052
RUSC2	ENSG00000198853	100.402	61.8788	0.678539	0.045126	0.897052
LAMTOR5-AS1	ENSG00000224699	12.0032	#NUM!	1.44541	0.0440685	0.897052
ZRANB2-AS2	ENSG00000229956	15.1738	31.1548	-0.984755	0.0450041	0.897052
LOC100129129	ENSG00000255020	15.2743	4.53812	1.42153	0.0446942	0.897052
AKR1C4	ENSG00000198610	4.37688	14.0923	-1.57356	0.0451706	0.897054
CROT	ENSG00000005469	75.9195	47.5821	0.778377	0.0458977	0.899066
MAVS	ENSG00000088888	46.2629	74.8143	-0.767023	0.0461555	0.899066
TRIM35	ENSG00000104228	20.9237	9.77708	1.13823	0.0461631	0.899066
AEBP1	ENSG00000106624	165.052	314.587	-0.856571	0.0454287	0.899066
DTX4	ENSG00000110042	16.4214	6.48393	1.23151	0.0457071	0.899066
LRP11	ENSG00000120256	92.7202	146.031	-0.572656	0.0457843	0.899066
METTL8	ENSG00000123600	89.6718	131.249	-0.548437	0.0460921	0.899066
GPR83	ENSG00000123901	3.6571	14.101	-1.80012	0.0460376	0.899066
DLAT	ENSG00000150768	749.17	563.026	0.411055	0.0457864	0.899066
CACNA1D	ENSG00000157388	30.4986	102.933	-1.16673	0.0459703	0.899066
PDZRN4	ENSG00000165966	#NUM!	17.4308	-2.08779	0.0457511	0.899066
KY	ENSG00000174611	#NUM!	#NUM!	-2.05774	0.0461183	0.899066
RMST	ENSG00000255794	16.2578	50.4185	-1.49865	0.0455531	0.899066
SLC7A6OS	ENSG00000103061	32.9161	58.5299	-0.872732	0.0466977	0.901964
IGFBP5	ENSG00000115461	548.713	1010.78	-0.800855	0.0467142	0.901964
SLC5A9	ENSG00000117834	11.8807	24.6367	-1.12103	0.0465218	0.901964
PDE11A	ENSG00000128655	#NUM!	5.92205	-1.65487	0.0466287	0.901964
N6AMT1	ENSG00000156239	49.1669	82.3885	-0.739434	0.0465008	0.901964
RPL10A	ENSG00000198755	519.216	663.136	-0.353051	0.0467017	0.901964
TARID	ENSG00000227954	15.2142	31.0403	-0.985767	0.0466075	0.901964
MGST1	ENSG00000008394	87.256	148.425	-0.729617	0.0476272	0.902019
NSMAF	ENSG00000035681	127.081	171.484	-0.416314	0.0474386	0.902019
ELN	ENSG00000049540	71.2098	114.392	-0.793089	0.0472447	0.902019
IPO11	ENSG00000086200	169.115	235.332	-0.492879	0.0477006	0.902019
PYGL	ENSG00000100504	26.6211	50.7674	-0.920802	0.0472186	0.902019
PFKFB2	ENSG00000123836	375.11	218.474	0.818423	0.0469947	0.902019
RPA1	ENSG00000132383	168.928	233.236	-0.461992	0.0471805	0.902019
ESAM	ENSG00000149564	79.4868	50.7634	0.678042	0.0471135	0.902019
RSPH10B	ENSG00000155026	6.74925	#NUM!	2.07132	0.0476376	0.902019
C1QC	ENSG00000159189	75.3436	45.582	0.750572	0.0467779	0.902019
HPGD	ENSG00000164120	14.3171	#NUM!	1.69805	0.046959	0.902019
PLEKHA7	ENSG00000166689	118.303	217.19	-0.942662	0.0473099	0.902019
APLN	ENSG00000171388	#NUM!	#NUM!	2.42818	0.047699	0.902019
ISG20	ENSG00000172183	#NUM!	5.71767	-1.86017	0.0476269	0.902019
DPAGT1	ENSG00000172269	86.0694	57.5852	0.585764	0.047558	0.902019
ZNF852	ENSG00000178917	47.3442	19.2086	1.00559	0.0468068	0.902019
MME	ENSG00000196549	65.7685	116.643	-0.726328	0.0474371	0.902019
CRNDE	ENSG00000245694	4.1188	#NUM!	1.969	0.0476645	0.902019
POLR2D	ENSG00000144231	52.251	29.2708	0.863261	0.0477702	0.902449
EMILIN3	ENSG00000183798	#NUM!	7.58365	-1.9281	0.0478128	0.902449
C14orf142	ENSG00000170270	5.12367	17.2583	-1.40292	0.0478751	0.902781
RAVER1	ENSG00000161847	4.40707	#NUM!	1.90103	0.0479238	0.902856
TBCE	ENSG00000116957	141.629	100.231	0.486364	0.048163	0.903204
TREM1	ENSG00000124731	3.97666	15.3751	-1.76558	0.0481661	0.903204
EPB41L4A	ENSG00000129595	362.118	481.774	-0.414209	0.0480865	0.903204
CMPK2	ENSG00000134326	5.27445	16.4031	-1.48893	0.0479911	0.903204
RNPEPL1	ENSG00000142327	23.7366	8.16924	1.10044	0.0481232	0.903204
PAPPA2	ENSG00000116183	3.03476	10.0415	-1.57896	0.0482324	0.903608
SLC6A16	ENSG00000063127	36.4118	18.3396	0.998124	0.0483282	0.903724
HIST2H2AC	ENSG00000184260	46.9908	78.6505	-0.801788	0.048306	0.903724
PIN4P1	ENSG00000227973	13.5621	3.14656	1.56637	0.048396	0.904153
TRMT44	ENSG00000155275	31.1656	13.9024	0.910857	0.0485927	0.906151
PRIM1	ENSG00000198056	42.1209	18.7276	1.04873	0.0490486	0.912964
SDK1	ENSG00000146555	8.93246	5.38054	1.2508	0.0493076	0.914116
LRSAM1	ENSG00000148356	35.2565	18.7029	0.838375	0.0495182	0.914116
DNAH12	ENSG00000174844	13.2908	2.6291	1.64498	0.0494902	0.914116
AKR1C3	ENSG00000196139	21.7375	50.5401	-0.985095	0.0494851	0.914116
DNASE1L3	ENSG00000163687	#NUM!	7.98351	-2.12748	0.0495702	0.914239
ABHD11	ENSG00000106077	8.27179	21.5221	-1.27641	0.0497024	0.914633
CXCL1	ENSG00000163739	3.6571	7.10234	-2.00551	0.0497275	0.914633
C1RL-AS1	ENSG00000205885	12.6251	4.17344	1.54417	0.0497148	0.914633
CNRIP1	ENSG00000119865	120.654	170.945	-0.519062	0.0498176	0.915455
AOX1	ENSG00000138356	165.139	321.325	-0.84849	0.0498922	0.915992
C10orf54	ENSG00000107738	22.7607	11.6942	0.952469	0.0500118	0.917353
EFTUD1	ENSG00000140598	71.7639	105.313	-0.56386	0.0501139	0.917557
CLMN	ENSG00000165959	226.975	143.271	0.68228	0.0500816	0.917557
PTS	ENSG00000150787	17.4159	36.8023	-0.990837	0.0503623	0.918335
MRPL45	ENSG00000174100	59.3408	35.4498	0.712511	0.0503259	0.918335
JAKMIP2	ENSG00000176049	6.53819	21.875	-1.54326	0.0505205	0.918335
POFUT2	ENSG00000186866	11.7303	29.0571	-1.18681	0.0505078	0.918335
SLC3A2	ENSG00000168003	15.6636	30.1986	-0.899896	0.050608	0.919098
PTH1R	ENSG00000160801	#NUM!	6.62493	-1.81397	0.0509435	0.923528
OGN	ENSG00000106809	520.916	930.294	-0.848954	0.0510943	0.925431
FGFR2	ENSG00000066468	58.6676	28.7986	1.10627	0.0512629	0.925739
CYSLTR2	ENSG00000152207	45.3182	92.2506	-0.835282	0.0513125	0.925739
REPS2	ENSG00000169891	173.231	95.3485	0.780626	0.0514473	0.925739
FNBP1	ENSG00000187239	252.888	184.486	0.445489	0.0515702	0.925739
TSC22D2	ENSG00000196428	523.945	755.939	-0.516436	0.0515494	0.925739
LOC100129461	ENSG00000272142	#NUM!	13.5203	-1.5985	0.0515666	0.925739
MRPL37	ENSG00000116221	120.456	84.1765	0.527009	0.0516847	0.926147
EMC10	ENSG00000161671	46.3476	73.834	-0.769836	0.0516593	0.926147
BAMBI	ENSG00000095739	61.1968	102.836	-0.757649	0.0518283	0.927075
SMCR8	ENSG00000176994	120.232	77.7385	0.590299	0.0518137	0.927075
LMO3	ENSG00000048540	231.095	423.757	-0.81817	0.052201	0.927165
CRYBA1	ENSG00000108255	#NUM!	8.16924	-1.63367	0.0521865	0.927165
CCDC102B	ENSG00000150636	21.6385	46.7323	-0.985973	0.0519833	0.927165
PUS10	ENSG00000162927	114.592	75.595	0.588413	0.0521424	0.927165
CFD	ENSG00000197766	15.072	33.3206	-1.08016	0.0521907	0.927165
ATP1B3	ENSG00000069849	130.7	193.876	-0.894518	0.052643	0.927823
IPPK	ENSG00000127080	10.0206	2.74877	1.6132	0.0524403	0.927823
CCDC129	ENSG00000180347	15.6255	6.77905	1.28346	0.0526519	0.927823
RASL11B	ENSG00000128045	40.8	80.9068	-1.05808	0.0529011	0.929243
IRX3	ENSG00000177508	2.18844	7.39861	-1.45314	0.0528579	0.929243
NCAM2	ENSG00000154654	110.269	187.01	-0.70111	0.0531082	0.931796
TCEAL5	ENSG00000204065	7.0195	17.1999	-1.27821	0.0531695	0.932061
RNF219	ENSG00000152193	40.4475	63.3759	-0.721282	0.053238	0.932451
PCID2	ENSG00000126226	177.367	132.983	0.485806	0.0535179	0.933199
PIM1	ENSG00000137193	32.7584	62.6612	-0.871904	0.053441	0.933199
PART1	ENSG00000152931	9.80729	#NUM!	1.90787	0.0535582	0.933199
SLC26A4-AS1	ENSG00000233705	8.75376	#NUM!	1.7283	0.0535271	0.933199
ZFHX3	ENSG00000140836	1766.3	2317.2	-0.396259	0.0537768	0.935393
BANK1	ENSG00000153064	7.46351	29.0109	-1.47326	0.0537447	0.935393
HDHD2	ENSG00000167220	158.028	112.498	0.492052	0.0539867	0.938234
GPR126	ENSG00000112414	111.695	181.917	-0.689778	0.0541272	0.939188
KCNAB1	ENSG00000169282	79.4087	120.673	-0.589044	0.0541347	0.939188
ACKR1	ENSG00000213088	10.5121	2.74877	1.58321	0.0542631	0.940607
ZFP36L1	ENSG00000185650	557.652	715.053	-0.366936	0.0543262	0.940892
LOC101928514	ENSG00000267065	#NUM!	3.96441	-1.94509	0.0544449	0.94214
GTF2IRD1	ENSG00000006704	37.7065	21.5669	0.734577	0.0547912	0.945959
SMC1B	ENSG00000077935	10.8688	2.74877	1.58526	0.0549264	0.945959
ELTD1	ENSG00000162618	269.528	176.221	0.573502	0.0549674	0.945959
SLC26A9	ENSG00000174502	72.8974	44.7679	0.761504	0.0549938	0.945959
ZNF619	ENSG00000177873	30.2461	8.68111	1.17575	0.0549381	0.945959
ABCA13	ENSG00000179869	2.18844	6.358	-1.60159	0.0548375	0.945959
MEOX1	ENSG00000005102	46.5178	23.4231	0.968337	0.0553613	0.946229
ACER3	ENSG00000078124	85.4761	134.498	-0.550901	0.0571828	0.946229
PGM1	ENSG00000079739	260.074	348.754	-0.408467	0.0557462	0.946229
RASD2	ENSG00000100302	10.7693	3.46323	1.33242	0.0565996	0.946229
ACTR5	ENSG00000101442	9.31033	2.74877	1.56951	0.0566218	0.946229
STS	ENSG00000101846	156.823	225.601	-0.54481	0.0570059	0.946229
BCL7A	ENSG00000110987	51.6678	80.9097	-0.691194	0.0559939	0.946229
QSOX1	ENSG00000116260	284.315	420.785	-0.530959	0.0568421	0.946229
GGH	ENSG00000137563	18.7607	8.03745	1.30279	0.0570991	0.946229
RPS24	ENSG00000138326	736.413	959.596	-0.380725	0.0553004	0.946229
FAM222A	ENSG00000139438	19.5599	8.99141	1.08564	0.0551518	0.946229
EEF1A1	ENSG00000156508	11154.5	14253.1	-0.361769	0.0558414	0.946229
RADIL	ENSG00000157927	#NUM!	4.70033	-1.99054	0.0561698	0.946229
TPRG1L	ENSG00000158109	53.1403	87.0063	-0.71024	0.0567831	0.946229
ANKLE1	ENSG00000160117	#NUM!	#NUM!	2.34701	0.0556084	0.946229
XIRP2	ENSG00000163092	6897.21	4562.63	0.71157	0.0571968	0.946229
SMIM12	ENSG00000163866	85.0174	56.5797	0.582088	0.055574	0.946229
IFI27L1	ENSG00000165948	#NUM!	7.92883	-1.86826	0.0556539	0.946229
RHOH	ENSG00000168421	7.42146	#NUM!	1.92355	0.05716	0.946229
SLC2A14	ENSG00000173262	6.79999	16.7186	-1.39417	0.0560074	0.946229
RBM11	ENSG00000185272	11.2265	34.2862	-1.40657	0.056889	0.946229
KIAA1024L	ENSG00000186367	5.73534	#NUM!	1.93822	0.0557593	0.946229
NOL4L	ENSG00000197183	121.792	75.2322	0.673869	0.0565235	0.946229
MPZL1	ENSG00000197965	302.454	419.197	-0.448744	0.055923	0.946229
PHACTR4	ENSG00000204138	313.924	248.686	0.332028	0.0570763	0.946229
WEE2	ENSG00000214102	10.4857	#NUM!	2.00542	0.0564873	0.946229
CEBPD	ENSG00000221869	41.6476	68.6716	-0.806891	0.0567987	0.946229
PLGLA	ENSG00000240935	42.6576	27.2007	0.713199	0.0565491	0.946229
LOC102546294	ENSG00000247199	9.08316	2.96102	1.48706	0.0561608	0.946229
CTB-178M22.2	ENSG00000253978	#NUM!	5.25821	-1.73694	0.0569384	0.946229
LTB4R2	ENSG00000272658	#NUM!	#NUM!	2.21682	0.0561199	0.946229
LOC100506286	ENSG00000272902	1.91178	6.92647	-1.83024	0.0562	0.946229
NBR2	ENSG00000198496	28.078	53.8233	-0.914078	0.0572855	0.946642
SNAP23	ENSG00000092531	206.541	141.489	0.506483	0.0575159	0.947346
RASL10B	ENSG00000141150	9.16707	23.1647	-1.08568	0.0574365	0.947346
RHOD	ENSG00000173156	3.97666	10.9375	-1.36064	0.0574484	0.947346
DCTN2	ENSG00000175203	88.6896	54.2598	0.653476	0.05749	0.947346
PZP	ENSG00000126838	138.424	98.7815	0.484012	0.0575732	0.947516
ATF3	ENSG00000162772	39.5909	85.4036	-0.992509	0.0576329	0.947726
MYH7	ENSG00000092054	16503.9	23952.1	-0.722482	0.0579258	0.950452
A2ML1	ENSG00000166535	4.71485	#NUM!	1.95272	0.0579871	0.950452
OLR1	ENSG00000173391	#NUM!	#NUM!	-2.23707	0.0579334	0.950452
C4orf27	ENSG00000056050	32.9622	14.7337	1.07349	0.0581327	0.95069
BIN2	ENSG00000110934	#NUM!	5.87228	-2.00339	0.0581932	0.95069
RAB31	ENSG00000168461	227.977	310.639	-0.461276	0.0582671	0.95069
ZNF350	ENSG00000256683	48.7857	79.8405	-0.668741	0.0585526	0.953523
BID	ENSG00000015475	49.0248	27.049	0.737801	0.0589764	0.954457
KCNIP3	ENSG00000115041	13.6094	36.1149	-1.02982	0.058982	0.954457
RNF181	ENSG00000168894	14.7792	32.7134	-1.10132	0.0589151	0.954457
TRNAU1AP	ENSG00000180098	30.7961	14.7457	0.856899	0.0588902	0.954457
ATG9A	ENSG00000198925	222.185	158.972	0.445899	0.0589884	0.954457
MGAT4A	ENSG00000071073	257.805	180.811	0.539314	0.0592732	0.954642
KCND1	ENSG00000102057	21.3869	48.6233	-0.987762	0.0591006	0.954642
CORO2B	ENSG00000103647	88.2427	154.916	-0.699316	0.0598365	0.954642
NFYB	ENSG00000120837	97.4533	146.669	-0.548064	0.0597992	0.954642
ADAMTS4	ENSG00000158859	35.1908	82.6801	-1.02705	0.0597464	0.954642
ZNF2	ENSG00000163067	34.1744	15.7328	0.91659	0.0591456	0.954642
SOX7	ENSG00000171056	75.37	39.1422	0.812115	0.0594841	0.954642
JUNB	ENSG00000171223	8.75376	27.7666	-1.17192	0.0596863	0.954642
POLR1C	ENSG00000171453	41.5284	84.0782	-0.762557	0.059491	0.954642
DAB1	ENSG00000173406	18.6709	61.6574	-1.88551	0.0593025	0.954642
SOX12	ENSG00000177732	34.4474	20.3246	0.780888	0.0596561	0.954642
DTX3	ENSG00000178498	10.8737	22.2624	-0.913645	0.0594209	0.954642
FUCA1	ENSG00000179163	134.218	84.3538	0.651382	0.0596381	0.954642
SPRY4	ENSG00000187678	572.172	762.147	-0.426157	0.0590968	0.954642
DNAH10OS	ENSG00000250091	#NUM!	6.8902	-1.92107	0.0596512	0.954642
RUNX1T1	ENSG00000079102	1175.11	907.065	0.387563	0.0602217	0.955247
HSCB	ENSG00000100209	3.82356	10.0927	-1.29688	0.0601332	0.955247
ARHGAP21	ENSG00000107863	2422.12	2975.92	-0.3092	0.0602267	0.955247
SHROOM4	ENSG00000158352	230.44	161.213	0.525041	0.0600258	0.955247
SYK	ENSG00000165025	19.0683	36.5515	-0.865326	0.0602681	0.955247
ELP5	ENSG00000170291	14.7792	33.683	-1.0088	0.060134	0.955247
GPC6-AS1	ENSG00000236520	#NUM!	11.3755	-2.11944	0.0602652	0.955247
SNAPC5	ENSG00000174446	101.146	148.282	-0.514388	0.0603612	0.955294
ZBTB34	ENSG00000177125	88.6422	60.2773	0.609211	0.0603771	0.955294
NPAP1	ENSG00000185823	2.59468	7.92883	-1.70639	0.0604131	0.955294
SNORD3C	ENSG00000264940	#NUM!	11.192	-1.69193	0.0604609	0.955301
PLOD2	ENSG00000152952	336.523	246.462	0.474183	0.0606866	0.958116
IGF2R	ENSG00000197081	547.598	411.3	0.416335	0.0608128	0.959359
CLEC7A	ENSG00000172243	36.1571	78.3564	-0.888998	0.0608743	0.959578
ARRB1	ENSG00000137486	38.0088	19.1781	0.975323	0.0609243	0.959617
E2F3	ENSG00000112242	48.4482	80.5883	-0.707394	0.0610174	0.960334
PCOLCE2	ENSG00000163710	537.36	849.241	-0.763668	0.0610922	0.960761
DTWD2	ENSG00000169570	123.41	90.2421	0.479729	0.0612686	0.962785
ABTB1	ENSG00000114626	#NUM!	7.30251	-1.33567	0.0614624	0.962946
C2orf49	ENSG00000135974	119.226	161.687	-0.44451	0.0616382	0.964343
TMSB4X	ENSG00000205542	308.128	392.024	-0.348058	0.0617023	0.964343
CD300E	ENSG00000186407	15.6255	13.6563	-1.63545	0.061756	0.964436
SLC11A2	ENSG00000110911	581.724	444.562	0.398622	0.0618132	0.964572
LOC100506282	ENSG00000247137	109.672	69.9788	0.677518	0.0619512	0.964572
IL6	ENSG00000136244	8.06228	38.9264	-2.05824	0.0623679	0.965695
ATP10D	ENSG00000145246	344.79	468.952	-0.475787	0.062411	0.965695
LOC100506302	ENSG00000216895	7.87899	#NUM!	1.72904	0.0620955	0.965695
SBDSP1	ENSG00000225648	227.311	301.383	-0.415873	0.0623011	0.965695
MORF4L2-AS1	ENSG00000231154	17.5982	7.30251	1.27482	0.0623006	0.965695
RPS6KA2	ENSG00000071242	1353.98	1055.21	0.366072	0.0628821	0.967292
SGCG	ENSG00000102683	257.785	180.374	0.575763	0.0628977	0.967292
ASPA	ENSG00000108381	17.5075	41.1704	-0.947441	0.0627903	0.967292
CDH12	ENSG00000154162	17.1883	6.01915	1.2393	0.062841	0.967292
TMEM45A	ENSG00000181458	32.3829	65.1425	-0.894853	0.0626851	0.967292
MYCBP2	ENSG00000005810	1838.67	2189.2	-0.253852	0.0630615	0.967885
NAALADL2	ENSG00000177694	64.9514	99.2391	-0.623343	0.0631535	0.968274
ERO1LB	ENSG00000086619	128.352	88.1133	0.52922	0.0633136	0.968513
GXYLT2	ENSG00000172986	319.299	429.885	-0.446279	0.0633611	0.968513
KIAA1328	ENSG00000150477	277.502	370.754	-0.443565	0.0634504	0.968933
TUB	ENSG00000166402	128.731	222.64	-0.699127	0.0634846	0.968933
LRRC37A6P	ENSG00000230445	37.8363	20.4929	0.847073	0.0635724	0.96954
TRO	ENSG00000067445	26.4624	43.634	-0.770821	0.0636574	0.969961
OR10AD1	ENSG00000172640	#NUM!	#NUM!	1.94908	0.0636962	0.969961
POMGNT1	ENSG00000085998	74.0785	47.2531	0.57628	0.063878	0.971047
INSIG2	ENSG00000125629	89.2983	60.2487	0.561248	0.0639965	0.971047
IER3	ENSG00000137331	5.39716	11.6433	-1.28773	0.0639793	0.971047
SIK2	ENSG00000170145	350.846	435.265	-0.32137	0.0640563	0.971047
MLXIPL	ENSG00000009950	10.0897	1.73162	2.03519	0.0654915	0.973413
ADAM28	ENSG00000042980	20.6611	9.93739	1.08155	0.06523	0.973413
MEST	ENSG00000106484	24.151	43.1124	-0.834774	0.065326	0.973413
FAM20A	ENSG00000108950	60.675	34.8958	0.754036	0.0652066	0.973413
EXOSC9	ENSG00000123737	60.7707	93.6804	-0.579884	0.065462	0.973413
ASTN2	ENSG00000148219	73.8517	183.54	-0.911039	0.0649287	0.973413
FEZ1	ENSG00000149557	45.9059	78.0534	-0.74025	0.0654154	0.973413
ADPRHL1	ENSG00000153531	227.006	345.964	-0.614114	0.0646699	0.973413
ZFYVE28	ENSG00000159733	11.9626	#NUM!	1.25043	0.0654922	0.973413
RAET1E	ENSG00000164520	4.79216	#NUM!	1.72008	0.0653195	0.973413
PBX3	ENSG00000167081	2109.12	2775.58	-0.426659	0.0653262	0.973413
TRIAP1	ENSG00000170855	33.4314	19.4997	0.856061	0.0647807	0.973413
C20orf196	ENSG00000171984	13.9856	7.30251	1.26307	0.065262	0.973413
CMTM4	ENSG00000183723	33.0392	65.7118	-0.801912	0.0647472	0.973413
ZNF28	ENSG00000198538	114.867	76.5178	0.616066	0.0648291	0.973413
PAX9	ENSG00000198807	11.1428	27.894	-1.35541	0.0649342	0.973413
CPT1B	ENSG00000205560	#NUM!	5.25821	-1.47006	0.0644046	0.973413
PRICKLE2-AS1	ENSG00000241111	20.2093	9.07624	1.25483	0.0643049	0.973413
LOC257396	ENSG00000247796	19.268	36.5242	-0.943805	0.0653502	0.973413
LOC100505811	ENSG00000250427	147.456	41.6847	1.30773	0.064409	0.973413
TRABD2B	ENSG00000269113	24.4039	61.9068	-1.13139	0.0644928	0.973413
ALS2	ENSG00000003393	543.837	392.86	0.460532	0.0680617	0.973588
MVP	ENSG00000013364	18.5397	7.20382	1.12706	0.0671516	0.973588
EHD2	ENSG00000024422	205.566	157.382	0.376981	0.0695098	0.973588
AGA	ENSG00000038002	30.1478	51.8598	-0.774289	0.0689801	0.973588
HDAC4	ENSG00000068024	143.085	93.8056	0.59316	0.0669568	0.973588
RAD18	ENSG00000070950	148.615	100.843	0.544779	0.0680195	0.973588
LXN	ENSG00000079257	22.2855	45.0766	-1.04327	0.0695596	0.973588
FAT1	ENSG00000083857	1975.78	2598.71	-0.396143	0.0696512	0.973588
PHACTR3	ENSG00000087495	44.8339	14.8445	1.4573	0.068031	0.973588
BRPF3	ENSG00000096070	239.646	169.434	0.472214	0.0685661	0.973588
SEC14L5	ENSG00000103184	18.0384	5.38054	1.53727	0.0700889	0.973588
DDX49	ENSG00000105671	3.47393	#NUM!	2.00883	0.0676706	0.973588
GLI3	ENSG00000106571	76.9583	48.6496	0.61904	0.0670791	0.973588
TFCP2L1	ENSG00000115112	12.2409	3.73066	1.38791	0.0656924	0.973588
TTC31	ENSG00000115282	46.8766	29.094	0.696715	0.0702072	0.973588
PRRX1	ENSG00000116132	471.572	795.984	-0.61404	0.0689367	0.973588
PRRX1	ENSG00000116132	471.572	795.984	-0.61404	0.0689367	0.973588
IVNS1ABP	ENSG00000116679	420.207	546.021	-0.439161	0.0684484	0.973588
PPP1R8	ENSG00000117751	69.0098	104.951	-0.578153	0.0658435	0.973588
TRPM6	ENSG00000119121	20.9582	7.92883	1.36226	0.0685388	0.973588
ATP7B	ENSG00000123191	43.1379	24.2013	0.770661	0.0683953	0.973588
WDR60	ENSG00000126870	597.786	738.79	-0.313796	0.0684106	0.973588
MAP3K10	ENSG00000130758	#NUM!	3.38953	-1.95814	0.0682765	0.973588
MICAL2	ENSG00000133816	490.873	692.975	-0.503456	0.0693991	0.973588
SMPD4	ENSG00000136699	79.3476	51.1394	0.621323	0.0661732	0.973588
USP20	ENSG00000136878	#NUM!	5.92205	-1.42651	0.0663519	0.973588
PNPT1	ENSG00000138035	178.692	129.788	0.443864	0.0673314	0.973588
UBL7	ENSG00000138629	10.6934	23.7865	-1.06384	0.066715	0.973588
RGL1	ENSG00000143344	260.295	196.688	0.400783	0.0700027	0.973588
PLEKHA6	ENSG00000143850	104.677	152.288	-0.737781	0.0660049	0.973588
COL8A1	ENSG00000144810	493.692	697.494	-0.511347	0.0691036	0.973588
CHST7	ENSG00000147119	36.6683	63.9867	-0.769654	0.0693622	0.973588
PIGF	ENSG00000151665	27.649	47.7558	-0.812095	0.0685485	0.973588
AHCTF1	ENSG00000153207	1333.45	1661.45	-0.338436	0.0674084	0.973588
ENAH	ENSG00000154380	1057.2	1328.19	-0.320514	0.0671945	0.973588
WDR66	ENSG00000158023	17.9809	6.99788	1.07496	0.0664831	0.973588
SLC25A34	ENSG00000162461	10.8737	#NUM!	1.22863	0.0683944	0.973588
HAND2	ENSG00000164107	132.839	174.073	-0.389945	0.0680102	0.973588
SLC25A6	ENSG00000169100	143.784	208.576	-0.55581	0.0701648	0.973588
FPR2	ENSG00000171049	2.0594	6.92647	-1.79449	0.0700348	0.973588
FIBP	ENSG00000172500	86.8391	58.1879	0.536849	0.0669522	0.973588
BET1L	ENSG00000177951	27.0098	46.4211	-0.734655	0.068065	0.973588
ADAMTSL1	ENSG00000178031	#NUM!	18.1944	-1.60519	0.0668285	0.973588
SP140L	ENSG00000185404	33.2901	19.4082	0.853624	0.0680683	0.973588
GSAP	ENSG00000186088	87.2035	51.3306	0.644615	0.0658208	0.973588
DYNC2H1	ENSG00000187240	258.123	338.443	-0.386367	0.0661447	0.973588
ZNF765	ENSG00000196417	31.1182	58.5415	-0.730316	0.0684316	0.973588
ZNF786	ENSG00000197362	7.0195	2.1817	1.54201	0.0690705	0.973588
ITSN2	ENSG00000198399	1148.42	1408.84	-0.296634	0.0661251	0.973588
HLA-DRB5	ENSG00000198502	36.1304	16.4352	1.07841	0.0677959	0.973588
HAUS3	ENSG00000214367	52.4884	33.5805	0.636048	0.0693653	0.973588
LOC101927257	ENSG00000232564	6.74925	20.5852	-1.04205	0.0698432	0.973588
LOC101926943	ENSG00000232729	120.536	80.8394	0.548494	0.0685036	0.973588
ZNF512	ENSG00000243943	155.313	110	0.539229	0.0693298	0.973588
PFN1P2	ENSG00000244371	2.18844	#NUM!	2.19106	0.0677605	0.973588
LOC101928702	ENSG00000248165	7.60708	2.49742	1.49705	0.0664501	0.973588
ZNF550	ENSG00000251369	47.9899	27.5608	0.789101	0.0687361	0.973588
LOC100507156	ENSG00000253837	7.78405	#NUM!	1.8167	0.0660627	0.973588
KCNA3	ENSG00000259834	19.2821	7.92883	1.25505	0.0700708	0.973588
SCARNA2	ENSG00000270066	#NUM!	3.14656	-1.50814	0.0669499	0.973588
ADORA3	ENSG00000121933	26.3219	56.8573	-1.07307	0.0702564	0.973602
GUCY1B3	ENSG00000061918	117.586	80.5472	0.521185	0.0704522	0.974975
GLCCI1	ENSG00000106415	66.6236	38.786	0.836815	0.0704444	0.974975
ATP6V0E2	ENSG00000171130	17.3542	5.0293	1.25878	0.0706783	0.977434
CCDC88C	ENSG00000015133	41.5895	23.5267	0.753091	0.0717351	0.977972
BTN3A1	ENSG00000026950	40.6314	22.981	0.774409	0.0713337	0.977972
SLC2A3	ENSG00000059804	32.4162	50.6058	-1.00219	0.0715968	0.977972
DLG3	ENSG00000082458	141.375	99.123	0.533938	0.0709865	0.977972
EXOSC8	ENSG00000120699	74.5103	49.9741	0.545255	0.0715332	0.977972
COL10A1	ENSG00000123500	23.8753	13.9958	0.892588	0.0713012	0.977972
EREG	ENSG00000124882	21.9668	4.53812	1.69426	0.0711365	0.977972
DMRT1	ENSG00000137090	#NUM!	#NUM!	-2.16633	0.0712028	0.977972
ARHGAP20	ENSG00000137727	15.4908	6.01915	1.25133	0.0713662	0.977972
PXYLP1	ENSG00000155893	28.3124	55.0498	-0.700144	0.0716438	0.977972
ZSCAN21	ENSG00000166529	18.5397	9.07624	1.00836	0.0709242	0.977972
GPS1	ENSG00000169727	38.2535	22.173	0.790569	0.0712488	0.977972
ANKRD13D	ENSG00000172932	10.9713	4.70033	1.20013	0.0709012	0.977972
TIGD2	ENSG00000180346	14.6501	3.96441	1.41621	0.0717005	0.977972
OR7E2P	ENSG00000255203	3.03476	6.99788	-1.71408	0.0715358	0.977972
CCL2	ENSG00000108691	46.3817	151.367	-1.57035	0.0719433	0.978387
TRAM2-AS1	ENSG00000225791	39.1882	69.3583	-0.796186	0.0718878	0.978387
INPP4B	ENSG00000109452	529.474	348.179	0.615816	0.0721158	0.979853
OPTN	ENSG00000123240	729.237	551.421	0.378574	0.0724529	0.982448
LINC01193	ENSG00000258710	#NUM!	#NUM!	2.13161	0.0724327	0.982448
UGDH	ENSG00000109814	417.176	564.267	-0.777504	0.0725811	0.982588
SLAIN1	ENSG00000139737	37.6286	60.6551	-0.679141	0.0727068	0.982588
CCDC50	ENSG00000152492	463.244	590.678	-0.347246	0.072634	0.982588
FXYD1	ENSG00000266964	2.97017	#NUM!	1.80383	0.0726164	0.982588
MINPP1	ENSG00000107789	41.3834	20.9641	0.902781	0.0729022	0.982597
GNE	ENSG00000159921	117.234	159.514	-0.436911	0.0728955	0.982597
TMEM134	ENSG00000172663	6.1782	1.73162	1.48322	0.0728416	0.982597
ZNF454	ENSG00000178187	19.2821	7.76008	1.18517	0.0728271	0.982597
GNAI1	ENSG00000127955	266.175	194.681	0.45358	0.0731364	0.983086
MAPK8IP3	ENSG00000138834	54.3148	24.8066	0.818139	0.0730952	0.983086
NSUN7	ENSG00000179299	61.099	32.3098	0.849872	0.0731814	0.983086
NOV	ENSG00000136999	15.3488	50.5787	-1.36768	0.0733111	0.984163
HTRA2	ENSG00000115317	8.27179	2.1817	1.50307	0.0734581	0.985482
PDRG1	ENSG00000088356	4.71485	12.9679	-1.3737	0.0738968	0.988211
KLHL18	ENSG00000114648	75.5031	49.4722	0.668834	0.0738419	0.988211
FBXO18	ENSG00000134452	150.724	206.255	-0.398804	0.073834	0.988211
LDLRAD3	ENSG00000179241	23.8108	43.7134	-0.826589	0.0739064	0.988211
ADI1	ENSG00000182551	419.207	611.245	-0.52126	0.0739688	0.98839
ARPC5L	ENSG00000136950	37.1706	56.9708	-0.607992	0.0742073	0.990265
TNFRSF21	ENSG00000146072	141.588	94.9252	0.644567	0.0742845	0.990639
SLIT2	ENSG00000145147	195.068	281.222	-0.489588	0.0744062	0.990953
LOC100507291	ENSG00000248932	14.3171	25.8453	-0.917645	0.0743834	0.990953
RELT	ENSG00000054967	4.1188	10.9375	-1.35528	0.0770775	0.991388
MXD1	ENSG00000059728	266.636	384.217	-0.722332	0.0773466	0.991388
RPL31	ENSG00000071082	1613.56	1978.43	-0.301736	0.0765697	0.991388
RSBN1	ENSG00000081019	255.701	326.724	-0.367369	0.0765033	0.991388
C20orf194	ENSG00000088854	243.242	178.065	0.414916	0.0774746	0.991388
SEMA4G	ENSG00000095539	9.26985	2.96102	1.33419	0.077173	0.991388
CHMP4B	ENSG00000101421	223.079	292.761	-0.410304	0.074572	0.991388
FGD1	ENSG00000102302	16.3368	29.6063	-0.81381	0.0783121	0.991388
FGF14	ENSG00000102466	88.5234	49.8995	0.734602	0.0762991	0.991388
CAB39L	ENSG00000102547	197.399	275.152	-0.496466	0.0787893	0.991388
SH2D4A	ENSG00000104611	23.3586	45.6236	-1.02944	0.0759068	0.991388
SF3A2	ENSG00000104897	#NUM!	1.37439	1.79274	0.0773808	0.991388
MEOX2	ENSG00000106511	67.8363	41.1459	0.683612	0.0756168	0.991388
NUP88	ENSG00000108559	127.167	172.831	-0.423317	0.0784026	0.991388
KAT2A	ENSG00000108773	16.7702	8.7268	0.840443	0.0769746	0.991388
GLP1R	ENSG00000112164	29.4299	7.46131	1.09902	0.0787147	0.991388
HAND1	ENSG00000113196	43.8852	14.101	1.03077	0.0786481	0.991388
PDGFRB	ENSG00000113721	124.343	77.9228	0.605854	0.0773563	0.991388
SATB2	ENSG00000119042	39.991	21.0641	0.929075	0.0745276	0.991388
NCKAP1L	ENSG00000123338	120.818	70.947	0.760849	0.0751116	0.991388
TUBGCP6	ENSG00000128159	#NUM!	8.2969	-1.17811	0.0784468	0.991388
MAP1B	ENSG00000131711	19634.1	14578	0.467999	0.0759174	0.991388
RPL35	ENSG00000136942	125.958	183.174	-0.528558	0.0768695	0.991388
PRICKLE1	ENSG00000139174	85.6288	159.455	-0.778063	0.0760425	0.991388
SLC14A1	ENSG00000141469	180.727	123.176	0.499827	0.078157	0.991388
LEPREL4	ENSG00000141696	#NUM!	#NUM!	1.71498	0.077718	0.991388
MYO1F	ENSG00000142347	16.3433	31.5493	-0.892819	0.0788118	0.991388
CNIH4	ENSG00000143771	83.2392	135.63	-0.662693	0.0760915	0.991388
EML4	ENSG00000143924	190.536	255.788	-0.433059	0.0758885	0.991388
RQCD1	ENSG00000144580	118.311	80.3879	0.540542	0.075291	0.991388
RPL37	ENSG00000145592	809.081	1076.62	-0.394804	0.0750681	0.991388
SETBP1	ENSG00000152217	230.475	313.943	-0.461951	0.0778992	0.991388
CETN3	ENSG00000153140	70.9747	45.4148	0.60103	0.0786336	0.991388
PCDH1	ENSG00000156453	123.449	84.1245	0.654824	0.0780079	0.991388
CIART	ENSG00000159208	76.4648	46.7394	0.615797	0.0765325	0.991388
C1orf86	ENSG00000162585	#NUM!	4.99485	-1.58169	0.0751825	0.991388
MEAF6	ENSG00000163875	88.0663	130.328	-0.569752	0.078275	0.991388
CMBL	ENSG00000164237	104.423	171.28	-0.595689	0.0787387	0.991388
MIOS	ENSG00000164654	170.744	224.005	-0.392609	0.0778703	0.991388
PSIP1	ENSG00000164985	921.796	1106.4	-0.262697	0.0780415	0.991388
MID1IP1	ENSG00000165175	7.04305	18.4394	-1.07211	0.075549	0.991388
BEND7	ENSG00000165626	97.5264	63.2568	0.591426	0.078209	0.991388
METTL3	ENSG00000165819	181.256	136.694	0.411266	0.0776149	0.991388
C16orf45	ENSG00000166780	184.878	269.785	-0.509184	0.0769598	0.991388
ASMTL	ENSG00000169093	12.9665	26.2207	-0.986555	0.0765597	0.991388
TRMT61B	ENSG00000171103	19.9713	9.77708	1.03107	0.075558	0.991388
ATP2A2	ENSG00000174437	33173.5	27261.5	0.284996	0.0775202	0.991388
TMEM39A	ENSG00000176142	463.226	583.434	-0.336269	0.0775383	0.991388
NR2C2	ENSG00000177463	265.872	201.148	0.393451	0.0773779	0.991388
BREA2	ENSG00000181097	1.91178	6.29311	-1.64524	0.0769135	0.991388
PROS1	ENSG00000184500	403.223	552.266	-0.46682	0.0784373	0.991388
LCN12	ENSG00000184925	4.58007	#NUM!	1.82629	0.0772101	0.991388
LRRK2	ENSG00000188906	162.003	221.369	-0.510298	0.0765537	0.991388
ZNF527	ENSG00000189164	65.3274	41.5046	0.587626	0.0780861	0.991388
ZNF124	ENSG00000196418	108.183	179.329	-0.657733	0.0783187	0.991388
RPS26P11	ENSG00000196656	107	153.57	-0.568497	0.0773072	0.991388
PGAP1	ENSG00000197121	273.432	380.929	-0.62613	0.0785265	0.991388
MPEG1	ENSG00000197629	961.925	556.97	0.759444	0.0778219	0.991388
FICD	ENSG00000198855	48.5522	25.8453	0.830637	0.0787718	0.991388
XKR4	ENSG00000206579	48.9053	83.1056	-0.731285	0.0773563	0.991388
DIO2	ENSG00000211448	44.3377	14.7337	1.21145	0.0772252	0.991388
COX19	ENSG00000240230	36.5117	23.3883	0.717061	0.0768932	0.991388
ZNF286B	ENSG00000249459	32.4362	63.6505	-0.794996	0.0760803	0.991388
LRRC4	ENSG00000128594	67.0395	95.598	-0.528047	0.0788691	0.99149
DNASE2	ENSG00000105612	16.5265	5.71767	1.36252	0.079174	0.992232
PECR	ENSG00000115425	14.4158	7.76008	1.18145	0.0791403	0.992232
PCDHGA10	ENSG00000253846	74.2726	49.8275	0.603784	0.0791032	0.992232
ZNF671	ENSG00000083814	28.4389	16.8293	0.832284	0.0794291	0.993471
MRPL2	ENSG00000112651	16.1959	5.92205	1.18242	0.079438	0.993471
ATP6V0E1	ENSG00000113732	574.516	804.74	-0.468128	0.0794811	0.993471
ALDH6A1	ENSG00000119711	144.971	216.976	-0.626987	0.0795571	0.993471
TARBP2	ENSG00000139546	3.2691	#NUM!	1.91162	0.0795054	0.993471
MPZ	ENSG00000158887	2.97017	10.9375	-1.68121	0.0796541	0.993471
GADD45B	ENSG00000099860	31.5628	78.6891	-1.03239	0.0799641	0.993652
RCBTB1	ENSG00000136144	221.359	153.687	0.511242	0.0800187	0.993652
F2RL1	ENSG00000164251	#NUM!	15.5202	-1.84994	0.0799083	0.993652
FAM222B	ENSG00000173065	293.001	215.478	0.428109	0.0801469	0.993652
NCOA6	ENSG00000198646	945.938	765.266	0.304542	0.0802723	0.993652
PSMD5-AS1	ENSG00000226752	35.6384	23.7313	0.768166	0.0799833	0.993652
LOC100128164	ENSG00000239219	13.771	6.5451	1.34367	0.0802568	0.993652
ITPK1-AS1	ENSG00000258730	4.79216	16.1316	-1.1117	0.0802608	0.993652
CANX	ENSG00000127022	4025.26	4892.89	-0.287368	0.0803607	0.994012
FLI1	ENSG00000151702	142.345	102.009	0.476045	0.0804727	0.994012
AZI2	ENSG00000163512	194.912	257.328	-0.420205	0.0804895	0.994012
KCNN3	ENSG00000143603	93.6004	43.4881	0.823598	0.0806306	0.994428
LOC541473	ENSG00000146722	5.80529	#NUM!	1.57854	0.0806228	0.994428
CASP8AP2	ENSG00000118412	340.046	426.477	-0.329022	0.0806815	0.994447
CECR2	ENSG00000099954	96.7971	65.8158	0.558313	0.0807926	0.994602
FAM204A	ENSG00000165669	158.406	210.464	-0.402902	0.080749	0.994602
SMOX	ENSG00000088826	#NUM!	6.77905	-1.84187	0.0808661	0.99479
KNOP1	ENSG00000103550	27.8095	14.9498	0.850557	0.0809065	0.99479
CAPN3	ENSG00000092529	4.60766	#NUM!	1.64751	0.0812283	0.997349
GMPR	ENSG00000137198	64.3383	41.9991	0.636043	0.0812747	0.997349
CRTAP	ENSG00000170275	347.358	434.522	-0.327005	0.0815691	0.997859
ADH1A	ENSG00000187758	38.5194	61.4188	-0.676427	0.0816012	0.997859
FKBP15	ENSG00000119321	231.147	167.016	0.43873	0.0826856	0.998463
PLP1	ENSG00000123560	39.1199	73.3605	-0.869663	0.0825598	0.998463
IDUA	ENSG00000127415	#NUM!	5.46876	-1.71996	0.0820219	0.998463
ECSIT	ENSG00000130159	12.8512	24.7389	-0.940616	0.0821602	0.998463
LRP4	ENSG00000134569	101.031	64.8948	0.734068	0.0817792	0.998463
RMND5A	ENSG00000153561	1252.06	988.482	0.33076	0.0824986	0.998463
FAM198B	ENSG00000164125	1574.83	2159.8	-0.493287	0.0823707	0.998463
SUN1	ENSG00000164828	244.747	177.925	0.476964	0.0827229	0.998463
FN3K	ENSG00000167363	75.2875	51.5608	0.534612	0.0826553	0.998463
CEP120	ENSG00000168944	177.72	233.332	-0.381921	0.0820685	0.998463
SLIT3	ENSG00000184347	308.263	557.952	-0.729787	0.0826492	0.998463
METTL6	ENSG00000206562	19.0667	9.28165	0.930414	0.0822648	0.998463
CSNK1A1P1	ENSG00000223518	18.348	10.0586	0.872791	0.0825056	0.998463
OSER1-AS1	ENSG00000223891	8.70793	18.3139	-1.03407	0.0823739	0.998463
LOC101927055	ENSG00000266413	32.476	17.7661	0.761672	0.0825657	0.998463
RGCC	ENSG00000102760	57.0687	33.7819	0.683655	0.0829466	0.998578
JUND	ENSG00000130522	106.015	155.063	-0.530461	0.0829962	0.998578
TSEN2	ENSG00000154743	157.084	111.738	0.455595	0.0829751	0.998578
C8orf88	ENSG00000253250	54.1985	81.7196	-0.610995	0.0828209	0.998578
SLC25A43	ENSG00000077713	31.4501	70.4004	-0.920341	0.0836805	0.999054
P2RX7	ENSG00000089041	5.80529	#NUM!	1.93084	0.0835086	0.999054
SLC22A17	ENSG00000092096	21.4402	43.2229	-0.912073	0.0831613	0.999054
CCDC136	ENSG00000128596	19.9362	7.39861	1.02621	0.0834141	0.999054
PPHLN1	ENSG00000134283	480.614	601.39	-0.320843	0.0834459	0.999054
IL2RA	ENSG00000134460	39.423	16.2406	1.16935	0.0838143	0.999054
ADCY10	ENSG00000143199	6.35609	#NUM!	1.77191	0.0836317	0.999054
CD200R1	ENSG00000163606	6.25356	1.73162	1.83081	0.0837884	0.999054
SERINC2	ENSG00000168528	#NUM!	5.71767	-1.71007	0.0838281	0.999054
BASP1	ENSG00000176788	59.2003	100.146	-1.05282	0.0837614	0.999054
HERC2P9	ENSG00000206149	806.443	613.045	0.365789	0.0838233	0.999054
SNORD116-16	ENSG00000207263	5.39716	#NUM!	1.61865	0.0837349	0.999054
LOC101926941	ENSG00000231185	8.99046	2.49742	1.422	0.0831052	0.999054
FHL1	ENSG00000022267	1715.86	911.68	1.07825	0.0839049	0.99938
TSPAN6	ENSG00000000003	76.98	80.5109	-0.134769	0.773225	0.9994
DPM1	ENSG00000000419	49.7185	51.1037	-0.0217226	0.949172	0.9994
SCYL3	ENSG00000000457	65.9799	71.4053	-0.0813056	0.834451	0.9994
SCYL3	ENSG00000000457	65.9799	71.4053	-0.0813056	0.834451	0.9994
C1orf112	ENSG00000000460	49.9616	44.5953	0.25137	0.563689	0.9994
FGR	ENSG00000000938	16.918	24.1717	-0.471858	0.424084	0.9994
FUCA2	ENSG00000001036	59.3224	49.7045	0.247742	0.511072	0.9994
GCLC	ENSG00000001084	174.009	185.914	-0.0649063	0.804552	0.9994
NFYA	ENSG00000001167	121.84	138.263	-0.154407	0.619051	0.9994
STPG1	ENSG00000001460	31.3746	26.4652	0.298407	0.535112	0.9994
NIPAL3	ENSG00000001461	142.269	174.581	-0.275487	0.29999	0.9994
LAS1L	ENSG00000001497	147.448	140.484	0.0523214	0.852296	0.9994
ENPP4	ENSG00000001561	259.689	295.767	-0.222685	0.42645	0.9994
SEMA3F	ENSG00000001617	4.37688	4.01873	0.0904856	0.917567	0.9994
ANKIB1	ENSG00000001629	565.562	657.963	-0.226997	0.242403	0.9994
KRIT1	ENSG00000001631	469.945	511.717	-0.126232	0.445243	0.9994
RAD52	ENSG00000002016	84.5131	81.9998	0.0455667	0.889962	0.9994
MYH16	ENSG00000002079	144.886	118.931	0.224519	0.449695	0.9994
LAP3	ENSG00000002549	150.877	136.015	0.147626	0.545641	0.9994
CD99	ENSG00000002586	171.415	188.215	-0.187878	0.579591	0.9994
MAD1L1	ENSG00000002822	4.96345	#NUM!	0.263712	0.780384	0.9994
LASP1	ENSG00000002834	142.226	139.265	0.0259621	0.912605	0.9994
SNX11	ENSG00000002919	5.94034	7.30251	-0.542596	0.423627	0.9994
TMEM176A	ENSG00000002933	116.421	83.526	0.315455	0.517064	0.9994
M6PR	ENSG00000003056	133.311	150.055	-0.184332	0.442963	0.9994
KLHL13	ENSG00000003096	33.1572	42.3088	-0.290791	0.484898	0.9994
ICA1	ENSG00000003147	199.2	236.404	-0.27324	0.253357	0.9994
CASP10	ENSG00000003400	60.8214	47.8648	0.351093	0.284119	0.9994
CFLAR	ENSG00000003402	4006.85	3608.15	0.10422	0.637864	0.9994
TFPI	ENSG00000003436	750.317	890.888	-0.284906	0.210248	0.9994
NDUFAF7	ENSG00000003509	100.737	69.4401	0.500782	0.0874792	0.9994
RBM5	ENSG00000003756	541.883	523.144	0.0702451	0.750076	0.9994
MTMR7	ENSG00000003987	25.5677	31.9815	-0.260393	0.568803	0.9994
SLC7A2	ENSG00000003989	584.528	586.447	0.0199367	0.93319	0.9994
SARM1	ENSG00000004139	#NUM!	#NUM!	0.524525	0.64822	0.9994
POLDIP2	ENSG00000004142	110.121	127.726	-0.215781	0.447197	0.9994
PLXND1	ENSG00000004399	125.763	117.86	0.0351621	0.91138	0.9994
AK2	ENSG00000004455	515.593	569.491	-0.144026	0.429882	0.9994
CD38	ENSG00000004468	231.796	314.306	-0.527677	0.192559	0.9994
FKBP4	ENSG00000004478	119.173	75.9086	0.531058	0.183235	0.9994
KDM1A	ENSG00000004487	347.476	335.144	0.0562916	0.805923	0.9994
RBM6	ENSG00000004534	323.833	398.126	-0.276026	0.322695	0.9994
RECQL	ENSG00000004700	99.0701	111.269	-0.250252	0.520926	0.9994
CCDC132	ENSG00000004766	244.553	213.387	0.179199	0.425241	0.9994
HSPB6	ENSG00000004776	353.446	307.586	0.541844	0.484775	0.9994
ARHGAP33	ENSG00000004777	2.50514	#NUM!	-0.206305	0.834248	0.9994
NDUFAB1	ENSG00000004779	175.328	151.656	0.208088	0.485678	0.9994
PDK4	ENSG00000004799	1284.87	1802.25	-0.290469	0.630686	0.9994
SLC25A13	ENSG00000004864	56.1743	59.2274	-0.0449522	0.906892	0.9994
CDC27	ENSG00000004897	1345.32	1449.37	-0.113251	0.643226	0.9994
HCCS	ENSG00000004961	469.801	409.461	0.187357	0.410614	0.9994
DVL2	ENSG00000004975	#NUM!	5.92205	-0.247211	0.716679	0.9994
UPF1	ENSG00000005007	16.0706	10.532	0.548143	0.331829	0.9994
SKAP2	ENSG00000005020	76.9729	85.9539	-0.240621	0.500882	0.9994
SLC25A5	ENSG00000005022	238.812	210.981	0.188882	0.589091	0.9994
POLR2J	ENSG00000005075	51.3518	68.654	-0.436662	0.251477	0.9994
DHX33	ENSG00000005100	49.677	73.2735	-0.307527	0.482415	0.9994
THSD7A	ENSG00000005108	76.744	96.2649	-0.22198	0.606378	0.9994
LIG3	ENSG00000005156	59.1192	71.2123	-0.127173	0.735407	0.9994
RPAP3	ENSG00000005175	201.87	163.924	0.267744	0.293529	0.9994
ACSM3	ENSG00000005187	41.7233	34.1286	0.205622	0.674113	0.9994
LOC81691	ENSG00000005189	24.6765	16.2012	0.632082	0.216925	0.9994
CIAPIN1	ENSG00000005194	62.6952	56.6898	0.18849	0.532486	0.9994
FAM214B	ENSG00000005238	23.8845	24.8907	-0.126015	0.802735	0.9994
COPZ2	ENSG00000005243	14.7579	21.0465	-0.0149404	0.979754	0.9994
MSL3	ENSG00000005302	74.1613	60.7593	0.221279	0.500732	0.9994
CREBBP	ENSG00000005339	651.165	685.906	-0.0637022	0.753877	0.9994
BZRAP1	ENSG00000005379	3.2691	2.96102	0.00857638	0.991025	0.9994
PON1	ENSG00000005421	7.22607	2.74877	1.18039	0.146803	0.9994
GCFC2	ENSG00000005436	208.897	194.298	0.0952843	0.69308	0.9994
WDR54	ENSG00000005448	#NUM!	5.38054	-0.161871	0.852915	0.9994
ABCB4	ENSG00000005471	40.8	21.2036	0.897738	0.0955045	0.9994
KMT2E	ENSG00000005483	2746.06	2794.79	-0.0444183	0.833241	0.9994
RHBDD2	ENSG00000005486	22.0772	22.5995	-0.138292	0.79418	0.9994
IBTK	ENSG00000005700	1157.45	1228.35	-0.121355	0.557928	0.9994
ZNF195	ENSG00000005801	295.719	312.672	-0.0831022	0.672756	0.9994
FBXL3	ENSG00000005812	307.869	294.084	0.0618575	0.802051	0.9994
ITGAL	ENSG00000005844	5.55256	8.2969	-0.100985	0.8897	0.9994
PDK2	ENSG00000005882	395.329	369.378	0.111915	0.636988	0.9994
ITGA3	ENSG00000005884	27.5496	27.2567	0.107123	0.818214	0.9994
ZFX	ENSG00000005889	554.439	571.645	-0.0490405	0.876863	0.9994
LAMP2	ENSG00000005893	648.088	616.255	0.0587217	0.794733	0.9994
GGNBP2	ENSG00000005955	530.566	541.975	-0.0432169	0.80838	0.9994
ASB4	ENSG00000005981	15.4226	15.7153	0.15895	0.80496	0.9994
GDE1	ENSG00000006007	343.676	380.987	-0.155783	0.440184	0.9994
C19orf60	ENSG00000006015	10.9713	#NUM!	1.08706	0.0981774	0.9994
CRLF1	ENSG00000006016	#NUM!	4.53812	0.0231872	0.980683	0.9994
OSBPL7	ENSG00000006025	#NUM!	3.46323	-0.234249	0.782997	0.9994
TMEM98	ENSG00000006042	22.5153	17.0554	0.220619	0.712927	0.9994
YBX2	ENSG00000006047	2.40869	2.96102	-0.211663	0.828959	0.9994
ABCC8	ENSG00000006071	18.0384	12.4089	0.187842	0.747017	0.9994
SYNRG	ENSG00000006114	353.061	386.122	-0.131248	0.503013	0.9994
AP2B1	ENSG00000006125	1013.37	1016.77	-0.00752758	0.959317	0.9994
CX3CL1	ENSG00000006210	9.80729	3.79182	1.25212	0.117481	0.9994
SPATA20	ENSG00000006282	25.2173	40.1143	-0.573188	0.289672	0.9994
CACNA1G	ENSG00000006283	8.23761	#NUM!	1.18368	0.239207	0.9994
MAP3K9	ENSG00000006432	21.0978	18.8793	0.141787	0.771651	0.9994
RALA	ENSG00000006451	81.8541	86.3099	-0.0104279	0.978777	0.9994
BAIAP2L1	ENSG00000006453	23.8845	23.184	0.0644316	0.901221	0.9994
KDM7A	ENSG00000006459	481.425	511.248	-0.0880078	0.591126	0.9994
ETV1	ENSG00000006468	1153.64	867.017	0.530927	0.139856	0.9994
AGK	ENSG00000006530	214.064	238.717	-0.119256	0.605266	0.9994
ALDH3B1	ENSG00000006534	5.80529	5.19485	0.314247	0.68097	0.9994
PHTF2	ENSG00000006576	109.896	79.6669	0.420894	0.19839	0.9994
FARP2	ENSG00000006607	147.544	128.546	0.176371	0.481615	0.9994
GGCT	ENSG00000006625	22.3905	31.0672	-0.455555	0.354775	0.9994
DBF4	ENSG00000006634	11.6278	10.5164	-0.00722935	0.991646	0.9994
IFRD1	ENSG00000006652	129.665	136.507	-0.0566494	0.84465	0.9994
COX10	ENSG00000006695	66.3271	63.1532	0.115134	0.713722	0.9994
PAF1	ENSG00000006712	65.4907	73.9799	-0.218782	0.571703	0.9994
VPS41	ENSG00000006715	174.986	208.794	-0.281229	0.319344	0.9994
ARHGAP44	ENSG00000006740	57.1027	38.4172	0.45456	0.301156	0.9994
ELAC2	ENSG00000006744	74.2527	78.2845	-0.0787971	0.816267	0.9994
ARSD	ENSG00000006756	38.0209	25.1888	0.584991	0.175089	0.9994
PNPLA4	ENSG00000006757	54.6257	71.9273	-0.409544	0.316597	0.9994
MYH13	ENSG00000006788	59.5791	73.5836	-0.247917	0.570061	0.9994
ADIPOR2	ENSG00000006831	92.2778	102.116	-0.151197	0.589897	0.9994
CDKL3	ENSG00000006837	#NUM!	4.27053	-0.380533	0.666014	0.9994
MARK4	ENSG00000007047	34.2698	33.6678	0.0123785	0.980195	0.9994
PROM1	ENSG00000007062	55.3771	40.9238	0.462725	0.420284	0.9994
PAFAH1B1	ENSG00000007168	1093.75	1125.55	-0.0446655	0.791033	0.9994
KIAA0100	ENSG00000007202	271.977	285.038	-0.0460156	0.836129	0.9994
GAS7	ENSG00000007237	1887.4	2123.07	-0.166994	0.59958	0.9994
SCN4A	ENSG00000007314	14.7792	21.0641	-0.614302	0.361532	0.9994
ST7L	ENSG00000007341	232.701	178.766	0.390234	0.158828	0.9994
TKTL1	ENSG00000007350	44.9754	39.3781	0.284136	0.650908	0.9994
PAX6	ENSG00000007372	25.6494	27.5608	-0.168154	0.729045	0.9994
RHBDF1	ENSG00000007384	19.1686	13.1805	0.604392	0.296724	0.9994
LUC7L	ENSG00000007392	196.612	147.066	0.377654	0.148582	0.9994
PIGQ	ENSG00000007541	3.47393	6.29311	-0.845944	0.236548	0.9994
CRAMP1L	ENSG00000007545	7.95332	10.7611	0.179497	0.783883	0.9994
TEAD3	ENSG00000007866	21.8112	30.8141	-0.358374	0.433207	0.9994
SELE	ENSG00000007908	30.9477	13.9024	0.67934	0.512927	0.9994
DNAJC11	ENSG00000007923	111.428	86.0967	0.373038	0.112274	0.9994
FMO3	ENSG00000007933	22.1154	12.476	0.598332	0.32335	0.9994
MYLIP	ENSG00000007944	80.1543	61.4917	0.394331	0.26886	0.9994
PSMB1	ENSG00000008018	72.3889	74.9458	-0.0623629	0.819644	0.9994
SYN1	ENSG00000008056	104.347	124.194	-0.275873	0.413151	0.9994
JARID2	ENSG00000008083	211.854	197.449	0.135988	0.606915	0.9994
CDKL5	ENSG00000008086	393.878	524.031	-0.407378	0.10637	0.9994
CYTH3	ENSG00000008256	66.5687	69.3486	-0.119216	0.740573	0.9994
ADAM22	ENSG00000008277	115.042	81.8926	0.541835	0.127113	0.9994
SYPL1	ENSG00000008282	336.95	318.362	0.0537446	0.83242	0.9994
CYB561	ENSG00000008283	46.0612	33.2127	0.467004	0.287201	0.9994
SPAG9	ENSG00000008294	763.925	769.439	-0.0217834	0.904595	0.9994
AASS	ENSG00000008311	214.022	268.917	-0.360345	0.135124	0.9994
PLEKHG6	ENSG00000008323	#NUM!	1.98221	0.552855	0.558018	0.9994
SS18L2	ENSG00000008324	13.9048	9.20059	0.511756	0.456973	0.9994
CRY1	ENSG00000008405	115.629	118.548	-0.13613	0.772558	0.9994
NFIX	ENSG00000008441	334.251	471.24	-0.463212	0.164085	0.9994
ST3GAL1	ENSG00000008513	633.058	676.523	-0.130488	0.584717	0.9994
RHOBTB2	ENSG00000008853	31.5815	33.0139	0.115315	0.819395	0.9994
HEATR5B	ENSG00000008869	419.591	339.383	0.30486	0.199117	0.9994
SEC62	ENSG00000008952	709.635	862.575	-0.288334	0.0933646	0.9994
CSDE1	ENSG00000009307	6252.59	6956.13	-0.153673	0.34951	0.9994
UBE3C	ENSG00000009335	247.708	233.899	0.0979519	0.632845	0.9994
REV3L	ENSG00000009413	1332.61	1448.33	-0.114022	0.594282	0.9994
MASP2	ENSG00000009724	84.9371	65.4591	0.332503	0.30064	0.9994
FAM76A	ENSG00000009780	35.6214	26.8259	0.424725	0.37249	0.9994
TRAF3IP3	ENSG00000009790	32.7779	26.7475	0.361996	0.464591	0.9994
POMT2	ENSG00000009830	38.4864	22.6906	0.712116	0.108714	0.9994
VTA1	ENSG00000009844	218.688	228.856	-0.0968956	0.683178	0.9994
BAZ1B	ENSG00000009954	976.322	1125.66	-0.21231	0.208294	0.9994
RANBP9	ENSG00000010017	546.165	561.172	-0.0612144	0.782699	0.9994
SPRTN	ENSG00000010072	103.068	90.6678	0.163117	0.627205	0.9994
METTL13	ENSG00000010165	51.4839	58.2614	-0.0836668	0.797511	0.9994
DYRK4	ENSG00000010219	45.5315	69.0657	-0.542948	0.175384	0.9994
ZNF207	ENSG00000010244	924.472	997.527	-0.125722	0.544258	0.9994
UQCRC1	ENSG00000010256	97.4146	91.7999	0.0195001	0.95311	0.9994
STARD3NL	ENSG00000010270	101.962	95.2095	0.107883	0.721493	0.9994
CD9	ENSG00000010278	129.959	165.42	-0.360074	0.179005	0.9994
HHATL	ENSG00000010282	376.939	278.98	0.404168	0.202848	0.9994
NCAPD2	ENSG00000010292	63.2568	61.1888	0.0592281	0.866207	0.9994
IFFO1	ENSG00000010295	32.4328	31.8387	0.0654105	0.876028	0.9994
GIPR	ENSG00000010310	20.9688	13.9825	0.280535	0.643487	0.9994
PHF7	ENSG00000010318	14.9817	6.33652	1.04288	0.0939853	0.9994
NISCH	ENSG00000010322	75.0028	60.5835	0.191708	0.562902	0.9994
STAB1	ENSG00000010327	66.4539	40.2941	0.547665	0.216903	0.9994
FUZ	ENSG00000010361	1.91178	2.49742	-0.395958	0.687085	0.9994
SLC6A13	ENSG00000010379	7.60708	9.07624	-0.590876	0.408964	0.9994
IDS	ENSG00000010404	1812.22	2044.36	-0.161681	0.383873	0.9994
CD4	ENSG00000010610	34.5779	28.5629	0.368654	0.58265	0.9994
BTK	ENSG00000010671	7.60708	3.96441	0.398732	0.667647	0.9994
HFE	ENSG00000010704	36.1513	53.4951	-0.542014	0.187674	0.9994
SCMH1	ENSG00000010803	552.747	596.947	-0.0902957	0.697627	0.9994
FYN	ENSG00000010810	205.603	231.613	-0.174224	0.403418	0.9994
HIVEP2	ENSG00000010818	925.726	1009.7	-0.126219	0.485831	0.9994
FMO1	ENSG00000010932	11.4707	10.5164	0.225186	0.740059	0.9994
TCEB3	ENSG00000011007	123.701	107.121	0.223331	0.413353	0.9994
LYPLA2	ENSG00000011009	5.18937	9.43967	-0.698316	0.294491	0.9994
CLCN6	ENSG00000011021	163.242	153.831	0.0041052	0.98961	0.9994
MRC2	ENSG00000011028	21.6484	32.5165	-0.628476	0.250795	0.9994
TSPAN9	ENSG00000011105	37.1348	29.8889	0.100995	0.837201	0.9994
BTBD7	ENSG00000011114	515.362	579.441	-0.157625	0.414167	0.9994
MKS1	ENSG00000011143	8.70793	4.53812	0.984569	0.19076	0.9994
ABHD5	ENSG00000011198	138.161	154.234	-0.125137	0.681687	0.9994
KAL1	ENSG00000011201	132.878	126.859	0.0437663	0.876524	0.9994
AKAP8L	ENSG00000011243	54.7615	84.7558	-0.520277	0.187197	0.9994
MBTD1	ENSG00000011258	135.458	128.457	0.148626	0.604669	0.9994
UTP18	ENSG00000011260	42.3624	31.137	0.446492	0.302091	0.9994
RNF216	ENSG00000011275	300.246	278.932	0.0964368	0.678438	0.9994
SYT7	ENSG00000011347	61.9943	47.6142	0.25223	0.612161	0.9994
LARS2	ENSG00000011376	48.1125	38.3114	0.188139	0.629317	0.9994
PIK3C2A	ENSG00000011405	1919.77	2056.61	-0.103075	0.571379	0.9994
PLAUR	ENSG00000011422	29.3105	47.9011	-0.796875	0.215518	0.9994
ANLN	ENSG00000011426	47.7881	50.9454	0.0303032	0.965836	0.9994
WIZ	ENSG00000011451	37.7434	30.7685	0.0639629	0.886447	0.9994
PPP5C	ENSG00000011485	99.2806	94.122	0.0400611	0.904744	0.9994
CEP68	ENSG00000011523	410.504	343.256	0.256089	0.142913	0.9994
MAP4K3	ENSG00000011566	1783.12	1735.56	0.0553352	0.802058	0.9994
ZBTB32	ENSG00000011590	#NUM!	#NUM!	0.960133	0.438507	0.9994
TYROBP	ENSG00000011600	20.5251	20.8672	-0.343132	0.592736	0.9994
TMEM159	ENSG00000011638	15.2942	11.3285	0.312646	0.600656	0.9994
BRCA1	ENSG00000012048	95.8232	96.9989	0.0142762	0.966646	0.9994
ERCC1	ENSG00000012061	36.6891	50.0371	-0.434297	0.238912	0.9994
MBTPS2	ENSG00000012174	176.964	177.513	-0.00422489	0.984801	0.9994
PRICKLE3	ENSG00000012211	17.9521	12.3184	0.338479	0.544748	0.9994
EXTL3	ENSG00000012232	152.276	143.869	-0.0686984	0.848127	0.9994
ELOVL5	ENSG00000012660	156.685	170.843	-0.11094	0.673909	0.9994
ALOX5	ENSG00000012779	26.7315	13.7439	0.617605	0.29191	0.9994
KDM5D	ENSG00000012817	111.551	84.7309	0.0187567	0.988518	0.9994
CALCOCO1	ENSG00000012822	589.221	649.006	-0.195619	0.452525	0.9994
UBR7	ENSG00000012963	76.3515	88.519	-0.17168	0.605201	0.9994
EHD3	ENSG00000013016	78.504	54.7281	0.419462	0.249284	0.9994
PSMC4	ENSG00000013275	36.4171	35.3781	-0.0534534	0.89238	0.9994
SLC7A14	ENSG00000013293	6.31255	10.1266	-0.539385	0.559324	0.9994
SLC25A39	ENSG00000013306	22.9612	18.1104	0.28525	0.518151	0.9994
NUB1	ENSG00000013374	200.333	184.743	0.112391	0.71401	0.9994
PGM3	ENSG00000013375	145.234	173.399	-0.251539	0.449697	0.9994
RWDD2A	ENSG00000013392	43.3366	59.8368	-0.35185	0.39996	0.9994
CLK1	ENSG00000013441	372.153	342.321	0.081064	0.768281	0.9994
POLR3B	ENSG00000013503	161.898	191.915	-0.194761	0.476898	0.9994
ANGEL1	ENSG00000013523	112.713	126.245	-0.12529	0.664359	0.9994
RNF14	ENSG00000013561	210.726	215.548	-0.0383754	0.857532	0.9994
DNASE1L1	ENSG00000013563	9.7341	10.0927	-0.572433	0.347099	0.9994
DDX11	ENSG00000013573	20.1793	20.5278	0.208292	0.634976	0.9994
HEBP1	ENSG00000013583	35.1871	36.2576	-0.0766777	0.844969	0.9994
MAMLD1	ENSG00000013619	13.9677	26.5391	-0.909073	0.149024	0.9994
TACC3	ENSG00000013810	25.4045	13.7804	0.950346	0.104407	0.9994
UFL1	ENSG00000014123	967.813	941.406	0.0396228	0.860798	0.9994
POLA2	ENSG00000014138	27.3409	16.9386	0.431074	0.392867	0.9994
ZC3H3	ENSG00000014164	#NUM!	5.79601	-0.104539	0.901574	0.9994
CAPN1	ENSG00000014216	25.3611	23.184	0.222489	0.630581	0.9994
MDH1	ENSG00000014641	1885.52	1922.42	-0.0420121	0.836578	0.9994
SLC30A9	ENSG00000014824	659.698	656.576	0.00173982	0.992598	0.9994
COX15	ENSG00000014919	163.295	168.038	-0.059007	0.809682	0.9994
YAF2	ENSG00000015153	669.24	662.57	0.0172207	0.946317	0.9994
ZMYND11	ENSG00000015171	924.813	949.48	-0.0374268	0.816643	0.9994
WAS	ENSG00000015285	4.81738	5.79601	0.0428299	0.962481	0.9994
XYLT2	ENSG00000015532	8.75376	10.872	-0.0280391	0.967993	0.9994
NUDCD3	ENSG00000015676	114.175	104.895	0.15855	0.517338	0.9994
CHDH	ENSG00000016391	13.6502	14.273	0.191326	0.793479	0.9994
IL20RA	ENSG00000016402	12.0755	3.96441	1.24623	0.133498	0.9994
GLT8D1	ENSG00000016864	145.356	161.007	-0.159023	0.544391	0.9994
ATP2C1	ENSG00000017260	559.784	557.864	0.00321648	0.986135	0.9994
IGF1	ENSG00000017427	748.253	1105.51	-0.264916	0.669454	0.9994
MAGIX	ENSG00000017621	5.51452	11.0521	-1.03628	0.113864	0.9994
RALBP1	ENSG00000017797	335.903	335.46	0.050552	0.844358	0.9994
RUFY3	ENSG00000018189	206.934	200.748	0.04074	0.844088	0.9994
CNTN1	ENSG00000018236	12.5071	9.32166	0.190849	0.790219	0.9994
SLC11A1	ENSG00000018280	25.7727	38.6185	-0.553821	0.262422	0.9994
WWTR1	ENSG00000018408	487.679	505.185	-0.0776764	0.714643	0.9994
AGPS	ENSG00000018510	247.479	278.114	-0.178014	0.494687	0.9994
ATP1A2	ENSG00000018625	832.887	745.409	0.180819	0.485169	0.9994
TTC27	ENSG00000018699	122.361	112.848	0.111835	0.672867	0.9994
ZNF582	ENSG00000018869	20.0411	19.7558	0.0452694	0.934691	0.9994
MARCO	ENSG00000019169	10.7642	7.20382	0.237131	0.821754	0.9994
SYT13	ENSG00000019505	138.431	61.8396	0.734334	0.204081	0.9994
CD74	ENSG00000019582	326.331	282.824	0.206489	0.395875	0.9994
HGF	ENSG00000019991	37.0344	41.9076	-0.160483	0.70444	0.9994
ZRANB1	ENSG00000019995	985.088	1004.2	-0.0495451	0.831033	0.9994
NCDN	ENSG00000020129	69.602	76.0361	-0.0845554	0.817246	0.9994
GPR124	ENSG00000020181	52.8542	64.3546	-0.140775	0.720353	0.9994
ZFP64	ENSG00000020256	23.3415	15.5846	0.46772	0.404309	0.9994
MNAT1	ENSG00000020426	77.644	82.401	-0.0736575	0.823168	0.9994
SAMD4A	ENSG00000020577	935.684	909.983	-0.0177189	0.95127	0.9994
RUNX3	ENSG00000020633	8.56745	4.7774	0.707511	0.382479	0.9994
MRE11A	ENSG00000020922	62.2616	77.8346	-0.339972	0.407636	0.9994
PLEKHB1	ENSG00000021300	18.6207	20.9227	-0.288235	0.624268	0.9994
SERPINB1	ENSG00000021355	99.7161	92.5684	0.0476337	0.905687	0.9994
SPAST	ENSG00000021574	169.597	222.27	-0.381875	0.129685	0.9994
NRXN3	ENSG00000021645	36.0297	56.0195	-0.665579	0.212253	0.9994
OSBPL5	ENSG00000021762	5.68173	3.38953	0.425726	0.548782	0.9994
AQR	ENSG00000021776	543.569	449.831	0.289448	0.190322	0.9994
CPS1	ENSG00000021826	43.1773	64.3891	-0.524741	0.201416	0.9994
RTFDC1	ENSG00000022277	126.651	111.605	0.169359	0.563153	0.9994
SLC45A4	ENSG00000022567	23.1518	31.7428	-0.408871	0.361547	0.9994
RNF10	ENSG00000022840	162.177	153.75	0.0756142	0.740792	0.9994
ZNF839	ENSG00000022976	23.5533	18.3396	0.263573	0.583987	0.9994
ZDHHC6	ENSG00000023041	364.608	350.01	0.0352111	0.879592	0.9994
GRAMD1B	ENSG00000023171	33.2638	23.5642	0.580775	0.235281	0.9994
RNH1	ENSG00000023191	15.8234	24.8066	-0.498981	0.400151	0.9994
NDUFS1	ENSG00000023228	3391.7	3187.96	0.0841734	0.588967	0.9994
RB1CC1	ENSG00000023287	1164.46	1194.29	-0.0306063	0.911206	0.9994
ERP44	ENSG00000023318	414.654	393.516	0.0643298	0.742823	0.9994
ALAS1	ENSG00000023330	245.61	252.967	-0.0655767	0.809072	0.9994
BIRC3	ENSG00000023445	248.426	359.84	-0.619843	0.145504	0.9994
AKAP11	ENSG00000023516	2446.44	2981.82	-0.28618	0.104817	0.9994
GLRX2	ENSG00000023572	12.3906	4.70033	1.01688	0.176559	0.9994
SNAPC1	ENSG00000023608	17.3697	10.3897	0.593363	0.281867	0.9994
DERA	ENSG00000023697	106.691	102.513	0.059476	0.87185	0.9994
STRAP	ENSG00000023734	422.309	371.198	0.149559	0.565495	0.9994
PLEKHO1	ENSG00000023902	34.4474	30.6915	-0.0691544	0.884834	0.9994
GCLM	ENSG00000023909	92.6804	122.452	-0.429866	0.234912	0.9994
UBR2	ENSG00000024048	865.813	818.844	0.0708771	0.648119	0.9994
DEPDC1	ENSG00000024526	6.91149	5.71767	0.267275	0.695538	0.9994
CCDC28A	ENSG00000024862	39.1381	38.3561	0.0262884	0.94752	0.9994
RRAGD	ENSG00000025039	626.921	697.893	-0.169606	0.456421	0.9994
HSF2	ENSG00000025156	280.807	202.71	0.399957	0.152962	0.9994
PHF20	ENSG00000025293	245.047	279.576	-0.186061	0.436329	0.9994
NR1H3	ENSG00000025434	8.99046	13.5581	-0.376476	0.561104	0.9994
TYMP	ENSG00000025708	3.03476	3.14656	-0.146834	0.865521	0.9994
NCAPH2	ENSG00000025770	#NUM!	#NUM!	0.44708	0.624228	0.9994
TOMM34	ENSG00000025772	48.6626	60.1714	-0.189817	0.659312	0.9994
SEC63	ENSG00000025796	769.601	897.667	-0.225835	0.219477	0.9994
KPNA6	ENSG00000025800	611.285	590.923	0.0293368	0.87089	0.9994
FAS	ENSG00000026103	48.8871	59.9092	-0.356802	0.45172	0.9994
RNASET2	ENSG00000026297	35.7736	27.6154	0.342983	0.478993	0.9994
CD44	ENSG00000026508	291.512	287.746	-0.164055	0.65655	0.9994
AGPAT4	ENSG00000026652	99.0215	69.0141	0.497997	0.291838	0.9994
MIPEP	ENSG00000027001	67.4699	68.7917	-0.019186	0.955002	0.9994
PRKCH	ENSG00000027075	121.452	112.214	0.176218	0.592017	0.9994
INSRR	ENSG00000027644	5.18937	7.46131	-0.520087	0.517246	0.9994
IFNGR1	ENSG00000027697	395.828	354.262	0.170936	0.47247	0.9994
B4GALT7	ENSG00000027847	15.072	20.4619	-0.432433	0.404832	0.9994
VRK2	ENSG00000028116	178.834	158.457	0.162534	0.508494	0.9994
TNFRSF1B	ENSG00000028137	67.2358	57.2457	0.20536	0.599686	0.9994
VEZT	ENSG00000028203	605.439	619.078	-0.0340895	0.852575	0.9994
POU2F2	ENSG00000028277	9.16707	#NUM!	0.946525	0.215605	0.9994
BRD9	ENSG00000028310	33.0104	30.73	0.127381	0.711153	0.9994
SNX1	ENSG00000028528	611.704	735.086	-0.258608	0.24638	0.9994
TBPL1	ENSG00000028839	70.0244	95.0651	-0.381642	0.36168	0.9994
ARNTL2	ENSG00000029153	6.79999	4.17344	0.350472	0.66025	0.9994
BCLAF1	ENSG00000029363	1979.39	2060.68	-0.0572875	0.745413	0.9994
SLC39A9	ENSG00000029364	276.737	241.474	0.206272	0.340075	0.9994
ANK1	ENSG00000029534	217.312	267.495	-0.353433	0.326817	0.9994
TFB1M	ENSG00000029639	47.7613	47.8195	-0.0458389	0.900892	0.9994
RABEP1	ENSG00000029725	680.139	791.678	-0.219844	0.247921	0.9994
HMGB3	ENSG00000029993	21.7965	24.2191	-0.381752	0.47694	0.9994
NUP160	ENSG00000030066	190.777	173.485	0.119958	0.643662	0.9994
BAK1	ENSG00000030110	10.0897	#NUM!	0.548079	0.454407	0.9994
MUSK	ENSG00000030304	34.7007	53.3678	-0.629083	0.0977951	0.9994
IKZF2	ENSG00000030419	102.763	79.4531	0.37213	0.224929	0.9994
GRN	ENSG00000030582	59.34	53.3477	0.141856	0.72481	0.9994
FAM13B	ENSG00000031003	802.925	877.828	-0.137166	0.599668	0.9994
ARHGAP31	ENSG00000031081	466.417	587.081	-0.300077	0.211241	0.9994
CENPQ	ENSG00000031691	28.1487	22.8409	0.210574	0.683436	0.9994
SARS	ENSG00000031698	78.001	76.1512	0.062994	0.8527	0.9994
RANBP3	ENSG00000031823	40.472	46.5581	-0.124696	0.72107	0.9994
ARID4A	ENSG00000032219	1099.88	1030.38	0.125758	0.539268	0.9994
TSSC1	ENSG00000032389	15.9204	10.0415	0.530513	0.381539	0.9994
PNPLA6	ENSG00000032444	10.7943	7.58365	0.230112	0.724421	0.9994
IFT88	ENSG00000032742	100.305	101.458	-0.0370279	0.919419	0.9994
ZCCHC8	ENSG00000033030	78.9576	58.4137	0.313182	0.375472	0.9994
ABCF2	ENSG00000033050	54.688	49.0154	0.252837	0.477181	0.9994
CHPF2	ENSG00000033100	17.9104	23.762	-0.402482	0.401914	0.9994
LRRC7	ENSG00000033122	313.115	258.374	0.231794	0.759283	0.9994
FUT8	ENSG00000033170	175.583	146.601	0.245703	0.367333	0.9994
UBA6	ENSG00000033178	217.372	204.929	0.044504	0.859529	0.9994
GAB2	ENSG00000033327	268.833	259.449	0.0514564	0.808059	0.9994
ATP6V0A1	ENSG00000033627	248.276	234.989	0.0471866	0.862505	0.9994
PIAS1	ENSG00000033800	1557.45	1798.6	-0.179042	0.479794	0.9994
SLC4A7	ENSG00000033867	223.528	209.213	0.0912029	0.741807	0.9994
TMSB10	ENSG00000034510	42.5279	26.341	0.686037	0.159237	0.9994
ASTE1	ENSG00000034533	38.5155	29.689	0.376003	0.368795	0.9994
RNF19A	ENSG00000034677	470.688	571.689	-0.260053	0.303132	0.9994
PEX3	ENSG00000034693	44.6553	49.2449	-0.204357	0.617856	0.9994
GABARAPL2	ENSG00000034713	286.551	299.513	-0.0352531	0.87721	0.9994
MYOC	ENSG00000034971	8.75376	7.9012	-0.179137	0.842206	0.9994
SH3YL1	ENSG00000035115	147.917	129.641	0.169315	0.480633	0.9994
VCL	ENSG00000035403	2686.28	2248.56	0.262857	0.203599	0.9994
DAPK2	ENSG00000035664	197.585	152.222	0.388274	0.544008	0.9994
ADSS	ENSG00000035687	40.4699	26.1032	0.517709	0.213983	0.9994
TIMP2	ENSG00000035862	695.823	755.102	-0.119417	0.612499	0.9994
RFC1	ENSG00000035928	406.374	422.318	-0.0415423	0.828752	0.9994
TBC1D23	ENSG00000036054	227.928	213.527	0.0681366	0.768238	0.9994
CUL3	ENSG00000036257	534.099	476.075	0.152882	0.434502	0.9994
MYOM2	ENSG00000036448	2099.18	2091.65	-0.0233799	0.928228	0.9994
CYP46A1	ENSG00000036530	57.1087	54.3616	0.144353	0.788932	0.9994
ZZZ3	ENSG00000036549	299.568	310.932	-0.0421485	0.840092	0.9994
USP2	ENSG00000036672	283.483	230.808	0.248766	0.360113	0.9994
TUBG2	ENSG00000037042	28.7021	42.7238	-0.205074	0.689884	0.9994
RPL26L1	ENSG00000037241	18.0384	16.4958	-0.00747628	0.990114	0.9994
NSUN2	ENSG00000037474	129.332	118.538	0.122953	0.651568	0.9994
FBXO42	ENSG00000037637	90.2638	117.348	-0.351274	0.176343	0.9994
MFAP3	ENSG00000037749	570.754	561.455	0.0274101	0.880987	0.9994
MRI1	ENSG00000037757	6.64539	4.88854	0.389735	0.599762	0.9994
METTL1	ENSG00000037897	3.15628	5.25821	-0.52811	0.561703	0.9994
BOD1L1	ENSG00000038219	1782.2	1785.9	0.00305281	0.985437	0.9994
MAT2B	ENSG00000038274	140.397	157.244	-0.121591	0.620355	0.9994
TLL1	ENSG00000038295	54.8565	46.8461	0.183282	0.765856	0.9994
EDC4	ENSG00000038358	20.6897	11.4946	0.766147	0.137569	0.9994
TRIO	ENSG00000038382	444.398	466.337	-0.080905	0.660345	0.9994
CLEC16A	ENSG00000038532	100.383	98.7544	0.00738898	0.980512	0.9994
MSR1	ENSG00000038945	153.599	175.545	-0.332794	0.408758	0.9994
SKIV2L2	ENSG00000039123	415.742	479.882	-0.217539	0.282074	0.9994
ZFYVE16	ENSG00000039319	687.284	722.113	-0.0691861	0.781645	0.9994
FAM65A	ENSG00000039523	124.914	99.6492	0.248092	0.424275	0.9994
RAI14	ENSG00000039560	82.2712	117.203	-0.4427	0.189703	0.9994
PNKP	ENSG00000039650	3.6571	3.96441	0.0500521	0.947417	0.9994
PHLPP2	ENSG00000040199	70.9248	100.032	-0.414148	0.242015	0.9994
SPDL1	ENSG00000040275	157.766	132.937	0.159601	0.665316	0.9994
STAU2	ENSG00000040341	923.768	868.58	0.0872045	0.644053	0.9994
PQLC2	ENSG00000040487	4.71485	4.99485	0.0379744	0.964222	0.9994
CTNS	ENSG00000040531	21.3869	13.9958	0.40077	0.485483	0.9994
PHF23	ENSG00000040633	5.2953	16.3837	-1.06335	0.0995771	0.9994
CDH10	ENSG00000040731	#NUM!	4.70033	1.68583	0.0915019	0.9994
INPP4A	ENSG00000040933	141	153.234	-0.132468	0.602464	0.9994
PSMA4	ENSG00000041357	174.535	177.031	-0.0894625	0.762736	0.9994
MYO16	ENSG00000041515	134.999	158.81	-0.242906	0.429401	0.9994
LSG1	ENSG00000041802	100.766	99.4732	-0.00604252	0.984085	0.9994
PARP3	ENSG00000041880	18.9117	22.1006	-0.250423	0.613624	0.9994
TNC	ENSG00000041982	35.1447	49.8929	-0.440128	0.640912	0.9994
FAM65C	ENSG00000042062	19.6146	9.99836	0.856927	0.0900028	0.9994
TDP1	ENSG00000042088	20.55	15.0765	0.385947	0.450109	0.9994
AIFM2	ENSG00000042286	34.4856	17.097	0.734118	0.171622	0.9994
SPATA7	ENSG00000042317	58.2938	90.5957	-0.559094	0.131302	0.9994
MED17	ENSG00000042429	162.058	149.79	0.108019	0.641039	0.9994
RETSAT	ENSG00000042445	45.0822	27.4969	0.675993	0.0914995	0.9994
AP2S1	ENSG00000042753	2.18844	5.71767	-0.946667	0.242349	0.9994
ZPBP	ENSG00000042813	6.53819	2.85884	0.889693	0.295868	0.9994
TG	ENSG00000042832	#NUM!	2.96102	-0.263743	0.792654	0.9994
DCUN1D1	ENSG00000043093	365.67	399.692	-0.126948	0.638539	0.9994
JADE2	ENSG00000043143	101.76	90.189	0.193769	0.593695	0.9994
LCP2	ENSG00000043462	146.545	132.853	0.0447483	0.891696	0.9994
TRIT1	ENSG00000043514	162.486	156.445	0.0191701	0.959219	0.9994
ADRB1	ENSG00000043591	68.8122	50.0782	0.431393	0.389471	0.9994
CUL7	ENSG00000044090	7.74542	#NUM!	0.163304	0.799792	0.9994
CTNNA1	ENSG00000044115	1811.25	1721.02	0.0730336	0.668078	0.9994
PHKA2	ENSG00000044446	176.173	213.379	-0.276308	0.384479	0.9994
CNTLN	ENSG00000044459	496.797	417.543	0.257138	0.219215	0.9994
EPHA3	ENSG00000044524	137.825	192.621	-0.508511	0.18983	0.9994
HSPA5	ENSG00000044574	3353.58	3080.4	0.10722	0.780915	0.9994
DSG2	ENSG00000046604	1566.07	1888.57	-0.259689	0.27952	0.9994
GEMIN8	ENSG00000046647	11.5759	21.9884	-0.455052	0.43233	0.9994
OFD1	ENSG00000046651	186.422	166.217	0.154371	0.508109	0.9994
PREX2	ENSG00000046889	332.864	259.268	0.337552	0.190328	0.9994
WDR37	ENSG00000047056	120.058	95.2818	0.292758	0.404582	0.9994
YTHDC2	ENSG00000047188	737.64	707.281	0.0466587	0.873012	0.9994
CTPS2	ENSG00000047230	86.1041	74.1022	0.137472	0.688325	0.9994
ATP6V1H	ENSG00000047249	104.234	119.596	-0.21977	0.354452	0.9994
POLR2B	ENSG00000047315	529.792	579.02	-0.122489	0.546939	0.9994
FAM214A	ENSG00000047346	693.372	642.394	0.0903618	0.709381	0.9994
TPR	ENSG00000047410	2789.14	2807.23	-0.0133413	0.928095	0.9994
KIAA0556	ENSG00000047578	26.5915	25.6824	0.0920808	0.846562	0.9994
DTNBP1	ENSG00000047579	33.621	31.7908	-0.0637162	0.905096	0.9994
XK	ENSG00000047597	135.087	132.971	-0.0276976	0.923561	0.9994
ANO2	ENSG00000047617	51.6001	38.4699	0.343822	0.3956	0.9994
C12orf4	ENSG00000047621	246.265	289.954	-0.244002	0.322919	0.9994
SCML1	ENSG00000047634	91.6981	62.9425	0.489894	0.205145	0.9994
WWC3	ENSG00000047644	156.827	159.797	-0.00665587	0.977762	0.9994
ARHGAP6	ENSG00000047648	86.5602	71.2628	0.266456	0.424598	0.9994
MAP4	ENSG00000047849	6481.43	6322.78	0.0264983	0.935386	0.9994
GOPC	ENSG00000047932	532.224	500.353	0.0738837	0.721029	0.9994
USP28	ENSG00000048028	1152	1160.49	-0.00835732	0.966592	0.9994
HDAC9	ENSG00000048052	352.751	290.274	0.278118	0.178288	0.9994
NOP16	ENSG00000048162	23.4192	33.0067	-0.399482	0.316306	0.9994
CC2D2A	ENSG00000048342	135.067	168.951	-0.307505	0.234722	0.9994
RRM2B	ENSG00000048392	93.3509	95.2387	-0.15212	0.683133	0.9994
ZNF800	ENSG00000048405	381.121	352.873	0.0722523	0.768128	0.9994
MRPS10	ENSG00000048544	426.341	386.658	0.125351	0.538412	0.9994
RSF1	ENSG00000048649	1451.46	1579.4	-0.124516	0.431329	0.9994
VPS13D	ENSG00000048707	1099.53	1051.45	0.0475698	0.826698	0.9994
CELF2	ENSG00000048740	1351.74	1573.44	-0.227261	0.262595	0.9994
FAM120A	ENSG00000048828	1826.8	1615.83	0.181206	0.355105	0.9994
R3HDM1	ENSG00000048991	796.625	755.907	0.0785785	0.704814	0.9994
KITLG	ENSG00000049130	77.7311	46.9641	0.611987	0.131765	0.9994
ERCC8	ENSG00000049167	43.8534	36.0777	0.304839	0.415592	0.9994
ADAMTS6	ENSG00000049192	36.7926	17.9828	0.957012	0.0955713	0.9994
H6PD	ENSG00000049239	92.0763	93.6666	-0.0194442	0.954928	0.9994
VAMP3	ENSG00000049245	805.619	814.287	0.00246046	0.991123	0.9994
PER3	ENSG00000049246	221.122	216.486	0.0197745	0.957195	0.9994
EPN3	ENSG00000049283	4.28373	4.53812	0.254047	0.772017	0.9994
LTBP1	ENSG00000049323	1280.66	1215.45	0.0889357	0.685294	0.9994
RFC2	ENSG00000049541	3.56787	2.1817	0.917807	0.333969	0.9994
ARID1B	ENSG00000049618	486.525	430.063	0.17916	0.245005	0.9994
CLPTM1L	ENSG00000049656	14.1446	22.9892	-0.568766	0.24901	0.9994
NEDD4L	ENSG00000049759	713.966	646.746	0.157722	0.472929	0.9994
PPP1R3F	ENSG00000049769	45.6425	51.7748	-0.220206	0.589089	0.9994
HEXB	ENSG00000049860	90.7227	99.6492	-0.181821	0.591474	0.9994
PTCD2	ENSG00000049883	53.5777	46.1253	0.200488	0.617298	0.9994
KIAA2022	ENSG00000050030	8.27179	4.17344	0.215087	0.791404	0.9994
JKAMP	ENSG00000050130	113.959	108.908	0.051113	0.870322	0.9994
ARHGEF5	ENSG00000050327	28.2877	34.6439	-0.345631	0.460316	0.9994
NFE2L3	ENSG00000050344	121.855	150.593	-0.302579	0.261164	0.9994
MCUR1	ENSG00000050393	146.826	128.858	0.194857	0.478233	0.9994
LIMA1	ENSG00000050405	295.584	337.948	-0.200435	0.564036	0.9994
LETMD1	ENSG00000050426	64.8956	64.2699	0.0356537	0.923988	0.9994
PTGER3	ENSG00000050628	6.06952	3.73066	0.459558	0.615625	0.9994
MAPK9	ENSG00000050748	479.977	550.968	-0.206503	0.263514	0.9994
COL23A1	ENSG00000050767	#NUM!	#NUM!	-1.1933	0.169965	0.9994
BCAR1	ENSG00000050820	3.90161	#NUM!	-0.495741	0.478296	0.9994
FAM160A2	ENSG00000051009	67.6678	78.9743	-0.264284	0.420349	0.9994
HERPUD1	ENSG00000051108	170.762	126.037	0.452682	0.190979	0.9994
RAD51	ENSG00000051180	5.27445	3.38953	0.561758	0.523074	0.9994
POLQ	ENSG00000051341	29.205	24.4947	0.233092	0.713094	0.9994
PIK3CB	ENSG00000051382	155.702	165.138	-0.0654078	0.803118	0.9994
THOC3	ENSG00000051596	32.2967	32.9916	-0.112766	0.795723	0.9994
HEBP2	ENSG00000051620	217.826	246.059	-0.166924	0.440097	0.9994
MPHOSPH9	ENSG00000051825	421.569	404.186	0.0614177	0.780619	0.9994
PLEKHA5	ENSG00000052126	1926.86	1966.52	-0.0296631	0.866187	0.9994
SIKE1	ENSG00000052723	215.743	228.468	-0.0959028	0.753535	0.9994
FNIP2	ENSG00000052795	1204.78	1215.26	-0.0111238	0.96778	0.9994
TTC17	ENSG00000052841	941.817	834.154	0.167737	0.436444	0.9994
FOXN3	ENSG00000053254	2320.67	2345.74	-0.0146907	0.925893	0.9994
METTL24	ENSG00000053328	21.6036	35.0318	-0.684601	0.1483	0.9994
AKR7A2	ENSG00000053371	8.32253	12.7587	-0.351426	0.612071	0.9994
MRTO4	ENSG00000053372	6.74925	6.77905	-0.0196073	0.979971	0.9994
NNAT	ENSG00000053438	19.2444	27.955	-0.519904	0.265032	0.9994
USE1	ENSG00000053501	40.472	50.2382	-0.274167	0.521203	0.9994
MCF2L2	ENSG00000053524	13.1509	5.38054	0.928424	0.259264	0.9994
NRIP2	ENSG00000053702	15.5681	7.36685	0.420959	0.481081	0.9994
LAMA3	ENSG00000053747	115.793	143.878	-0.320624	0.2614	0.9994
AP5M1	ENSG00000053770	326.804	302.285	0.106182	0.65279	0.9994
ANAPC4	ENSG00000053900	100.483	118.134	-0.236968	0.390746	0.9994
KCNQ1	ENSG00000053918	18.7441	17.482	0.00928583	0.983615	0.9994
TRAPPC3	ENSG00000054116	55.5256	46.7829	0.258578	0.433958	0.9994
THRAP3	ENSG00000054118	622.591	675.681	-0.116895	0.560395	0.9994
PHPT1	ENSG00000054148	4.71485	5.66423	-0.0123212	0.98644	0.9994
ARID4B	ENSG00000054267	376.531	431.694	-0.19297	0.313475	0.9994
SDCCAG8	ENSG00000054282	189.067	208.994	-0.144958	0.48398	0.9994
HHAT	ENSG00000054392	7.15853	11.4353	-0.625029	0.326762	0.9994
KIF1B	ENSG00000054523	1673.13	1707.1	-0.0272012	0.844387	0.9994
KIF1B	ENSG00000054523	1673.13	1707.1	-0.0272012	0.844387	0.9994
TBC1D22A	ENSG00000054611	34.7928	32.0431	0.103785	0.796843	0.9994
ATP9A	ENSG00000054793	260.272	311.165	-0.240912	0.441045	0.9994
CHRDL2	ENSG00000054938	8.4386	13.6979	0.371353	0.671827	0.9994
FAM168A	ENSG00000054965	239.91	258.457	-0.104375	0.606232	0.9994
GALC	ENSG00000054983	398.518	400.269	-0.068011	0.824979	0.9994
NOP58	ENSG00000055044	318.573	363.47	-0.184347	0.389152	0.9994
SZRD1	ENSG00000055070	59.5614	70.4143	-0.186479	0.612446	0.9994
CUL1	ENSG00000055130	477.761	484.94	-0.0323044	0.867058	0.9994
FAM114A2	ENSG00000055147	147.714	140.718	0.0475799	0.887682	0.9994
CYFIP2	ENSG00000055163	344.612	432.19	-0.351168	0.224716	0.9994
TAB2	ENSG00000055208	1813.51	1997.51	-0.14229	0.486096	0.9994
GINM1	ENSG00000055211	129.879	119.218	0.145605	0.626455	0.9994
EIF2AK2	ENSG00000055332	614.466	618.87	-0.00991669	0.955325	0.9994
USP36	ENSG00000055483	114.458	135.571	-0.247494	0.372963	0.9994
KMT2C	ENSG00000055609	3733.81	4098.95	-0.133362	0.310749	0.9994
MCOLN3	ENSG00000055732	236.927	264.514	0.199051	0.669516	0.9994
CCDC85A	ENSG00000055813	8.23761	4.99485	0.562214	0.44957	0.9994
PUM2	ENSG00000055917	1531.77	1654.72	-0.13061	0.497087	0.9994
MRPL43	ENSG00000055950	17.821	25.9087	-0.594866	0.269243	0.9994
ZFR	ENSG00000056097	1188.82	1346.82	-0.194478	0.270073	0.9994
ZNF280C	ENSG00000056277	95.8605	82.5617	0.234713	0.518173	0.9994
TRAF1	ENSG00000056558	14.7579	22.5213	-0.59906	0.244353	0.9994
RC3H2	ENSG00000056586	505.995	523.469	-0.0533884	0.800504	0.9994
PCGF2	ENSG00000056661	21.9933	21.875	0.0299006	0.958432	0.9994
IL17RB	ENSG00000056736	75.3698	61.7399	0.257026	0.57909	0.9994
TRAF3IP2	ENSG00000056972	83.6988	99.8136	-0.155518	0.661717	0.9994
DCBLD2	ENSG00000057019	1307.97	1120.42	0.245847	0.305503	0.9994
SOAT1	ENSG00000057252	188.102	196.473	-0.0914252	0.811238	0.9994
PKP2	ENSG00000057294	4432.31	4397.27	-0.00317038	0.985356	0.9994
MSH4	ENSG00000057468	3.97666	8.01057	-1.51893	0.107551	0.9994
GDI2	ENSG00000057608	551.208	654.444	-0.253505	0.179514	0.9994
PRDM1	ENSG00000057657	50.2062	44.9485	0.0835666	0.868048	0.9994
ATG5	ENSG00000057663	197.549	180.467	0.128957	0.622272	0.9994
TMCC3	ENSG00000057704	25.0291	30.6878	0.269936	0.676906	0.9994
PITHD1	ENSG00000057757	55.0993	67.6679	-0.11238	0.780834	0.9994
MTA3	ENSG00000057935	104.629	113.304	-0.123662	0.626236	0.9994
USP13	ENSG00000058056	2004.43	2031.68	-0.0168116	0.928861	0.9994
ATP11B	ENSG00000058063	899.24	854.021	0.103835	0.632763	0.9994
LAMC2	ENSG00000058085	30.5785	14.9845	0.849951	0.171916	0.9994
CDK14	ENSG00000058091	299.457	360.474	-0.264257	0.340022	0.9994
SEC61A1	ENSG00000058262	135.466	144.623	-0.123108	0.651786	0.9994
PPP1R12A	ENSG00000058272	1093.26	1253.34	-0.218927	0.250765	0.9994
CAMK2B	ENSG00000058404	189.995	189.537	-0.0433355	0.871932	0.9994
CROCC	ENSG00000058453	8.56745	9.77708	-0.0781664	0.894337	0.9994
ATP2B4	ENSG00000058668	1249.17	1315.64	-0.076481	0.719202	0.9994
YIPF1	ENSG00000058799	45.9887	45.5069	-0.0165835	0.964393	0.9994
NDC1	ENSG00000058804	228.418	191.016	0.228113	0.472002	0.9994
FLYWCH1	ENSG00000059122	38.9444	27.8817	0.477536	0.324799	0.9994
UNKL	ENSG00000059145	6.64539	5.38054	0.273067	0.705349	0.9994
TBXAS1	ENSG00000059377	13.672	16.6064	-0.20602	0.725482	0.9994
PARP12	ENSG00000059378	9.4297	9.07624	-0.031269	0.954905	0.9994
ALDH18A1	ENSG00000059573	48.0081	32.6518	0.355405	0.487826	0.9994
TARBP1	ENSG00000059588	202.798	220.353	-0.165705	0.641299	0.9994
GATB	ENSG00000059691	69.3336	84.2451	-0.347669	0.337766	0.9994
CDK17	ENSG00000059758	257.602	241.136	-0.0185032	0.950743	0.9994
CTDP1	ENSG00000060069	8.48738	3.73066	0.980156	0.185214	0.9994
YBX3	ENSG00000060138	1959.08	1950.32	0.00394612	0.98557	0.9994
WNK1	ENSG00000060237	11166.7	9717.06	0.191742	0.232716	0.9994
CCAR1	ENSG00000060339	719.145	731.953	0.006096	0.978673	0.9994
OGFR	ENSG00000060491	3.56787	2.74877	0.520396	0.576928	0.9994
PTPRU	ENSG00000060656	13.0764	24.1124	-0.506716	0.370872	0.9994
SNRNP40	ENSG00000060688	35.8308	42.614	-0.130051	0.779259	0.9994
QSER1	ENSG00000060749	1325.13	1395.49	-0.101478	0.616516	0.9994
MPC1	ENSG00000060762	1401.54	1381.26	0.0609588	0.81803	0.9994
ACAA1	ENSG00000060971	5.35688	4.88854	0.0665316	0.923307	0.9994
BCAT1	ENSG00000060982	108.322	83.4689	0.27102	0.517666	0.9994
HDAC7	ENSG00000061273	66.9877	72.3966	-0.164833	0.616123	0.9994
PRDM6	ENSG00000061455	35.1145	21.6337	0.602377	0.256036	0.9994
NCKAP1	ENSG00000061676	2547.67	2783.48	-0.178388	0.455165	0.9994
MRPS35	ENSG00000061794	67.9432	71.5168	-0.047898	0.900025	0.9994
SFSWAP	ENSG00000061936	300.245	250.937	0.242467	0.209943	0.9994
TNK2	ENSG00000061938	11.4441	7.76008	0.63712	0.250048	0.9994
MON2	ENSG00000061987	498.271	511.597	-0.0326691	0.847977	0.9994
GPBP1	ENSG00000062194	664.869	724.168	-0.138146	0.526528	0.9994
DGAT2	ENSG00000062282	#NUM!	#NUM!	-1.55787	0.116852	0.9994
ZNF112	ENSG00000062370	28.8036	27.8494	0.0910975	0.852043	0.9994
CS	ENSG00000062485	3063.75	2500.63	0.289711	0.102076	0.9994
ELMO2	ENSG00000062598	140.437	133.49	0.0518292	0.849399	0.9994
WAPAL	ENSG00000062650	808.435	773.579	0.0613759	0.692157	0.9994
APPBP2	ENSG00000062725	229.716	189.41	0.279543	0.295623	0.9994
POLD1	ENSG00000062822	#NUM!	#NUM!	0.404774	0.737753	0.9994
EIF4B	ENSG00000063046	1131.14	1140.93	-0.0230469	0.923188	0.9994
SPHK2	ENSG00000063176	#NUM!	#NUM!	-1.5937	0.107196	0.9994
RPL18	ENSG00000063177	63.7549	85.5623	-0.468735	0.25967	0.9994
CA11	ENSG00000063180	22.0293	18.4012	0.239908	0.708296	0.9994
ISOC2	ENSG00000063241	#NUM!	#NUM!	-1.51999	0.111134	0.9994
U2AF2	ENSG00000063244	24.6449	15.6343	0.520075	0.226198	0.9994
EPN1	ENSG00000063245	17.6545	21.3659	-0.219334	0.6588	0.9994
MED29	ENSG00000063322	58.9344	54.1174	0.118676	0.742938	0.9994
ZNF275	ENSG00000063587	179.496	186.278	-0.052179	0.806987	0.9994
MTMR1	ENSG00000063601	67.4593	53.9485	0.316298	0.304915	0.9994
GPC1	ENSG00000063660	14.5518	25.3837	-0.389166	0.481058	0.9994
ADCK1	ENSG00000063761	11.2265	14.7337	-0.452276	0.405492	0.9994
HAGH	ENSG00000063854	55.1338	67.8131	-0.274289	0.456175	0.9994
RNF4	ENSG00000063978	180.609	169.047	0.0916437	0.686106	0.9994
CASP8	ENSG00000064012	82.5342	73.1379	0.134636	0.708493	0.9994
LIMCH1	ENSG00000064042	1322.92	1444.42	-0.0936622	0.660396	0.9994
ASUN	ENSG00000064102	73.1055	49.2092	0.545753	0.0914987	0.9994
TM7SF3	ENSG00000064115	128.44	135.091	-0.0226268	0.935559	0.9994
TSPAN32	ENSG00000064201	6.79999	5.52603	-0.209194	0.778811	0.9994
ST3GAL6	ENSG00000064225	231.065	213.724	0.242917	0.538273	0.9994
CDON	ENSG00000064309	180.746	184.965	0.0294831	0.925016	0.9994
TAF2	ENSG00000064313	302.758	344.384	-0.191271	0.311749	0.9994
HIPK2	ENSG00000064393	4252.37	4220.76	-0.0309386	0.879875	0.9994
RFXANK	ENSG00000064490	#NUM!	1.73162	0.0720388	0.948378	0.9994
TMEM161A	ENSG00000064545	2.75726	#NUM!	0.665862	0.451251	0.9994
CTSA	ENSG00000064601	179.758	188.133	-0.0937708	0.708687	0.9994
SUGP2	ENSG00000064607	370.968	315.423	0.245698	0.204636	0.9994
SNX24	ENSG00000064652	86.4423	71.3886	0.320343	0.343851	0.9994
EYA2	ENSG00000064655	8.37267	11.1084	-0.35979	0.691985	0.9994
CNN2	ENSG00000064666	34.6561	45.6353	-0.496816	0.290387	0.9994
ABCA7	ENSG00000064687	3.03476	#NUM!	0.548349	0.553268	0.9994
SNCAIP	ENSG00000064692	9.80729	4.27053	1.13431	0.170208	0.9994
DDX20	ENSG00000064703	87.2448	90.2723	-0.0557884	0.842584	0.9994
BTBD1	ENSG00000064726	746.706	738.805	0.00591234	0.977266	0.9994
FAR2	ENSG00000064763	116.266	95.2618	0.28019	0.282422	0.9994
SBNO2	ENSG00000064932	11.7303	9.13884	0.439684	0.457842	0.9994
PMS1	ENSG00000064933	131.258	125.094	0.0643538	0.817803	0.9994
CALCRL	ENSG00000064989	638.931	750.905	-0.311867	0.388203	0.9994
TAF11	ENSG00000064995	55.6567	44.6067	0.32531	0.317294	0.9994
ANKS1A	ENSG00000064999	383.476	363.663	0.0437497	0.833799	0.9994
AP3D1	ENSG00000065000	397.005	435.596	-0.136954	0.444489	0.9994
ZNF76	ENSG00000065029	67.0809	55.1216	0.317312	0.392456	0.9994
UHRF1BP1	ENSG00000065060	383.843	380.345	0.0853372	0.76183	0.9994
GNAI3	ENSG00000065135	149.783	163.113	-0.130591	0.61404	0.9994
IPO5	ENSG00000065150	1055.16	1181.7	-0.185899	0.336159	0.9994
OAT	ENSG00000065154	80.2719	74.9227	0.0923428	0.750816	0.9994
WDR3	ENSG00000065183	79.3272	77.927	-0.0585116	0.870136	0.9994
PKN2	ENSG00000065243	619.586	698.164	-0.170965	0.361026	0.9994
TRAM2	ENSG00000065308	220.482	197.055	0.183986	0.435093	0.9994
NTN1	ENSG00000065320	165.057	175.758	-0.0883173	0.832653	0.9994
ERBB3	ENSG00000065361	33.2901	31.4393	0.09565	0.862635	0.9994
ANKRD44	ENSG00000065413	58.3677	66.6479	-0.137405	0.689643	0.9994
KARS	ENSG00000065427	266.28	204.183	0.343449	0.178262	0.9994
ADAT1	ENSG00000065457	25.0086	24.2603	-0.0325093	0.945644	0.9994
TBC1D22B	ENSG00000065491	28.1487	21.875	0.326394	0.460948	0.9994
NDUFB4	ENSG00000065518	214.501	220.469	-0.06138	0.778296	0.9994
SPEN	ENSG00000065526	1149.87	1159.68	-0.0369376	0.874474	0.9994
MYLK	ENSG00000065534	491.267	431.041	0.228273	0.58473	0.9994
ZC3H15	ENSG00000065548	635.05	704.84	-0.189275	0.416328	0.9994
MAP2K4	ENSG00000065559	482.61	500.631	-0.0685212	0.723613	0.9994
TMEM206	ENSG00000065600	21.7498	10.6248	0.76253	0.170057	0.9994
SNAP91	ENSG00000065609	#NUM!	4.27053	-0.227684	0.851186	0.9994
SLK	ENSG00000065613	1724.82	1847.2	-0.141781	0.557604	0.9994
CYB5R4	ENSG00000065615	87.6967	86.6823	-0.0285029	0.929075	0.9994
COL17A1	ENSG00000065618	15.4519	#NUM!	0.961215	0.219377	0.9994
GSTO2	ENSG00000065621	38.6017	35.7164	-0.120452	0.843259	0.9994
SEC61A2	ENSG00000065665	450.572	438.047	0.00641502	0.983862	0.9994
TLE2	ENSG00000065717	16.389	21.3754	-0.343625	0.497106	0.9994
ASB1	ENSG00000065802	74.0462	69.1765	0.0999598	0.757905	0.9994
FAM107B	ENSG00000065809	63.158	51.3549	0.0124375	0.984782	0.9994
CDK13	ENSG00000065883	342.137	335.592	0.00744358	0.976007	0.9994
MTHFD2	ENSG00000065911	38.6064	35.979	0.0489861	0.921875	0.9994
SLC9A7	ENSG00000065923	35.8607	36.305	-0.0816452	0.855486	0.9994
FOXJ2	ENSG00000065970	160.909	189.654	-0.289697	0.319374	0.9994
YBX1	ENSG00000065978	3073.62	3235.2	-0.070842	0.746189	0.9994
PDE4A	ENSG00000065989	17.688	17.8317	0.0952389	0.856727	0.9994
PPP2R5A	ENSG00000066027	219.658	189.232	0.214891	0.38887	0.9994
ELAVL1	ENSG00000066044	93.8782	106.658	-0.154802	0.565371	0.9994
TIE1	ENSG00000066056	24.804	23.5642	0.0257907	0.958796	0.9994
DIP2B	ENSG00000066084	273.462	262.157	0.0905981	0.714687	0.9994
SMARCD1	ENSG00000066117	70.6122	63.0985	0.279021	0.448264	0.9994
KDM4A	ENSG00000066135	37.9143	42.093	-0.179023	0.675111	0.9994
NFYC	ENSG00000066136	201.805	182.718	0.154842	0.504348	0.9994
ZMYND12	ENSG00000066185	#NUM!	5.46876	-0.404867	0.683659	0.9994
ASPM	ENSG00000066279	36.6501	24.8627	0.896758	0.254426	0.9994
SPI1	ENSG00000066336	12.9665	9.35144	0.521294	0.38091	0.9994
ZNRD1	ENSG00000066379	#NUM!	7.0505	-0.454371	0.593586	0.9994
MPPED2	ENSG00000066382	20.2477	23.9294	-0.262697	0.547398	0.9994
ZBTB11	ENSG00000066422	271.438	284.683	-0.12381	0.635075	0.9994
ATXN3	ENSG00000066427	158.165	177.325	-0.151237	0.556462	0.9994
GOLGA5	ENSG00000066455	404.473	456.414	-0.140663	0.57477	0.9994
LRRC40	ENSG00000066557	115.702	111.615	0.0430399	0.900446	0.9994
ISOC1	ENSG00000066583	806.516	619.293	0.383322	0.142166	0.9994
EML1	ENSG00000066629	174.683	135.158	0.367384	0.221478	0.9994
TRMT11	ENSG00000066651	96.2617	101.883	-0.141482	0.656283	0.9994
THUMPD1	ENSG00000066654	258.429	232.18	0.140152	0.663901	0.9994
MSANTD3	ENSG00000066697	27.0026	33.6678	-0.345464	0.408038	0.9994
ATG2B	ENSG00000066739	535.148	542.098	-0.0302934	0.885468	0.9994
ARFGEF1	ENSG00000066777	833.609	877.495	-0.0788114	0.659033	0.9994
ZFAT	ENSG00000066827	50.7824	49.687	0.0874932	0.816885	0.9994
STAG3	ENSG00000066923	37.1997	37.0158	-0.0211025	0.948139	0.9994
FECH	ENSG00000066926	118.621	88.8603	0.402215	0.133196	0.9994
MYO9A	ENSG00000066933	1279.2	1257.55	0.0224298	0.899663	0.9994
PFKP	ENSG00000067057	148.983	190.547	-0.380803	0.245749	0.9994
IDI1	ENSG00000067064	260.371	341.011	-0.379898	0.214012	0.9994
SP100	ENSG00000067066	656.049	626.379	0.0804065	0.694665	0.9994
KLF6	ENSG00000067082	399.43	339.388	0.22235	0.267028	0.9994
NEO1	ENSG00000067141	217.984	293.32	-0.411102	0.146408	0.9994
[truncated: 12,098 more rows]

## Sheet: Fig. 4b
Differential expression analyses RNA-seq (LA vs PCM-sorted)
									Differential expression = (-1> L2FC >1, Padj<0.05)
Gene_symbol	Gene_ENSEMBL	LA-Geom	LA-PCM-Geom	log2FoldChange	pvalue	padj	-logpadj		negative L2FC = up in PCM(CM)
PLN	ENSG00000198523	39381	1914.8	4.17772	1.43e-15	0	12.4183
ATP8	ENSG00000228253	200370	55.6	11.3263	9.56e-75	0	69.9812
ND2	ENSG00000198763	1.26639e+06	1800.8	9.18671	8.74e-67	0	62.1962
RSPO1	ENSG00000169218	70504.7	125.1	8.90308	1.66e-66	0	62.0414
NA	ENSG00000225630	571260	944.8	8.94919	1.36e-62	0	58.2264
NA	ENSG00000248527	835627	846.2	9.60507	1.1e-61	0	57.397
NA	ENSG00000248923	107212	467.5	7.66731	7.25e-61	0	56.6453
NA	ENSG00000232177	24480.3	33.8	9.22421	1.51e-60	0	56.3851
CYTB	ENSG00000198727	1.22459e+06	1787.1	8.9218	2.2e-60	0	56.2726
NA	ENSG00000229604	21395.2	6.6	11.0068	3e-59	0	55.1832
RGS5	ENSG00000143248	11476.9	189.9	5.81173	1.41e-58	0	54.5537
ND5	ENSG00000198786	1.34486e+06	4330.2	8.02046	7.5e-58	0	53.8647
NA	ENSG00000225972	367879	440.3	9.37872	1.39e-56	0	52.6312
ND4L	ENSG00000212907	472529	764.8	8.95889	1.77e-54	0	50.5579
LOC101929612	ENSG00000198744	328618	791.1	8.24354	5.71e-52	0	48.0796
ND6	ENSG00000198695	382596	1361.5	7.91875	1.69e-51	0	47.6358
ND1	ENSG00000198888	886787	2024.9	8.48762	3.03e-50	0	46.4092
MTRNR2L8	ENSG00000255823	3.29617e+06	14263	7.65682	1.74e-48	0	44.6752
NA	ENSG00000247627	346592	1049.5	8.09121	1.08e-46	0	42.9038
NA	ENSG00000249119	127439	410.8	8.00673	6.24e-46	0	42.1666
MIR4485	ENSG00000210082	3.57866e+07	150494	7.71076	2.49e-45	0	41.5862
ND4	ENSG00000198886	1.75928e+06	5707.4	7.95692	8.15e-45	0	41.0918
COX3	ENSG00000198938	498531	1380.3	7.93161	1.42e-43	0	39.8692
NA	ENSG00000231501	4515.4	18.2	7.72449	1.17e-42	0	38.9743
CDR1	ENSG00000184258	6572.6	43.2	6.94144	1.11e-41	0	38.0137
MTRNR2L8	ENSG00000269028	5.61535e+06	16577.9	8.03877	2.69e-41	0	37.6463
NA	ENSG00000270188	18109.1	23.6	9.18828	7.45e-41	0	37.22
NA	ENSG00000271687	1565.1	3.9	8.24331	3.11e-40	0	36.615
MTRNR2L2	ENSG00000271043	3.38848e+06	10155	7.95824	2.93e-39	0	35.6558
NA	ENSG00000249072	341898	804.8	8.46242	7.34e-39	0	35.2719
NA	ENSG00000210174	1364.6	5.2	7.63907	1.54e-38	0	34.9653
ND3	ENSG00000198840	67669.1	201	8.16693	2.41e-38	0	34.7834
NA	ENSG00000270906	22305	75.6	7.72542	8.45e-38	0	34.252
MTRNR2L6	ENSG00000270672	290346	1292.9	7.57892	8.39e-36	0	32.268
MTRNR2L1	ENSG00000256618	752181	4700.9	7.01236	1.69e-32	0	28.9774
NA	ENSG00000266179	2135.8	33.1	5.75533	1.9e-32	0	28.9387
MTRNR2L10	ENSG00000256045	227808	1671.5	6.61665	7.76e-32	0	28.3389
SH3BGRL	ENSG00000131171	1118.1	24.5	5.3526	1.4e-31	0	28.0953
MTRNR2L9	ENSG00000255633	32746.7	208.2	7.09955	5.25e-31	0	27.5314
NA	ENSG00000270230	12293.6	24.5	8.29009	7.98e-31	0	27.3605
CREG1	ENSG00000143162	3856.9	75.6	5.43644	7.96e-30	0	26.3725
NA	ENSG00000230916	14570.6	26.6	8.35386	8.64e-30	0	26.3474
NA	ENSG00000210077	3928.6	29.6	6.73204	1.6e-29	0	26.0888
NA	ENSG00000229344	280251	829.8	7.58146	8.61e-29	0	25.3691
COX2	ENSG00000198712	643591	1723.7	7.64873	2.2e-28	0	24.9818
NA	ENSG00000210196	1762.3	22.8	5.83342	2.18e-28	0	24.9818
NA	ENSG00000225901	636.3	2.4	7.25061	1.71e-26	0	23.1007
RAP1A	ENSG00000116473	6988.9	225.6	4.82631	3.4e-25	0	21.8099
NA	ENSG00000270225	540.6	1.2	7.58024	5.44e-25	0	21.615
MIR4461	ENSG00000198868	3624.9	8	8.47047	1.34e-24	0	21.2396
NA	ENSG00000267541	41050.8	179.9	7.04046	1.34e-24	0	21.2396
NA	ENSG00000237973	1.41603e+06	4982.4	7.16766	2.47e-24	0	20.9882
MAP2	ENSG00000078018	282.6	4.4	5.72816	2.49e-24	0	20.9882
NA	ENSG00000254132	1979.9	30.4	5.54064	2.14e-22	0	19.0631
MTRNR2L5	ENSG00000249860	2410.6	11.2	6.86284	2.57e-21	0	17.9907
LOC101927337	ENSG00000262902	65974.8	268.6	6.90853	1.85e-20	0	17.1411
NA	ENSG00000211459	1.22476e+07	405770	4.74724	2.89e-20	0	16.9558
MTRNR2L3	ENSG00000256222	1526.3	45.2	4.92371	4.12e-20	0	16.8089
NA	ENSG00000259045	12516.2	55.8	7.64877	4.86e-20	0	16.7444
NA	ENSG00000227195	0.7	225.4	-6.56502	1.37e-15	0	12.4308
SUCLA2	ENSG00000136143	1161.8	108.2	3.3578	9.56e-19	0	15.4654
RPL36AL	ENSG00000165502	567.1	24.2	4.36595	2.96e-18	0	14.9819
ITGA1	ENSG00000213949	1229.3	80.2	3.79109	3.55e-18	0	14.9096
CHP1	ENSG00000187446	1985	164.5	3.52303	7.46e-18	0	14.5941
NA	ENSG00000224411	2884	194.7	3.74464	1.32e-17	0	14.3545
MTRNR2L7	ENSG00000256892	463	5.5	5.80985	1.67e-17	0	14.2573
NA	ENSG00000210164	164.2	3.5	5.25447	2.47e-17	0	14.0939
HSP90AA1	ENSG00000080824	11600.2	983.7	3.46286	2.92e-17	0	14.0276
ACADM	ENSG00000117054	3870	361.2	3.36507	3.56e-17	0	13.9481
TCEAL8	ENSG00000180964	602.1	24.3	4.32998	4.32e-17	0	13.8697
SRGN	ENSG00000122862	358.7	2.8	5.82211	4.82e-17	0	13.8286
NA	ENSG00000230818	155.5	0.4	6.60561	6.83e-17	0	13.6835
NA	ENSG00000210156	1138.9	3.8	6.48344	2.22e-16	0	13.1775
NA	ENSG00000210049	10785.2	147.9	5.33277	2.5e-16	0	13.132
SCARNA2	ENSG00000270066	0.7	208.2	-6.47775	2.8e-14	0	11.2297
RAB7A	ENSG00000075785	6281.1	561.3	3.39658	4.88e-16	0	12.8529
CCNI	ENSG00000118816	11551.5	329.3	4.61773	6.32e-16	0	12.7461
NA	ENSG00000228930	176.3	0.3	7.25684	8.22e-16	0	12.6378
PSMB5	ENSG00000100804	206.3	6.3	4.82311	9.21e-16	0	12.5938
NA	ENSG00000260244	275.4	11.9	4.30322	1.12e-15	0	12.5141
LOC101060429	ENSG00000183458	1.5	194.5	-6.29204	1.11e-14	0	11.5884
NA	ENSG00000115561	1309.1	96.7	3.4713	2.28e-11	0	8.54646
NA	ENSG00000248907	131.4	1	6.15768	1.67e-15	0	12.3648
EMCN	ENSG00000164035	510.4	44.5	3.44182	1.68e-15	0	12.3648
NEK7	ENSG00000151414	4688.2	454.4	3.27436	1.67e-15	0	12.3648
NA	ENSG00000251340	142.3	1.4	5.60066	2.93e-15	0	12.1285
NA	ENSG00000251385	141.7	0.4	6.61496	3.27e-15	0	12.0852
NA	ENSG00000270388	128.2	0.1	7.98976	3.57e-15	0	12.0522
NA	ENSG00000163046	0.9	181	-5.9633	9.71e-14	0	10.73
NA	ENSG00000185834	719.8	56.5	3.57994	4.81e-15	0	11.9322
ELTD1	ENSG00000162618	334.4	8.5	4.79071	8.82e-15	0	11.6739
PRB2	ENSG00000121335	0.1	32	-5.95632	9.2e-07	0	4.56183
NA	ENSG00000162433	2053.2	215.3	3.15581	9.99e-15	0	11.6293
NA	ENSG00000244134	0.1	39.1	-5.88005	9.45e-07	0	4.55362
CLGN	ENSG00000153132	1592.4	188.7	3.02426	1.3e-14	0	11.524
NA	ENSG00000254824	191.6	0.5	6.67521	1.33e-14	0	11.5188
LIN37	ENSG00000267796	0.2	54.6	-5.83372	1.72e-07	0	5.15568
ANXA3	ENSG00000138772	142.7	5.9	4.33024	1.86e-14	0	11.3819
ASB5	ENSG00000164122	115.5	2.8	5.03162	1.97e-14	0	11.3612
EDNRB	ENSG00000136160	947	70.8	3.67964	2.04e-14	0	11.3511
NA	ENSG00000230327	112	0.2	7.13534	2.34e-14	0	11.2964
APOLD1	ENSG00000178878	299.5	15.6	4.15133	2.59e-14	0	11.2562
NA	ENSG00000273387	0.1	44.7	-5.79943	9.44e-07	0	4.55362
LMAN1L	ENSG00000140506	0.3	110.8	-5.79487	1.19e-09	0	7.01673
BCAT1	ENSG00000060982	134.4	3.4	4.9047	2.88e-14	0	11.2221
RSL1D1	ENSG00000171490	2368.5	256.2	3.1567	3.16e-14	0	11.1857
NA	ENSG00000213253	120.2	3.5	4.81557	3.29e-14	0	11.1746
KIAA1143	ENSG00000163807	1602.6	176.6	3.12674	3.31e-14	0	11.1746
MRPL13	ENSG00000172172	839.9	67.8	3.56592	3.92e-14	0	11.1046
NA	ENSG00000252594	289.9	14.4	4.07062	6.56e-14	0	10.8892
EIF4E3	ENSG00000163412	975.6	122.5	2.92877	6.51e-14	0	10.8892
FLT1	ENSG00000102755	2180.2	212	3.23026	6.94e-14	0	10.8684
COA6	ENSG00000168275	271.9	15.3	3.91838	9.03e-14	0	10.7581
NA	ENSG00000272346	0.1	33.2	-5.71585	2.42e-06	0	4.22486
LSM3	ENSG00000170860	435.3	40.3	3.31214	1.2e-13	0	10.6437
HRC	ENSG00000130528	3607	529.7	2.71894	1.23e-13	0	10.635
FAM213A	ENSG00000122378	382.4	37.9	3.25086	1.41e-13	0	10.5803
ERG	ENSG00000157554	329.7	8.7	4.58348	1.49e-13	0	10.5605
NA	ENSG00000264868	202.2	8.4	4.19729	1.83e-13	0	10.4737
NA	ENSG00000105887	639.4	43.3	3.67818	2.3e-13	0	10.378
SERPINB8	ENSG00000166401	166.1	11.7	3.69075	2.96e-13	0	10.2716
NA	ENSG00000248930	96.7	1.8	5.19815	3.04e-13	0	10.2645
RPPH1	ENSG00000259001	10.4	646.8	-5.6219	5.4e-19	0	15.7062
PAPSS2	ENSG00000198682	293.9	16.8	3.91418	3.46e-13	0	10.2153
MTDH	ENSG00000147649	1868.7	262.7	2.77231	3.66e-13	0	10.1934
PPP6C	ENSG00000119414	901.7	116.4	2.88891	3.84e-13	0	10.1766
NA	ENSG00000205746	1.3	233.8	-5.58181	1.4e-14	0	11.5027
ACAA2	ENSG00000167315	3698.8	396.6	3.0949	4.76e-13	0	10.0903
NA	ENSG00000237331	0.1	27.2	-5.58015	5.4e-06	0	3.94055
NA	ENSG00000269934	0.1	40.8	-5.56678	2.72e-06	0	4.18608
IGF2	ENSG00000167244	2866.3	31.9	5.23157	9.89e-13	0	9.78257
RPL12	ENSG00000197958	1343.5	160.2	3.0157	1.26e-12	0	9.68086
NA	ENSG00000256143	0.2	55.8	-5.54918	3.51e-07	0	4.89914
LEPROTL1	ENSG00000104660	262.9	20.3	3.58957	1.55e-12	0	9.59673
STRAP	ENSG00000023734	524	60.1	3.02132	1.62e-12	0	9.58166
FOXN3	ENSG00000053254	2879.6	442.6	2.64316	1.86e-12	0	9.52781
NA	ENSG00000201370	0.1	22.7	-5.50915	8.58e-06	0	3.77859
CAP2	ENSG00000112186	1807.8	225.6	2.95712	1.89e-12	0	9.52396
SOX7	ENSG00000171056	93.5	2	4.88452	1.93e-12	0	9.51902
HEXIM2	ENSG00000168517	0.7	104.9	-5.5066	2.54e-09	0	6.72998
NA	ENSG00000232305	0.1	30.6	-5.47189	7.28e-06	0	3.83564
NA	ENSG00000224321	217.6	12.4	3.88122	2.61e-12	0	9.39623
IMPAD1	ENSG00000104331	2415.8	274.8	3.02134	2.66e-12	0	9.39048
NA	ENSG00000256951	0.1	37.9	-5.46608	4.8e-06	0	3.98025
EMB	ENSG00000170571	336	34.3	3.21429	4.77e-12	0	9.14377
NA	ENSG00000210112	1215.9	8.7	5.59044	4.99e-12	0	9.12651
BTF3L4	ENSG00000134717	1346.9	184	2.81963	5.24e-12	0	9.10837
MMADHC	ENSG00000168288	895.7	74.3	3.42231	6.73e-12	0	9.00256
CCND1	ENSG00000110092	1821	248.5	2.80274	6.8e-12	0	9.00127
NA	ENSG00000210194	197	2.6	5.19866	7.32e-12	0	8.97187
SCN4B	ENSG00000177098	74.2	0.1	7.26825	7.41e-12	0	8.96994
NA	ENSG00000259772	0.1	34	-5.4462	6.76e-06	0	3.8615
RIMBP3C	ENSG00000183246	0.1	24.2	-5.44406	1.05e-05	0	3.70457
FAM171B	ENSG00000144369	80.7	1.1	5.26656	8.21e-12	0	8.93343
STEAP4	ENSG00000127954	2259.3	230.2	3.15469	8.32e-12	0	8.93051
NA	ENSG00000234782	1392.3	55.7	4.07536	8.55e-12	0	8.9215
UBL4A	ENSG00000102178	70.2	0.1	7.19786	9.42e-12	0	8.88251
NA	ENSG00000213671	186.6	16.4	3.37654	1.13e-11	0	8.80473
RIMBP3B	ENSG00000196934	0.1	24.2	-5.44406	1.05e-05	0	3.70457
MRPL3	ENSG00000114686	638.1	85.6	2.81694	1.38e-11	0	8.72427
BTF3	ENSG00000145741	494	64	2.86035	1.4e-11	0	8.72203
NA	ENSG00000235893	0.1	33.1	-5.44312	7.17e-06	0	3.84059
SPOCK1	ENSG00000152377	6021.1	600.5	3.23036	1.53e-11	0	8.68684
NDUFA12	ENSG00000184752	1097.2	80.1	3.52542	1.62e-11	0	8.66485
ITGA6	ENSG00000091409	1853.8	244.6	2.82847	1.72e-11	0	8.64144
P2RY14	ENSG00000174944	238.9	15.3	3.88088	1.76e-11	0	8.63479
MIR378D2	ENSG00000264448	0.2	22.7	-5.42692	5.43e-06	0	3.939
NA	ENSG00000260641	0.5	23.1	-5.41178	3.32e-06	0	4.1132
F8	ENSG00000185010	2094.6	159.3	3.41803	2.01e-11	0	8.58664
DSG2	ENSG00000046604	1943.3	244.3	2.93695	2.02e-11	0	8.58664
HRSP12	ENSG00000132541	246.9	7.1	4.52365	2.06e-11	0	8.57986
MAP1B	ENSG00000131711	24362.9	2674.3	3.11255	2.09e-11	0	8.57629
MYOZ2	ENSG00000172399	14040	1530.8	3.0581	2.21e-11	0	8.55685
KIF5B	ENSG00000170759	3483.5	546.3	2.62854	2.2e-11	0	8.55685
DEK	ENSG00000124795	1153.5	138.6	2.9465	6.65e-10	0	7.24403
TLR5	ENSG00000187554	65.3	1	5.3678	2.31e-11	0	8.54619
HTATSF1	ENSG00000102241	1025	96.7	3.21266	2.31e-11	0	8.54619
RIMBP3	ENSG00000196622	0.1	22.3	-5.39707	1.37e-05	0	3.61367
KCTD15	ENSG00000153885	95.5	4.5	4.1276	2.36e-11	0	8.54325
SLIRP	ENSG00000119705	323.1	37.7	3.02213	2.36e-11	0	8.54325
ARV1	ENSG00000173409	465.8	68.3	2.70782	2.42e-11	0	8.53378
ABCC4	ENSG00000125257	79.1	1.9	4.77358	2.63e-11	0	8.50123
CCDC106	ENSG00000173581	0.3	51.1	-5.38168	1.03e-06	0	4.52201
PBX3	ENSG00000167081	2617.1	362.9	2.76417	2.76e-11	0	8.48452
VDAC1	ENSG00000213585	4850.9	375.1	3.39669	3.01e-11	0	8.44933
NA	ENSG00000269399	0.2	56.1	-5.34763	5.33e-07	0	4.75056
NA	ENSG00000242208	101.2	4.1	4.24197	3.38e-11	0	8.40551
FAM198B	ENSG00000164125	1954.1	279.8	2.7082	3.38e-11	0	8.40551
PRKACB	ENSG00000142875	768.6	115.9	2.66891	3.77e-11	0	8.36118
ST6GALNAC3	ENSG00000184005	277.6	0.9	5.37415	3.82e-11	0	8.3573
LOC101929511	ENSG00000265692	0.1	33.2	-5.31542	1.15e-05	0	3.67506
PLS3	ENSG00000102024	733.7	93.9	2.87443	4.14e-11	0	8.3263
GOLGA7B	ENSG00000155265	0.4	180.6	-5.29049	1.42e-09	0	6.94863
CTSO	ENSG00000256043	286.1	10.9	4.13166	4.34e-11	0	8.31129
NA	ENSG00000213228	363.4	41.7	3.04501	4.39e-11	0	8.30784
CP	ENSG00000047457	101.8	4.5	4.25849	4.55e-11	0	8.29472
NA	ENSG00000224839	282.8	22.3	3.54578	4.6e-11	0	8.29257
DAZAP2	ENSG00000183283	1244.5	115.8	3.2704	4.66e-11	0	8.28884
MPC2	ENSG00000143158	968.1	111.2	3.02757	4.8e-11	0	8.27834
BMPR2	ENSG00000204217	3180.8	573.1	2.42799	5.8e-11	0	8.19774
ARSA	ENSG00000100299	1	92.8	-5.27624	9.47e-08	0	5.36843
SMCO1	ENSG00000214097	300.5	7.4	4.46332	6.19e-11	0	8.17393
IGBP1	ENSG00000089289	392.7	33.8	3.36752	6.69e-11	0	8.14234
NA	ENSG00000256148	1207.2	11.6	5.28293	7.46e-11	0	8.09726
NA	ENSG00000268564	0.5	53.7	-5.26938	6.82e-07	0	4.66858
RDX	ENSG00000137710	1778.3	238.5	2.77584	8.92e-11	0	8.02414
BLOC1S6	ENSG00000104164	602.3	87.4	2.71745	9.76e-11	0	7.98697
C11orf1	ENSG00000137720	137.9	7.8	3.88501	1e-10	0	7.97744
RSAD2	ENSG00000134321	65.2	0.9	5.31301	1.02e-10	0	7.97333
2011-09-01	ENSG00000138758	1333.9	175.4	2.79715	1.04e-10	0	7.96483
NA	ENSG00000214460	575.4	43.1	3.42787	1.09e-10	0	7.94687
NA	ENSG00000240395	181.9	16.3	3.32097	1.12e-10	0	7.93618
ANTXR1	ENSG00000169604	1342.7	133.7	3.19332	1.16e-10	0	7.9276
TXNDC12	ENSG00000117862	383.9	46.1	2.94419	1.16e-10	0	7.9276
NA	ENSG00000166598	7899.3	1185.9	2.64904	1.16e-10	0	7.9276
PRKAR2B	ENSG00000005249	323.8	45.9	2.74345	1.21e-10	0	7.91272
KIAA1279	ENSG00000198954	614.7	92.6	2.67463	1.3e-10	0	7.88402
NA	ENSG00000128692	202.1	20.5	3.1864	1.36e-10	0	7.86444
YWHAE	ENSG00000108953	3125.1	538.3	2.47954	1.54e-10	0	7.81284
RAB26	ENSG00000167964	0.1	15.5	-5.26673	2.9e-05	0	3.34808
NA	ENSG00000230856	0.3	86.6	-5.23626	2.04e-08	0	5.94291
NA	ENSG00000271576	0.3	38.5	-5.22385	3.81e-06	0	4.06144
NA	ENSG00000272933	0.1	20.9	-5.20541	3.04e-05	0	3.33112
NA	ENSG00000229994	523.2	85	2.56764	1.67e-10	0	7.7892
SCARNA17	ENSG00000251992	0.6	67.7	-5.159	1.33e-07	0	5.25106
CPA3	ENSG00000163751	71.2	0.4	5.63519	1.74e-10	0	7.77465
HPN	ENSG00000105707	0.3	54.1	-5.15613	1.29e-06	0	4.44566
CXorf67	ENSG00000187690	0.1	29.6	-5.09524	3.12e-05	0	3.32038
NA	ENSG00000270232	64.6	0.9	5.30515	2.21e-10	0	7.676
NA	ENSG00000269637	147.6	9.9	3.76194	2.22e-10	0	7.676
PHYH	ENSG00000107537	264.7	35.1	2.83198	2.31e-10	0	7.661
LMO3	ENSG00000048540	286.8	21.8	3.65798	2.48e-10	0	7.63155
NA	ENSG00000258344	0.1	27.4	-5.09363	3.56e-05	0	3.27791
PIM2	ENSG00000102096	0.9	87.8	-5.08345	9.5e-08	0	5.36843
NA	ENSG00000239279	0.2	44.6	-5.07882	3.29e-06	0	4.11658
LOC101928111	ENSG00000222020	0.1	9.6	-5.04579	8.11e-05	0	2.99395
RAB31	ENSG00000168461	282.9	23.4	3.35366	3.64e-10	0	7.47419
NA	ENSG00000181359	202.4	15.2	3.5522	3.66e-10	0	7.47334
NA	ENSG00000243824	167.5	18.6	3.06779	3.72e-10	0	7.46851
C7orf60	ENSG00000164603	699.4	103.1	2.68329	4.08e-10	0	7.42992
NA	ENSG00000237846	5.4	291	-5.0453	9.88e-15	0	11.6293
NA	ENSG00000205100	218.6	18.2	3.35932	4.55e-10	0	7.38657
EIF2S2	ENSG00000125977	397.4	55	2.75333	4.72e-10	0	7.37247
FAM195A	ENSG00000172366	0.3	41.2	-5.04007	5.75e-06	0	3.91991
NA	ENSG00000251544	306.3	19.3	3.76052	5.21e-10	0	7.3333
CD320	ENSG00000167775	0.1	24.7	-5.03663	4.98e-05	0	3.16708
ATG4D	ENSG00000130734	0.2	42.6	-5.03629	4.83e-06	0	3.97891
NA	ENSG00000244257	4.1	187	-5.01083	1.45e-11	0	8.70736
PELI2	ENSG00000139946	128.9	9.6	3.49411	5.99e-10	0	7.27932
CAB39	ENSG00000135932	1816	215.8	2.91581	6.07e-10	0	7.27542
NA	ENSG00000210154	191.7	3.3	5.13047	6.1e-10	0	7.27454
NA	ENSG00000234107	107.4	3	4.38352	6.31e-10	0	7.2629
C17orf107	ENSG00000205710	0.6	55.4	-5.00403	1.11e-06	0	4.49917
PTCH2	ENSG00000117425	0.7	50.6	-4.99483	1.95e-06	0	4.30369
FKBP7	ENSG00000079150	94.9	12.1	2.82227	1.27e-06	0	4.45144
PCMT1	ENSG00000120265	354.3	43.7	2.91971	6.73e-10	0	7.24097
AIF1L	ENSG00000126878	225	28.1	2.92146	7.08e-10	0	7.22019
RNF152	ENSG00000176641	571.3	62.7	3.04829	7.61e-10	0	7.19092
NA	ENSG00000241130	0.2	29.7	-4.98944	1.82e-05	0	3.51423
HSD17B12	ENSG00000149084	1245.2	242.6	2.3146	7.87e-10	0	7.17957
NA	ENSG00000241061	379.6	58.2	2.6479	8.11e-10	0	7.16833
NA	ENSG00000175582	2877	484.8	2.48779	8.58e-10	0	7.14535
CISD2	ENSG00000145354	78.8	4.2	3.97277	9.05e-10	0	7.12402
PRDX3	ENSG00000165672	552.6	59.4	3.01325	9.3e-10	0	7.11377
NA	ENSG00000242276	127.9	12.6	3.21014	9.37e-10	0	7.11333
MOCS2	ENSG00000164172	820.9	155.6	2.35206	9.38e-10	0	7.11333
NA	ENSG00000244952	0.2	29.9	-4.96056	2e-05	0	3.48232
REEP5	ENSG00000129625	1885.9	256.3	2.7992	9.91e-10	0	7.09233
NA	ENSG00000200966	0.2	41.7	-4.95819	6.15e-06	0	3.89632
HSDL2	ENSG00000119471	1882.5	325	2.48688	1.03e-09	0	7.07931
NA	ENSG00000229065	0.1	26.1	-4.94454	6.5e-05	0	3.07258
NA	ENSG00000213108	68.2	3.2	4.10314	1.22e-09	0	7.0079
SPHK2	ENSG00000063176	0.8	86.9	-4.92771	1.56e-08	0	6.04153
NPFFR2	ENSG00000056291	0.1	12	-4.9145	0.000120482	0	2.86332
CAPZA2	ENSG00000198898	917.9	153.6	2.53895	1.39e-09	0	6.95764
LOC100288181	ENSG00000253741	0.1	25.7	-4.9121	7.48e-05	0	3.02187
NA	ENSG00000241007	176.5	19.6	3.04011	1.47e-09	0	6.9346
NA	ENSG00000213695	107.2	9	3.41243	1.52e-09	0	6.92154
NA	ENSG00000207129	1.2	132.7	-4.90721	1.92e-09	0	6.83389
IZUMO4	ENSG00000099840	0.1	24.9	-4.88574	8.51e-05	0	2.97724
NMNAT2	ENSG00000157064	3552.4	472.5	2.78653	1.67e-09	0	6.88637
NA	ENSG00000226525	309.5	29.6	3.14204	1.7e-09	0	6.8831
ATP2B3	ENSG00000067842	0.1	25.4	-4.88491	8.34e-05	0	2.9845
NA	ENSG00000270760	0.1	25.5	-4.87289	8.67e-05	0	2.97212
ZNF480	ENSG00000198464	746.1	92.3	2.8661	1.81e-09	0	6.85746
NA	ENSG00000240950	0.3	26.9	-4.86757	2.76e-05	0	3.36463
NA	ENSG00000233585	706.3	86.7	2.8517	1.95e-09	0	6.82862
SNORA5A	ENSG00000206838	0.2	37.7	-4.86114	1.34e-05	0	3.62157
TNFRSF12A	ENSG00000006327	0.7	36.7	-4.85797	8.84e-06	0	3.7665
CDO1	ENSG00000129596	175.4	5.4	4.49956	2.2e-09	0	6.78178
C17orf49	ENSG00000258315	0.2	26.3	-4.85264	3.68e-05	0	3.26585
NA	ENSG00000233087	382.4	40.5	3.03748	2.3e-09	0	6.76399
NA	ENSG00000249094	0.1	6.6	-4.84395	0.000183745	0	2.71475
RANBP9	ENSG00000010017	677.7	120.2	2.43802	2.41e-09	0	6.74612
NA	ENSG00000228808	0.2	35.9	-4.83681	1.84e-05	0	3.51064
USP9Y	ENSG00000114374	415.3	11.1	5.53637	2.45e-09	0	6.74181
FAM3C	ENSG00000196937	733.1	82.6	2.93283	2.52e-09	0	6.73248
LOC101928829	ENSG00000260625	0.5	48.2	-4.83585	3.18e-06	0	4.12695
NA	ENSG00000214067	0.1	12.6	-4.8332	0.000157659	0	2.76661
LINC00924	ENSG00000259134	72.2	1.2	4.98693	2.65e-09	0	6.71359
EIF3L	ENSG00000100129	704.8	124.1	2.42873	2.78e-09	0	6.69454
SLC14A1	ENSG00000141469	224.3	7.4	4.04513	2.86e-09	0	6.68343
TMEM161A	ENSG00000064545	3.4	119.9	-4.81914	2.26e-07	0	5.05547
B3GALT2	ENSG00000162630	2971.2	340.7	3.00664	3.12e-09	0	6.64979
LOC101930466	ENSG00000225892	0.7	53.9	-4.81868	2.5e-06	0	4.21521
CLUHP3	ENSG00000131797	2.2	213.2	-4.8087	2.34e-08	0	5.89151
COBLL1	ENSG00000082438	763.3	134.7	2.45585	3.26e-09	0	6.63502
SLC25A4	ENSG00000151729	20341.2	2871	2.65753	3.65e-09	0	6.58699
APOOL	ENSG00000155008	623.3	54.4	3.18609	3.73e-09	0	6.57895
NA	ENSG00000261592	0.3	36.5	-4.80204	2.01e-05	0	3.47977
NA	ENSG00000241458	300.3	20.8	3.45017	3.8e-09	0	6.57365
NA	ENSG00000267532	0.1	15.7	-4.79742	0.00016317	0	2.75599
TP53I13	ENSG00000167543	0.8	67.6	-4.79607	1.09e-06	0	4.50654
FGF12	ENSG00000114279	5066.5	1030.3	2.26403	4.14e-09	0	6.54195
LOC403323	ENSG00000234665	0.1	24	-4.79033	0.000124317	0	2.85264
TSACC	ENSG00000163467	1.7	161.2	-4.78213	2.09e-08	0	5.933
NA	ENSG00000229539	3	60.4	-4.77386	1.96e-06	0	4.30204
UBE2E3	ENSG00000170035	467.2	57.2	2.84402	4.19e-09	0	6.54053
TPRA1	ENSG00000163870	0.3	44.3	-4.74987	1.28e-05	0	3.63516
SMARCA5	ENSG00000153147	1450.4	313.1	2.17079	4.52e-09	0	6.51097
PHKG1	ENSG00000164776	1	82.9	-4.74898	3.38e-07	0	4.91289
NA	ENSG00000260747	419.7	55.1	2.8012	4.66e-09	0	6.50028
FRZB	ENSG00000162998	53.4	0.4	5.075	4.89e-09	0	6.48035
AIF1	ENSG00000204472	154.7	11.8	3.55488	4.97e-09	0	6.47471
GLO1	ENSG00000124767	353.6	43	2.87965	5e-09	0	6.47361
EIF5B	ENSG00000158417	6449.5	1101.2	2.47393	5.28e-09	0	6.45098
NA	ENSG00000177855	72.9	1.5	4.51821	5.32e-09	0	6.44906
CAMK2N1	ENSG00000162545	485.5	71.5	2.648	5.55e-09	0	6.43201
PTPN12	ENSG00000127947	2304.9	464.9	2.2476	5.71e-09	0	6.42109
NA	ENSG00000257594	0.1	21.2	-4.73764	0.000167881	0	2.74597
MKI67	ENSG00000148773	218.5	4.5	5.32747	6.48e-09	0	6.3689
PLCXD3	ENSG00000182836	2720.3	557.3	2.23536	6.62e-09	0	6.3608
NA	ENSG00000219410	0.1	13	-4.73687	0.000218341	0	2.65561
NA	ENSG00000229897	92.1	5.7	3.72936	6.82e-09	0	6.35067
NA	ENSG00000228071	622.4	28.1	3.7631	7.09e-09	0	6.33464
ECE2	ENSG00000145194	0.2	18.6	-4.73285	8.85e-05	0	2.96704
NA	ENSG00000180081	0.8	73.3	-4.72409	1.33e-07	0	5.25106
WDR24	ENSG00000127580	0.5	49.4	-4.72258	2.55e-06	0	4.20886
NA	ENSG00000229752	65	3.3	4.00491	7.61e-09	0	6.30925
RB1	ENSG00000139687	989	137.4	2.67833	7.7e-09	0	6.30572
FBXL7	ENSG00000183580	851	145.2	2.50827	7.89e-09	0	6.29614
NA	ENSG00000270433	0.2	29.3	-4.71009	4.72e-05	0	3.18233
TMOD1	ENSG00000136842	4183.5	935	2.12603	8.23e-09	0	6.2804
CSDE1	ENSG00000009307	7758.5	1245.2	2.5183	8.5e-09	0	6.26884
ZNF644	ENSG00000122482	2116.6	426	2.26998	8.48e-09	0	6.26884
MEGF9	ENSG00000106780	296.9	43.5	2.71924	9.29e-09	0	6.23175
ARRDC1-AS1	ENSG00000203993	3.7	105.7	-4.70984	2.43e-07	0	5.03034
NA	ENSG00000231167	717.2	110.8	2.58972	9.37e-09	0	6.23014
NA	ENSG00000231006	1074.9	117.8	2.92519	9.9e-09	0	6.21022
MRFAP1L1	ENSG00000178988	561.4	90.6	2.52571	9.89e-09	0	6.21022
AHR	ENSG00000106546	761.4	155.5	2.2451	9.86e-09	0	6.21022
NA	ENSG00000201782	18	410.4	-4.70172	1.58e-10	0	7.80548
CXCL3	ENSG00000163734	0.1	18.4	-4.69181	0.000216978	0	2.65752
NA	ENSG00000213790	471	87	2.36808	1.06e-08	0	6.18311
NA	ENSG00000213235	411.6	45.2	2.94252	1.08e-08	0	6.17723
ALKBH6	ENSG00000239382	0.9	85.2	-4.6865	3e-08	0	5.79459
ELOVL2	ENSG00000197977	84.8	3.8	4.05918	1.1e-08	0	6.17012
TNFRSF14	ENSG00000157873	1.9	71.2	-4.67394	7.21e-07	0	4.64883
NA	ENSG00000230837	157.2	12.7	3.32392	1.15e-08	0	6.15571
PIDD1	ENSG00000177595	2.7	100.4	-4.63818	4.05e-09	0	6.54886
NA	ENSG00000243437	1.9	71.8	-4.63667	3.36e-07	0	4.91432
FGL2	ENSG00000127951	338	51.8	2.61439	1.27e-08	0	6.11655
LMX1B	ENSG00000136944	0.9	45.7	-4.63508	1.5e-05	0	3.58129
CIRBP-AS1	ENSG00000267493	0.1	21.4	-4.63124	0.000240281	0	2.61982
HSPA4	ENSG00000170606	826.1	172.9	2.20332	1.32e-08	0	6.10164
FKBP5	ENSG00000096060	12896.8	1970.6	2.64637	1.39e-08	0	6.07995
LOC100507477	ENSG00000236013	105.6	8.3	3.50599	1.4e-08	0	6.07966
C16orf58	ENSG00000140688	1.6	134.5	-4.62715	2.98e-08	0	5.79569
NA	ENSG00000242697	229.7	28.5	2.85993	1.44e-08	0	6.06993
C14orf180	ENSG00000184601	1.5	60.8	-4.62505	5.59e-07	0	4.73353
NA	ENSG00000238103	841	97.4	2.86248	1.48e-08	0	6.05982
MFSD3	ENSG00000167700	0.2	22	-4.62197	0.000106953	0	2.9036
CDH2	ENSG00000170558	5958.9	1043	2.49363	1.51e-08	0	6.05489
LDHA	ENSG00000134333	4448.1	853.7	2.31986	1.51e-08	0	6.05489
NA	ENSG00000251666	1.4	46.6	-4.62001	1.72e-05	0	3.53297
NA	ENSG00000264270	0.2	15.7	-4.61924	0.00015337	0	2.77729
UBE2L3	ENSG00000185651	255.1	30.1	2.89018	1.57e-08	0	6.04129
NUDT1	ENSG00000106268	0.3	29.1	-4.61471	5.6e-05	0	3.12355
MBLAC1	ENSG00000214309	0.1	19.5	-4.61439	0.000273034	0	2.57568
ZAP70	ENSG00000115085	0.1	10.5	-4.61089	0.00035914	0	2.48489
NPR3	ENSG00000113389	172.9	21.8	2.90667	1.72e-08	0	6.00497
NA	ENSG00000268584	0.2	31.2	-4.60175	5.61e-05	0	3.12355
CAMSAP2	ENSG00000118200	2016.5	409.5	2.25245	1.83e-08	0	5.98213
NA	ENSG00000213866	942.5	164.1	2.46739	1.91e-08	0	5.96541
RPL31	ENSG00000071082	2002.2	408.2	2.23001	1.91e-08	0	5.96541
TMOD2	ENSG00000128872	449.3	77	2.49841	1.95e-08	0	5.95794
HSPH1	ENSG00000120694	980.2	205.3	2.19624	1.95e-08	0	5.95794
NA	ENSG00000235174	67.4	4.1	3.75007	1.97e-08	0	5.95532
ABCA7	ENSG00000064687	3.8	109.1	-4.59706	1.74e-08	0	6.00151
NA	ENSG00000200783	7.4	245.1	-4.58802	5.7e-10	0	7.29902
NA	ENSG00000249448	169.8	4.7	4.27518	2.08e-08	0	5.9355
NA	ENSG00000272859	0.1	5.8	-4.5878	0.000441497	0	2.41367
PRB1	ENSG00000251655	0.6	21.2	-4.58663	7.4e-05	0	3.02595
NA	ENSG00000268583	0.1	19.9	-4.5516	0.000332925	0	2.51105
NA	ENSG00000234630	0.3	43	-4.55024	1.5e-05	0	3.58069
SAMD14	ENSG00000167100	0.3	33.8	-4.54507	4.81e-05	0	3.17634
NA	ENSG00000219932	155.4	20.7	2.814	2.16e-08	0	5.92569
NA	ENSG00000223657	0.3	53.4	-4.54357	5.8e-06	0	3.91713
NA	ENSG00000200151	6.2	202.2	-4.53976	2.32e-11	0	8.54619
RBM18	ENSG00000119446	418.1	60.8	2.63599	2.36e-08	0	5.89033
BEND4	ENSG00000188848	0.1	5.7	-4.52785	0.000537308	0	2.34373
PIK3R3	ENSG00000117461	1826.5	304.2	2.47544	2.58e-08	0	5.85294
NA	ENSG00000184612	271.6	40.7	2.66471	2.62e-08	0	5.84746
NSUN6	ENSG00000152487	0.1	17.8	-4.5271	0.000387204	0	2.45833
RPL7	ENSG00000147604	3542.1	189.7	3.53319	2.83e-08	0	5.81595
NA	ENSG00000261061	81.2	3.9	4.07672	2.91e-08	0	5.80586
NA	ENSG00000200243	30.1	744.8	-4.50692	6.24e-13	0	9.97916
SH3D21	ENSG00000214193	4.6	134.8	-4.50017	3.98e-09	0	6.55466
UBE2Q2	ENSG00000140367	294.2	45.2	2.64477	3.02e-08	0	5.79227
LANCL1	ENSG00000115365	719.2	142.9	2.27214	3.06e-08	0	5.78781
NA	ENSG00000213650	96.7	9.3	3.19523	3.18e-08	0	5.77148
NA	ENSG00000234042	0.4	93.2	-4.49317	1.46e-06	0	4.40328
SNX2	ENSG00000205302	936.6	203	2.16027	3.33e-08	0	5.75772
NA	ENSG00000231217	0.3	10.8	-4.48286	0.000281883	0	2.56549
PNPLA7	ENSG00000130653	0.8	81.6	-4.47739	7.73e-07	0	4.62356
NA	ENSG00000270628	0.1	18.3	-4.47705	0.000450399	0	2.40657
TAF9B	ENSG00000187325	671.5	132.2	2.28449	3.48e-08	0	5.739
NA	ENSG00000183405	463.4	51.7	2.89941	3.52e-08	0	5.73453
GLI4	ENSG00000250571	0.1	19.7	-4.47503	0.000433294	0	2.42058
NCAM2	ENSG00000154654	136.8	7.6	3.69591	3.59e-08	0	5.7291
BVES	ENSG00000112276	1756.4	304.6	2.40947	3.59e-08	0	5.7291
AP4B1-AS1	ENSG00000226167	0.2	22	-4.46853	0.00017902	0	2.72377
WDR86	ENSG00000187260	0.2	27.7	-4.46345	0.000119326	0	2.86683
GAS2L1	ENSG00000185340	0.4	77.1	-4.45424	4.38e-06	0	4.01118
GNG3	ENSG00000162188	0.1	15	-4.44747	0.000543797	0	2.34003
GSG1L	ENSG00000169181	171.5	8.9	3.60979	3.83e-08	0	5.70788
HAT1	ENSG00000128708	621.3	69.4	2.87398	3.84e-08	0	5.70788
2007-09-01	ENSG00000122545	1547.5	290.5	2.32322	3.84e-08	0	5.70788
NA	ENSG00000237821	252.6	44.7	2.43069	3.87e-08	0	5.70567
ANXA1	ENSG00000135046	497.7	45	3.0976	4.01e-08	0	5.69126
GLUD1	ENSG00000148672	1109.7	116.5	2.92509	4.17e-08	0	5.67508
OXLD1	ENSG00000204237	0.8	44	-4.4469	1.79e-05	0	3.51951
NA	ENSG00000243679	0.3	39.2	-4.44654	3.29e-05	0	3.30266
NA	ENSG00000272078	1.6	135.6	-4.44184	3.79e-08	0	5.70979
NA	ENSG00000199691	7.2	192.7	-4.43313	1.58e-10	0	7.80548
CHRAC1	ENSG00000104472	451	67	2.62058	5.11e-08	0	5.59132
NA	ENSG00000252951	0.2	31.8	-4.43121	8.58e-05	0	2.97534
NA	ENSG00000269980	0.1	13.1	-4.42791	0.000609162	0.01	2.30096
PQLC2L	ENSG00000174899	35	0.2	5.56174	5.28e-08	0	5.58044
NA	ENSG00000273348	8	236	-4.42376	4.8e-08	0	5.61671
PABPC1	ENSG00000070756	2547	595.1	2.06469	5.35e-08	0	5.57651
CD93	ENSG00000125810	990.5	157.2	2.49855	5.38e-08	0	5.57534
SNAP29	ENSG00000099940	562.8	97.1	2.43645	5.45e-08	0	5.57033
NA	ENSG00000231434	179.9	26.2	2.70416	5.52e-08	0	5.56595
NA	ENSG00000224546	465.8	87.9	2.32564	5.64e-08	0	5.55731
CXCL12	ENSG00000107562	1012.1	120.3	3.07538	5.76e-08	0	5.55049
NA	ENSG00000237550	923.3	106	2.83636	5.76e-08	0	5.55049
NA	ENSG00000272788	0.1	14	-4.41738	0.000616251	0.01	2.29708
WDR81	ENSG00000167716	3	71	-4.41141	1.55e-06	0	4.38207
NA	ENSG00000230903	921.9	106	2.83428	5.87e-08	0	5.54505
COL7A1	ENSG00000114270	4.5	83.1	-4.39946	2.07e-06	0	4.28213
NME3	ENSG00000103024	0.1	10.4	-4.3927	0.000729152	0.01	2.24078
NA	ENSG00000133112	11022.4	647.6	3.41972	6.11e-08	0	5.53062
TST	ENSG00000128311	68.8	5.5	3.42906	6.13e-08	0	5.53031
TRMT1L	ENSG00000121486	244.2	43.9	2.40611	6.21e-08	0	5.52509
RN7SL2	ENSG00000265150	1570	219.7	2.62353	6.36e-08	0	5.51579
NA	ENSG00000224831	132.1	17	2.83519	6.41e-08	0	5.51367
CPPED1	ENSG00000103381	68.2	2.4	4.11088	6.64e-08	0	5.49915
PRLR	ENSG00000113494	45.7	0.4	4.83385	6.74e-08	0	5.49332
TM4SF18	ENSG00000163762	49.5	1	4.66169	6.86e-08	0	5.48876
BHLHB9	ENSG00000198908	117.1	15.5	2.80293	6.84e-08	0	5.48876
OGFOD2	ENSG00000111325	0.1	15.1	-4.38591	0.000663942	0.01	2.27208
NA	ENSG00000254252	77	4.5	3.67803	6.88e-08	0	5.48834
HNMT	ENSG00000150540	167.6	17.9	3.11859	7.3e-08	0	5.46474
NA	ENSG00000224861	1900.3	395.7	2.21906	7.3e-08	0	5.46474
TMEM56	ENSG00000152078	697.1	132	2.32157	7.36e-08	0	5.46172
EBAG9	ENSG00000147654	786.7	88.9	2.86483	7.51e-08	0	5.45443
NA	ENSG00000259291	31.3	0.1	6.11452	7.54e-08	0	5.45342
BNC2	ENSG00000173068	1839.5	152.6	3.67236	7.58e-08	0	5.45265
NA	ENSG00000230415	0.2	7.4	-4.37675	0.000522783	0	2.353
MFSD6	ENSG00000151690	756.5	66.6	3.08757	7.68e-08	0	5.448
NA	ENSG00000137970	2786.5	125.1	3.62437	7.78e-08	0	5.44319
NA	ENSG00000227034	93.3	5.7	3.68053	7.88e-08	0	5.43867
NA	ENSG00000264316	31.8	0.1	6.08314	8.03e-08	0	5.43174
ROBO3	ENSG00000154134	3	84.4	-4.36635	5.82e-08	0	5.5478
KPNA3	ENSG00000102753	812.8	180.1	2.12535	8.22e-08	0	5.42327
OSBPL7	ENSG00000006025	1.1	123.7	-4.36535	1.55e-07	0	5.19487
NA	ENSG00000266529	30.3	0.1	6.22123	8.51e-08	0	5.40978
DUS3L	ENSG00000141994	0.8	56	-4.36177	3.52e-06	0	4.09111
NA	ENSG00000179101	188.2	30.8	2.51802	8.62e-08	0	5.40625
NA	ENSG00000203276	4.9	166.4	-4.35617	1.18e-08	0	6.14621
PLEK	ENSG00000115956	79.8	3.8	3.99605	9.39e-08	0	5.37077
GPN3	ENSG00000111231	91.1	10.1	3.0305	9.52e-08	0	5.36843
ECM2	ENSG00000106823	167.5	21.4	2.80378	9.52e-08	0	5.36843
NA	ENSG00000175749	0.3	47.3	-4.35582	1.91e-05	0	3.49853
NUDT8	ENSG00000167799	0.3	35.8	-4.34841	9.29e-05	0	2.94984
NA	ENSG00000234004	578.3	64.4	2.8826	9.63e-08	0	5.36422
CFI	ENSG00000205403	278.5	20.7	3.44639	9.74e-08	0	5.36054
ATP6AP2	ENSG00000182220	168.3	3.4	4.15928	9.91e-08	0	5.35471
NA	ENSG00000238343	0.1	16.7	-4.34535	0.000724776	0.01	2.24252
NA	ENSG00000202260	15.3	207	-4.34178	6.49e-07	0	4.68536
DBP	ENSG00000105516	0.3	37.2	-4.33854	5.38e-05	0	3.13823
FAM84B	ENSG00000168672	42	1	4.5075	1.02e-07	0	5.34296
NA	ENSG00000186704	1	72.8	-4.33475	7.8e-07	0	4.62082
HDHD3	ENSG00000119431	2.9	82.9	-4.31761	1.85e-06	0	4.32127
FUZ	ENSG00000010361	2.4	65.6	-4.31222	1.01e-06	0	4.52979
NA	ENSG00000254873	0.1	6.9	-4.3102	0.00102135	0.01	2.12597
TNFAIP6	ENSG00000123610	78.6	2.8	3.95208	1.1e-07	0	5.31531
RNF11	ENSG00000123091	246.8	33.4	2.77406	1.14e-07	0	5.30072
MOAP1	ENSG00000165943	110.1	13.8	2.87483	1.15e-07	0	5.29855
PRTG	ENSG00000166450	47.7	1.2	4.32054	1.16e-07	0	5.29418
NA	ENSG00000267848	0.2	8.6	-4.30922	0.000613796	0.01	2.29832
CMAS	ENSG00000111726	237	17.3	3.25994	1.18e-07	0	5.29048
MYO15B	ENSG00000266714	15.9	433.5	-4.29983	2.65e-14	0	11.2503
PTPN11	ENSG00000179295	2431.9	498.8	2.22518	1.19e-07	0	5.28808
ITGA2B	ENSG00000005961	0.1	17.4	-4.2994	0.000820383	0.01	2.20101
PNMA3	ENSG00000183837	0.1	16.3	-4.29864	0.000849537	0.01	2.18873
NA	ENSG00000250746	606.8	74.9	2.76402	1.21e-07	0	5.28432
NPM1	ENSG00000181163	2266.3	356.9	2.57766	1.21e-07	0	5.28286
SASH1	ENSG00000111961	787.2	187	2.03408	1.22e-07	0	5.28286
NA	ENSG00000272269	0.1	8.1	-4.28981	0.00105687	0.01	2.11503
NA	ENSG00000235225	113.3	8.9	3.29694	1.28e-07	0	5.26241
NA	ENSG00000213598	515	33.1	3.35473	1.31e-07	0	5.25436
NA	ENSG00000237351	0.1	9	-4.28481	0.00105134	0.01	2.11644
NA	ENSG00000213326	541.4	65.4	2.77455	1.32e-07	0	5.25159
NA	ENSG00000143933	1769	422.1	2.02718	1.32e-07	0	5.25159
NA	ENSG00000239899	181.6	24.5	2.79593	1.33e-07	0	5.25106
NA	ENSG00000178972	0.4	50.8	-4.28342	4.87e-05	0	3.17366
ACSBG2	ENSG00000130377	0.3	10.1	-4.27971	0.000528039	0	2.34961
EPS8	ENSG00000151491	1112.2	141.6	2.73514	1.37e-07	0	5.24219
MMGT1	ENSG00000169446	282.9	39.6	2.71661	1.36e-07	0	5.24219
YWHAZ	ENSG00000164924	3264.5	483.6	2.54496	1.38e-07	0	5.23951
NA	ENSG00000233247	161.6	19.3	2.87587	1.39e-07	0	5.2363
HDGFRP3	ENSG00000166503	850.6	74.5	3.05908	1.42e-07	0	5.22615
SCRN2	ENSG00000141295	0.6	36.3	-4.27916	5.31e-05	0	3.14157
NA	ENSG00000197258	616.2	132.5	2.1547	1.48e-07	0	5.21263
DYNLT3	ENSG00000165169	368.8	39.5	2.92106	1.5e-07	0	5.20711
MYCT1	ENSG00000120279	280.2	23.2	3.14068	1.51e-07	0	5.20417
LINC00948	ENSG00000227877	0.1	10.9	-4.27613	0.00103458	0.01	2.12183
NA	ENSG00000255966	0.1	14.2	-4.26807	0.000984904	0.01	2.13809
SPTBN2	ENSG00000173898	3.4	68.3	-4.26261	1.31e-05	0	3.62816
NA	ENSG00000201715	3.4	91.2	-4.26202	5.2e-08	0	5.58537
KIAA1462	ENSG00000165757	785.5	78.7	2.94797	1.6e-07	0	5.18288
NA	ENSG00000270350	29.5	0.1	6.00555	1.68e-07	0	5.16205
NA	ENSG00000244363	2008.7	78.7	3.67948	1.69e-07	0	5.16081
NA	ENSG00000270711	0.1	16.8	-4.26174	0.000939157	0.01	2.15343
KCTD11	ENSG00000213859	0.1	6.7	-4.26024	0.00119082	0.01	2.07446
NA	ENSG00000221051	0.1	16.9	-4.24763	0.000980101	0.01	2.14007
MPC1	ENSG00000060762	1739.1	235.1	2.70901	1.74e-07	0	5.15206
NA	ENSG00000267194	29.3	0.1	6.0154	1.77e-07	0	5.14613
LMOD3	ENSG00000163380	3886.8	734.2	2.37851	1.77e-07	0	5.14613
MED16	ENSG00000175221	5.5	82.8	-4.24292	1e-05	0	3.72205
CDK2AP1	ENSG00000111328	268.4	27.1	2.59565	0.000307599	0	2.53668
HCAR1	ENSG00000196917	0.1	16.3	-4.24178	0.00101366	0.01	2.12852
NA	ENSG00000266946	0.6	30.4	-4.2334	0.000116677	0	2.87454
GIGYF1	ENSG00000146830	9.1	205.1	-4.22465	5.39e-10	0	7.3218
OSBPL1A	ENSG00000141447	1213.2	250.4	2.21186	1.88e-07	0	5.12506
AKAP11	ENSG00000023516	3035.7	621.3	2.19151	1.88e-07	0	5.12506
RN7SL1	ENSG00000258486	1148.8	176.1	2.5081	2.04e-07	0	5.09022
NA	ENSG00000222014	507.1	47.9	3.01915	2.1e-07	0	5.07953
NA	ENSG00000263740	778.8	113	2.56739	2.11e-07	0	5.07721
ATMIN	ENSG00000166454	1443.9	267.9	2.34194	2.15e-07	0	5.07057
SNORA26	ENSG00000212588	0.2	11.1	-4.21044	0.000742772	0.01	2.23415
NA	ENSG00000266037	389.5	62.3	2.49364	2.21e-07	0	5.06054
NA	ENSG00000122406	2764.7	502.1	2.32749	2.22e-07	0	5.05873
NA	ENSG00000230715	0.8	58.5	-4.20819	5.24e-06	0	3.95105
PEX16	ENSG00000121680	0.1	13.1	-4.20776	0.00121418	0.01	2.06869
YBX1	ENSG00000065978	3813.9	728.6	2.29646	2.24e-07	0	5.05774
RPS6KB2	ENSG00000175634	3.1	107	-4.20612	2.36e-07	0	5.03931
NA	ENSG00000223373	0.3	30.5	-4.20159	0.000189545	0	2.70534
NA	ENSG00000223255	45.2	863.9	-4.19602	4.24e-15	0	11.982
CHMP5	ENSG00000086065	100.7	7.7	3.32557	2.31e-07	0	5.04726
OSTM1	ENSG00000081087	284.8	47.2	2.51104	2.31e-07	0	5.04726
CLUL1	ENSG00000079101	0.1	16.1	-4.19078	0.00119282	0.01	2.07387
INE1	ENSG00000224975	1.1	50.3	-4.18938	8.12e-05	0	2.9937
EID1	ENSG00000255302	2323.9	211.5	3.00185	2.37e-07	0	5.03857
NA	ENSG00000213574	79.6	3.8	3.72747	2.38e-07	0	5.037
RMRP	ENSG00000269900	39.5	569.4	-4.18423	9.93e-09	0	6.21021
PTGFRN	ENSG00000134247	1939.3	407.1	2.17083	2.41e-07	0	5.03301
NA	ENSG00000261375	0.3	46.5	-4.18358	5.7e-05	0	3.11843
ANP32B	ENSG00000136938	416.2	60	2.59645	2.46e-07	0	5.02621
NA	ENSG00000214108	787.3	106.6	2.63408	2.47e-07	0	5.02539
NA	ENSG00000234638	0.1	11.3	-4.18115	0.00136854	0.01	2.02925
NA	ENSG00000265282	0.1	16.2	-4.18019	0.00123002	0.01	2.06428
PTENP1	ENSG00000237984	493	111.2	2.10412	2.56e-07	0	5.01118
ACOT13	ENSG00000112304	766.4	183.2	2.02065	2.59e-07	0	5.00831
PAK2	ENSG00000180370	1571.9	413.9	1.88989	2.59e-07	0	5.00831
NA	ENSG00000201428	161.4	2387.2	-4.17273	6.61e-10	0	7.24534
NA	ENSG00000202058	108.2	1820.9	-4.1714	7.62e-12	0	8.9604
ZNF775	ENSG00000196456	4.6	83.5	-4.16729	6.11e-06	0	3.89843
TLL1	ENSG00000038295	68.1	5.7	3.3711	2.8e-07	0	4.97704
MAFK	ENSG00000198517	0.1	15	-4.16548	0.00132423	0.01	2.04027
NA	ENSG00000248029	0.1	11.7	-4.16357	0.00143079	0.01	2.01546
CANX	ENSG00000127022	4994.7	582.4	2.7582	2.83e-07	0	4.97512
ITGAD	ENSG00000156886	1	82.3	-4.16206	1.43e-06	0	4.41038
NA	ENSG00000223621	0.1	16	-4.15459	0.0013365	0.01	2.03736
CCDC144NL	ENSG00000205212	7.4	157.7	-4.15398	1.59e-10	0	7.80463
LYVE1	ENSG00000133800	1157.2	81.9	3.38195	2.91e-07	0	4.96606
BCYRN1	ENSG00000236824	1370.6	118.1	3.35858	2.91e-07	0	4.96606
NA	ENSG00000240785	61	3.5	3.83398	2.95e-07	0	4.96184
NA	ENSG00000250688	0.1	10	-4.15095	0.00153651	0.01	1.9926
MPST	ENSG00000128309	10.6	243	-4.14861	2.96e-09	0	6.67065
NA	ENSG00000269337	0.1	14.5	-4.13613	0.00146372	0.01	2.00878
NA	ENSG00000171488	643.4	136.3	2.18242	3e-07	0	4.95782
ALOX15	ENSG00000161905	0.3	12.8	-4.13381	0.000724226	0.01	2.24262
RASGRF2	ENSG00000113319	244.7	1.2	4.4698	3.02e-07	0	4.95516
BZRAP1	ENSG00000005379	4.1	94.9	-4.1333	2.23e-07	0	5.05868
NA	ENSG00000199831	82.9	1445.6	-4.13119	3.33e-13	0	10.2274
NA	ENSG00000232457	0.3	34	-4.13085	0.000196663	0	2.69208
NA	ENSG00000236735	170.1	12.3	3.29186	3.19e-07	0	4.93464
CACYBP	ENSG00000116161	257.8	45	2.39769	3.34e-07	0	4.91536
JUNB	ENSG00000171223	10.9	272.6	-4.12469	2.87e-07	0	4.97066
NA	ENSG00000234138	3.8	92.6	-4.12414	9.91e-08	0	5.35471
LCNL1	ENSG00000214402	0.9	15.1	-4.12125	0.000392287	0	2.45374
NA	ENSG00000214485	2717.5	127.3	3.50985	3.42e-07	0	4.90948
FCGR2A	ENSG00000143226	1005.3	188.1	2.40545	3.41e-07	0	4.90948
H3F3AP4	ENSG00000235655	696.6	139.9	2.21252	3.48e-07	0	4.90189
NAGPA	ENSG00000103174	8.7	125.9	-4.12116	2.88e-06	0	4.16516
PRPS2	ENSG00000101911	26.6	0.1	5.84901	3.59e-07	0	4.88978
POLD4	ENSG00000175482	0.7	40.6	-4.12025	3.52e-05	0	3.28116
NA	ENSG00000203301	0.1	8.4	-4.1165	0.00175352	0.01	1.94844
OSBPL8	ENSG00000091039	802.3	188.9	2.0272	3.64e-07	0	4.88626
SEC62	ENSG00000008952	880.6	221.6	1.9482	3.74e-07	0	4.87635
ATP5B	ENSG00000110955	12144.5	1374.4	2.58092	3.3e-05	0	3.30199
NA	ENSG00000232163	0.1	14.5	-4.11602	0.00155372	0.01	1.98934
ZNF106	ENSG00000103994	25131.5	4608.1	2.34258	3.77e-07	0	4.87406
ADCK4	ENSG00000123815	1.5	105.8	-4.115	1.87e-07	0	5.12533
DHX40	ENSG00000108406	216.6	40.6	2.35014	3.89e-07	0	4.86186
IDO1	ENSG00000131203	99.3	6.6	3.84469	3.92e-07	0	4.85843
PTEN	ENSG00000171862	1798.8	439.4	1.9745	3.93e-07	0	4.85812
ILVBL	ENSG00000105135	24.9	494.7	-4.11237	6.75e-09	0	6.35391
MME	ENSG00000196549	81.6	1.6	4.3164	4.03e-07	0	4.84966
ZNF593	ENSG00000142684	0.1	12.4	-4.10514	0.00167694	0.01	1.9636
ARHGDIB	ENSG00000111348	375	55.4	2.56671	4.11e-07	0	4.84214
HCCS	ENSG00000004961	583	111.6	2.26606	4.12e-07	0	4.84197
TUBGCP6	ENSG00000128159	2	139.4	-4.10479	1.65e-08	0	6.02085
FABP4	ENSG00000170323	218.5	22	3.09629	4.13e-07	0	4.84196
EIF3H	ENSG00000147677	674.5	159.2	2.03496	4.16e-07	0	4.83987
CISD1	ENSG00000122873	703.2	123.2	2.35684	4.2e-07	0	4.83582
NA	ENSG00000245059	0.2	12.5	-4.10425	0.000905976	0.01	2.16607
SIAH2	ENSG00000181788	336.3	57.3	2.52226	4.23e-07	0	4.83465
NA	ENSG00000240373	0.5	32.5	-4.09978	0.00011325	0	2.88383
ZC3H15	ENSG00000065548	788	199.3	1.94028	4.45e-07	0	4.81333
NA	ENSG00000236534	158.9	27.8	2.43444	4.5e-07	0	4.81009
HIBADH	ENSG00000106049	381.1	77.7	2.20851	4.5e-07	0	4.81009
NA	ENSG00000214192	162.4	27	2.4766	4.55e-07	0	4.80612
NA	ENSG00000235586	0.3	21.7	-4.0986	0.000546032	0	2.33908
RAB12	ENSG00000206418	719.4	134.6	2.28675	4.63e-07	0	4.79994
ILF3-AS1	ENSG00000267100	95.4	10.8	3.01949	4.67e-07	0	4.7968
PARP14	ENSG00000173193	1117.2	230.6	2.23642	4.75e-07	0	4.79043
FBXW11	ENSG00000072803	617.6	130.2	2.20487	4.77e-07	0	4.7892
NA	ENSG00000222784	23.6	411.4	-4.09819	4.22e-11	0	8.32056
NA	ENSG00000255748	0.3	13.8	-4.09197	0.00077631	0.01	2.21947
ATG5	ENSG00000057663	245.1	47.2	2.2907	4.92e-07	0	4.7777
PEG10	ENSG00000242265	104.8	7.8	3.77464	5.02e-07	0	4.76968
APP	ENSG00000142192	4108.5	876.3	2.14833	5.06e-07	0	4.76787
TPM1	ENSG00000140416	29547.6	8061.5	1.83611	5.06e-07	0	4.76787
PRKCDBP	ENSG00000170955	5.7	133.5	-4.08942	3.2e-06	0	4.12548
EIF3E	ENSG00000104408	1407.2	124.2	3.03768	5.07e-07	0	4.76746
NA	ENSG00000257773	250.1	45.4	2.36797	5.1e-07	0	4.76623
STAR	ENSG00000147465	0.3	28.8	-4.08859	0.000279354	0	2.56806
TOMM20	ENSG00000173726	703.8	64.4	2.97463	5.14e-07	0	4.76404
IDO2	ENSG00000188676	0.2	23.1	-4.08727	0.0005407	0	2.34211
HJURP	ENSG00000123485	5.7	47	-4.08137	7.65e-05	0	3.0138
FNBP1L	ENSG00000137942	824.4	148.8	2.36695	5.25e-07	0	4.75695
FAM85A	ENSG00000255495	6.8	106.8	-4.07827	2.55e-06	0	4.20886
KL	ENSG00000133116	43.7	1.8	4.21879	5.37e-07	0	4.74823
VAT1L	ENSG00000171724	237.7	31.4	2.81632	5.53e-07	0	4.73641
POLL	ENSG00000166169	14.1	232.7	-4.07615	1.3e-08	0	6.10864
NA	ENSG00000229087	1	18.5	-4.07538	0.000488152	0	2.37881
NA	ENSG00000214070	0.2	6.2	-4.07469	0.00133557	0.01	2.03736
NIPA2	ENSG00000140157	192.8	20	2.91072	5.73e-07	0	4.72345
NA	ENSG00000228801	3.4	75.3	-4.07411	2.46e-06	0	4.22005
C20orf144	ENSG00000149609	0.5	9.3	-4.07365	0.000811172	0.01	2.20439
JAK3	ENSG00000105639	0.2	13.1	-4.07096	0.0010385	0.01	2.12043
PNMAL1	ENSG00000182013	169.1	20	2.81813	6e-07	0	4.70584
NA	ENSG00000228809	0.1	7.3	-4.06826	0.00205605	0.01	1.894
DDAH1	ENSG00000153904	391.6	19.6	3.50357	6.04e-07	0	4.70427
NA	ENSG00000236330	126	19.2	2.60291	6.11e-07	0	4.69988
NA	ENSG00000244716	401.5	81.1	2.23438	6.12e-07	0	4.69988
NA	ENSG00000224004	157.3	18.3	2.88487	6.15e-07	0	4.69852
DSTN	ENSG00000125868	2382.6	316.8	2.63109	6.17e-07	0	4.6978
CHIC1	ENSG00000204116	410.7	98.1	2.01935	6.22e-07	0	4.69457
NA	ENSG00000222585	0.1	11.1	-4.06566	0.00192772	0.01	1.9154
NA	ENSG00000198420	514.2	107.2	2.1876	6.26e-07	0	4.69329
NA	ENSG00000233057	1001.8	98	2.90296	6.28e-07	0	4.69222
DPP4	ENSG00000197635	70.3	4.7	3.74894	6.33e-07	0	4.69101
GULP1	ENSG00000144366	109.3	14.7	2.78661	6.34e-07	0	4.69101
NEXN	ENSG00000162614	15657.9	2714.3	2.40777	6.31e-07	0	4.69101
NA	ENSG00000213188	0.1	14.6	-4.06318	0.00181636	0.01	1.93569
NA	ENSG00000245205	627.3	82.8	2.64008	6.4e-07	0	4.68783
PEBP1	ENSG00000089220	689.7	146.5	2.1442	6.4e-07	0	4.68783
2001-09-01	ENSG00000180096	0.8	40.9	-4.06134	4.56e-05	0	3.19277
RPRD1A	ENSG00000141425	687.4	151.1	2.14284	6.49e-07	0	4.68536
ATAD3B	ENSG00000160072	1.4	98.3	-4.05854	7.45e-07	0	4.63617
NA	ENSG00000222174	0.3	26.7	-4.05653	0.000415807	0	2.43341
MYRFL	ENSG00000166268	1.9	93.4	-4.05189	9.42e-05	0	2.94469
GIMAP7	ENSG00000179144	334.3	13.7	3.59158	6.53e-07	0	4.68344
NA	ENSG00000260784	0.4	48.5	-4.04884	9.84e-05	0	2.93073
NA	ENSG00000240036	1069.6	146.4	2.62071	6.58e-07	0	4.68092
PREX2	ENSG00000046889	413	47.5	2.81512	6.63e-07	0	4.67875
NA	ENSG00000106133	6.4	139.7	-4.04537	8.57e-08	0	5.40774
NA	ENSG00000251333	140.3	12.9	3.15917	6.72e-07	0	4.67375
PRPF40B	ENSG00000110844	11.9	230.2	-4.04485	1.36e-12	0	9.65186
ATXN7L2	ENSG00000162650	1.2	56	-4.04421	2.65e-05	0	3.38064
DPH3	ENSG00000154813	267.5	47	2.39698	6.85e-07	0	4.66814
RSPH9	ENSG00000172426	0.3	44.1	-4.044	9.82e-05	0	2.93115
ZBTB33	ENSG00000177485	244.6	37.3	2.52209	6.89e-07	0	4.66583
NA	ENSG00000255387	71.6	7.9	2.99909	6.94e-07	0	4.6633
NA	ENSG00000185990	607.4	125.5	2.17965	6.96e-07	0	4.66325
NA	ENSG00000232742	90.5	8.9	3.10528	7.2e-07	0	4.64883
C22orf15	ENSG00000169314	0.7	26.6	-4.03925	0.000270924	0	2.57828
NA	ENSG00000233873	148.5	13.5	3.05884	7.28e-07	0	4.64544
MKRN3	ENSG00000179455	0.2	14.8	-4.03588	0.00106339	0.01	2.11294
TMEM17	ENSG00000186889	0.3	13.4	-4.02816	0.000962751	0.01	2.14547
XIRP2	ENSG00000163092	8558.4	867.2	3.16403	7.66e-07	0	4.62493
NA	ENSG00000198444	607.1	124.9	2.18227	7.67e-07	0	4.62493
NA	ENSG00000267191	0.4	40.3	-4.02741	0.000228185	0	2.63886
LINC00167	ENSG00000233220	0.1	14.5	-4.02589	0.00202935	0.01	1.89722
FAAH	ENSG00000117480	0.2	24.5	-4.02587	0.000565622	0	2.32742
ENGASE	ENSG00000167280	10.8	183.6	-4.018	7.98e-09	0	6.29232
NA	ENSG00000265735	700.6	112.4	2.43516	7.81e-07	0	4.62082
LOC100129484	ENSG00000234432	1	49.7	-4.01776	4e-05	0	3.23859
NA	ENSG00000225159	449.8	62.4	2.68889	7.86e-07	0	4.61872
NFKBID	ENSG00000167604	1.9	42.8	-4.01765	5.97e-05	0	3.10142
RNF166	ENSG00000158717	2.4	52.7	-4.01759	1.01e-05	0	3.7205
NA	ENSG00000265337	0.7	25.1	-4.01463	0.000326244	0	2.51764
NA	ENSG00000270083	4.6	94.6	-4.00955	3.33e-08	0	5.75772
TMEM246	ENSG00000165152	1114.7	234.9	2.22569	8.17e-07	0	4.6051
NA	ENSG00000230940	0.2	9.7	-4.00546	0.00139343	0.01	2.02413
GLYCTK	ENSG00000168237	1.3	53.9	-4.00004	0.00013928	0	2.81261
ACER2	ENSG00000177076	24.4	0.1	5.70365	8.26e-07	0	4.60228
ARL4C	ENSG00000188042	53.1	2	4.17136	8.38e-07	0	4.59649
PPIH	ENSG00000230911	1.3	68.5	-3.99979	1.61e-05	0	3.5565
CAPNS1	ENSG00000126247	2830.6	349.3	2.6728	8.44e-07	0	4.59436
CNN3	ENSG00000117519	1135.9	292	1.92836	8.89e-07	0	4.57263
NA	ENSG00000238247	165.3	29.5	2.40737	8.95e-07	0	4.57129
MAP1A	ENSG00000166963	1093.4	212.4	2.2961	8.95e-07	0	4.57129
MIR27B	ENSG00000207864	1.9	43.4	-3.99729	4.52e-05	0	3.19494
NA	ENSG00000213189	329.5	47.7	2.56277	8.97e-07	0	4.57106
NA	ENSG00000267069	0.3	26.5	-3.98314	0.000464857	0	2.39504
ARMCX2	ENSG00000184867	329.5	65.2	2.29738	9.08e-07	0	4.56683
RRAD	ENSG00000166592	7.4	99	-3.9795	5.51e-06	0	3.93327
NA	ENSG00000269996	119.3	6.3	3.4938	9.36e-07	0	4.5549
NA	ENSG00000242100	116.2	13.2	2.89204	9.38e-07	0	4.55469
NA	ENSG00000249353	1277.2	188	2.5995	9.41e-07	0	4.55419
NA	ENSG00000256897	0.1	13.9	-3.97938	0.00234899	0.01	1.85047
NA	ENSG00000272068	0.1	14.2	-3.97484	0.00236347	0.01	1.8484
NA	ENSG00000267756	3.7	77.1	-3.97415	6.95e-05	0	3.04974
SFRP1	ENSG00000104332	5865.5	1221	2.24934	9.65e-07	0	4.54595
VPS9D1-AS1	ENSG00000261373	1	53.1	-3.97217	2.37e-05	0	3.41913
TSC22D4	ENSG00000166925	1	56.5	-3.96646	1.23e-05	0	3.64857
GIMAP4	ENSG00000133574	668.3	19.4	3.79841	9.91e-07	0	4.5353
TTC1	ENSG00000113312	820.3	89.6	2.80601	1e-06	0	4.53211
EHD4	ENSG00000103966	542.3	115.7	2.18772	1e-06	0	4.53067
NA	ENSG00000272760	73.2	8.5	2.94846	1.01e-06	0	4.52988
CPT1B	ENSG00000205560	1.1	56.5	-3.96111	1.68e-05	0	3.54354
RAP2A	ENSG00000125249	353.9	20.2	3.33571	1.02e-06	0	4.52695
OLA1	ENSG00000138430	1493.5	236.6	2.42658	1.03e-06	0	4.52201
NA	ENSG00000201201	11.6	132.3	-3.95384	3.08e-06	0	4.13912
NA	ENSG00000224837	62.7	4.5	3.37677	1.05e-06	0	4.51361
NA	ENSG00000226084	441.8	80.5	2.3136	1.05e-06	0	4.51361
NA	ENSG00000215086	220.8	24.3	2.91346	1.06e-06	0	4.51259
ARMC5	ENSG00000140691	1.9	34.4	-3.95142	0.000114266	0	2.88156
ELOF1	ENSG00000130165	8.9	57	-3.95126	0.000106765	0	2.90413
CENPF	ENSG00000117724	76.3	5	3.88144	1.08e-06	0	4.50754
NA	ENSG00000225840	477.4	7698.7	-3.94741	4.09e-16	0	12.9243
NA	ENSG00000241255	48.7	2.7	3.74307	1.08e-06	0	4.50654
DPT	ENSG00000143196	244.1	16.2	3.38069	1.09e-06	0	4.50654
SGCB	ENSG00000163069	1193.2	275.8	2.05153	1.08e-06	0	4.50654
NA	ENSG00000231081	0.3	33.3	-3.94566	0.00029345	0	2.55222
TREH	ENSG00000118094	0.1	13.9	-3.9426	0.00260672	0.02	1.81414
NA	ENSG00000241907	0.3	28.5	-3.94176	0.00042234	0	2.42805
C19orf70	ENSG00000174917	3	71.3	-3.94115	1.78e-06	0	4.33411
HCG9	ENSG00000204625	0.2	20.9	-3.93675	0.000996841	0.01	2.13418
ROGDI	ENSG00000067836	22	424.1	-3.93501	3.97e-13	0	10.1654
UQCC3	ENSG00000204922	0.3	24.5	-3.93035	0.000644065	0.01	2.28212
ACSL3	ENSG00000123983	614.7	139.6	2.05819	1.11e-06	0	4.499
SLC38A1	ENSG00000111371	4246	839.2	2.23424	1.12e-06	0	4.49747
CKAP2	ENSG00000136108	166.2	23.6	2.7527	1.13e-06	0	4.49538
KITLG	ENSG00000049130	96.5	13.6	2.70547	1.16e-06	0	4.48501
TTC34	ENSG00000215912	1.1	61.7	-3.93026	9.46e-06	0	3.74327
NPC2	ENSG00000119655	242.7	32.1	2.73101	1.17e-06	0	4.48127
NA	ENSG00000213432	118.2	19.8	2.4818	1.2e-06	0	4.47178
NA	ENSG00000261220	0.3	27.9	-3.93025	0.000466666	0	2.39374
LOC101929295	ENSG00000245552	27.7	0.2	5.15438	1.22e-06	0	4.46285
DSTNP2	ENSG00000248593	47.5	3.3	3.53176	1.23e-06	0	4.4624
RPS17	ENSG00000184779	286	57.9	2.22763	1.23e-06	0	4.4624
PABPC3	ENSG00000151846	460.3	96.6	2.19489	1.25e-06	0	4.45377
MANEA	ENSG00000172469	355.6	67.9	2.27417	1.26e-06	0	4.4533
GGH	ENSG00000137563	23.3	0.1	5.64927	1.26e-06	0	4.45241
NA	ENSG00000270394	82.7	6	3.52189	1.27e-06	0	4.45144
SLC9A3R2	ENSG00000065054	201.7	21.6	2.50079	0.00056431	0	2.32798
NA	ENSG00000259654	0.1	7.7	-3.92969	0.00300681	0.02	1.76683
NA	ENSG00000254332	471.2	89.3	2.25893	1.27e-06	0	4.45011
MBNL1-AS1	ENSG00000229619	307.7	15.8	3.39766	1.28e-06	0	4.44863
THAP7-AS1	ENSG00000230513	0.1	6.9	-3.92831	0.00305662	0.02	1.76116
THTPA	ENSG00000259431	0.3	32	-3.92194	0.000406048	0	2.44143
NA	ENSG00000255468	0.3	35.3	-3.91931	0.000240116	0	2.61992
TMEM184C	ENSG00000164168	541.8	125.6	2.03718	1.3e-06	0	4.44365
TMED2	ENSG00000086598	1429.2	216.2	2.4515	3.31e-06	0	4.11429
ABHD10	ENSG00000144827	305.6	53	2.41922	3.39e-06	0	4.10463
LINC00961	ENSG00000235387	23.1	0.1	5.61864	1.32e-06	0	4.43873
NA	ENSG00000249995	0.2	9.8	-3.91928	0.00190229	0.01	1.91953
NA	ENSG00000267185	87	9.1	3.13024	1.33e-06	0	4.43498
NA	ENSG00000228929	1206.4	28	3.86659	1.34e-06	0	4.43452
RCOR2	ENSG00000167771	0.1	13.6	-3.91392	0.0028417	0.02	1.78545
NA	ENSG00000261549	34.1	0.9	4.47765	1.36e-06	0	4.42986
NA	ENSG00000242327	45	2.1	3.87003	1.36e-06	0	4.42986
EPB41L2	ENSG00000079819	1369.7	321.8	2.03077	1.36e-06	0	4.42982
NA	ENSG00000248847	0.1	8.4	-3.91239	0.00311429	0.02	1.75474
CDYL	ENSG00000153046	244.4	53.8	2.12863	1.38e-06	0	4.42529
LOX	ENSG00000113083	333.6	54	2.62472	1.41e-06	0	4.41502
ANKRD26P1	ENSG00000261239	0.1	6.5	-3.91175	0.00322082	0.02	1.74392
NA	ENSG00000225259	210.5	41.6	2.27798	1.44e-06	0	4.40822
PSME1	ENSG00000092010	144.1	26.6	2.34919	1.45e-06	0	4.40359
NA	ENSG00000200312	216.8	3028.8	-3.90999	1.67e-10	0	7.7892
ISOC2	ENSG00000063241	0.8	39.4	-3.90839	0.000162832	0	2.75624
TIGD5	ENSG00000179886	0.1	11.7	-3.90786	0.00298948	0.02	1.76817
FABP5	ENSG00000164687	303.6	56.9	2.37609	1.48e-06	0	4.39735
C6orf164	ENSG00000203871	0.9	53.6	-3.90423	2.95e-05	0	3.34196
FAM220A	ENSG00000178397	491.2	37	3.15916	1.51e-06	0	4.39008
NA	ENSG00000205955	108.4	15.2	2.68081	1.51e-06	0	4.39008
OR10AD1	ENSG00000172640	1.7	50.5	-3.90196	0.000149803	0	2.78513
MSC	ENSG00000178860	1.5	56.4	-3.90087	0.000135241	0	2.82208
NA	ENSG00000232633	0.3	16.1	-3.90063	0.00121894	0.01	2.06713
NA	ENSG00000244308	0.3	26.5	-3.90008	0.000585594	0	2.31499
DARS-AS1	ENSG00000231890	2.4	36.6	-3.894	0.000132424	0	2.83011
DDX49	ENSG00000105671	4.3	76.4	-3.89394	8.96e-06	0	3.76182
GGA1	ENSG00000100083	8.2	163.3	-3.89017	2.03e-06	0	4.28911
NA	ENSG00000234009	403.4	56.3	2.5696	1.56e-06	0	4.38087
CBX1	ENSG00000108468	809.6	181.7	2.07703	1.57e-06	0	4.37772
CLIP3	ENSG00000105270	330.1	7.4	3.97576	1.6e-06	0	4.3701
OSGEPL1-AS1	ENSG00000253559	0.8	40.9	-3.88943	0.000118421	0	2.86991
SMPX	ENSG00000091482	714.4	148.6	2.17901	1.65e-06	0	4.35961
XAB2	ENSG00000076924	9	238.8	-3.88943	6.84e-07	0	4.66814
NA	ENSG00000271889	0.2	5.3	-3.88456	0.0025512	0.02	1.8203
RPF1	ENSG00000117133	482.5	57.2	2.74086	1.67e-06	0	4.35485
LRRCC1	ENSG00000133739	239.4	18.5	3.13348	1.67e-06	0	4.3548
NA	ENSG00000105663	0.3	14	-3.88033	0.001444	0.01	2.01294
NA	ENSG00000202220	0.1	9.4	-3.87627	0.00338368	0.02	1.72682
NA	ENSG00000174028	231.4	33.2	2.57265	1.71e-06	0	4.3475
NPM1P5	ENSG00000258925	153.6	21.3	2.73437	1.73e-06	0	4.3437
ME2	ENSG00000082212	1438.7	397.8	1.82404	1.75e-06	0	4.33877
NA	ENSG00000264573	0.1	12.3	-3.8741	0.00324727	0.02	1.74115
TDRD1	ENSG00000095627	34.5	0.4	4.82363	1.76e-06	0	4.33673
PLEKHH3	ENSG00000068137	5.5	94.8	-3.87406	6.8e-06	0	3.8601
ACE2	ENSG00000130234	469.7	104.4	2.13944	1.76e-06	0	4.33672
NA	ENSG00000252088	0.7	35.3	-3.87145	0.000171773	0	2.73708
NA	ENSG00000231164	78.2	6.6	3.18746	1.78e-06	0	4.33411
NA	ENSG00000182484	1.6	112.8	-3.87003	5.61e-06	0	3.92837
CBLN3	ENSG00000139899	22.4	0.1	5.57357	1.8e-06	0	4.33004
NA	ENSGR0000182484	1.6	112.8	-3.87003	5.61e-06	0	3.92837
BAX	ENSG00000087088	0.9	40.8	-3.86917	0.000121518	0	2.86006
PKIA	ENSG00000171033	810.6	153	2.3397	1.84e-06	0	4.32203
FBRS	ENSG00000156860	18.6	308.9	-3.86485	1.94e-12	0	9.51786
NA	ENSG00000250410	2.2	47.2	-3.86222	2.59e-05	0	3.38809
NA	ENSG00000235264	70.9	7.1	3.17398	1.87e-06	0	4.31693
BSCL2	ENSG00000168000	0.7	27.2	-3.85962	0.0003892	0	2.45646
NA	ENSG00000240731	0.1	13.2	-3.85928	0.00333571	0.02	1.73114
CYP21A2	ENSG00000231852	0.2	17.3	-3.85878	0.0015026	0.01	1.99938
YWHAEP1	ENSG00000232727	60.2	6.2	3.08919	1.88e-06	0	4.31663
HEY1	ENSG00000164683	71.2	1.7	3.96265	1.9e-06	0	4.3131
NA	ENSG00000267613	0.1	11.4	-3.85801	0.0034474	0.02	1.72036
SNAPC2	ENSG00000104976	2.2	25.3	-3.85296	0.000333935	0	2.51006
NA	ENSG00000260682	95	1217.6	-3.85269	6.29e-09	0	6.3803
ZNHIT1	ENSG00000106400	6.5	119.3	-3.85123	3.17e-06	0	4.12837
CENPN	ENSG00000166451	120.6	11.5	3.13995	1.96e-06	0	4.30222
FAM177B	ENSG00000197520	49.7	3.8	3.44954	1.96e-06	0	4.30204
NA	ENSG00000259660	0.3	16.7	-3.85095	0.00136163	0.01	2.03051
NA	ENSG00000266138	0.2	10.6	-3.84829	0.00225395	0.01	1.86445
HMGN5	ENSG00000198157	204.5	14.4	3.16952	2e-06	0	4.29359
SNORA28	ENSG00000272533	0.1	9.7	-3.84813	0.00363294	0.02	1.70305
POLM	ENSG00000122678	35.5	523.3	-3.841	1.61e-10	0	7.8013
NA	ENSG00000203286	0.1	10.1	-3.83932	0.00370006	0.02	1.69759
FPGS	ENSG00000136877	3.1	65.6	-3.83716	6.75e-06	0	3.8615
DENND4B	ENSG00000198837	71.5	954.1	-3.83485	2.07e-09	0	6.80415
NA	ENSG00000227770	58	3.4	3.55267	2.07e-06	0	4.28201
CSE1L	ENSG00000124207	2613.2	561.9	2.09216	2.08e-06	0	4.28185
YBX3P1	ENSG00000261614	136.6	24.7	2.39226	2.13e-06	0	4.27186
SLC2A9	ENSG00000109667	9.9	138.4	-3.8333	1.09e-06	0	4.50654
NA	ENSG00000250068	0.1	8.7	-3.83221	0.00384806	0.02	1.68441
NA	ENSG00000228546	2.2	46.2	-3.8321	3.11e-05	0	3.32156
C16orf45	ENSG00000166780	229.4	27	2.79003	2.18e-06	0	4.2637
NA	ENSG00000213539	207.5	40.5	2.29437	2.19e-06	0	4.26216
NA	ENSG00000228000	0.1	6.6	-3.83074	0.0039867	0.02	1.67377
MYBPH	ENSG00000133055	0.1	12.7	-3.82844	0.00366359	0.02	1.70016
SALL3	ENSG00000256463	0.8	44	-3.81936	9.74e-05	0	2.93336
TMEM59	ENSG00000116209	1347.6	250.5	2.24967	2.27e-06	0	4.2486
WAC	ENSG00000095787	4048.4	900.1	2.07922	2.27e-06	0	4.2486
UNC93B1	ENSG00000110057	0.7	9.3	-3.81921	0.00154177	0.01	1.99151
CYP8B1	ENSG00000180432	1	53.9	-3.81877	0.000102515	0	2.91717
AGPAT2	ENSG00000169692	0.9	20.8	-3.81726	0.000667503	0.01	2.27013
NA	ENSG00000213779	0.2	8.3	-3.817	0.00271512	0.02	1.80085
SUV39H1	ENSG00000101945	5.6	31.1	-3.80832	0.000329865	0	2.51433
ABCE1	ENSG00000164163	758.9	214	1.79025	2.39e-06	0	4.2296
NA	ENSG00000177725	0.1	4.6	-3.80559	0.00439236	0.02	1.64187
SLC31A2	ENSG00000136867	4.7	67.4	-3.80404	1.46e-05	0	3.58786
LDHB	ENSG00000111716	6456	595.8	2.89204	2.43e-06	0	4.22384
NA	ENSG00000215440	4.3	76.3	-3.80294	8.11e-06	0	3.79774
NA	ENSG00000260647	0.7	30.2	-3.80148	0.000382717	0	2.46196
NA	ENSG00000163874	4.7	82.3	-3.80125	6.54e-07	0	4.68305
TPM4	ENSG00000167460	2574.1	548.6	2.09707	2.47e-06	0	4.2185
NA	ENSG00000197502	0.1	9.4	-3.80085	0.00414323	0.02	1.66109
ZDHHC11B	ENSG00000206077	46.7	647.8	-3.80001	2.18e-08	0	5.92192
NA	ENSG00000207151	0.1	12.2	-3.79923	0.00399435	0.02	1.67341
NA	ENSG00000271840	0.5	26.2	-3.798	0.000528341	0	2.34953
CLIC4	ENSG00000169504	2034.1	220.3	2.76936	2.5e-06	0	4.21521
NA	ENSG00000049449	318.6	69.8	2.15855	2.52e-06	0	4.21167
TACC1	ENSG00000147526	2966.6	847.6	1.76289	2.54e-06	0	4.20886
ASIC3	ENSG00000213199	7.5	114.6	-3.79397	5.9e-07	0	4.71282
DBNDD2	ENSG00000244274	0.2	21.1	-3.79365	0.0014425	0.01	2.01325
NA	ENSG00000232986	0.2	18.8	-3.7899	0.00177392	0.01	1.94393
NA	ENSG00000232083	135.8	8.3	3.3109	2.56e-06	0	4.20724
WDR90	ENSG00000161996	1.5	83.8	-3.78725	4.45e-06	0	4.00628
ZWILCH	ENSG00000174442	52.3	2.9	3.66136	2.63e-06	0	4.19705
MZB1	ENSG00000170476	0.8	35	-3.77742	0.000285951	0	2.56099
EBF3	ENSG00000108001	107	9.7	3.10562	2.66e-06	0	4.19383
GPD1L	ENSG00000152642	3234.3	726	2.13249	2.66e-06	0	4.19383
NA	ENSG00000269396	0.1	6.1	-3.77614	0.00463389	0.02	1.62375
TSHZ2	ENSG00000182463	251.4	49.7	2.29321	2.67e-06	0	4.19365
RPS6KA4	ENSG00000162302	0.7	30	-3.7747	0.000350859	0	2.49193
KYNU	ENSG00000115919	21.3	0.1	5.51071	2.69e-06	0	4.19067
NA	ENSG00000244567	36.7	2	3.79236	2.7e-06	0	4.18972
LENG9	ENSG00000182909	0.1	4.1	-3.77285	0.00481886	0.02	1.61164
AFF2	ENSG00000155966	63.9	0.7	4.29458	2.73e-06	0	4.18527
NA	ENSG00000233368	0.5	23.3	-3.76991	0.000791036	0.01	2.21254
TPX2	ENSG00000088325	23.7	0.2	5.25686	2.78e-06	0	4.17873
NA	ENSG00000254791	0.3	25.1	-3.76417	0.000959901	0.01	2.14646
DNAH5	ENSG00000039139	0.9	18.6	-3.76353	0.000953782	0.01	2.14823
RARG	ENSG00000172819	9	155.7	-3.76289	3.37e-07	0	4.91361
PRSS42	ENSG00000178055	0.1	9.3	-3.76159	0.00460636	0.02	1.62562
TUBB1	ENSG00000101162	1.7	71.7	-3.75948	4.09e-05	0	3.23109
NA	ENSG00000185641	1580.1	208	2.59273	2.94e-06	0	4.15727
LOC101927041	ENSG00000251628	0.8	31.9	-3.75562	0.000340968	0	2.50216
NA	ENSG00000218757	3	54.2	-3.74643	1.93e-05	0	3.49374
NA	ENSG00000270605	8.3	107.2	-3.74554	1.71e-05	0	3.53618
CCDC88B	ENSG00000168071	0.7	33	-3.74348	0.000303121	0	2.5406
FAM120A	ENSG00000048828	2266.8	557.2	1.95344	3.14e-06	0	4.13168
SBK2	ENSG00000187550	1.4	65.8	-3.74319	3.37e-05	0	3.29477
C9orf16	ENSG00000171159	2.7	44.7	-3.74274	6.47e-05	0	3.07441
NA	ENSG00000236890	0.8	18.1	-3.74239	0.00107585	0.01	2.10889
GTF3C2-AS1	ENSG00000234945	1	61.2	-3.74221	3.76e-05	0	3.25896
NA	ENSG00000253273	0.2	8.9	-3.73728	0.00329782	0.02	1.73533
NA	ENSG00000233837	127.2	18.3	2.61171	3.22e-06	0	4.12278
NA	ENSG00000258413	0.1	12.1	-3.7369	0.00472266	0.02	1.61785
NA	ENSG00000240366	50.2	3.9	3.42527	3.27e-06	0	4.1174
NA	ENSG00000254648	0.1	7.1	-3.73353	0.00510273	0.03	1.59347
NA	ENSG00000267546	0.7	27.7	-3.73016	0.000641066	0.01	2.28337
SCAMP4	ENSG00000227500	3.4	66	-3.72299	4.9e-05	0	3.17183
NME5	ENSG00000112981	79.5	14.7	2.34127	0.000135335	0	2.822
UBE2J1	ENSG00000198833	503.6	127.5	1.94782	3.31e-06	0	4.11429
MAN2C1	ENSG00000140400	3.9	320.9	-3.722	3.99e-06	0	4.04536
TMEM254-AS1	ENSG00000230091	0.3	9	-3.7218	0.0028836	0.02	1.78034
RPL15	ENSG00000174748	2206.8	312.2	2.24863	0.000341489	0	2.50185
NA	ENSG00000242067	99.6	10.9	2.9327	3.45e-06	0	4.09786
MXD1	ENSG00000059728	330.9	69	2.22387	3.47e-06	0	4.09619
IDUA	ENSG00000127415	0.8	35.5	-3.71941	0.000228084	0	2.63886
LEPREL2	ENSG00000110811	1.5	67.5	-3.71625	6.41e-05	0	3.07777
NA	ENSG00000226972	71	5.8	3.1859	3.53e-06	0	4.08975
L3MBTL1	ENSG00000185513	13.2	218.5	-3.71483	3.2e-09	0	6.64122
C3orf20	ENSG00000131379	0.1	9.6	-3.71252	0.00521463	0.03	1.58662
PRRT3	ENSG00000163704	1.9	37.4	-3.71057	0.000159887	0	2.76203
NA	ENSG00000267800	1.1	37.7	-3.70845	0.000309314	0	2.53464
FASN	ENSG00000169710	5.6	68	-3.70766	3.83e-05	0	3.2533
CTSL3P	ENSG00000188029	6.5	43	-3.70729	0.000253858	0	2.5999
CCSER2	ENSG00000107771	3350.9	862.6	1.94305	3.68e-06	0	4.07516
NA	ENSG00000258017	0.2	12.7	-3.70678	0.00290004	0.02	1.7789
NA	ENSG00000203914	175.2	36.7	2.19486	3.78e-06	0	4.06414
TRMU	ENSG00000100416	18	289.6	-3.70635	2.34e-09	0	6.75819
NA	ENSG00000227799	0.8	45.9	-3.70567	0.000211253	0	2.66581
TPO	ENSG00000115705	66.7	7.3	3.00032	3.84e-06	0	4.05851
NA	ENSG00000231856	3.4	43.7	-3.70392	0.000176198	0	2.72836
PLD2	ENSG00000129219	8.5	145.8	-3.69966	7.42e-09	0	6.31872
CAPN3	ENSG00000092529	5.7	108.7	-3.69899	1.56e-06	0	4.38196
NA	ENSG00000234604	69	3.5	3.72619	3.9e-06	0	4.05417
VAMP3	ENSG00000049245	999.7	140.8	2.53528	3.92e-06	0	4.05174
TIMM13	ENSG00000099800	3.4	17.9	-3.69895	0.000794458	0.01	2.21144
NA	ENSG00000248919	0.2	7.8	-3.6943	0.00387789	0.02	1.68213
NA	ENSG00000240392	60.4	6.3	3.02978	4.01e-06	0	4.0443
SDR9C7	ENSG00000170426	0.1	2.2	-3.69228	0.00618544	0.03	1.53127
RPS6KA6	ENSG00000072133	96.7	9.5	3.01102	4.02e-06	0	4.04375
NA	ENSG00000248120	20	0.1	5.43403	4.05e-06	0	4.04101
NA	ENSG00000260822	238.2	53.1	2.11867	4.05e-06	0	4.04101
RTN4	ENSG00000115310	3297.8	741.3	2.1268	4.11e-06	0	4.03515
TIMM44	ENSG00000104980	7.1	107.7	-3.68939	7.75e-07	0	4.62312
MET	ENSG00000105976	334.2	69.9	2.15971	4.22e-06	0	4.02475
PRKCB	ENSG00000166501	66.3	4.8	3.57036	4.26e-06	0	4.02056
ATP5F1	ENSG00000116459	2217.6	477.8	2.08732	4.3e-06	0	4.01744
LCP2	ENSG00000043462	181.8	34.5	2.28582	4.31e-06	0	4.01691
TNK2	ENSG00000061938	14.2	246.1	-3.68862	7.75e-10	0	7.18446
NA	ENSG00000254090	204.5	7.7	3.56928	4.33e-06	0	4.01536
CREB3L4	ENSG00000143578	3.4	55.8	-3.68797	4.62e-05	0	3.18886
NA	ENSG00000232002	0.4	54.8	-3.68755	0.000236854	0	2.62506
APLF	ENSG00000169621	138	16.3	2.7683	4.4e-06	0	4.00977
RRAGC	ENSG00000116954	257.9	54.1	2.18075	4.45e-06	0	4.00628
NA	ENSG00000243051	0.9	42.8	-3.68736	8.82e-05	0	2.96821
NA	ENSG00000110700	2350.3	125.3	3.25936	4.46e-06	0	4.00608
NA	ENSG00000234964	228.3	45.9	2.27766	4.46e-06	0	4.00608
KLHL41	ENSG00000239474	1295.3	159.5	2.86224	4.47e-06	0	4.0054
NA	ENSG00000250061	0.1	10.7	-3.68514	0.00551096	0.03	1.56976
NA	ENSG00000172746	53.2	4.5	3.27808	4.48e-06	0	4.0052
SPATA13	ENSG00000182957	331	33	2.88488	4.52e-06	0	4.00237
C9orf47	ENSG00000186354	23.5	304.4	-3.68435	9.65e-07	0	4.54595
NA	ENSG00000234322	187	39.9	2.15397	4.55e-06	0	4.00027
NA	ENSG00000230364	251.5	10.2	3.4612	4.56e-06	0	3.99977
NA	ENSG00000227525	574.9	33.2	3.21565	4.56e-06	0	3.99977
ARHGEF9	ENSG00000131089	2144.3	588.8	1.81172	4.57e-06	0	3.99942
TMEM179	ENSG00000258986	0.5	20	-3.68423	0.00133029	0.01	2.03856
TMEM106B	ENSG00000106460	1520.9	459.2	1.69671	4.58e-06	0	3.99929
TXNDC15	ENSG00000113621	498	120.6	2.00166	4.62e-06	0	3.99604
MAP1LC3B2	ENSG00000171471	230.5	6.9	3.66692	4.69e-06	0	3.98937
CYCS	ENSG00000172115	6412.8	1409.8	2.10433	4.71e-06	0	3.98836
NA	ENSG00000244480	4.3	66.4	-3.68324	1.22e-05	0	3.65295
TPP1	ENSG00000166340	3285	554.8	2.38944	4.82e-06	0	3.97931
METTL1	ENSG00000037897	3.9	39.9	-3.68124	0.000324686	0	2.5188
GPRC5D	ENSG00000111291	0.1	2.2	-3.68081	0.00635991	0.03	1.52243
NA	ENSG00000248874	0.3	24.9	-3.67825	0.00128323	0.01	2.05118
FILIP1L	ENSG00000168386	5987.8	1023.3	2.42378	4.94e-06	0	3.97055
NA	ENSG00000260639	0.3	27.3	-3.67804	0.00105134	0.01	2.11644
SMAD9	ENSG00000120693	83	10.2	2.87099	5.01e-06	0	3.96575
BTNL9	ENSG00000165810	194	24.5	2.7237	5e-06	0	3.96575
SESN3	ENSG00000149212	534.5	40.3	3.1021	5.02e-06	0	3.96504
ZSCAN12P1	ENSG00000219891	23.4	0.2	4.90636	5.05e-06	0	3.9625
MIR568	ENSG00000207770	78.9	6.2	3.24528	5.08e-06	0	3.96119
NA	ENSG00000216412	124.5	15.9	2.7588	5.09e-06	0	3.96119
BBX	ENSG00000114439	1191.5	349.5	1.73854	5.08e-06	0	3.96119
NA	ENSG00000269737	0.5	15	-3.67796	0.001897	0.01	1.92024
PDZD8	ENSG00000165650	914.2	187.2	2.14707	5.1e-06	0	3.96078
ASF1A	ENSG00000111875	348	85.6	1.97837	5.1e-06	0	3.96078
NA	ENSG00000197932	650.5	143.8	2.0927	5.2e-06	0	3.95373
RTN3	ENSG00000133318	792	174.8	2.07835	5.2e-06	0	3.95373
NA	ENSG00000233594	19.7	0.1	5.37831	5.23e-06	0	3.95196
NA	ENSG00000201793	179.2	2296.4	-3.67791	1.85e-12	0	9.52781
NA	ENSG00000228327	36.2	500	-3.67783	2.53e-10	0	7.62494
COA7	ENSG00000162377	28	0.3	4.64425	5.26e-06	0	3.95055
NA	ENSG00000269514	4.2	95.5	-3.67571	2.49e-06	0	4.21625
DSP	ENSG00000096696	14204.4	4190.4	1.73307	5.31e-06	0	3.94732
C8orf4	ENSG00000176907	55.1	3.9	3.54744	5.34e-06	0	3.94509
NDUFA11	ENSG00000174886	5.5	85.3	-3.67522	1.52e-06	0	4.38988
WBP1	ENSG00000239779	16.3	248	-3.67473	2.64e-08	0	5.84509
MLST8	ENSG00000167965	4.9	89.5	-3.67094	2.38e-06	0	4.23057
NA	ENSG00000199585	0.2	7.3	-3.66512	0.004281	0.02	1.65033
CAV1	ENSG00000105974	2365.1	421.8	2.24565	1.66e-05	0	3.54675
NA	ENSG00000259562	0.9	33	-3.66084	0.000538557	0	2.34339
IFIT5	ENSG00000152778	243.4	41.6	2.35578	5.56e-06	0	3.93069
CXXC5	ENSG00000171604	391.4	86.9	2.0786	5.56e-06	0	3.93069
CLSTN2	ENSG00000158258	1027	210.9	2.28237	5.61e-06	0	3.92837
NA	ENSG00000213433	0.1	2.2	-3.65634	0.00677324	0.03	1.50271
NA	ENSG00000225472	0.7	22.4	-3.65539	0.00112465	0.01	2.09335
SAA1	ENSG00000173432	0.1	6.1	-3.65491	0.00629367	0.03	1.52594
GPR137	ENSG00000173264	1.8	74.8	-3.65407	4.7e-05	0	3.18377
NA	ENSG00000220744	77.7	5.4	3.2812	5.71e-06	0	3.92196
SNX3	ENSG00000112335	344.4	78.5	2.04942	5.73e-06	0	3.92025
NSA2	ENSG00000164346	318	39.4	2.64047	5.76e-06	0	3.91991
H2AFV	ENSG00000105968	1836.2	406.4	2.03844	5.75e-06	0	3.91991
NA	ENSG00000266085	0.1	10.5	-3.65289	0.00599947	0.03	1.54087
ASPM	ENSG00000066279	45.5	2.3	4.1866	5.8e-06	0	3.91713
MED4-AS1	ENSG00000229111	0.1	6.9	-3.64889	0.00633215	0.03	1.52405
HMG20B	ENSG00000064961	6	111.6	-3.64857	0.000289916	0	2.55653
NA	ENSG00000271912	0.3	15.3	-3.64434	0.00267738	0.02	1.80507
CLIC2	ENSG00000155962	110.2	7.7	3.16951	5.95e-06	0	3.90784
VDAC1	ENSG00000073905	209.6	32.2	2.47193	5.97e-06	0	3.90679
GALE	ENSG00000117308	0.3	33.1	-3.64354	0.000795357	0.01	2.21123
MIR148A	ENSG00000199085	0.1	2.2	-3.64155	0.00701661	0.03	1.49152
ACSL4	ENSG00000068366	606	163.6	1.84797	6.1e-06	0	3.89843
ERICH6B	ENSG00000165837	0.1	11.4	-3.64004	0.00613809	0.03	1.53382
SMIM10	ENSG00000184785	77.9	2.2	3.68695	6.15e-06	0	3.89632
GNAQ	ENSG00000156052	455.5	46.1	2.78976	6.15e-06	0	3.89632
NA	ENSG00000225315	0.7	21.2	-3.63988	0.00127718	0.01	2.05213
ARHGAP20	ENSG00000137727	19.2	0.1	5.34275	6.24e-06	0	3.89027
NA	ENSG00000188985	24.9	0.5	4.59082	6.27e-06	0	3.88898
STAU2-AS1	ENSG00000253302	1.4	54.8	-3.63907	9.45e-05	0	2.94373
NA	ENSG00000225031	555.7	124.8	2.04165	6.33e-06	0	3.88533
NA	ENSG00000237264	467.6	53	2.69495	6.38e-06	0	3.8836
ARF4	ENSG00000168374	370.1	83.1	2.06396	6.38e-06	0	3.8836
DNAJA1	ENSG00000086061	843.4	201	2.02998	6.37e-06	0	3.8836
MIR208A	ENSG00000199157	0.8	17.7	-3.63636	0.0014134	0.01	2.01929
NA	ENSG00000251593	243.6	61.2	1.94333	6.43e-06	0	3.88063
BRK1	ENSG00000254999	224.1	24.6	2.79546	6.51e-06	0	3.8761
NA	ENSG00000174196	655.3	147.9	2.14371	6.51e-06	0	3.8761
NA	ENSG00000230712	0.1	2.1	-3.63404	0.00711593	0.03	1.48714
NA	ENSG00000240003	195.4	7.5	3.50584	6.77e-06	0	3.8615
NA	ENSG00000133805	368.8	68.8	2.29289	6.76e-06	0	3.8615
LOC100130950	ENSG00000261879	0.3	11.4	-3.63376	0.00304497	0.02	1.76259
FANCA	ENSG00000187741	4.1	76.5	-3.63194	2.82e-05	0	3.35801
METTL9	ENSG00000197006	296.3	58.7	2.22384	6.78e-06	0	3.86081
KAT2A	ENSG00000108773	20.8	280.7	-3.63155	3.32e-11	0	8.40833
NA	ENSG00000181404	22.4	326.5	-3.63149	5.88e-11	0	8.19446
NA	ENSG00000261173	0.5	23.5	-3.63147	0.00109745	0.01	2.10198
TXN	ENSG00000136810	90.5	13.6	2.65136	7.02e-06	0	3.84762
RN7SK	ENSG00000202198	823	9610.9	-3.62789	4.46e-10	0	7.39345
NA	ENSG00000268015	3.6	70.2	-3.62776	7.71e-06	0	3.81422
NA	ENSG00000252192	0.5	23.2	-3.62678	0.00114778	0.01	2.0855
ZNF646	ENSG00000167395	8	165.2	-3.62599	6.05e-08	0	5.5327
NCKAP5L	ENSG00000167566	17.8	247.6	-3.62547	4.04e-11	0	8.33531
NA	ENSG00000200488	317	3729.3	-3.6221	2.13e-10	0	7.68817
NA	ENSG00000249042	113.5	18.7	2.50449	7.22e-06	0	3.838
NA	ENSG00000260711	75.7	9.8	2.85583	7.26e-06	0	3.83636
NA	ENSG00000236493	56.9	5.9	3.02355	7.26e-06	0	3.83633
ACBD4	ENSG00000181513	0.3	25	-3.62024	0.0016727	0.01	1.96393
VSIG8	ENSG00000243284	0.2	7.2	-3.6197	0.00485992	0.02	1.60894
NA	ENSG00000215313	36	2.3	3.61607	7.37e-06	0	3.83128
PPP1CC	ENSG00000186298	1784.9	496	1.82733	7.49e-06	0	3.82454
NA	ENSG00000272482	0.2	12.3	-3.61957	0.00399288	0.02	1.67341
LAPTM4A	ENSG00000068697	2238.4	345.6	2.38672	7.56e-06	0	3.82118
NA	ENSG00000178458	193.6	36.9	2.2482	7.61e-06	0	3.81877
CCDC130	ENSG00000104957	19.5	260.5	-3.61723	4.18e-08	0	5.67436
AIDA	ENSG00000186063	1908.2	215.8	2.66831	7.67e-06	0	3.8162
MIAT	ENSG00000225783	1.9	96.7	-3.61676	1.14e-05	0	3.67697
NA	ENSG00000260236	0.4	62.5	-3.61653	0.000328937	0	2.51518
NA	ENSG00000233013	43.8	552.8	-3.61377	3.27e-10	0	7.51849
SDPR	ENSG00000168497	561.5	151.5	1.85289	7.78e-06	0	3.81193
ABHD16A	ENSG00000204427	0.8	35.5	-3.61365	0.000258262	0	2.59419
ANGPTL1	ENSG00000116194	430.6	88	2.29885	7.86e-06	0	3.80787
NDUFS1	ENSG00000023228	4208.6	1211.8	1.73797	7.9e-06	0	3.80612
YJEFN3	ENSG00000250067	12.4	76.6	-3.6121	0.000307958	0	2.53636
LGALS12	ENSG00000133317	0.1	2.2	-3.61137	0.00753641	0.03	1.46898
NA	ENSG00000258581	98.5	14.8	2.60673	8.06e-06	0	3.79929
SPTLC2	ENSG00000100596	309.5	59.8	2.24923	8.05e-06	0	3.79929
EIF2AK2	ENSG00000055332	762.5	193.8	1.89596	8.09e-06	0	3.79803
NA	ENSG00000271717	0.2	18.7	-3.61039	0.00282261	0.02	1.78771
SMIM5	ENSG00000204323	2.7	24.6	-3.60899	0.00072612	0.01	2.24227
NA	ENSG00000232260	48.8	2.5	3.52531	8.16e-06	0	3.79573
SLC9A6	ENSG00000198689	284.8	41.3	2.54477	8.16e-06	0	3.79573
GXYLT2	ENSG00000172986	396.2	101.4	1.90181	8.27e-06	0	3.79036
NA	ENSG00000244642	169.4	22.9	2.61515	8.3e-06	0	3.78909
PTP4A2	ENSG00000184007	2169	520.1	1.96261	8.35e-06	0	3.78702
EIF4B	ENSG00000063046	1403.6	365.6	1.85761	8.36e-06	0	3.78652
PPP1R27	ENSG00000182676	0.1	6	-3.60612	0.0071088	0.03	1.48748
NA	ENSG00000232059	54.7	5	3.25673	8.39e-06	0	3.78589
RABEP2	ENSG00000177548	2.9	77.1	-3.6059	4.75e-05	0	3.18086
PROB1	ENSG00000228672	3.1	47.3	-3.60291	8.35e-05	0	2.98412
THOC7	ENSG00000163634	100.8	7	3.34954	8.5e-06	0	3.78156
NA	ENSG00000213309	92	4.7	3.36961	8.56e-06	0	3.77926
ACBD5	ENSG00000107897	842.1	182.2	2.10163	8.56e-06	0	3.77926
DZIP1L	ENSG00000158163	11.5	207.4	-3.5991	2.13e-08	0	5.92769
PNCK	ENSG00000130822	0.1	3.8	-3.59881	0.007437	0.03	1.47322
NA	ENSG00000175898	16.9	111.7	-3.59743	0.000185889	0	2.712
NA	ENSG00000233937	0.9	29.9	-3.59575	0.000710013	0.01	2.2495
FAR2P1	ENSG00000180178	2.7	48.6	-3.59435	3.98e-05	0	3.24042
NA	ENSG00000260608	1.5	60.2	-3.59347	0.000259979	0	2.5919
IFRD2	ENSG00000214706	4.7	74.6	-3.59296	1.52e-05	0	3.57505
NA	ENSG00000232398	6.8	130.6	-3.59014	1.31e-07	0	5.25329
RMND5A	ENSG00000153561	1553.6	272.6	2.23279	2.2e-05	0	3.44646
ATPAF1	ENSG00000123472	1110.2	289.2	1.85827	9.07e-06	0	3.75811
NA	ENSG00000239323	64.5	3.9	3.34048	9.16e-06	0	3.75412
NA	ENSG00000271052	1.9	9.6	-3.58933	0.00214204	0.01	1.8805
FAM207A	ENSG00000160256	0.1	10.5	-3.58697	0.00708945	0.03	1.48827
SLC7A5P1	ENSG00000260727	2.2	39.9	-3.58371	0.000114262	0	2.88156
ACAD10	ENSG00000111271	25	329.5	-3.58354	2.56e-09	0	6.72844
NA	ENSG00000268093	0.8	36.8	-3.58227	0.00041408	0	2.43469
SLC1A6	ENSG00000105143	0.2	13.6	-3.57561	0.00426468	0.02	1.65178
NA	ENSG00000225471	577.9	55.1	2.80048	9.43e-06	0	3.74393
MIS18BP1	ENSG00000129534	310.4	55.4	2.4881	9.45e-06	0	3.74352
NA	ENSG00000259290	0.1	9	-3.5753	0.00742594	0.03	1.47366
NA	ENSG00000259838	32.8	1.4	3.8983	9.54e-06	0	3.74006
TMEM150C	ENSG00000249242	80.8	9.9	2.92812	9.57e-06	0	3.73934
SSPN	ENSG00000123096	459.8	50	2.07286	0.00721765	0.03	1.48252
TRIM22	ENSG00000132274	208.3	50.8	1.98106	9.6e-06	0	3.73866
NA	ENSG00000234396	0.1	7.2	-3.5744	0.00757582	0.03	1.46734
LOC101929733	ENSG00000271952	58.1	4.2	3.27748	9.65e-06	0	3.73694
RAMP2	ENSG00000131477	44.9	1.3	3.8843	9.69e-06	0	3.7357
DTX2	ENSG00000091073	2.6	138.5	-3.57041	1.9e-06	0	4.3131
NA	ENSG00000273073	91.1	15	2.48314	9.83e-06	0	3.73005
NA	ENSG00000258234	0.2	5	-3.56834	0.00574834	0.03	1.5558
NA	ENSG00000253869	47.5	4.6	3.11463	1e-05	0	3.72165
NA	ENSG00000227232	29.8	387.6	-3.56814	6.07e-13	0	9.98814
ATP6V1E2	ENSG00000250565	79	10.7	2.7382	1.01e-05	0	3.71993
USP47	ENSG00000170242	3256	1003.8	1.66464	1.02e-05	0	3.7172
ARL8B	ENSG00000134108	431.8	78.9	2.24638	1.02e-05	0	3.71666
NA	ENSG00000223945	0.7	26.2	-3.56758	0.000899922	0.01	2.16838
CYB561D2	ENSG00000114395	0.8	24.8	-3.56386	0.00133625	0.01	2.03736
AK3	ENSG00000147853	785.6	188.2	2.00601	1.05e-05	0	3.70609
NA	ENSG00000231360	3.1	51.3	-3.56062	8.76e-05	0	2.9694
ECI1	ENSG00000167969	20.2	254.9	-3.55982	2.97e-07	0	4.96049
UBL3	ENSG00000122042	629.8	103.7	2.34509	1.06e-05	0	3.70457
NA	ENSG00000228906	1.2	50.4	-3.55241	6.6e-05	0	3.06698
ASPG	ENSG00000166183	8.2	124.8	-3.55239	1.2e-07	0	5.28489
KLHL4	ENSG00000102271	17.9	0.1	5.25044	1.06e-05	0	3.70129
NA	ENSG00000243107	1.3	64	-3.55039	4.45e-05	0	3.2008
ARSF	ENSG00000062096	0.1	2.1	-3.54852	0.00872574	0.04	1.42246
RPS17	ENSG00000182774	260.6	58	2.0811	1.07e-05	0	3.699
NA	ENSG00000220412	106	16.8	2.48704	1.08e-05	0	3.6968
KLHL8	ENSG00000145332	467	132.2	1.77841	1.08e-05	0	3.6968
LOC101927377	ENSG00000231119	7.1	116.4	-3.54762	9.57e-06	0	3.73934
NA	ENSG00000263342	0.1	6.6	-3.54487	0.00819418	0.04	1.44215
MS4A7	ENSG00000166927	186.4	41	2.12955	1.09e-05	0	3.69382
WDR83	ENSG00000123154	1.9	79.2	-3.54365	3.9e-05	0	3.24702
NA	ENSG00000258488	1.7	74	-3.53785	5.38e-05	0	3.13823
NA	ENSG00000261069	40	511.7	-3.53492	1.97e-08	0	5.95532
EIF4EBP2	ENSG00000148730	3341	859.6	1.89366	1.13e-05	0	3.68137
NA	ENSG00000264508	0.9	28	-3.52934	0.000995982	0.01	2.13426
NA	ENSG00000218586	653.6	175	1.8596	1.14e-05	0	3.677
MIR4769	ENSG00000263858	0.1	8	-3.52888	0.0083918	0.04	1.43477
CCR10	ENSG00000184451	0.1	7.8	-3.52781	0.00843624	0.04	1.43322
JAM2	ENSG00000154721	1091	120	2.68803	1.15e-05	0	3.67506
CITED4	ENSG00000179862	0.6	11.5	-3.52642	0.00347886	0.02	1.7174
NA	ENSG00000124224	15.2	189.6	-3.525	3.31e-08	0	5.75772
LINC01299	ENSG00000254081	0.2	17.2	-3.5245	0.00388579	0.02	1.68167
NA	ENSG00000244585	40.3	2.6	3.45344	1.16e-05	0	3.67221
NA	ENSG00000261088	1.4	25.7	-3.52232	0.00138447	0.01	2.02564
NA	ENSG00000234853	0.1	9.9	-3.51977	0.00842512	0.04	1.43362
LINC00847	ENSG00000245060	4.5	70.3	-3.51876	0.00016222	0	2.75724
NA	ENSG00000227070	0.5	21.7	-3.51546	0.00177714	0.01	1.94339
NA	ENSG00000264635	0.5	21.7	-3.51546	0.00177714	0.01	1.94339
SIVA1	ENSG00000184990	21.6	313.1	-3.51435	3.78e-09	0	6.57456
GRAMD1A	ENSG00000089351	6.4	114.8	-3.51147	6.33e-07	0	4.69101
NA	ENSG00000236739	172	12.6	3.07706	1.23e-05	0	3.64885
GPR37L1	ENSG00000170075	0.3	6	-3.50778	0.00596623	0.03	1.54242
NA	ENSG00000244230	43	3.5	3.32372	1.23e-05	0	3.64809
NA	ENSG00000221930	331.4	70.2	2.1867	1.24e-05	0	3.64587
NACAP1	ENSG00000228224	247.6	31.4	2.60559	1.24e-05	0	3.64549
NA	ENSG00000202217	0.2	14.6	-3.50387	0.00495627	0.03	1.60173
LOC101927765	ENSG00000231663	1.1	41	-3.50087	0.000417699	0	2.43179
AP3S1	ENSG00000177879	399.4	93.8	2.05206	1.26e-05	0	3.6397
NA	ENSG00000269148	4.3	72.8	-3.49782	1.27e-05	0	3.63958
NA	ENSG00000242960	587.2	111	2.19927	1.28e-05	0	3.63595
PLA2G6	ENSG00000184381	8.7	112.2	-3.49501	5.87e-07	0	4.71371
NA	ENSG00000213846	405.2	109.2	1.83564	1.29e-05	0	3.63321
NA	ENSG00000236058	179.4	32.7	2.29699	1.29e-05	0	3.63303
NA	ENSG00000120438	1544.5	264.5	2.27149	1.29e-05	0	3.63213
CASP1	ENSG00000137752	20.5	0.2	4.76265	1.3e-05	0	3.6302
NA	ENSG00000234073	0.1	2	-3.49378	0.00986118	0.04	1.38473
NA	ENSG00000214810	542.3	103	2.24722	1.31e-05	0	3.62852
NA	ENSG00000273267	0.2	5.4	-3.49228	0.00685013	0.03	1.49901
CYP11A1	ENSG00000140459	0.1	8.6	-3.48979	0.00916907	0.04	1.40675
NA	ENSG00000265845	0.2	15.4	-3.48972	0.00468076	0.02	1.6208
NA	ENSG00000271933	9	104.9	-3.48781	5.45e-05	0	3.13329
COQ4	ENSG00000167113	19.2	203.9	-3.48756	5.05e-07	0	4.76787
NA	ENSG00000227512	0.7	3.1	-3.48743	0.00615687	0.03	1.53275
CCDC142	ENSG00000135637	7.1	99.4	-3.48724	3.17e-06	0	4.12837
HIST2H2BC	ENSG00000203819	3	20.8	-3.48602	0.001226	0.01	2.06546
WIPF1	ENSG00000115935	406.1	98.5	1.97597	1.34e-05	0	3.62109
NA	ENSG00000239581	0.2	14.9	-3.48521	0.00513397	0.03	1.59161
DLD	ENSG00000091140	1795.6	408.3	1.99798	1.36e-05	0	3.6153
SUPT4H1	ENSG00000213246	130.8	16.6	2.64075	1.37e-05	0	3.61367
NA	ENSG00000268593	0.4	32.9	-3.48473	0.00148268	0.01	2.00412
NA	ENSG00000235876	0.1	6.4	-3.48445	0.00948188	0.04	1.39616
NA	ENSG00000267018	0.1	6.4	-3.48445	0.00948188	0.04	1.39616
SLC25A22	ENSG00000177542	0.2	12.6	-3.48413	0.00567613	0.03	1.56052
NA	ENSG00000203588	0.9	32	-3.48255	0.000657569	0.01	2.27455
GPR183	ENSG00000169508	185.8	37.9	2.19079	1.39e-05	0	3.60782
NA	ENSG00000254101	0.1	2	-3.48202	0.0101542	0.04	1.37533
NA	ENSG00000248578	203.4	24.1	2.71065	1.43e-05	0	3.59678
NA	ENSG00000250357	0.2	14	-3.48184	0.00508364	0.03	1.5947
SEC61A2	ENSG00000065665	559.1	155.5	1.82127	1.44e-05	0	3.59344
TMEM60	ENSG00000135211	135.9	18.2	2.63434	1.45e-05	0	3.59279
NA	ENSG00000225349	1.1	45	-3.48063	0.000850559	0.01	2.18841
E2F4	ENSG00000205250	14.6	153.6	-3.47684	2.27e-06	0	4.2486
PFAS	ENSG00000178921	8.1	106.1	-3.47559	2.81e-07	0	4.97681
CYYR1	ENSG00000166265	212.2	8.1	3.40731	1.47e-05	0	3.58676
NA	ENSG00000223668	241.8	33.9	2.50849	1.48e-05	0	3.58548
LOC100131496	ENSG00000267882	1.3	60.3	-3.47549	7.98e-05	0	2.99869
UBE2D4	ENSG00000078967	196.8	38.7	2.21976	1.49e-05	0	3.58129
MAP7D3	ENSG00000129680	919.2	242.7	1.87296	1.49e-05	0	3.58129
NA	ENSG00000220323	3	20.7	-3.47503	0.00127253	0.01	2.05344
LOC100129029	ENSG00000204380	10	154.4	-3.47189	1.54e-07	0	5.19708
GLIPR1	ENSG00000139278	226.4	53.9	2.00346	1.5e-05	0	3.58016
AR	ENSG00000169083	720.1	200.9	1.80367	1.51e-05	0	3.57908
NA	ENSG00000259414	1.7	69.5	-3.47099	0.000101789	0	2.91949
GALNT1	ENSG00000141429	349	46.7	2.52948	1.51e-05	0	3.57781
MAP3K14-AS1	ENSG00000267278	27.4	429.4	-3.46789	1.1e-07	0	5.31678
DCAF15	ENSG00000132017	4.1	62.3	-3.46725	1.93e-05	0	3.49421
NA	ENSG00000232111	0.1	2	-3.46626	0.0104939	0.04	1.36607
BLNK	ENSG00000095585	30.1	0.4	4.33772	1.56e-05	0	3.56679
IL33	ENSG00000137033	109.1	17.2	2.54582	1.56e-05	0	3.56679
MAP2K4	ENSG00000065559	598.8	158.3	1.83978	1.56e-05	0	3.56679
NA	ENSG00000252246	0.1	2	-3.46626	0.0104939	0.04	1.36607
NA	ENSG00000008988	647.2	147.7	2.00279	1.57e-05	0	3.564
ALG8	ENSG00000159063	465.4	117	1.90363	1.58e-05	0	3.56242
SHF	ENSG00000138606	5.9	74.5	-3.46595	1.38e-05	0	3.61175
NA	ENSG00000248283	0.9	28.9	-3.46583	0.00105674	0.01	2.11503
TBX4	ENSG00000121075	0.1	7.8	-3.46475	0.00980082	0.04	1.38673
KIFAP3	ENSG00000075945	1117.3	276.6	1.96431	1.31e-06	0	4.44002
NA	ENSG00000228184	0.1	7.8	-3.46475	0.00980082	0.04	1.38673
GSK3A	ENSG00000105723	207	52.2	1.93691	1.61e-05	0	3.55619
NA	ENSG00000232587	123.2	22.9	2.31955	1.61e-05	0	3.55601
ALDH3A2	ENSG00000072210	709.1	180.7	1.88339	1.61e-05	0	3.55601
NA	ENSG00000237586	9	113.7	-3.46359	8.13e-08	0	5.42689
NA	ENSG00000250966	91.7	15.9	2.39805	1.62e-05	0	3.55531
RPS25	ENSG00000118181	2679.6	553.8	2.12071	1.64e-05	0	3.55086
NA	ENSG00000235045	71.2	8.6	2.91408	1.64e-05	0	3.55071
IBTK	ENSG00000005700	1436.2	457.7	1.61424	1.65e-05	0	3.54906
CHMP2B	ENSG00000083937	224	49.8	2.1284	1.65e-05	0	3.5477
HOOK3	ENSG00000168172	1272.6	407.4	1.61024	1.65e-05	0	3.5477
TSPAN2	ENSG00000134198	49.3	5.3	3.02533	1.66e-05	0	3.54565
NA	ENSG00000264317	0.1	8.8	-3.46339	0.0097483	0.04	1.38806
NA	ENSG00000146677	162.3	18.5	2.69586	1.67e-05	0	3.54458
TNXB	ENSG00000168477	124	813.6	-3.46278	1.41e-05	0	3.60235
OLFM1	ENSG00000130558	50.9	4.3	3.40918	1.68e-05	0	3.54352
PNKP	ENSG00000039650	4.5	89.9	-3.46227	6.15e-05	0	3.09239
PIGC	ENSG00000135845	188.9	23.2	2.64132	1.7e-05	0	3.53828
NA	ENSG00000244515	0.3	11.3	-3.46089	0.0053623	0.03	1.57824
NA	ENSG00000243007	122.7	23.6	2.281	1.71e-05	0	3.53589
NA	ENSG00000243745	0.9	39.7	-3.4579	0.000397526	0	2.44887
NA	ENSG00000260920	16.9	0.1	5.14963	1.73e-05	0	3.53276
NA	ENSG00000224163	846.7	248.8	1.73803	1.73e-05	0	3.53176
NA	ENSG00000254469	2.2	122.8	-3.45691	2.4e-05	0	3.41634
BMP7	ENSG00000101144	85.9	10.8	2.7885	1.74e-05	0	3.53076
MIR5096	ENSG00000266270	0.5	19	-3.45568	0.00267527	0.02	1.80518
BASP1	ENSG00000176788	73.5	7.9	3.03255	1.75e-05	0	3.52985
NA	ENSG00000234882	53.6	6.6	2.84963	1.77e-05	0	3.52364
GRIN2A	ENSG00000183454	369	69.9	2.2409	1.77e-05	0	3.52364
NA	ENSG00000104973	27.7	299.5	-3.45564	2.42e-08	0	5.88066
DDRGK1	ENSG00000198171	8	143.7	-3.45502	8.43e-07	0	4.59456
NFIB	ENSG00000147862	3963.5	1292.7	1.57972	1.8e-05	0	3.51831
NA	ENSG00000229097	325.2	73.8	2.06676	1.82e-05	0	3.51423
NA	ENSG00000204533	0.1	2	-3.45226	0.0108286	0.04	1.35605
NA	ENSG00000244183	0.1	2	-3.45226	0.0108286	0.04	1.35605
C7orf55	ENSG00000164898	5.7	69.3	-3.45199	7.39e-05	0	3.0262
CALU	ENSG00000128595	3927.5	830.1	1.94343	0.000323638	0	2.51965
NA	ENSG00000228019	7.1	81.3	-3.45119	2.6e-05	0	3.38689
NA	ENSG00000237075	2.6	41.1	-3.44977	0.00026255	0	2.58861
TP53TG5	ENSG00000124251	0.2	10.9	-3.44969	0.00662277	0.03	1.51025
ST13	ENSG00000100380	1266.4	273.6	2.05525	1.85e-05	0	3.50814
PSMA6	ENSG00000215414	70.9	8.9	2.74808	1.86e-05	0	3.50803
ARHGAP5	ENSG00000100852	4631.7	1207	1.91118	3.73e-07	0	4.87635
TMEM38A	ENSG00000072954	42.4	4	3.11806	1.86e-05	0	3.50691
TFB2M	ENSG00000162851	109.3	12.1	2.81162	1.88e-05	0	3.5044
NA	ENSG00000250768	0.8	13.9	-3.44928	0.00336887	0.02	1.72784
NA	ENSG00000214199	2196.3	220.7	2.69663	1.9e-05	0	3.49896
NA	ENSG00000248208	0.5	15	-3.44854	0.00360523	0.02	1.7054
PLCL1	ENSG00000115896	842.9	212.9	1.88405	1.92e-05	0	3.49603
RLF	ENSG00000117000	716.5	219.6	1.67472	1.93e-05	0	3.49421
NT5C	ENSG00000125458	4.3	58.3	-3.44763	2.07e-05	0	3.4687
NA	ENSG00000234694	0.2	12.7	-3.44524	0.00627246	0.03	1.52675
RHOA	ENSG00000067560	4761.1	514.2	2.64201	1.94e-05	0	3.49275
NA	ENSG00000152944	794.1	217.6	1.80378	1.94e-05	0	3.49275
P2RY12	ENSG00000169313	16.7	0.1	5.12149	1.95e-05	0	3.49004
NA	ENSG00000237373	0.1	5.3	-3.44394	0.0105307	0.04	1.36509
ESD	ENSG00000139684	1676.7	190.6	2.61772	1.97e-05	0	3.4863
NA	ENSG00000266269	0.7	23.6	-3.44266	0.0016304	0.01	1.97363
NA	ENSG00000266111	0.2	11	-3.43942	0.00680918	0.03	1.50078
SRPK3	ENSG00000184343	3.4	49.2	-3.43892	8.2e-05	0	2.99131
TMEM47	ENSG00000147027	994.7	87	2.80948	2e-05	0	3.48119
RNF31	ENSG00000092098	12.6	155.2	-3.43863	3.57e-08	0	5.72967
NA	ENSG00000249834	1.6	27.6	-3.43708	0.0017988	0.01	1.9389
KPNA4	ENSG00000186432	3587.6	992.5	1.77869	2.02e-05	0	3.47844
GUF1	ENSG00000151806	510.4	128.5	1.90232	2.03e-05	0	3.4779
NA	ENSG00000233654	0.2	13.8	-3.43659	0.00613617	0.03	1.53384
NA	ENSG00000260799	0.7	25.1	-3.43376	0.00138513	0.01	2.02564
NA	ENSG00000200434	1.5	24.9	-3.43314	0.00116825	0.01	2.08052
C3orf14	ENSG00000114405	33.4	0.5	4.18422	2.08e-05	0	3.4676
URI1	ENSG00000105176	331.1	89.3	1.85551	2.08e-05	0	3.4676
MAPKAP1	ENSG00000119487	1559.5	453.3	1.7652	2.09e-05	0	3.46649
NA	ENSG00000270504	22.8	0.3	4.44924	2.1e-05	0	3.46522
FAM162B	ENSG00000183807	36.3	0.5	4.0748	2.1e-05	0	3.46381
CXCL14	ENSG00000145824	181.8	19.1	3.67813	2.11e-05	0	3.46252
SELL	ENSG00000188404	23.2	0.3	4.51604	2.12e-05	0	3.46062
NA	ENSG00000212789	252.4	52.1	2.12937	2.13e-05	0	3.45924
C2-AS1	ENSG00000229776	1.7	33	-3.43202	0.00160684	0.01	1.97877
GPC3	ENSG00000147257	14.5	0.1	5.16009	2.16e-05	0	3.45475
NA	ENSG00000233627	1.7	33	-3.43202	0.00160684	0.01	1.97877
TES	ENSG00000135269	144.3	37.2	1.89247	0.000124317	0	2.85264
MYH11	ENSG00000133392	1939.2	358.6	2.1969	2.21e-05	0	3.44439
WDR45	ENSG00000196998	28.3	250.1	-3.42984	2.75e-06	0	4.18333
PIGQ	ENSG00000007541	4.3	69.7	-3.42791	1.05e-05	0	3.7064
RAVER1	ENSG00000161847	5.5	79	-3.42711	3.17e-05	0	3.31515
NECAB3	ENSG00000125967	6.8	76.5	-3.42584	2.02e-05	0	3.4794
NA	ENSG00000187534	101.8	17.9	2.41674	2.25e-05	0	3.43873
NA	ENSG00000228110	106.6	20.6	2.28642	2.25e-05	0	3.43873
STK11IP	ENSG00000144589	4.2	76.7	-3.42483	3.79e-05	0	3.25663
NA	ENSG00000230756	93	17.1	2.32922	2.29e-05	0	3.433
ISOC1	ENSG00000066583	1000.8	202.5	2.15389	2.3e-05	0	3.43006
NA	ENSG00000231595	1.1	57.6	-3.42464	0.000256636	0	2.59635
NA	ENSG00000232754	0.1	5.5	-3.42421	0.0109776	0.04	1.35157
DOK6	ENSG00000206052	295.1	24	2.92521	2.33e-05	0	3.42593
FAM105A	ENSG00000145569	25.6	0.4	4.26683	2.34e-05	0	3.42537
NA	ENSG00000167747	1.1	30.6	-3.42419	0.00153268	0.01	1.99329
NA	ENSG00000201289	8.1	85.6	-3.42394	2.24e-05	0	3.44064
NA	ENSG00000249875	0.1	2	-3.42376	0.0115378	0.05	1.33428
PHF10	ENSG00000130024	616.3	194.6	1.62898	2.38e-05	0	3.41908
FOPNL	ENSG00000133393	274.5	55.3	2.23832	2.38e-05	0	3.41801
KLHL7	ENSG00000122550	1773.9	549.2	1.6657	2.39e-05	0	3.41714
NA	ENSG00000262732	0.8	18.2	-3.42317	0.00289814	0.02	1.77895
LOC101929762	ENSG00000178636	8.9	116.9	-3.42212	1.78e-07	0	5.14312
NA	ENSG00000261621	0.3	8.1	-3.42197	0.00712965	0.03	1.48651
NA	ENSG00000251737	0.9	28.6	-3.42012	0.00146803	0.01	2.00783
CBR3-AS1	ENSG00000236830	11.8	84.1	-3.41799	0.000127392	0	2.8436
TMEM255A	ENSG00000125355	26.3	0.4	4.34021	2.43e-05	0	3.41173
NA	ENSG00000255945	0.1	3.5	-3.41792	0.0113623	0.05	1.33942
NA	ENSG00000163444	294	69	2.04596	2.45e-05	0	3.40978
LINC01301	ENSG00000251396	0.4	25.7	-3.41495	0.00313832	0.02	1.75229
ACADSB	ENSG00000196177	671.3	209.6	1.63946	2.45e-05	0	3.40878
BCAR1	ENSG00000050820	4.8	96.3	-3.41271	8e-05	0	2.9979
RABL3	ENSG00000144840	152.1	27.3	2.31004	2.49e-05	0	3.4036
NA	ENSG00000231341	127.8	17.5	2.57052	2.5e-05	0	3.40186
DDX18	ENSG00000088205	1523.9	471.5	1.65891	2.52e-05	0	3.39829
CTU1	ENSG00000142544	0.1	2	-3.41165	0.011876	0.05	1.32515
NA	ENSG00000213881	386	60.2	2.39525	2.56e-05	0	3.39219
NA	ENSG00000215349	78.9	6.9	2.96049	2.56e-05	0	3.39199
NPPA-AS1	ENSG00000242349	1.5	69.2	-3.40975	0.000138139	0	2.81462
SPX	ENSG00000134548	79.2	8.9	2.87679	2.6e-05	0	3.38689
NA	ENSG00000258565	0.7	24.5	-3.40673	0.00181172	0.01	1.93642
NA	ENSG00000223768	15.9	0.1	5.06966	2.61e-05	0	3.38554
ACSM5	ENSG00000183549	15.2	0.1	5.09775	2.62e-05	0	3.38481
NA	ENSG00000213216	128.8	25.8	2.23241	2.62e-05	0	3.38394
CREBL2	ENSG00000111269	148.9	18.3	2.65969	2.63e-05	0	3.38273
MBNL2	ENSG00000139793	2529.7	577.9	2.00261	2.63e-05	0	3.38273
MRPL55	ENSG00000162910	1	35.8	-3.40641	0.000635077	0.01	2.28677
ZBTB32	ENSG00000011590	0.6	9.9	-3.405	0.00523954	0.03	1.58514
RBMS2	ENSG00000076067	304.1	87	1.76215	2.66e-05	0	3.3798
NA	ENSG00000229944	138.3	28.4	2.16936	2.69e-05	0	3.37513
LMBRD1	ENSG00000168216	298.6	66.7	2.02363	2.7e-05	0	3.37442
CCNY	ENSG00000108100	462.2	112.4	1.93457	2.72e-05	0	3.37047
NA	ENSG00000228502	4554	402.7	2.76259	2.74e-05	0	3.36736
NA	ENSG00000146556	29.9	350.7	-3.40395	1.96e-11	0	8.5918
ZC3H12D	ENSG00000178199	6.2	77.2	-3.40382	1.48e-05	0	3.58391
GOLIM4	ENSG00000173905	1569.2	395	1.86711	2.77e-05	0	3.36414
NA	ENSG00000243859	101.1	13.9	2.58711	2.79e-05	0	3.36113
CDYL2	ENSG00000166446	15.8	0.1	5.05215	2.82e-05	0	3.35801
NA	ENSG00000271997	9.3	68	-3.39979	0.00023297	0	2.63105
ANG	ENSG00000214274	0.2	7.8	-3.39717	0.00844091	0.04	1.43307
NA	ENSG00000236972	148.3	29.4	2.27938	2.82e-05	0	3.35731
EIF1AY	ENSG00000198692	25.2	1.1	4.57747	2.86e-05	0	3.3526
NA	ENSG00000213104	171.2	23.9	2.57058	2.88e-05	0	3.34978
ZNF576	ENSG00000124444	3.3	164.2	-3.39656	0.000122607	0	2.85708
NA	ENSG00000265656	0.7	7.7	-3.39545	0.00548527	0.03	1.57092
MAPK15	ENSG00000181085	0.1	2	-3.3933	0.0123634	0.05	1.31225
NA	ENSG00000259884	0.1	2	-3.3933	0.0123634	0.05	1.31225
NA	ENSG00000224036	0.6	21.4	-3.3929	0.0025849	0.02	1.81637
CTSLP2	ENSG00000232438	0.6	21.4	-3.3929	0.0025849	0.02	1.81637
NA	ENSG00000253333	0.3	24.5	-3.39156	0.00277729	0.02	1.79344
MAP3K11	ENSG00000173327	6.6	92.5	-3.39114	1.36e-06	0	4.42962
NA	ENSG00000268852	7.9	110.3	-3.38706	2.37e-06	0	4.23128
GNAS	ENSG00000087460	8495.1	1968	1.94285	2.95e-05	0	3.34168
NA	ENSG00000260246	0.2	15	-3.38577	0.00628251	0.03	1.52624
NA	ENSG00000224956	2.7	41.7	-3.38473	0.000172871	0	2.73537
LYL1	ENSG00000104903	0.3	17	-3.38409	0.00466631	0.02	1.62143
SHC2	ENSG00000129946	3.9	52.5	-3.3828	0.000128269	0	2.84129
CETN2	ENSG00000147400	212.2	8.3	3.3456	3.01e-05	0	3.33512
MRPS31P5	ENSG00000243406	2.1	89.4	-3.38169	0.000163077	0	2.75602
KIAA0895L	ENSG00000196123	37.8	490.3	-3.38113	4.17e-09	0	6.54171
NA	ENSG00000254944	43.6	4.1	3.05469	3.07e-05	0	3.32713
NA	ENSG00000201563	0.2	13.1	-3.38041	0.00691475	0.03	1.49603
C14orf80	ENSG00000185347	0.5	18.6	-3.37829	0.00337424	0.02	1.72753
MIR30E	ENSG00000198974	0.6	9.8	-3.37762	0.00566441	0.03	1.56113
COL3A1	ENSG00000168542	747.1	173.2	2.07838	3.13e-05	0	3.31956
MCTP1	ENSG00000175471	240.8	63.1	1.88791	3.14e-05	0	3.31889
NA	ENSG00000225022	832.5	146.2	2.26105	3.15e-05	0	3.31831
LOC101928670	ENSG00000236438	65.4	694.2	-3.37625	2.97e-10	0	7.55901
NA	ENSG00000225043	0.2	6.4	-3.3759	0.00929747	0.04	1.40266
ADAMTS13	ENSG00000160323	0.2	4.2	-3.37331	0.0100666	0.04	1.37815
FUNDC2	ENSG00000165775	657.1	180.4	1.79849	3.22e-05	0	3.30959
NA	ENSG00000213856	147.5	32.6	2.10457	3.23e-05	0	3.30811
PAIP2	ENSG00000120727	462.1	120	1.87368	3.26e-05	0	3.3053
NA	ENSG00000229357	120.7	10	2.97692	3.26e-05	0	3.30513
NA	ENSG00000268785	44.6	2.8	3.32812	3.27e-05	0	3.3045
C8orf37	ENSG00000156172	201.3	48.8	1.99523	3.27e-05	0	3.30406
LIG1	ENSG00000105486	5.9	91.4	-3.36886	4.78e-05	0	3.17805
AKR1C1	ENSG00000187134	262.9	67.2	1.94009	3.29e-05	0	3.30266
ATG3	ENSG00000144848	423.4	117.1	1.78376	3.29e-05	0	3.30266
NA	ENSG00000258734	0.1	3.4	-3.36765	0.0127216	0.05	1.30305
TRAM1L1	ENSG00000174599	1.6	52.5	-3.3675	0.000954341	0.01	2.14823
ZCRB1	ENSG00000139168	227.5	54.2	1.98488	3.32e-05	0	3.30041
SCRN3	ENSG00000144306	989.9	304.4	1.6683	3.32e-05	0	3.30041
PPID	ENSG00000171497	583.8	146.5	1.8814	3.34e-05	0	3.29758
GPRC5B	ENSG00000167191	645.5	187.9	1.74154	3.35e-05	0	3.29624
NA	ENSG00000248978	0.3	20	-3.36728	0.00417532	0.02	1.65879
FAM151A	ENSG00000162391	0.9	36.3	-3.36717	0.000738521	0.01	2.23633
NA	ENSG00000232372	4.9	76	-3.36704	2.07e-05	0	3.46873
DPH1	ENSG00000108963	10	124.5	-3.36604	1.26e-07	0	5.2688
SYNM	ENSG00000182253	3457.2	776.7	1.9781	3.39e-05	0	3.2935
NA	ENSG00000253532	0.5	19.6	-3.36541	0.0031855	0.02	1.74771
APOB	ENSG00000084674	4184.9	1055.2	2.00237	3.4e-05	0	3.29234
PIGK	ENSG00000142892	190.7	43.6	2.08497	3.41e-05	0	3.29128
CEP55	ENSG00000138180	28.2	0.4	4.36921	3.43e-05	0	3.28923
LHX6	ENSG00000106852	15.5	0.1	5.00281	3.43e-05	0	3.28907
SRD5A3	ENSG00000128039	149.4	33.3	2.06726	3.44e-05	0	3.28837
NA	ENSG00000230993	79	8.8	2.77386	3.48e-05	0	3.28422
NA	ENSG00000231503	31.9	2.3	3.44608	3.49e-05	0	3.28331
HMGN4	ENSG00000182952	184.6	25.3	2.48438	3.49e-05	0	3.28331
CMBL	ENSG00000164237	129.6	23.2	2.43156	3.5e-05	0	3.28204
ZNF252P-AS1	ENSG00000255559	0.4	19.9	-3.3636	0.00433136	0.02	1.64623
NA	ENSG00000185596	32.3	368.5	-3.36259	7.93e-12	0	8.94605
PIH1D1	ENSG00000104872	3.6	52.2	-3.36256	0.000128427	0	2.84098
CLCN7	ENSG00000103249	1.7	70.3	-3.36105	0.000103542	0	2.91395
SERHL	ENSG00000172250	0.6	15	-3.36021	0.00449706	0.02	1.6339
SLC16A7	ENSG00000118596	2811	920.3	1.58952	3.55e-05	0	3.27835
NA	ENSG00000115540	292.7	31.3	2.69485	3.56e-05	0	3.27791
NA	ENSG00000243847	0.1	6.6	-3.3591	0.0126335	0.05	1.30544
TTC4	ENSG00000243725	1.1	31.2	-3.35747	0.00124444	0.01	2.06092
NA	ENSG00000268575	8.2	97.4	-3.35631	7.89e-07	0	4.6177
UGT2B15	ENSG00000196620	1.3	44.7	-3.35605	0.000326531	0	2.51745
OTUB2	ENSG00000089723	2.7	56.3	-3.35531	0.000285138	0	2.56184
NA	ENSG00000229019	725.4	100.5	2.6347	3.6e-05	0	3.27408
NA	ENSG00000236992	262.2	43	2.36623	3.61e-05	0	3.27349
NEDD4	ENSG00000069869	221.4	57.6	1.89818	3.62e-05	0	3.27145
SIGIRR	ENSG00000185187	1.9	30	-3.35418	0.000665651	0.01	2.27117
TSHZ1	ENSG00000179981	422.7	97.1	1.97315	3.64e-05	0	3.26978
CDH24	ENSG00000139880	1	6.9	-3.35197	0.00601059	0.03	1.54044
NA	ENSG00000176183	0.9	24	-3.35167	0.00193433	0.01	1.91416
SOCS1	ENSG00000185338	0.2	12.9	-3.35107	0.00750725	0.03	1.46985
GIMAP1	ENSG00000213203	90.6	10.4	2.71015	3.7e-05	0	3.2648
NA	ENSG00000270739	0.2	15.7	-3.34743	0.00672987	0.03	1.50477
GMPPA	ENSG00000144591	24.1	479.7	-3.34681	4.01e-06	0	4.0443
NA	ENSG00000161036	1.6	61.7	-3.34635	7.24e-05	0	3.03449
NA	ENSG00000247853	1.3	47.1	-3.34604	0.00028546	0	2.56154
TMA7	ENSG00000232112	112.2	21.1	2.26174	3.76e-05	0	3.25896
UBQLN1	ENSG00000135018	1170.4	349.9	1.72359	3.76e-05	0	3.25896
NA	ENSG00000257005	0.2	15.3	-3.34543	0.00687906	0.03	1.49773
CCDC163P	ENSG00000236624	1.4	52.3	-3.34443	0.000159224	0	2.76362
SAMHD1	ENSG00000101347	3786.7	635.4	2.27398	3.81e-05	0	3.25439
NA	ENSG00000241494	69.9	6.6	2.96446	3.82e-05	0	3.25356
ENPP5	ENSG00000112796	250	61.8	1.98513	3.83e-05	0	3.2533
NA	ENSG00000186322	32	164.3	-3.34424	0.00035321	0	2.48958
RTN4RL1	ENSG00000185924	9.3	74.6	-3.34345	0.00018509	0	2.71268
PRG4	ENSG00000116690	3690.9	788.3	2.22842	3.84e-05	0	3.25252
EMILIN1	ENSG00000138080	0.3	9.1	-3.34211	0.00782236	0.03	1.45752
NA	ENSG00000260490	139.5	18.6	2.62275	3.86e-05	0	3.25064
MPND	ENSG00000008382	0.8	23.2	-3.33974	0.00233808	0.01	1.85166
NA	ENSG00000254676	3.4	47.3	-3.3397	0.000179546	0	2.72291
APOO	ENSG00000184831	373.9	26.2	2.93373	3.88e-05	0	3.24871
NA	ENSG00000244264	39.6	1.3	3.69591	3.9e-05	0	3.24702
NA	ENSG00000269051	2.9	39.3	-3.3378	0.000663166	0.01	2.27216
TKT	ENSG00000163931	10.5	197.9	-3.33715	1.56e-06	0	4.38196
NA	ENSG00000261557	482.3	45.7	2.72467	3.93e-05	0	3.24457
NA	ENSG00000239198	79.5	3.1	3.37746	3.96e-05	0	3.24162
IQGAP2	ENSG00000145703	176	23.3	2.55594	3.98e-05	0	3.24042
IDI2-AS1	ENSG00000232656	2.2	28.6	-3.33635	0.000996565	0.01	2.13418
NA	ENSG00000233484	22.7	0.3	4.29605	3.99e-05	0	3.23901
NA	ENSG00000261177	0.2	15.5	-3.33625	0.00698063	0.03	1.49329
NA	ENSG00000261581	4.3	66.8	-3.33614	4.8e-05	0	3.17698
FAM129A	ENSG00000135842	5964.2	1704.2	1.80273	4.02e-05	0	3.23745
NA	ENSG00000253945	33.4	2.5	3.32195	4.04e-05	0	3.23553
PGRMC1	ENSG00000101856	227.5	40.4	2.25855	4.06e-05	0	3.23333
NA	ENSG00000239868	0.3	18.9	-3.33604	0.00501602	0.03	1.59835
NA	ENSG00000242125	28.2	291.5	-3.33454	3.67e-06	0	4.07591
NA	ENSG00000259217	0.2	11.1	-3.33281	0.00887979	0.04	1.41701
RFK	ENSG00000135002	204.6	14.4	2.96216	4.1e-05	0	3.23071
NA	ENSG00000213250	135.6	29.1	2.13038	4.1e-05	0	3.23071
NA	ENSG00000207643	0.8	18.3	-3.33078	0.0031712	0.02	1.74906
CCNG1	ENSG00000113328	531.5	100.6	2.18519	4.13e-05	0	3.22738
NA	ENSG00000228107	5.9	75.9	-3.32552	1.55e-05	0	3.56802
NA	ENSG00000213371	58.7	6.9	2.77822	4.21e-05	0	3.22077
DPP7	ENSG00000176978	15.3	167	-3.32531	9.63e-06	0	3.73778
TTLL12	ENSG00000100304	2.2	26.1	-3.32475	0.00132711	0.01	2.03946
SLU7	ENSG00000164609	328.7	68.7	2.08622	4.22e-05	0	3.2198
FXYD1	ENSG00000266964	3.7	55	-3.3238	9.13e-05	0	2.95616
HIPK2	ENSG00000064393	5276.5	1257.3	1.90376	4.27e-05	0	3.21529
MIRLET7BHG	ENSG00000197182	0.8	27	-3.32143	0.00154025	0.01	1.99168
YWHAB	ENSG00000166913	1188.5	172.4	2.36644	4.29e-05	0	3.21394
SEMA4G	ENSG00000095539	11.5	130.2	-3.3172	4.82e-06	0	3.97931
VRK1	ENSG00000100749	56.5	2	3.45913	4.31e-05	0	3.21317
NA	ENSG00000213684	252.6	14.8	3.09883	4.3e-05	0	3.21317
TMEM208	ENSG00000168701	1	37.1	-3.317	0.000519013	0	2.35541
ZFP57	ENSG00000204644	0.9	16.4	-3.31668	0.00375761	0.02	1.69282
PEX11B	ENSG00000131779	145.4	34.2	2.01243	4.35e-05	0	3.20984
UTP3	ENSG00000132467	779.7	196.6	1.87252	4.35e-05	0	3.20938
NA	ENSG00000256533	7.4	83.2	-3.3153	6.32e-06	0	3.88597
REST	ENSG00000084093	1046.9	340.9	1.59357	4.44e-05	0	3.20177
USP20	ENSG00000136878	1.4	37.2	-3.31379	0.00115223	0.01	2.08435
HMCN2	ENSG00000148357	4.5	51.9	-3.31202	0.000304254	0	2.53974
NA	ENSG00000248546	66.3	5.8	2.94402	4.47e-05	0	3.19933
NA	ENSG00000226268	49.6	4.1	3.09959	4.5e-05	0	3.19712
IQCC	ENSG00000160051	0.9	28.3	-3.31154	0.00189887	0.01	1.91994
NA	ENSG00000254719	70.3	3.7	3.27431	4.53e-05	0	3.19482
NA	ENSG00000267741	22.2	0.7	4.00835	4.54e-05	0	3.19381
NA	ENSG00000259086	413.2	65.5	2.36116	4.55e-05	0	3.19332
NA	ENSG00000212673	5.4	73.3	-3.31048	9.59e-05	0	2.93836
LEPREL1	ENSG00000090530	26.5	1.4	3.68274	4.57e-05	0	3.19184
CLIC5	ENSG00000112782	2126.2	508	1.94926	4.57e-05	0	3.19184
NA	ENSG00000232374	0.3	23.6	-3.30769	0.00396168	0.02	1.67529
PTPRB	ENSG00000127329	1297.4	207.4	2.28613	4.59e-05	0	3.19078
GPT	ENSG00000167701	0.8	24.8	-3.30696	0.00211031	0.01	1.88566
NA	ENSG00000254374	29.1	136.6	-3.30238	0.000405585	0	2.44175
NA	ENSG00000244558	0.5	17.3	-3.30132	0.00453112	0.02	1.63155
ZNF271	ENSG00000257267	324.4	95.3	1.72325	4.61e-05	0	3.19015
TMEM55B	ENSG00000165782	8.5	132.8	-3.30118	7.76e-06	0	3.81262
NA	ENSG00000225558	160.9	21.8	2.49645	4.65e-05	0	3.18674
CD302	ENSG00000241399	157.9	25.2	2.3738	4.65e-05	0	3.18674
NA	ENSG00000179571	0.2	12.7	-3.3003	0.00911486	0.04	1.40856
NA	ENSG00000253908	0.3	20.4	-3.2984	0.0048162	0.02	1.61176
NA	ENSG00000253785	52.8	1.7	3.52604	4.69e-05	0	3.1838
GMEB2	ENSG00000101216	2.1	54.8	-3.2983	0.000990607	0.01	2.13617
SH2D3A	ENSG00000125731	3.4	43.7	-3.29811	0.000314256	0	2.52938
IGFN1	ENSG00000163395	0.5	2.5	-3.298	0.010674	0.04	1.36084
TBX2	ENSG00000121068	20.7	145.8	-3.29672	4.72e-05	0	3.18233
NA	ENSG00000223981	2	63.5	-3.29624	0.000450194	0	2.40659
PARM1	ENSG00000169116	2986	888.2	1.66918	4.73e-05	0	3.18186
COMMD4	ENSG00000140365	4.9	77.2	-3.29445	8.26e-05	0	2.98839
SNORD116-19	ENSG00000207460	4.6	71.9	-3.29379	0.000164581	0	2.7529
MEF2BNB	ENSG00000254901	15.4	168.6	-3.29362	1.17e-07	0	5.29314
NA	ENSG00000226285	1.9	26.6	-3.29213	0.00124769	0.01	2.06034
NA	ENSG00000188512	505.1	136.4	1.82254	4.81e-05	0	3.17634
PSMD6-AS2	ENSG00000239653	24.8	258	-3.29148	1.73e-07	0	5.1522
SRRT	ENSG00000087087	34.8	508.4	-3.29111	5.94e-06	0	3.90806
PLVAP	ENSG00000130300	93.9	11.5	2.80638	4.83e-05	0	3.17614
WDR54	ENSG00000005448	1.8	108.4	-3.28981	0.00025707	0	2.59581
GAP43	ENSG00000172020	4.1	15.5	-3.2897	0.00325642	0.02	1.74015
SLFN11	ENSG00000172716	152.6	34.8	2.03537	4.84e-05	0	3.17544
NA	ENSG00000241489	0.8	34.2	-3.2897	0.00160535	0.01	1.97877
FABP5P3	ENSG00000241735	48.3	5.5	2.90989	4.86e-05	0	3.17366
TNRC6C-AS1	ENSG00000204282	1	28.8	-3.28951	0.00186096	0.01	1.9268
NA	ENSG00000261553	62.6	849	-3.28803	7.98e-07	0	4.6138
NA	ENSG00000238721	0.5	14.3	-3.28714	0.00575187	0.03	1.55563
TLR8	ENSG00000101916	64.8	0.8	3.79388	4.89e-05	0	3.17224
NA	ENSG00000261401	4.3	63.3	-3.28338	8.59e-05	0	2.97473
CABIN1	ENSG00000099991	81.2	885.8	-3.28276	2.49e-12	0	9.41389
C1QTNF6	ENSG00000133466	6.2	65.4	-3.28169	8.72e-05	0	2.97102
NA	ENSG00000234136	0.4	22.4	-3.28164	0.00524085	0.03	1.58513
NA	ENSG00000236165	0.2	12.6	-3.2792	0.00966204	0.04	1.39101
NA	ENSG00000243918	110.9	17.3	2.41395	4.96e-05	0	3.16772
CD28	ENSG00000178562	17.6	0.2	4.5242	4.98e-05	0	3.16708
C9orf64	ENSG00000165118	96.6	16.6	2.38425	4.98e-05	0	3.16708
NA	ENSG00000270964	6.4	67.1	-3.27871	9.08e-05	0	2.95784
STC1	ENSG00000159167	344.9	58.3	2.6744	4.99e-05	0	3.16601
GOLGA6L3	ENSG00000259243	21.1	89.6	-3.27653	0.000825586	0.01	2.19888
NA	ENSG00000228995	0.2	13	-3.27424	0.00960576	0.04	1.39279
NA	ENSG00000244398	82.3	13.3	2.46838	5.08e-05	0	3.15904
PJA2	ENSG00000198961	2002.3	647.3	1.57675	5.2e-05	0	3.14962
PMM1	ENSG00000100417	1.4	52.6	-3.2738	0.000223391	0	2.64648
RAC1	ENSG00000136238	1735.3	369.4	2.03713	5.28e-05	0	3.14315
ADAM9	ENSG00000168615	1465.4	486.7	1.56742	5.31e-05	0	3.14157
SLC37A1	ENSG00000160190	7.1	77.4	-3.27359	3.56e-05	0	3.27791
NA	ENSG00000216713	26.9	0.4	4.05731	5.33e-05	0	3.14015
TOP3B	ENSG00000100038	19.6	200.6	-3.27352	1.75e-06	0	4.33877
NA	ENSG00000137726	50.1	3.6	3.1572	5.35e-05	0	3.13917
NA	ENSG00000213239	237.6	38.7	2.36986	5.35e-05	0	3.13917
NA	ENSG00000254481	46.5	4.8	3.06356	5.37e-05	0	3.13823
NA	ENSG00000260267	6.7	64.4	-3.27345	0.000403888	0	2.44286
NA	ENSG00000199883	7.8	104.3	-3.27215	7.84e-05	0	3.0047
NA	ENSG00000273008	0.3	15.6	-3.2701	0.00662488	0.03	1.51021
ZNF503-AS1	ENSG00000226051	0.8	20.1	-3.26912	0.00392379	0.02	1.67851
NA	ENSG00000205281	23.3	90.1	-3.26876	0.000843222	0.01	2.19137
PKD1P1	ENSG00000250251	28.4	406.3	-3.26824	2.41e-07	0	5.03338
NA	ENSG00000199545	12.8	102.4	-3.26768	7.7e-05	0	3.01122
HERC2P4	ENSG00000230267	37.1	478.9	-3.26743	3.98e-07	0	4.85353
TCEB1	ENSG00000154582	290.6	73.2	1.96591	5.49e-05	0	3.13042
NA	ENSG00000232472	304.8	65.7	2.0356	5.51e-05	0	3.12969
ANKMY2	ENSG00000106524	302.6	83.3	1.78856	5.55e-05	0	3.12655
CCDC68	ENSG00000166510	50.6	5.7	2.86405	5.61e-05	0	3.12355
NA	ENSG00000229256	141.5	30.7	2.07222	5.62e-05	0	3.12355
NUDT4	ENSG00000173598	6119.4	1319.6	2.01498	5.62e-05	0	3.12355
BRAP	ENSG00000089234	455.4	114.6	1.89285	5.6e-05	0	3.12355
DNAJC27-AS1	ENSG00000224165	1.4	38.6	-3.26638	0.00117041	0.01	2.08003
NA	ENSG00000261418	4.5	66.3	-3.26491	8.87e-05	0	2.96663
NA	ENSG00000226210	31.4	325	-3.26187	1.28e-11	0	8.75487
SSH3	ENSG00000172830	1.5	36.5	-3.25808	0.00173618	0.01	1.95186
ATP6V1E1	ENSG00000131100	986.1	258.3	1.83991	1.86e-05	0	3.50758
SRP9	ENSG00000143742	460.1	140.1	1.68014	5.67e-05	0	3.11985
TOP2B	ENSG00000077097	1872.7	640.6	1.52297	5.68e-05	0	3.11907
LMBR1L	ENSG00000139636	16.4	260.2	-3.25766	1.34e-06	0	4.43452
FAM65B	ENSG00000111913	26.2	0.4	4.03178	5.75e-05	0	3.11478
NA	ENSG00000119335	408.5	99.9	1.95304	5.78e-05	0	3.11248
IL17RC	ENSG00000163702	15.4	159	-3.25744	1.69e-07	0	5.16081
NA	ENSG00000210191	29.7	0.5	3.97549	5.8e-05	0	3.11133
DALRD3	ENSG00000178149	4.9	62.4	-3.25716	0.000115003	0	2.87922
NA	ENSG00000239202	0.2	4.4	-3.25648	0.0126716	0.05	1.30445
TRERF1	ENSG00000124496	87.2	15.9	2.35016	5.92e-05	0	3.1035
CCDC181	ENSG00000117477	59.6	2.1	3.37646	5.95e-05	0	3.10152
NA	ENSG00000233786	54.3	7.9	2.60486	5.97e-05	0	3.10142
NA	ENSG00000261200	1.5	23	-3.25501	0.00219343	0.01	1.87373
NA	ENSG00000261474	0.3	12.9	-3.25434	0.00917474	0.04	1.40666
COL16A1	ENSG00000084636	11.8	113.7	-3.25409	1.58e-05	0	3.56242
NA	ENSG00000260460	5.5	48.8	-3.25325	0.000349397	0	2.4932
NA	ENSG00000222844	4.9	57.6	-3.25157	4.71e-05	0	3.183
VASP	ENSG00000125753	1.4	51.8	-3.25078	0.000254254	0	2.59942
UBASH3B	ENSG00000154127	34.2	2.7	3.22747	6.05e-05	0	3.09681
LOC101928716	ENSG00000203446	0.3	21.4	-3.25055	0.00507501	0.03	1.59524
GDE1	ENSG00000006007	426.5	109.6	1.8444	6.07e-05	0	3.09542
CYSLTR2	ENSG00000152207	56.2	0.8	3.77704	6.08e-05	0	3.0952
SLC20A2	ENSG00000168575	2766.6	584.9	2.02629	6.09e-05	0	3.0952
NA	ENSG00000180581	211.1	54.6	1.87997	6.09e-05	0	3.0952
NA	ENSG00000259976	1133.9	315.5	1.7631	6.09e-05	0	3.0952
APBA3	ENSG00000011132	0.3	13.5	-3.25042	0.00840659	0.04	1.43423
ST6GALNAC5	ENSG00000117069	38.5	0.6	3.8597	6.12e-05	0	3.09348
NA	ENSG00000229593	44.4	4.4	2.94877	6.15e-05	0	3.09239
INO80E	ENSG00000169592	1.6	45.1	-3.24921	0.00117105	0.01	2.08003
LOC101930434	ENSG00000103832	8.4	87.3	-3.24818	1.59e-05	0	3.55939
NA	ENSG00000256609	7.7	69.9	-3.24689	0.000226862	0	2.64079
NEGR1	ENSG00000172260	452.7	88	2.1395	6.16e-05	0	3.09184
NA	ENSG00000233523	1.9	59.2	-3.24589	0.000536504	0	2.34422
NA	ENSG00000227361	74.8	4.6	3.15277	6.2e-05	0	3.08942
SFRP4	ENSG00000106483	61.6	6.8	3.16443	6.22e-05	0	3.08914
TM9SF2	ENSG00000125304	699.6	160.5	1.94706	6.21e-05	0	3.08914
GHR	ENSG00000112964	476.6	142.4	1.68278	6.22e-05	0	3.089
KAT2B	ENSG00000114166	1692.7	494.3	1.73357	6.24e-05	0	3.08773
LOC100506476	ENSG00000259065	0.5	16	-3.23729	0.00587747	0.03	1.54816
NA	ENSG00000259612	609.7	60.4	2.64465	6.3e-05	0	3.08459
ZBTB11	ENSG00000066422	336.8	95.2	1.7612	6.34e-05	0	3.08217
CALCRL	ENSG00000064989	792.8	57.1	2.8565	6.34e-05	0	3.08212
ABI3BP	ENSG00000154175	7221.2	1632.4	1.97764	6.36e-05	0	3.08136
NLRC3	ENSG00000167984	12.4	143.6	-3.23628	2.68e-06	0	4.19265
CHRNA5	ENSG00000169684	0.8	8.6	-3.23557	0.00736658	0.03	1.47573
NA	ENSG00000076928	32.6	355.6	-3.23457	1.34e-09	0	6.96947
NA	ENSG00000213872	0.5	4.7	-3.23329	0.0106802	0.04	1.36073
NA	ENSG00000222414	0.2	14.3	-3.23254	0.00960414	0.04	1.39279
NA	ENSG00000243974	21.3	0.3	4.19083	6.52e-05	0	3.07161
NA	ENSG00000228035	13.8	0.1	4.87902	6.53e-05	0	3.07134
LOC646652	ENSG00000215156	3.9	70.8	-3.23144	0.000352001	0	2.49089
HTRA1	ENSG00000166033	125.9	16.3	2.55106	6.63e-05	0	3.06564
NA	ENSG00000227186	1.2	23.6	-3.2309	0.00289481	0.02	1.77934
PEX14	ENSG00000142655	13.5	153.1	-3.22773	2.37e-05	0	3.42046
PPIEL	ENSG00000182109	5.3	43.2	-3.22673	0.000965525	0.01	2.14496
IFI44	ENSG00000137965	60.7	8.6	2.60527	6.66e-05	0	3.06412
LOC101927021	ENSG00000229043	1	20	-3.22614	0.00434336	0.02	1.6456
SNAI3	ENSG00000185669	0.7	19.6	-3.22428	0.0040999	0.02	1.66518
NA	ENSG00000182118	70.1	9.5	2.75085	6.74e-05	0	3.05982
ZAK	ENSG00000091436	5892.6	1072.4	2.14322	6.76e-05	0	3.0592
NA	ENSG00000197681	0.8	21.3	-3.22322	0.00354726	0.02	1.7105
PLIN2	ENSG00000147872	988.5	212.8	2.17955	6.78e-05	0	3.0583
ATP1A4	ENSG00000132681	6.2	81.3	-3.22293	2.4e-05	0	3.41646
NA	ENSG00000259402	7.1	90.2	-3.22281	8.86e-06	0	3.76632
LETM1	ENSG00000168924	39.4	377.5	-3.22247	4.14e-09	0	6.54195
IARS2	ENSG00000067704	840.4	184.5	2.00096	6.88e-05	0	3.05265
NA	ENSG00000236044	121	25.1	2.2217	6.89e-05	0	3.05226
IGSF10	ENSG00000152580	360.9	94.2	1.92265	6.93e-05	0	3.0506
DOCK9	ENSG00000088387	1564.6	540.4	1.50862	6.93e-05	0	3.0506
NA	ENSG00000236813	39	3.7	3.044	6.95e-05	0	3.04974
LPAR1	ENSG00000198121	382.7	92.7	1.90529	6.95e-05	0	3.04974
NA	ENSG00000269958	1.9	26.1	-3.2221	0.0015305	0.01	1.99378
NA	ENSG00000264584	2.7	41.7	-3.22107	0.000442478	0	2.41288
LOC100128108	ENSG00000259658	6.9	58.2	-3.22008	0.00031458	0	2.52918
NA	ENSG00000223474	4.7	45.6	-3.21883	0.000794174	0.01	2.21144
NA	ENSG00000248288	16.3	0.2	4.50771	7.06e-05	0	3.04432
NA	ENSG00000272918	26.8	275.9	-3.21849	2.52e-07	0	5.01787
NA	ENSG00000214837	32.4	323.1	-3.21733	3.18e-09	0	6.64301
NA	ENSG00000260317	22.7	0.4	4.07619	7.15e-05	0	3.03928
YES1	ENSG00000176105	444.1	125.1	1.7438	7.24e-05	0	3.03449
NA	ENSG00000260644	38.8	447.3	-3.21729	3.12e-07	0	4.94374
INHA	ENSG00000123999	0.8	29.3	-3.21678	0.00212157	0.01	1.88406
NA	ENSG00000197989	12.8	106.6	-3.21602	4.45e-05	0	3.20102
RCN2	ENSG00000117906	513.4	164.1	1.61334	7.4e-05	0	3.02595
DOK7	ENSG00000175920	1.2	29	-3.21595	0.00204901	0.01	1.8948
NA	ENSG00000226102	118.4	18.2	2.39022	7.48e-05	0	3.02187
EPM2A	ENSG00000112425	162.9	38.4	2.03542	7.48e-05	0	3.02187
THEM6	ENSG00000130193	3.4	25.2	-3.21285	0.00185174	0.01	1.92858
NA	ENSG00000197785	0.9	29.5	-3.21088	0.00216146	0.01	1.87768
LOC101927761	ENSG00000223442	3.4	48.4	-3.21064	0.000577245	0	2.31991
NA	ENSG00000213383	27.2	1.8	3.46299	7.62e-05	0	3.0148
MS4A6A	ENSG00000110077	336.4	86	1.90282	7.64e-05	0	3.01403
LOC101928304	ENSG00000232310	19.3	215.1	-3.2105	9.32e-09	0	6.23145
EIF3A	ENSG00000107581	4015.2	1330.4	1.55515	7.67e-05	0	3.01298
NA	ENSG00000237850	0.3	22.8	-3.20944	0.00533916	0.03	1.57922
MYH7B	ENSG00000078814	191.2	1949.4	-3.20401	3.11e-12	0	9.32584
C14orf166	ENSG00000087302	283.9	79.6	1.79279	7.75e-05	0	3.00897
HSPA2	ENSG00000126803	113.2	4.7	3.43315	7.82e-05	0	3.00508
PPP1CB	ENSG00000213639	2143.8	363	2.27362	7.84e-05	0	3.0047
UNC13D	ENSG00000092929	4.5	60.2	-3.20166	5.02e-05	0	3.1638
PPP4C	ENSG00000149923	6.9	98.5	-3.20138	1.46e-05	0	3.58868
C9orf40	ENSG00000135045	13.8	0.1	4.82493	7.89e-05	0	3.0025
FUNDC2P2	ENSG00000182814	17.2	0.2	4.41383	7.9e-05	0	3.00233
CTSS	ENSG00000163131	166.4	36.2	2.15567	7.9e-05	0	3.00233
NA	ENSG00000259455	0.3	22.7	-3.19913	0.00551904	0.03	1.56942
KRTCAP2	ENSG00000163463	13.6	135.9	-3.19789	1.29e-06	0	4.44566
NUP107	ENSG00000111581	402.7	95.7	1.95167	8e-05	0	2.99795
UCK1	ENSG00000130717	28.1	147	-3.1961	0.000227235	0	2.64027
RPL22	ENSG00000116251	725	171.5	1.90797	8.01e-05	0	2.99776
C15orf62	ENSG00000188277	0.7	18.1	-3.19512	0.00521133	0.03	1.5867
S100A11	ENSG00000163191	622.9	60.8	2.68669	8.02e-05	0	2.99756
ITGAV	ENSG00000138448	1531.8	431.7	1.83563	8.03e-05	0	2.99738
SLC3A2	ENSG00000168003	19.4	151.2	-3.19309	2.4e-05	0	3.41646
HILS1	ENSG00000188662	1	25.1	-3.19211	0.00315311	0.02	1.75069
AKT1S1	ENSG00000204673	17.2	91.8	-3.1891	0.000363984	0	2.47944
C19orf47	ENSG00000160392	17.1	179.3	-3.18904	1.8e-07	0	5.14041
TRMT2A	ENSG00000099899	1.2	36.8	-3.18887	0.00094494	0.01	2.15136
NA	ENSG00000227717	0.3	22.6	-3.18873	0.00570598	0.03	1.55853
NTNG2	ENSG00000196358	1	23.1	-3.1887	0.00379184	0.02	1.68995
IGF1	ENSG00000017427	928.5	125.5	2.75762	8.16e-05	0	2.99233
TMTC3	ENSG00000139324	315.6	95.5	1.67438	8.18e-05	0	2.99158
NA	ENSG00000215895	576.4	93.1	2.27702	8.19e-05	0	2.99131
SNORD116-18	ENSG00000206688	4.6	67.7	-3.18594	0.000266085	0	2.58416
NA	ENSG00000257354	4.1	49.9	-3.18542	0.000178464	0	2.7247
NA	ENSG00000267981	0.2	11.6	-3.18538	0.0119565	0.05	1.32294
NA	ENSG00000234619	85.9	15.7	2.31042	8.29e-05	0	2.98677
NA	ENSG00000196302	3.9	56.3	-3.18484	0.000160455	0	2.7607
NAGLU	ENSG00000108784	4.3	33	-3.17635	0.00191365	0.01	1.9177
LINC01088	ENSG00000249307	108.7	19.1	2.35748	8.37e-05	0	2.98329
SPTBN5	ENSG00000137877	1.6	53.9	-3.1736	0.000276322	0	2.57186
IPMK	ENSG00000151151	77.7	13.6	2.43172	8.45e-05	0	2.98
TRPM4	ENSG00000130529	30.4	302.4	-3.17312	1.27e-08	0	6.11655
TRIM67	ENSG00000119283	0.7	8.8	-3.17264	0.00919272	0.04	1.40598
KIAA1551	ENSG00000174718	1884.9	374.4	2.1262	8.53e-05	0	2.97683
QSER1	ENSG00000060749	1644.3	466.2	1.71664	8.53e-05	0	2.97683
NA	ENSG00000179031	28.6	1.2	3.57504	8.55e-05	0	2.97598
CLN3	ENSG00000188603	0.4	20.9	-3.17173	0.00741108	0.03	1.47419
NOA1	ENSG00000084092	124.6	31.2	1.9314	8.58e-05	0	2.97534
NA	ENSG00000127054	17.5	211.1	-3.17151	1.1e-06	0	4.50357
NA	ENSG00000239133	0.3	8.4	-3.17077	0.012548	0.05	1.30777
TMEM246-AS1	ENSG00000225376	1.6	38.7	-3.17048	0.00235844	0.01	1.84908
TSTD1	ENSG00000215845	13.3	0.1	4.8137	8.66e-05	0	2.97215
NA	ENSG00000222915	0.8	28.4	-3.17016	0.00218663	0.01	1.8746
NA	ENSG00000197284	3.1	36.8	-3.16968	0.00160153	0.01	1.97931
NACA	ENSG00000196531	10946.1	2992.8	1.80015	5.66e-05	0	3.12062
NA	ENSG00000244346	0.7	20.4	-3.1691	0.004692	0.02	1.62007
NA	ENSG00000213484	1.6	54.9	-3.16884	0.000924561	0.01	2.15892
NA	ENSG00000215899	37.9	3.4	3.07656	8.69e-05	0	2.97187
LOC388242	ENSG00000258150	0.8	5.6	-3.16881	0.0104051	0.04	1.36842
MVK	ENSG00000110921	0.8	19.4	-3.16876	0.00469835	0.02	1.61958
DSEL	ENSG00000171451	156.5	24.5	2.42843	8.74e-05	0	2.97013
HSF4	ENSG00000102878	9.4	97.2	-3.16668	2.16e-06	0	4.26546
BOLA2	ENSG00000261740	1.1	37.3	-3.16503	0.00086793	0.01	2.18125
ROCK2	ENSG00000134318	2211.7	673	1.6378	8.78e-05	0	2.96896
NA	ENSG00000235013	63.4	9.2	2.56313	8.8e-05	0	2.96831
NA	ENSG00000260977	4.4	74	-3.16434	0.000122804	0	2.85699
MROH1	ENSG00000179832	21.7	244.3	-3.16258	2.51e-07	0	5.01811
YBX3	ENSG00000060138	2430.9	815.7	1.53837	8.82e-05	0	2.96821
U2AF1L4	ENSG00000161265	17.2	162.2	-3.16244	1.22e-06	0	4.46329
RFX1	ENSG00000132005	6.2	68.2	-3.15798	0.000440585	0	2.4144
NA	ENSG00000260054	1.4	28.6	-3.15773	0.0028139	0.02	1.78844
NA	ENSG00000262848	1	24.9	-3.15709	0.00358991	0.02	1.70681
NA	ENSG00000249855	2723.7	270.4	2.59794	8.88e-05	0	2.96641
NA	ENSG00000269378	1375	265.8	2.08761	8.88e-05	0	2.96641
CDC42EP2	ENSG00000149798	7	58.5	-3.15658	0.000468862	0	2.39274
NA	ENSG00000259145	0.3	16.2	-3.15623	0.00932831	0.04	1.4019
NA	ENSG00000227505	19.2	0.3	4.17044	9.02e-05	0	2.96008
VWA5B1	ENSG00000158816	3.4	61.6	-3.15574	0.000394028	0	2.452
CDK15	ENSG00000138395	18.6	0.3	4.2725	9.09e-05	0	2.95784
NA	ENSG00000249492	0.4	18.9	-3.15431	0.00776968	0.03	1.45929
IRF9	ENSG00000213928	9.7	65.7	-3.15357	0.00038413	0	2.46072
NA	ENSG00000243099	51.8	3.3	3.14118	9.14e-05	0	2.95579
GOLGB1	ENSG00000173230	6131.2	1518.5	1.85006	9.2e-05	0	2.9535
TOR4A	ENSG00000198113	0.9	15.3	-3.1524	0.00613401	0.03	1.53389
PPP2R3B	ENSG00000167393	16.2	228.3	-3.15238	2.43e-06	0	4.22345
NA	ENSGR0000167393	16.2	228.3	-3.15238	2.43e-06	0	4.22345
CARD16	ENSG00000204397	16.2	0.2	4.41906	9.34e-05	0	2.94743
PRNP	ENSG00000171867	581.6	87.9	2.33008	9.35e-05	0	2.94737
NA	ENSG00000202512	138.7	1279.7	-3.1504	1.05e-08	0	6.18781
ZNF316	ENSG00000205903	0.6	17.9	-3.15008	0.00637379	0.03	1.52191
TGIF2	ENSG00000118707	12.9	69.7	-3.14925	0.00067821	0.01	2.26465
CISD3	ENSG00000230055	10.9	46.4	-3.14657	0.00149066	0.01	2.0023
B4GALNT3	ENSG00000139044	31.7	309.2	-3.14641	7.7e-07	0	4.62469
NA	ENSG00000213109	1.1	20.4	-3.14546	0.00486151	0.02	1.6089
NGFRAP1	ENSG00000166681	183.3	27.1	2.45648	9.51e-05	0	2.94169
NA	ENSG00000179967	0.8	16.9	-3.14456	0.00592991	0.03	1.54469
CCDC137	ENSG00000185298	0.4	22.4	-3.13772	0.00745907	0.03	1.47211
RPS7	ENSG00000171863	896.4	224.5	1.83835	9.62e-05	0	2.93737
NA	ENSG00000235258	0.5	16.7	-3.13555	0.00720878	0.03	1.48278
NA	ENSG00000229638	2082.2	113.2	2.96133	9.66e-05	0	2.93631
MAP3K5	ENSG00000197442	139.3	30.8	2.13673	9.66e-05	0	2.93631
FLJ45743	ENSG00000206129	6.4	75.6	-3.13257	3.68e-05	0	3.26585
LOC283387	ENSG00000245651	0.3	19.8	-3.13098	0.00839277	0.04	1.43477
VAMP1	ENSG00000139190	29.2	329.9	-3.13089	4.79e-08	0	5.61674
GLUD2	ENSG00000182890	191.2	36.6	2.15673	9.75e-05	0	2.93312
RNF128	ENSG00000133135	11.9	0.1	4.81188	9.81e-05	0	2.93115
APOL3	ENSG00000128284	77.3	12.4	2.57803	9.82e-05	0	2.93115
RAB10	ENSG00000084733	1122	290.4	1.79574	0.000124862	0	2.85141
VWC2	ENSG00000188730	749.7	226.8	1.66107	9.82e-05	0	2.93115
NA	ENSG00000234972	5.5	43.2	-3.13073	0.000732431	0.01	2.2393
KLHDC4	ENSG00000104731	14.8	141.7	-3.13038	1.87e-06	0	4.31693
SIRT6	ENSG00000077463	2.2	29.3	-3.13036	0.00128187	0.01	2.0512
RPS6KA2	ENSG00000071242	1680.1	212.6	2.43866	9.9e-05	0	2.9287
NA	ENSG00000198668	5805.9	920.3	2.24401	9.91e-05	0	2.92866
CDAN1	ENSG00000140326	11.7	129.4	-3.13025	5.44e-05	0	3.13382
CCND2	ENSG00000118971	7672.6	1097.2	2.32018	9.92e-05	0	2.92822
OPLAH	ENSG00000178814	5.5	83.8	-3.1297	0.000153017	0	2.77808
HSP90B2P	ENSG00000259706	678.8	180.4	1.81677	9.97e-05	0	2.92658
NOVA1	ENSG00000139910	123.2	26.6	2.09731	9.98e-05	0	2.92636
MANSC1	ENSG00000111261	196.3	38.2	2.14244	9.99e-05	0	2.92608
NA	ENSG00000231120	37.9	4.3	2.89001	0.000100554	0	2.92362
MTIF2	ENSG00000085760	908.8	313.7	1.50324	0.000100686	0	2.92352
CHRNE	ENSG00000108556	7.7	120.3	-3.12944	4e-05	0	3.23872
KDM1B	ENSG00000165097	361.8	85.5	1.95031	0.000101491	0	2.92029
APRT	ENSG00000198931	1.3	43.3	-3.12893	0.000914864	0.01	2.16258
EDC3	ENSG00000179151	16.3	185	-3.12873	6.71e-06	0	3.8634
CHST2	ENSG00000175040	13.3	0.1	4.76727	0.000101885	0	2.91932
MRPL38	ENSG00000204316	0.6	17.9	-3.12729	0.0067582	0.03	1.50344
FAM73B	ENSG00000148343	5.7	40.5	-3.12607	0.000925277	0.01	2.15886
NA	ENSG00000261599	34.3	380	-3.1254	4.37e-07	0	4.82105
XAF1	ENSG00000132530	389.2	110.6	1.78648	0.000102938	0	2.91579
NA	ENSG00000258317	3.1	48.4	-3.12485	0.000626692	0.01	2.29141
NA	ENSG00000255444	208.8	12.6	3.0203	0.000103399	0	2.91432
NA	ENSG00000271616	0.3	17.7	-3.12285	0.00956014	0.04	1.39384
MTURN	ENSG00000180354	321.9	28.1	2.71048	0.000103794	0	2.9135
LRCH4	ENSG00000077454	24.7	230.3	-3.12153	2.13e-08	0	5.92769
NA	ENSG00000263847	4.7	55	-3.12122	0.000131903	0	2.83094
LOC101927229	ENSG00000267013	13.3	0.1	4.7607	0.000104054	0	2.91274
NA	ENSG00000199975	0.7	20.9	-3.12029	0.00501911	0.03	1.59835
C10orf10	ENSG00000165507	41.5	338.3	-3.11979	0.000182411	0	2.7175
TMEM81	ENSG00000174529	1.9	23.7	-3.11943	0.00512524	0.03	1.59205
NA	ENSG00000183562	8.1	73.5	-3.11932	0.000424046	0	2.42665
NA	ENSG00000234109	16.6	0.2	4.34752	0.000106365	0	2.90503
TLR6	ENSG00000174130	52.3	5.7	2.83174	0.000106329	0	2.90503
EPRS	ENSG00000136628	1074.4	342.6	1.59546	0.000106362	0	2.90503
CFL1P1	ENSG00000223820	2.7	37.8	-3.11817	0.000895648	0.01	2.16985
NA	ENSG00000215325	2.4	30	-3.11759	0.00118519	0.01	2.07568
NABP2	ENSG00000139579	61	9.3	2.53168	0.000106744	0	2.90413
SNORD116-17	ENSG00000206656	4.9	67.8	-3.11664	0.000304649	0	2.53936
SGCA	ENSG00000108823	58	535	-3.11409	2.65e-11	0	8.50042
RERG	ENSG00000134533	67.7	5.2	2.99114	0.000107103	0	2.90322
THNSL2	ENSG00000144115	34.5	294.3	-3.11344	9.4e-07	0	4.55419
NA	ENSG00000254681	54	556.5	-3.11188	4.33e-09	0	6.528
YAP1	ENSG00000137693	385.6	123.9	1.60317	0.000108466	0	2.89843
NA	ENSG00000258373	20.2	0.3	4.11288	0.000108885	0	2.89781
NA	ENSG00000224237	47.9	3.5	3.26259	0.000108909	0	2.89781
MID1IP1	ENSG00000165175	8.7	103.7	-3.11141	0.000212477	0	2.6644
NA	ENSG00000261669	8.2	79.5	-3.1109	8.68e-05	0	2.97187
GRAMD4	ENSG00000075240	9.8	130.2	-3.11044	1.55e-05	0	3.56775
NUDT2	ENSG00000164978	37.1	3.4	3.07126	0.00010903	0	2.89756
NA	ENSG00000188612	235.4	36.5	2.36561	0.000109378	0	2.89641
NA	ENSG00000227663	37.1	2.5	3.37726	0.000109813	0	2.89492
TTC36	ENSG00000172425	0.3	15.8	-3.10863	0.0100407	0.04	1.37888
NA	ENSG00000261606	61.2	436.9	-3.10853	8.41e-06	0	3.78564
NA	ENSG00000269890	26.9	180.9	-3.10522	7.25e-05	0	3.03404
NA	ENSG00000215790	0.8	25	-3.10355	0.00366307	0.02	1.70016
NES	ENSG00000132688	1192.9	309.7	1.89826	0.000112087	0	2.88717
AXIN2	ENSG00000168646	36.4	385.7	-3.10341	1.87e-06	0	4.31693
NA	ENSG00000237711	18.8	0.3	4.16064	0.000112858	0	2.88465
JAK1	ENSG00000162434	1791.3	537.3	1.64621	0.000112988	0	2.88438
GFAP	ENSG00000131095	1.2	39.2	-3.10225	0.000990178	0.01	2.13621
DECR2	ENSG00000242612	5.3	57.3	-3.1016	0.00015549	0	2.77177
NLN	ENSG00000123213	191.1	49.3	1.85649	0.000113805	0	2.88285
ARMCX3	ENSG00000102401	369.5	108.2	1.75952	0.000113769	0	2.88285
ZFP91	ENSG00000186660	387.7	114.5	1.7169	0.0001136	0	2.88285
PRCP	ENSG00000137509	604	198.2	1.56841	0.000113797	0	2.88285
GPSM1	ENSG00000160360	5.2	41.6	-3.10012	0.00127152	0.01	2.05365
HSD17B1	ENSG00000108786	13	136	-3.09906	3.01e-06	0	4.14796
PTCH1	ENSG00000185920	71.9	452.1	-3.09577	2.43e-05	0	3.41173
NA	ENSG00000134970	393.5	89.4	1.9955	0.000114657	0	2.8803
NA	ENSG00000160828	16.9	199.6	-3.09471	7.69e-07	0	4.62469
PSIP1	ENSG00000164985	1143.8	396.2	1.48777	0.00011535	0	2.87851
NA	ENSG00000255458	0.8	18.8	-3.09448	0.00626237	0.03	1.52736
NA	ENSG00000244730	6.7	64	-3.09212	0.000133546	0	2.82689
NA	ENSG00000253605	15.9	0.2	4.3523	0.000116134	0	2.87588
SCP2	ENSG00000116171	863.7	285.7	1.57705	0.000116404	0	2.8751
NA	ENSG00000248896	1.5	17.9	-3.08679	0.00535008	0.03	1.57863
NA	ENSG00000225442	0.7	19.3	-3.08547	0.00589159	0.03	1.54731
NA	ENSG00000260690	267.3	59.1	2.01138	0.000117311	0	2.87241
HIF1A	ENSG00000100644	3049	911.5	1.68343	0.00011757	0	2.87168
XKR4	ENSG00000206579	60.7	8.2	2.69556	0.000117697	0	2.87144
SELT	ENSG00000198843	644.2	140.7	1.98236	0.000117923	0	2.87083
FLCN	ENSG00000154803	81.1	719.9	-3.08516	4.16e-09	0	6.54171
METAP2	ENSG00000111142	997.3	279.7	1.84737	0.000118245	0	2.8701
ABCD4	ENSG00000119688	48.3	371.8	-3.0842	1.32e-06	0	4.43873
NOL12	ENSG00000100101	3.4	54	-3.08347	0.000549525	0	2.33731
MAN1B1	ENSG00000177239	25.3	229.2	-3.08283	1.68e-08	0	6.01497
KRBA1	ENSG00000133619	18.4	248.7	-3.08191	2.89e-05	0	3.34832
CDC27	ENSG00000004897	1669.3	485.1	1.73271	0.000120031	0	2.86472
SPSB2	ENSG00000111671	2.4	21.2	-3.0816	0.00473046	0.02	1.61753
TRABD	ENSG00000170638	1.4	40.2	-3.08153	0.00122482	0.01	2.06569
SDHAF1	ENSG00000205138	0.7	13.4	-3.08115	0.009024	0.04	1.41223
BTBD1	ENSG00000064726	926.5	230.5	1.84638	0.000121806	0	2.85948
NA	ENSG00000250950	1.4	43.4	-3.08088	0.00274579	0.02	1.79724
YWHAG	ENSG00000170027	5553.1	626	2.49137	0.000122256	0	2.8581
NA	ENSG00000263120	3.9	53.9	-3.08052	0.000225058	0	2.64385
RPS24	ENSG00000138326	913.8	176	2.09192	0.000122737	0	2.85699
NCKIPSD	ENSG00000213672	15	154	-3.08048	2.9e-05	0	3.34808
NA	ENSG00000232559	24.1	234.4	-3.07842	7.35e-09	0	6.32041
NCAPH2	ENSG00000025770	1.6	47.4	-3.07813	0.00270174	0.02	1.80236
MBD6	ENSG00000166987	31.2	285	-3.07581	2.09e-09	0	6.80112
UACA	ENSG00000137831	3318.9	715.3	1.77558	0.00315093	0.02	1.75088
NA	ENSG00000267466	0.7	15.9	-3.07577	0.00804396	0.04	1.44813
NA	ENSG00000258337	0.3	17.1	-3.07497	0.0102345	0.04	1.37281
ETV4	ENSG00000175832	0.9	24.8	-3.07411	0.0039822	0.02	1.674
CYB5D1	ENSG00000182224	430.8	107.8	1.7506	0.00206166	0.01	1.89318
NA	ENSG00000146574	456.9	134.3	1.69331	0.000126214	0	2.84696
ADCY6	ENSG00000174233	76.4	544.6	-3.07405	2.8e-06	0	4.17625
IFIT1	ENSG00000185745	99.8	2.9	3.25304	0.000126875	0	2.84514
MTG2	ENSG00000101181	10.8	90.3	-3.07316	9.73e-05	0	2.93372
NA	ENSG00000230291	54.3	7.8	2.61524	0.000127831	0	2.84233
NA	ENSG00000232210	1.8	49	-3.07269	0.00113786	0.01	2.08884
CC2D1A	ENSG00000132024	12.2	126.4	-3.0724	2.04e-06	0	4.28725
NAT9	ENSG00000109065	8.6	72.2	-3.07227	0.000371705	0	2.47249
ZNF512B	ENSG00000196700	13.9	149.4	-3.07215	1.92e-06	0	4.30965
JMJD7	ENSG00000243789	0.4	24.1	-3.07182	0.00738558	0.03	1.47496
ATRIP	ENSG00000164053	13.4	92.4	-3.06745	0.000145834	0	2.79505
ZMYND11	ENSG00000015171	1147.6	388.4	1.52245	0.000130808	0	2.83389
DIO2	ENSG00000211448	55	8.2	2.57437	0.000131429	0	2.83206
YIF1A	ENSG00000174851	4.7	37.8	-3.06581	0.00146592	0.01	2.00826
TEAD3	ENSG00000007866	27.1	284.2	-3.06578	7.61e-07	0	4.62717
NA	ENSG00000272758	6.3	84.6	-3.06479	0.000280638	0	2.56645
GLYATL2	ENSG00000156689	16.1	0.2	4.32898	0.000132268	0	2.8304
NA	ENSG00000267600	1.5	46.4	-3.06449	0.00085132	0.01	2.18838
NA	ENSG00000259407	0.3	23.5	-3.0644	0.00725796	0.03	1.48083
FCGR2C	ENSG00000244682	615.4	169.2	1.85001	0.000133409	0	2.82712
NA	ENSG00000269867	3.8	41.8	-3.06321	0.000579249	0	2.31906
SHROOM4	ENSG00000158352	285.9	70.7	1.91142	0.000133727	0	2.82652
FANK1	ENSG00000203780	19.2	0.7	3.84945	0.000134516	0	2.82419
NA	ENSG00000258130	0.9	11.1	-3.06194	0.00934113	0.04	1.40148
TAB2	ENSG00000055208	2250.3	670.7	1.67945	9.8e-05	0	2.93115
JMJD7-PLA2G4B	ENSG00000168970	2	67.1	-3.06166	0.000288497	0	2.55828
TGFBR2	ENSG00000163513	6555.3	1464	1.93382	0.000136479	0	2.81878
NA	ENSG00000111203	33.7	353	-3.06092	5.33e-08	0	5.57742
TRAF2	ENSG00000127191	1.9	18.3	-3.05876	0.00502984	0.03	1.59762
NA	ENSG00000224059	45	4.1	2.94666	0.000137999	0	2.81464
CCNJL	ENSG00000135083	34.2	306.1	-3.05663	4.57e-09	0	6.50678
CPNE2	ENSG00000140848	30.2	93.9	-3.05662	0.001341	0.01	2.0361
CHCHD5	ENSG00000125611	8.9	116.5	-3.05158	8.8e-05	0	2.96831
ATRN	ENSG00000088812	867.6	280.6	1.60849	0.000138332	0	2.81447
NA	ENSG00000174977	87.1	17.5	2.22318	0.000138593	0	2.81403
LOC100507351	ENSG00000267506	10.8	101.3	-3.05049	0.000167807	0	2.74597
PHYHIPL	ENSG00000165443	12.4	0.1	4.70292	0.000138847	0	2.81352
NA	ENSG00000235238	103.5	15	2.48206	0.000139192	0	2.81266
GPRC5C	ENSG00000170412	7.6	116.7	-3.05047	0.000189282	0	2.7056
PCDH19	ENSG00000165194	23.7	1.5	3.4993	0.000139705	0	2.8115
ITGB1	ENSG00000150093	3458.9	921.9	1.76729	0.000139942	0	2.81099
PHLDA3	ENSG00000174307	2.2	22.3	-3.05001	0.00505516	0.03	1.59607
FHOD1	ENSG00000135723	16.6	167.8	-3.04896	4.21e-07	0	4.83582
BRSK1	ENSG00000160469	3	44.5	-3.0489	0.000758931	0.01	2.22666
NA	ENSG00000260252	4.3	50.6	-3.04604	0.000195129	0	2.69527
NA	ENSG00000006194	19.2	208.8	-3.04515	6.41e-06	0	3.88151
GPR68	ENSG00000119714	8.6	95.7	-3.04386	0.000137079	0	2.8171
RNF25	ENSG00000163481	10.1	133.1	-3.04299	7.56e-05	0	3.0181
NA	ENSG00000243988	74.1	4.9	3.02344	0.000144714	0	2.79818
GMIP	ENSG00000089639	0.9	8.1	-3.04275	0.0114779	0.05	1.33591
NA	ENSG00000251455	4.7	61.1	-3.04202	0.000351068	0	2.49186
ENOPH1	ENSG00000145293	125.8	26	2.11651	0.000146114	0	2.79465
PARP10	ENSG00000178685	0.8	15.6	-3.04129	0.00882649	0.04	1.41902
GLCE	ENSG00000138604	240.9	51.9	2.00954	0.000147023	0	2.79239
NA	ENSG00000240618	10.3	107.1	-3.04076	3.55e-05	0	3.27791
C1orf86	ENSG00000162585	0.8	21.1	-3.04017	0.00559201	0.03	1.5654
NSUN5P1	ENSG00000223705	96.7	740.5	-3.03971	8.95e-07	0	4.57129
ACSBG1	ENSG00000103740	6.5	54.8	-3.03941	0.00028418	0	2.56311
TRAPPC8	ENSG00000153339	805.7	285.3	1.46954	0.000150235	0	2.7841
SBF1	ENSG00000100241	16.9	151.7	-3.03879	2.95e-07	0	4.96184
[truncated: 3,583 more rows]

## Sheet: Fig. 4c,d
Differential expression analyses RNA-seq (Adult vs Fetal)
					Differential expression = (-1> L2FC >1, Padj<0.05)
gene	Log2FC	P-adjusted	-logpadj		Negative L2FC = up in fetal
HBG2	-12.4097	5.66e-48	47.2471
RNU4-2	-10.8673	3.53e-37	36.4517
SNORD3A	-10.5631	4.04e-37	36.3934
HBG1	-10.4463	5.35e-32	31.2719
HBA2	-10.2414	3.25e-23	22.4876
Snora73a	-9.56281	5.25e-33	32.2797
FREM2	-9.28344	1.83e-34	33.7384
rpph1	-9.18557	4.23e-93	92.3732
Hist1h2ag	-9.16685	1.5e-25	24.8236
HIST1H1B	-9.04281	5.79e-41	40.237
IGF2BP1	-9.03403	7.53e-28	27.1234
hba1	-9.03132	1.13e-25	24.9462
Hist1h3f	-8.96676	1.11e-23	22.9558
RNU4-1	-8.95916	1.28e-22	21.8936
SCARNA12	-8.74369	6.3e-27	26.2007
Scarna10	-8.736	2.15e-93	92.6673
RMRP	-8.673	2.38e-147	146.624
MCRIP1	-8.58077	1.97e-25	24.7062
Hist1h4f	-8.56573	2.9e-28	27.5382
Snord17	-8.52715	6.26e-33	32.2032
COL2A1	-8.52071	2.37e-09	8.62497
PLEKHG4B	-8.51845	2.96e-25	24.5293
RN7SL1	-8.48624	1.77e-127	126.753
SNORA54	-8.42571	8.99e-25	24.0462
ANKRD30BL	-8.3773	1.29e-28	27.8879
Scarna2	-8.27339	2.42e-60	59.6159
HIST1H2BB	-8.26671	1.44e-20	19.8404
SCARNA21	-8.25801	3.72e-22	21.4298
CPXM1	-8.11857	1.02e-23	22.9921
hist1h3g	-8.11313	5.54e-20	19.2569
Snora73b	-8.07847	4.53e-38	37.3442
HIST1H2BI	-8.07674	2.51e-21	20.5997
SNORA57	-7.94166	1.74e-19	18.7588
hist1h2bo	-7.8898	2.02e-19	18.6955
hist1h4l	-7.73467	1.59e-16	15.7996
SCARNA7	-7.67398	6.28e-74	73.2019
Hist1h3d	-7.65747	2.74e-19	18.563
MFAP2	-7.52688	2.59e-20	19.5862
HIST1H4D	-7.49881	8.95e-23	22.0481
INO80E	-7.4664	7.28e-20	19.1381
Scarna6	-7.42141	2.87e-19	18.5428
KIF2C	-7.40787	9.42e-18	17.0259
Hist1h4a	-7.39126	5.63e-16	15.2498
hist1h2bm	-7.32799	3.24e-17	16.4895
CLEC11A	-7.28226	7.7e-18	17.1132
SLC4A1	-7.27024	1.39e-15	14.8568
Hist1h3i	-7.23225	4.35e-17	16.3615
HIST1H3H	-7.22741	1.87e-16	15.7277
Hist1h2bl	-7.21164	6.77e-16	15.1692
rn7sk	-7.19676	1.3e-185	184.886
MDK	-7.19275	4.84e-79	78.3153
NME3	-7.17764	7.76e-18	17.1102
Hist1h2bn	-7.14788	2.64e-17	16.5791
RN7SL2	-7.1466	4.09e-159	158.388
EMILIN1	-7.13065	1.13e-16	15.9486
FKBP8	-7.08113	2.07e-51	50.6834
hist1h2ah	-7.00561	4.82e-18	17.3171
SCRN2	-6.97407	7.99e-19	18.0974
hist1h2am	-6.94884	1.37e-21	20.8634
SNORA49	-6.91774	1.19e-15	14.924
EGFL7	-6.90641	4.32e-36	35.365
WDR90	-6.90442	1.05e-17	16.9775
Hist1h2bj	-6.89943	4.25e-21	20.3717
FAAP100	-6.87726	2.04e-22	21.6906
SCAND1	-6.87556	3.35e-16	15.4748
rnu12	-6.85206	1.67e-13	12.777
SULT1E1	-6.84295	7.03e-14	13.153
Hist1h3c	-6.82808	2.34e-20	19.63
PYCR1	-6.82511	2.07e-21	20.6839
HIST1H3A	-6.81359	6.46e-17	16.1898
tp53i13	-6.80815	3.47e-17	16.4592
FAAH	-6.78868	8.15e-17	16.089
E2F1	-6.7864	8.87e-16	15.052
CYBA	-6.78121	2.99e-16	15.5248
FAM64A	-6.77745	2.09e-13	12.6802
CLEC3B	-6.77339	2.69e-33	32.571
NXPH2	-6.76758	3.74e-16	15.4276
HIST1H2AE	-6.76443	5.75e-39	38.2401
.	-6.75111	3.27e-07	6.48523
PBK	-6.72742	6.21e-16	15.2072
CASC10	-6.70727	3.74e-16	15.4276
PRND	-6.7048	7.02e-11	10.154
SNORA12	-6.69758	7.89e-15	14.103
COL11A1	-6.6519	3.45e-14	13.4618
Hist1h2ab	-6.60959	3.79e-14	13.4215
Snora68	-6.58835	4.37e-14	13.3599
COL1A1	-6.5394	6.96e-82	81.1576
ENO1	-6.50306	1.03e-101	100.987
SNORD116-21	-6.49884	2.99e-22	21.5243
Hist1h2aj	-6.49289	1.11e-16	15.9566
Hist1h2be	-6.48551	5.19e-16	15.2847
H1FX	-6.46251	9.7e-46	45.0133
FAM171A2	-6.45317	5.43e-13	12.2649
MYCN	-6.44445	8.54e-12	11.0684
APOE	-6.44124	7.94e-39	38.1003
TMSB15A	-6.43398	6.33e-14	13.1986
RPL29	-6.42571	8.97e-81	80.047
DPP10	-6.42346	1.33e-13	12.8767
Snhg7	-6.42178	8.51e-18	17.0699
DGCR6L	-6.34544	9.7e-16	15.0132
RPS14	-6.33553	4.19e-211	210.378
MDFI	-6.32946	2.16e-17	16.6657
RENBP	-6.32522	2.61e-14	13.5826
RRAD	-6.32344	7.85e-53	52.1054
KIFC1	-6.31256	1.25e-18	17.9039
rnu11	-6.2976	1.45e-11	10.8372
SNORD94	-6.29709	1.11e-13	12.9547
PTK7	-6.29241	6.91e-49	48.1607
C19orf48	-6.29197	2.3e-18	17.6376
SNORD116-19	-6.29047	6.25e-14	13.2045
MIF	-6.27088	3.49e-50	49.4566
BAD	-6.26681	7.12e-25	24.1475
SCARNA5	-6.26466	1.58e-48	47.8025
TIMM17B	-6.25244	1.11e-24	23.9531
HBB	-6.23542	1.13e-12	11.9459
DHRS13	-6.23166	7.05e-13	12.1515
CDT1	-6.22132	2.12e-11	10.6745
KIF26B	-6.21902	1.68e-12	11.7752
Scarna17	-6.2181	8.81e-40	39.0549
KMT5C	-6.20778	1.03e-13	12.9864
IGSF9	-6.20513	1.26e-16	15.8985
NPY6R	5.52026	2.02e-149	148.694
hist1h4c	-6.18455	7.32e-39	38.1353
AGRN	-6.17516	2.75e-45	44.5603
ARMC6	-6.16625	2.44e-18	17.6118
MRPL28	-6.15803	2.91e-28	27.5369
RNU5B-1	-6.15323	6.84e-10	9.16507
b4galnt4	-6.1402	1.72e-12	11.7656
STX10	-6.1374	4.92e-15	14.3082
HES4	-6.12132	1.88e-13	12.727
AURKB	-6.11318	4.68e-11	10.3297
Hist1h1d	-6.10077	3.29e-99	98.4833
TEN1	-6.09852	6.38e-13	12.1955
Hist1h2ai	-6.09404	4.09e-18	17.3885
cbln2	-6.09277	1e-12	11.9983
ST6GAL2	-6.08448	4.17e-39	38.3802
DBP	-6.06999	1.25e-12	11.9041
POLD1	-6.06773	2.24e-14	13.6493
SNORD10	-6.06298	4.47e-08	7.34948
ADAMTS14	-6.06236	3.99e-12	11.3996
sdc1	-6.0555	6.64e-11	10.178
PAFAH1B3	-6.0357	4.05e-13	12.3929
SPC24	-6.02643	4.48e-11	10.3485
PGLS	-6.02637	1.88e-18	17.7255
LRRC45	-6.0263	1.51e-12	11.8205
CDC42BPG	-6.02088	5.59e-12	11.2523
RNU5A-1	-6.02061	1.33e-08	7.87568
CHMP6	-6.01391	9.52e-16	15.0212
SNORA48	-6.01062	9.61e-22	21.0173
SCG5	-6.00855	3.01e-13	12.5209
FOXS1	-5.99134	4.33e-12	11.3639
THY1	-5.98821	1.44e-31	30.8431
RABEP2	-5.98526	6.44e-15	14.1912
MCRIP2	-5.98053	5.54e-16	15.2565
MVK	-5.98016	6.19e-14	13.2082
DLK1	-5.97999	2.49e-15	14.6039
MSLN	-5.97883	6.75e-16	15.1708
RAC3	-5.95719	2.19e-12	11.6597
BOK	-5.95559	1.58e-14	13.8006
HPS6	-5.95304	5.11e-15	14.2917
TNNI1	-5.94582	3.37e-34	33.4728
Snora64	-5.94174	1.53e-09	8.81486
GSDMD	-5.9392	8.95e-26	25.0483
RASSF7	-5.93141	4.22e-12	11.3748
RECQL4	-5.91448	4.37e-11	10.3593
MRPL23	-5.88766	8.19e-19	18.0869
ZNF469	-5.8865	2.62e-18	17.5816
Hist1h3b	-5.86812	1.73e-11	10.7624
CPZ	-5.86107	1.89e-10	9.72309
TMEM119	-5.85179	7.22e-20	19.1414
PIEZO2	-5.85084	1.78e-45	44.7496
ALKBH7	-5.84875	8.71e-23	22.0599
TNN	-5.83302	2.02e-13	12.6948
alas2	-5.83239	2.06e-13	12.687
COL3A1	-5.83143	2.43e-99	98.6147
MBD3	-5.82881	4.08e-31	30.3895
CDC42EP5	-5.82494	2.71e-11	10.5663
APBA3	-5.823	2.11e-12	11.6762
atad3b	-5.8152	9.76e-12	11.0106
TSSC4	-5.80668	2.14e-15	14.6703
TIGD5	-5.801	3.11e-11	10.5077
SNORD15B	-5.79861	7.17e-12	11.1444
HIST4H4	-5.79827	8.01e-20	19.0966
COL26A1	-5.79756	3.91e-10	9.40837
Hist1h2bg	-5.77946	3.84e-28	27.4152
EVA1B	-5.77619	1.34e-12	11.8723
DUOXA2	-5.7496	1.08e-05	4.96684
c9orf16	-5.74893	5.45e-17	16.2633
RTL1	-5.74686	1.28e-10	9.89187
PLEKHH3	-5.74075	4.93e-21	20.3073
DUOX2	-5.73757	1.33e-16	15.8758
MAFK	-5.73519	3.57e-17	16.4472
SLC16A3	-5.73164	2.91e-23	22.5367
HIST1H3E	-5.72884	1.11e-21	20.9534
CENPM	-5.72734	4.03e-09	8.39434
MED18	-5.7174	5.11e-13	12.2919
TRMT1	-5.71701	1.71e-19	18.7666
CCDC61	-5.69659	3.08e-11	10.511
tmem141	-5.69308	1e-39	38.9996
SPINT2	-5.68906	1.14e-20	19.9429
adamts12	-5.6884	7.84e-35	34.1059
PSENEN	-5.682	3.9e-23	22.4093
HIST1H3J	-5.67915	6.56e-14	13.1833
CCDC106	-5.67073	1.83e-12	11.7366
PRKAR1B	-5.66964	3.04e-25	24.517
NDUFA13	-5.66518	3.21e-116	115.494
WDR18	-5.66343	1.72e-16	15.7651
HEXDC	-5.65972	4.5e-14	13.3465
TFAP4	-5.65655	4.84e-11	10.3148
LINC00273	-5.65526	3.99e-09	8.39956
PEX16	-5.64845	9.81e-12	11.0083
PNCK	-5.63353	1.61e-10	9.79396
DEPDC1	-5.62803	6.13e-20	19.2125
COL18A1	-5.61753	1.68e-50	49.7746
COL16A1	-5.60301	1.75e-26	25.758
nthl1	-5.60198	8.12e-12	11.0905
MFSD3	-5.60122	1.76e-10	9.75329
EXD3	-5.60083	8.22e-12	11.085
CHTF18	-5.59513	4.01e-13	12.3967
STMN1	-5.59453	6.2e-127	126.207
C14orf80	-5.59351	1.94e-10	9.71189
DDX49	-5.59283	5.05e-25	24.2966
C12orf57	-5.58948	6.05e-65	64.2184
COL13A1	-5.5858	4.11e-31	30.3859
MLC1	-5.58135	5.17e-09	8.28684
SNORD116-18	-5.57981	9.46e-11	10.0239
ADORA2A	-5.57709	6.15e-16	15.2111
CHAD	-5.57388	2.3e-11	10.6378
HSPB2	-5.5708	3.48e-63	62.4584
PSRC1	-5.56194	2.89e-18	17.539
SPRN	-5.5596	2.38e-11	10.6231
LAMC3	-5.55773	2.87e-10	9.54203
MYOG	-5.55614	4.69e-07	6.32889
P3H3	-5.55496	3.52e-19	18.4533
TSPAN4	-5.54203	7.84e-28	27.1058
CTSV	-5.54202	8.76e-09	8.05741
LFNG	-5.54056	2.57e-15	14.5901
GPC2	-5.53602	1.39e-09	8.85559
PARP10	-5.5311	6.34e-11	10.1978
folh1	-5.52998	7.86e-10	9.10439
AP1S1	-5.52998	2.05e-13	12.688
BIRC5	-5.52439	8.93e-11	10.0494
TSEN54	-5.52436	7.06e-13	12.151
spata2l	-5.51698	4.84e-10	9.3149
MAGEL2	-5.51663	1.61e-10	9.79344
FBN3	-5.51622	1.59e-08	7.7973
TPRA1	-5.51587	3.73e-20	19.4284
GDF2	-5.51445	4.4e-10	9.357
ATP5G2	-5.51172	1.42e-156	155.849
AGPAT2	-5.50639	2.41e-20	19.6186
SLC9A3	-5.50471	2.9e-10	9.53777
KLHDC3	-5.50198	1.8e-110	109.744
FZD2	-5.49589	2.41e-10	9.61724
FSCN1	-5.49185	1.76e-33	32.7543
MFSD7	-5.49032	1.91e-10	9.71813
AGTR2	-5.4891	1.38e-13	12.8606
SCARNA22	-5.48806	7.88e-10	9.10357
ACAN	-5.48741	2.72e-09	8.56523
ASPSCR1	-5.48567	1.56e-17	16.8071
DCDC5	-5.48479	7.54e-11	10.1226
PRSS35	-5.47776	1.84e-14	13.7364
CENPH	-5.47527	2.72e-11	10.565
SNORA7B	-5.46973	7.45e-09	8.12775
ZMAT5	-5.469	3.44e-11	10.4633
C19orf25	-5.46621	3.15e-15	14.501
CDCA8	-5.46535	6.83e-12	11.1654
GALK1	-5.46327	2.94e-12	11.5324
CDC25C	-5.46178	1.87e-09	8.72932
.	-5.46038	1.09e-09	8.96442
Snora47	-5.45887	5.04e-13	12.2977
KANK4	-5.45157	4.29e-09	8.36707
hmga2	-5.44864	8.39e-09	8.07649
KLHL17	-5.44754	3.76e-10	9.42492
FBXL6	-5.44109	3.06e-10	9.51424
SPTA1	-5.43904	1.81e-09	8.7431
c19orf70	-5.43166	1.59e-31	30.7989
TSPOAP1	-5.42707	3.83e-49	48.4172
CDC45	-5.42655	8.22e-10	9.0849
TNK2	-5.42118	1.16e-71	70.9361
SNORD116-20	-5.41068	8.98e-11	10.0467
EMID1	-5.40959	2.16e-10	9.66569
ADAMTS8	-5.40923	8.21e-08	7.08572
TK1	-5.40584	1.11e-11	10.9528
NRTN	-5.40573	6.18e-13	12.209
RAMP1	-5.39394	2.76e-40	39.5584
FBF1	-5.39351	5.61e-15	14.2509
FOS	-5.39181	3.57e-29	28.4478
FANCE	-5.39079	1.66e-16	15.7803
RFXANK	-5.38768	5.52e-20	19.258
MMP15	-5.38749	8.89e-32	31.0513
MAZ	-5.38642	5.01e-65	64.2999
acap3	-5.3856	1.6e-47	46.7966
ADAMTS13	-5.38545	4.71e-13	12.3271
ZNF446	-5.37977	3.67e-15	14.4353
MIB2	-5.37896	4.21e-27	26.3761
TSNARE1	-5.37835	8.14e-11	10.0895
Snora52	-5.37459	1.09e-10	9.96419
HIST1H1E	-5.37318	3.76e-158	157.425
CBX6	-5.36489	7.04e-40	39.1522
ARRDC1	-5.36435	2.38e-17	16.6243
SMO	-5.36384	1.68e-48	47.7738
CRIP2	-5.3519	3.13e-177	176.504
CDK1	-5.34775	1.6e-20	19.7959
LSM7	-5.34728	3.76e-22	21.4249
SNORA74B	-5.34629	1.36e-08	7.8661
WNT5B	-5.34581	2.87e-17	16.5425
FNDC4	-5.34178	4.64e-15	14.3336
SLC25A1	-5.33827	1.31e-18	17.8814
MCHR1	-5.33802	6.45e-09	8.19064
IGFBP2	-5.33519	4.28e-32	31.3685
LUZP2	-5.33238	1.07e-08	7.97245
CCS	-5.33229	9.38e-30	29.0278
POC1A	-5.32897	9.94e-10	9.00265
tmem132a	-5.32407	2.23e-13	12.6526
Snora5c	-5.32403	1.68e-08	7.77526
hist2h3d	-5.32386	1.69e-08	7.77258
APRT	-5.32254	3.34e-23	22.4766
NTS	-5.32191	2.99e-06	5.52479
ATAD3A	-5.31989	3.93e-13	12.4057
SLC25A22	-5.31867	2.5e-10	9.60152
CTU2	-5.31606	8.35e-11	10.0785
MEX3A	-5.31441	3.35e-28	27.4749
SNORA71D	-5.31354	1.84e-07	6.73465
BRAT1	-5.3118	2.2e-21	20.658
ARFRP1	-5.30834	5.06e-27	26.2962
PPFIA3	-5.30756	7.42e-11	10.1294
TBL3	-5.30669	4.33e-17	16.3633
RHPN1	-5.3062	3.05e-09	8.51509
WDR34	-5.30489	1.28e-21	20.8912
SAPCD2	-5.30471	2.4e-10	9.61927
SAMD1	-5.30391	6.17e-17	16.2094
ADAM11	-5.29851	1.68e-55	54.7738
BCAR1	-5.29335	1.09e-30	29.9617
TMSB15B	-5.28879	4.09e-12	11.3881
MOB2	-5.28189	2.73e-24	23.5641
PODXL2	-5.28133	4.18e-09	8.37894
XKR5	-5.28077	1.46e-08	7.83683
APOA1	-5.27963	3.14e-07	6.50238
ALKBH4	-5.27905	3.32e-12	11.4784
HIST3H2BB	-5.27741	2.66e-09	8.57486
RPS19	-5.27711	3.23e-62	61.4901
AMDHD2	-5.27594	1.15e-09	8.93917
MYO15B	-5.27437	2.47e-89	88.6078
SAMD11	-5.2732	9.61e-12	11.0171
CACFD1	-5.26598	1.14e-21	20.9427
c16orf59	-5.26515	5.5e-08	7.25998
DNAL4	-5.26478	5.23e-22	21.2814
CDC34	-5.26169	4.68e-31	30.3302
IRF2BP1	-5.26148	7.18e-17	16.1439
HIST1H2BD	-5.26086	2.34e-48	47.6304
FAM207A	-5.26055	1.53e-09	8.81448
CACNA1G	-5.25771	5.72e-34	33.2426
SLC52A2	-5.25472	3.42e-11	10.4654
SPTBN5	-5.25471	9.6e-24	23.0179
TSC22D4	-5.24792	5.01e-37	36.3001
Snora70	-5.24303	6.08e-10	9.21597
GPSM1	-5.23927	5.83e-55	54.2342
AHSP	-5.23462	2.61e-08	7.58378
Hist1h2ak	-5.23326	8.75e-13	12.0579
VASP	-5.22377	3.09e-34	33.5107
SSBP4	-5.21447	6.06e-17	16.2172
SNORD116-4	-5.2098	8.65e-10	9.06276
SARDH	-5.20819	2.13e-09	8.67145
JMJD4	-5.20622	5.95e-13	12.2251
KIAA0101	-5.20018	8.9e-10	9.05066
STUB1	-5.19769	2.14e-14	13.6697
AZIN2	-5.19607	5.1e-10	9.29247
RPS28	-5.19534	2.66e-23	22.5759
fam173a	-5.19154	8.91e-09	8.04989
CIRBP-AS1	-5.18778	1.5e-09	8.8244
TERC	-5.18404	1.38e-14	13.8592
EBF4	-5.18269	6.05e-16	15.2182
RTN4R	-5.17872	5.18e-08	7.28602
ZWINT	-5.17498	6.72e-17	16.1724
MPST	-5.16974	2.77e-29	28.5579
CCL3	-5.16925	1.16e-06	5.93648
ISG15	-5.16598	1.04e-09	8.9813
TRPC3	-5.16218	6.21e-19	18.2067
HIST3H2A	-5.16153	3.46e-09	8.46036
PAOX	-5.16006	5.19e-09	8.28524
TIMM13	-5.15725	2.23e-36	35.6526
Hist1h2ac	-5.15598	5.1e-56	55.2921
USF1	-5.15215	4.77e-43	42.3219
PRMT7	-5.15142	8.92e-33	32.0497
COLEC11	-5.14863	9.54e-24	23.0206
UNC5D	-5.14415	7.86e-10	9.10468
CARD10	-5.14167	1.36e-17	16.8654
SELENOM	-5.13953	3.92e-14	13.4071
MIGA2	-5.13855	3.34e-34	33.4765
SH3D21	-5.13778	3.94e-16	15.4041
PRRG3	-5.13734	7.47e-10	9.1269
SNORD116-14	-5.13294	1.42e-09	8.84809
KIF26A	-5.12485	4.6e-23	22.3369
TSPO	-5.12401	6.67e-32	31.1761
UQCC3	-5.12246	8.26e-12	11.0831
PALM	-5.11748	2.76e-26	25.5587
GALE	-5.11735	1.6e-13	12.7952
ANAPC2	-5.11562	1.27e-17	16.8977
PHPT1	-5.11413	8.55e-58	57.0679
pkmyt1	-5.11136	3.46e-07	6.46114
ZNF48	-5.10805	1.93e-12	11.7137
TMSB10	-5.10777	2.5e-122	121.603
NOC2L	-5.10429	9.02e-32	31.0447
WTIP	-5.1042	2.99e-21	20.5244
RPL10	-5.10293	6.54e-124	123.184
BCL7C	-5.0976	1.37e-37	36.8636
RCN3	-5.09593	2.4e-20	19.6203
SCARNA16	-5.09539	1.86e-08	7.73012
RFNG	-5.09331	2.79e-28	27.5539
GTF2H4	-5.09237	7.01e-15	14.1542
GAMT	-5.09076	7.96e-25	24.0993
nab2	-5.0888	2.12e-31	30.6728
CAPN10	-5.08569	1.73e-26	25.761
RPS9	-5.08315	3.41e-136	135.467
EPB42	-5.08125	8.49e-09	8.0712
ZNF282	-5.07684	3.88e-28	27.4108
RNU5E-1	-5.07328	1.02e-07	6.99104
RPLP0	-5.06999	1.54e-229	228.814
ATG4D	-5.06567	6.51e-15	14.1863
PRR5	-5.06317	5.04e-09	8.2972
FBXW9	-5.06007	6.72e-08	7.17271
TMC4	-5.06003	1.67e-08	7.7784
TARBP2	-5.05034	5.79e-16	15.2372
PIF1	-5.04993	1.36e-08	7.86678
MRNIP	-5.04194	2.42e-09	8.61551
TRMT2A	-5.04037	1.54e-26	25.8131
UBE2S	-5.03805	6.41e-08	7.19317
ARSI	-5.03725	2.71e-09	8.56628
GPATCH3	-5.03249	9.51e-13	12.0217
C7ORF50	-5.02927	1.61e-38	37.792
.	-5.02726	2e-08	7.69916
MXD3	-5.02169	1.37e-14	13.8647
EME2	-5.02114	1.61e-08	7.79309
lrrc4b	-5.0182	2.16e-09	8.6653
TRIM11	-5.01582	4.4e-14	13.3561
ZNF512B	-5.01567	2.09e-40	39.6805
TNFRSF14	-5.01203	3.38e-11	10.4717
CDK3	-5.01041	7.39e-13	12.1311
ITM2C	-5.00901	9.74e-58	57.0114
ZNF205	-5.0081	1.56e-12	11.8072
PAK4	-5.00334	4.83e-26	25.3164
ZNHIT2	-5.0008	2.59e-08	7.58644
tmem200c	-5.0008	8.22e-10	9.08507
.	-4.99715	1.16e-12	11.9354
fbln7	-4.99559	6.45e-09	8.19039
CAMK1G	-4.99484	1.48e-08	7.83026
HIST2H2AB	-4.98981	7.07e-23	22.1507
GLI4	-4.98296	3.97e-09	8.40135
MEX3D	-4.98163	6.6e-16	15.1806
GNB2	-4.97719	7.69e-34	33.1139
KCTD17	-4.97644	1.88e-20	19.7261
KIAA1614	-4.97281	3.11e-23	22.5067
ISOC2	-4.96557	2.39e-26	25.6215
CRABP2	-4.96537	1.39e-08	7.85563
nkain4	-4.96426	7.09e-08	7.14931
DCAF12L2	-4.96418	3.92e-08	7.40715
NCS1	-4.96062	2.24e-30	29.6497
FAM109A	-4.95832	5.69e-12	11.2446
COL1A2	-4.95298	1.03e-63	62.9892
ABHD8	-4.95198	1.43e-10	9.84538
NT5M	-4.94951	1.3e-09	8.88674
PRSS8	-4.94679	3.19e-08	7.49681
ELN	-4.94238	9.57e-59	58.0189
FNDC1	-4.94035	2.06e-07	6.68583
DUS3L	-4.93903	1.36e-17	16.8658
SNORA2C	-4.93391	2.61e-10	9.58366
TIMM44	-4.93223	8.94e-41	40.0488
SNORA80B	-4.92932	1.02e-07	6.99215
RPS6KA4	-4.9253	2.89e-17	16.5386
PIH1D1	-4.92107	4.83e-30	29.3165
LRAT	-4.92006	5.19e-06	5.28523
TPRN	-4.9196	5.38e-10	9.26949
SPC25	-4.91908	6.34e-09	8.19777
GRAP	-4.91616	5.75e-08	7.24026
.	-4.9104	2.14e-21	20.6698
SNORA63	-4.90795	1.08e-10	9.96558
KRT18	-4.90502	6.42e-34	33.1924
miip	-4.90302	6.12e-13	12.2132
PPP1R37	-4.90046	2.57e-24	23.5904
NOSIP	-4.8994	3.27e-32	31.4852
FZR1	-4.89891	6.88e-31	30.1625
PRMT1	-4.89888	8.86e-54	53.0527
ESPL1	-4.89665	1.39e-12	11.8578
CORO1B	-4.89665	8.62e-20	19.0646
MAN2C1	-4.89337	1.83e-29	28.737
THAP3	-4.89287	6.44e-09	8.19092
MYL5	-4.88337	1.89e-08	7.72442
SNORA67	-4.88292	2.98e-08	7.52532
.	-4.88182	1.14e-08	7.94361
FIS1	-4.87996	5.78e-68	67.238
ARF5	-4.87946	2.62e-60	59.5825
PYCRL	-4.87537	2.03e-08	7.69201
SLC25A29	-4.87403	7.71e-42	41.1127
TUBGCP6	-4.86573	1.08e-25	24.9674
TRAF2	-4.86483	2.55e-13	12.5942
CKS2	-4.86414	1.29e-18	17.8893
FAM129B	-4.86328	4.45e-43	42.3517
LGALS1	-4.8623	1.78e-39	38.7493
ARL4D	-4.86182	1.22e-20	19.9139
LMF2	-4.86108	4.02e-30	29.3958
fgfr4	-4.85986	1.96e-08	7.70693
WDR83OS	-4.8587	3.43e-45	44.4647
PPIB	-4.8551	3.87e-48	47.4118
SPSB3	-4.85472	1.36e-32	31.8666
MYL3	-4.85302	2.9e-17	16.538
CTDSP1	-4.84853	2.03e-61	60.6919
NDUFA6-AS1	-4.84803	3.79e-08	7.42145
GPX4	-4.84767	1.21e-73	72.9176
APC2	-4.84466	3.07e-08	7.51217
KCNH7	-4.84435	3.68e-07	6.4337
MGMT	-4.8434	1.33e-22	21.8766
GPR37	-4.84097	1.02e-07	6.9919
CD320	-4.82984	6.82e-11	10.1663
CENPW	-4.82715	3.31e-10	9.48022
Hist1h4b	-4.8267	5.91e-17	16.2283
TELO2	-4.82106	7.91e-23	22.1019
MAMSTR	-4.81973	7.47e-08	7.12644
PHLDB3	-4.81833	2.25e-10	9.64809
PSD	-4.81319	1.23e-08	7.90834
VSTM2L	-4.80959	1.32e-36	35.878
SDSL	-4.80873	4.24e-08	7.37272
REC8	-4.8037	5.23e-22	21.2814
SNRPB	-4.80253	8.31e-41	40.0802
SHC2	-4.79929	3e-37	36.5229
NFKB2	-4.79761	7.14e-18	17.1464
LIG1	-4.79573	5.89e-24	23.2302
sh3bp1	-4.7937	3e-08	7.52347
RADIL	-4.79356	1.88e-20	19.7256
RCC1	-4.79156	2.88e-17	16.5412
Hist1h2bh	-4.79028	3.22e-06	5.4922
EPHB3	-4.78853	1.82e-17	16.7397
IGDCC3	-4.78459	8.42e-08	7.07479
HBE1	-4.78349	4.28e-06	5.36895
DERL3	-4.78255	2.63e-11	10.5794
LOC100289511	-4.78167	1.23e-07	6.9111
SCRIB	-4.77994	6.08e-26	25.2162
SNORA53	-4.77422	1.06e-08	7.9727
RASSF10	-4.77383	2.22e-07	6.65364
WDR24	-4.77185	4.84e-14	13.3152
SPNS1	-4.77094	2.65e-23	22.5765
PASK	-4.76669	1.47e-12	11.833
SIRT6	-4.76531	8.36e-10	9.07758
PLAC9	-4.76486	1.51e-32	31.8204
LOC100507646	-4.76467	2.01e-08	7.69699
CPT1C	-4.76306	3.25e-13	12.4886
AP2S1	-4.76264	2.61e-30	29.5836
FAM131B	-4.76154	3.51e-08	7.45457
MIEF2	-4.76145	1.14e-20	19.9414
MYBPH	-4.76038	4.58e-07	6.33902
CREB3L4	-4.76021	1.22e-17	16.9151
TEX264	-4.75937	1.87e-27	26.7282
PI4KAP1	-4.75681	3.02e-07	6.52021
PPP1R16A	-4.75594	8.59e-25	24.0662
RABAC1	-4.75073	3.23e-29	28.4911
SNORA50C	-4.75063	1.06e-07	6.97419
lime1	-4.74335	5.68e-07	6.24558
KNDC1	-4.7424	4.38e-07	6.35877
E2F2	-4.73891	1.96e-08	7.70749
TSTA3	-4.73243	3.98e-19	18.4005
SRPK3	-4.72986	7.86e-33	32.1047
hhipl1	-4.72715	5.23e-09	8.28122
CHMP1A	-4.72663	1.9e-32	31.7217
FAM96B	-4.72604	7.68e-32	31.1147
RHBDD3	-4.72587	4.98e-15	14.3023
MTX1	-4.7243	4.54e-08	7.34303
LOXL2	-4.72396	1.19e-28	27.9257
SERTAD3	-4.71811	2.12e-35	34.6728
TMUB1	-4.71785	5.02e-13	12.2991
NTN3	-4.71697	1.32e-06	5.87958
SHD	-4.71642	7.29e-35	34.1374
TECPR1	-4.71421	8.03e-26	25.0953
C19orf71	-4.71316	1.55e-07	6.80913
CUL7	-4.71179	2.33e-35	34.633
MCM7	-4.71146	9.62e-43	42.0168
PPP1R14B	-4.71126	4.09e-24	23.3884
brms1	-4.7101	4.38e-21	20.3588
ZNF598	-4.70925	2.09e-17	16.6793
ASIC4	-4.70854	5.49e-05	4.26044
apln	-4.70566	1.77e-11	10.7525
VPS37D	-4.69423	1.18e-08	7.9265
SAC3D1	-4.69384	5.13e-08	7.2902
CCDC157	-4.6905	3.11e-07	6.50764
LOC171391	-4.68029	5.74e-08	7.24083
STUM	-4.67798	5.79e-08	7.23728
CLDN15	-4.67726	1.14e-08	7.942
C20orf27	-4.67582	2.77e-10	9.55741
HAGHL	-4.67491	9.72e-08	7.01229
SCARF2	-4.67461	2.87e-10	9.54203
hist1h2al	-4.67109	9.67e-14	13.0144
NPM3	-4.67075	3.33e-12	11.4773
SNORD116-24	-4.67069	4.16e-07	6.3808
PFKFB4	-4.66636	1.89e-08	7.72304
TMEM161A	-4.66562	4.31e-19	18.3657
c19orf60	-4.66492	1.24e-14	13.9063
FAAP20	-4.6647	6.73e-11	10.1718
IER2	-4.66076	3.16e-25	24.5005
IQCC	-4.65602	4.18e-13	12.3786
PEX10	-4.65581	4.73e-14	13.3248
.	-4.65258	7.61e-08	7.11884
TROAP	-4.6509	2.49e-10	9.60355
TCEB2	-4.65044	1.4e-89	88.855
JPH3	-4.65018	1.95e-06	5.7092
CNTN5	-4.64399	2.64e-14	13.5782
CAMKK1	-4.64306	1.69e-19	18.7714
MAD1L1	-4.64147	2.64e-26	25.5789
DCHS1	-4.64141	6.19e-51	50.2086
ATG4B	-4.63884	5.25e-45	44.2798
MPND	-4.63747	3.97e-13	12.4017
SH3GL3	-4.63593	1.32e-50	49.8805
Zglp1	-4.635	7.51e-07	6.12447
MORN1	-4.63217	2.29e-08	7.64014
DIAPH3	-4.63175	2.18e-14	13.6607
MRPL54	-4.63118	3.66e-22	21.437
gigyf1	-4.62946	1.14e-39	38.9426
TESC	-4.62831	2.05e-22	21.6886
CERS4	-4.62789	1.43e-25	24.8461
RANGAP1	-4.62706	1.44e-30	29.8417
CDH3	-4.62698	5.71e-10	9.24354
B3GAT3	-4.62536	6.65e-13	12.177
HELZ2	-4.61749	2.37e-18	17.6246
RPL39	-4.616	8.69e-52	51.0611
.	-4.61465	8.85e-16	15.0529
COL6A2	-4.61325	1.8e-59	58.7457
FGFR3	-4.60965	1.81e-09	8.74317
CPSF3L	-4.60907	1.03e-40	39.9888
Snhg9	-4.60768	1.97e-08	7.70454
PRX	-4.60391	3.82e-15	14.4183
ERFE	-4.60324	1.02e-06	5.99011
FPGS	-4.60276	1.01e-20	19.9953
GRK2	-4.59447	1.85e-35	34.7339
WISP1	-4.59389	2.23e-47	46.6508
CCDC88B	-4.59279	1.77e-07	6.75194
FKBP10	-4.58832	3.47e-29	28.4602
.	-4.58657	2.21e-07	6.65539
SLC19A1	-4.58456	2.65e-07	6.57638
ENDOV	-4.58427	1.92e-08	7.71651
TONSL	-4.58253	1.92e-12	11.7171
RPUSD1	-4.57948	4.8e-11	10.3188
FAM83D	-4.57773	2.89e-16	15.5387
LRRC75B	-4.57602	5.72e-10	9.2423
SNORD116-13	-4.57537	3.98e-07	6.40001
gpr17	-4.57061	5.83e-28	27.2346
CASKIN1	-4.5701	6.81e-11	10.167
NDUFA11	-4.56834	4.8e-68	67.3189
.	-4.5682	4.93e-07	6.30759
LINC01547	-4.56795	3.14e-07	6.50281
PLEKHJ1	-4.56345	7.48e-32	31.1262
NT5C	-4.5625	1.01e-22	21.994
SH3GLB2	-4.55472	2.7e-41	40.5681
SHISA2	-4.55232	5e-07	6.30079
PMM1	-4.55161	5.75e-21	20.2402
SPSB2	-4.54921	7.19e-08	7.14328
SSPO	-4.54801	1.04e-07	6.98419
NCLN	-4.54626	9.1e-20	19.0408
PTRH1	-4.54507	1.04e-06	5.98479
ZNF517	-4.54449	3.28e-08	7.48351
APH1A	-4.54208	1.58e-62	61.8003
USHBP1	-4.53879	1.95e-08	7.70969
BMP1	-4.53793	5.12e-40	39.2906
LOC100506813	-4.53553	7.16e-23	22.1453
C1orf159	-4.53364	1.46e-08	7.83508
CDC20	-4.5335	6.81e-13	12.1668
LOC643201	-4.53126	1.6e-08	7.79594
ADGRB2	-4.53053	8.29e-15	14.0812
RGS12	-4.52849	1.28e-43	42.8935
MZF1	-4.52843	5.17e-15	14.2862
NPR1	-4.52768	4.35e-37	36.3611
ADAMTS19	-4.52606	2.02e-20	19.6948
PLEKHG4	-4.52585	2.77e-09	8.55719
LSMEM2	-4.52573	3.19e-11	10.4957
FBN2	-4.52532	1.59e-16	15.7983
LOC100288152	-4.52409	3.27e-11	10.4854
MFSD10	-4.52362	6.23e-22	21.2055
MEX3B	-4.52344	1.18e-26	25.9295
BTN2A3P	-4.52165	6.02e-08	7.22009
apcdd1l	-4.52137	1.05e-10	9.97905
SNORA38B	-4.52076	1.12e-06	5.94914
CARD14	-4.51336	9.72e-07	6.01249
RNASEH2A	-4.51229	2.92e-17	16.5347
IKBKG	-4.51202	1.6e-06	5.7968
COL5A1	-4.51057	5.12e-79	78.2909
LRWD1	-4.50901	9.43e-13	12.0257
MAP2K2	-4.5073	1.01e-32	31.9948
SSNA1	-4.50498	9.15e-17	16.0384
HMG20B	-4.49791	1.45e-19	18.839
FLYWCH2	-4.49466	2.01e-15	14.6968
PFAS	-4.49378	1.17e-29	28.9314
CYTH2	-4.49318	3.74e-28	27.4267
PHF24	-4.49127	3.91e-06	5.40786
ARFGAP1	-4.49067	2.48e-16	15.6062
MCM5	-4.48975	6.25e-24	23.2042
PKN1	-4.48798	9.32e-46	45.0304
ZFHX3	3.94626	3.15e-140	139.502
RPL37A	-4.48536	3.04e-98	97.5172
ORAI2	-4.48483	2.91e-16	15.5355
FAU	-4.48419	3.29e-73	72.4832
FAM155A	-4.48402	6.89e-14	13.1615
RGS4	-4.48291	5.19e-31	30.2851
SOX11	-4.48172	2.93e-26	25.5332
ZNHIT1	-4.47812	9.03e-45	44.0443
LAMA1	-4.4781	6.54e-10	9.18454
ELK4	3.38268	4.08e-85	84.3898
FANCA	-4.47089	4.08e-14	13.3896
NUDT22	-4.46769	2.15e-23	22.6683
NCAPH2	-4.46697	1.6e-20	19.7964
PGF	-4.45965	1.08e-07	6.96758
SERPINH1	-4.45838	1.6e-46	45.7971
SNORA74A	-4.45289	1.2e-05	4.92181
COPE	-4.4526	2.41e-44	43.6177
STK11	-4.45255	8.85e-53	52.0531
EML3	-4.4517	1.29e-22	21.8898
RHOC	-4.45127	4.89e-58	57.3109
MAGED2	-4.45047	4.5e-126	125.346
ZNF775	-4.44992	1.04e-09	8.9813
ARHGAP4	-4.44828	2.36e-15	14.6266
COL11A2	-4.44685	8.41e-11	10.0752
LOC100130548	-4.44559	3.31e-06	5.47994
HES6	-4.44324	1.87e-08	7.72878
MOGS	-4.43774	1.09e-25	24.9634
SDK1	-4.43576	2.67e-15	14.5733
ST6GALNAC6	-4.43251	1.68e-47	46.7759
PFKL	-4.4312	2.88e-21	20.5411
IFRD2	-4.431	1.12e-16	15.952
EIF4EBP1	-4.43056	1.68e-25	24.7751
RPL8	-4.42836	1.43e-100	99.8441
GSTP1	-4.42723	1.42e-129	128.849
TRIB3	-4.42427	1.07e-08	7.97068
ACE	-4.42376	2.05e-13	12.6888
CCNF	-4.42325	2.52e-13	12.5989
TMED1	-4.42152	5.71e-21	20.2435
HDGFRP2	-4.4194	1.26e-54	53.9005
.	-4.41788	1.51e-11	10.8203
RAB43	-4.41767	1.22e-06	5.9144
RNU1-1	-4.41745	9.12e-07	6.04012
SPATC1L	-4.41633	2.35e-07	6.62853
FUZ	-4.41571	1.21e-16	15.9177
CADM4	-4.41546	2.47e-23	22.6069
SNORA38	-4.4142	5.55e-06	5.25601
ZNF524	-4.41191	3.23e-08	7.4912
LOC730098	-4.40944	1.34e-08	7.87208
CEP72	-4.40904	2.61e-08	7.58336
MIR503HG	-4.40903	8.1e-10	9.09162
RPL13A	-4.4053	5.62e-185	184.25
COL9A1	-4.40147	2.19e-05	4.66014
CDK10	-4.40009	1.46e-26	25.8359
TNFRSF12A	-4.39784	1.48e-11	10.8299
SHARPIN	-4.39633	2.59e-31	30.5868
REEP4	-4.39614	1.36e-09	8.86777
FADS2	-4.39551	6.48e-30	29.1887
PLCD1	-4.39524	1.22e-26	25.9144
ZNF513	-4.39494	1.44e-17	16.8402
PHGDH	-4.39179	6.77e-22	21.1694
CTU1	-4.39001	2.57e-06	5.59007
CNTN6	-4.38921	4.27e-17	16.3695
DDAH2	-4.38839	2.67e-46	45.5729
LTC4S	-4.3881	2.91e-06	5.53645
Hist1h2bf	-4.38774	2.38e-22	21.6226
WNT11	-4.38679	2.04e-10	9.69011
RPL36	-4.38368	5.37e-98	97.2697
LYL1	-4.38073	1.25e-07	6.90232
CCNB1	-4.37857	1.55e-25	24.8109
ASPRV1	-4.37673	2.04e-07	6.6895
OPLAH	-4.37627	1.34e-23	22.872
KCNF1	-4.37586	3.3e-06	5.48146
LOC100507507	-4.37585	2.88e-07	6.54128
AMHR2	-4.37526	4.56e-07	6.34082
BRSK1	-4.37436	2.03e-22	21.6921
MAD2L1	-4.37305	6.77e-15	14.1696
EXOC3L1	-4.3722	1.75e-06	5.75702
oxld1	-4.37202	3.71e-09	8.43018
B9D1	-4.36756	6.99e-13	12.1554
TNFRSF6B	-4.36465	1.9e-06	5.72082
FAM212A	-4.36253	3.11e-09	8.50683
HIC1	-4.36196	8.19e-21	20.0867
LIMD2	-4.35688	9.57e-15	14.0189
SSR4	-4.35525	3.35e-26	25.4752
SPON2	-4.35518	3.85e-15	14.4146
LY6E	-4.35501	1.15e-17	16.9401
NUDT14	-4.35496	1.38e-10	9.85886
SNORA71A	-4.35401	1.64e-05	4.7858
CCDC154	-4.35273	2.27e-06	5.64388
CCDC28B	-4.35248	3.44e-26	25.463
MROH1	-4.35207	2.82e-14	13.5503
BAX	-4.3514	2.21e-13	12.6555
KDM8	-4.35089	2.75e-08	7.56092
.	-4.34864	1.82e-07	6.74003
AXIN1	-4.34709	1.1e-23	22.9594
RAB33A	-4.34641	4.32e-11	10.3644
MAP3K11	-4.34321	1.5e-27	26.8253
ENGASE	-4.34218	5.39e-23	22.2684
BRF1	-4.34136	4.15e-35	34.3821
METRN	-4.34123	4.2e-10	9.37694
C1QTNF3	-4.34122	6.9e-21	20.1613
HIST2H2BF	-4.3406	2.95e-12	11.5303
CHRM4	-4.33827	6.92e-05	4.15962
NGEF	-4.33738	3.97e-07	6.40087
PLD4	-4.32948	3.74e-05	4.42718
FBXL19	-4.3294	1.41e-20	19.8503
COMMD4	-4.32824	1.93e-28	27.715
SNORD116-1	-4.32628	1.88e-06	5.72634
MANEAL	-4.32587	2.05e-06	5.68817
CPTP	-4.32542	9.34e-13	12.0299
LRFN4	-4.32535	8.48e-13	12.0718
SYTL5	-4.32511	0.000164603	3.78356
LRRC56	-4.32274	4.22e-06	5.37432
KCNE5	-4.32213	4.44e-06	5.35252
LRRC55	-4.32126	1.85e-07	6.7318
LIPG	-4.32089	7.19e-06	5.14313
PDZD4	-4.31893	5.73e-13	12.242
IRF4	-4.31614	2.65e-10	9.57702
ELMO3	-4.31561	6.72e-06	5.1727
TMED8	-4.31475	2.27e-08	7.64438
COL4A2	-4.31435	6.67e-83	82.1756
EGFL6	-4.31353	5.48e-06	5.26108
MYBL2	-4.31249	2.52e-09	8.59792
CETP	-4.31161	5.85e-06	5.23295
Mirlet7bhg	-4.30931	4.04e-16	15.3936
SNORD116-7	-4.30906	1.99e-06	5.70197
ST6GALNAC4	-4.30846	3.18e-14	13.4971
apoc1	-4.30803	1.56e-06	5.80738
FES	-4.30448	4.92e-20	19.3077
wdr6	-4.30447	5.25e-64	63.2797
OGFR	-4.30228	6.9e-23	22.1611
ZBED6CL	-4.30181	4.89e-07	6.31079
SF3A2	-4.3008	2.56e-15	14.5918
RCC1L	-4.29974	1.39e-09	8.85716
HTR7	-4.29961	1.15e-08	7.93964
PDDC1	-4.29793	1.49e-49	48.8272
NUF2	-4.29745	1.06e-15	14.9751
MAD2L2	-4.29466	1.05e-15	14.9797
FAM3A	-4.29359	1.13e-33	32.9467
COL5A2	-4.2928	9.71e-45	44.0128
GRAMD1A	-4.29088	1.2e-38	37.9221
MAMDC4	-4.28773	7.71e-21	20.1128
ALX3	-4.2851	2.01e-06	5.69625
LOC729770	-4.28508	5.52e-14	13.2577
LINC01521	-4.28497	6.75e-06	5.17065
NAGLU	-4.28457	2.92e-18	17.535
C1QA	-4.28332	1.35e-14	13.8703
.	-4.28062	1.88e-06	5.72634
GMPPB	-4.27767	3.36e-15	14.4741
PDE6B	-4.27681	2.23e-17	16.6512
CFL1	-4.27226	4.36e-91	90.3605
UBTD1	-4.26974	3.75e-09	8.42588
NELL1	-4.26876	2.99e-05	4.52377
DGKQ	-4.26602	6.59e-13	12.1808
ZNF500	-4.26549	2.89e-17	16.5391
SNORA71B	-4.26473	5.02e-06	5.2989
SNORA5A	-4.26384	1.04e-07	6.98116
NUDT1	-4.26233	4.41e-12	11.3555
GCHFR	-4.26023	1.35e-07	6.87106
c17orf62	-4.25825	3.43e-26	25.4643
.	-4.2572	7.12e-06	5.14751
Hist1h4j	-4.25567	3.1e-06	5.50909
CEBPA	-4.25327	1.51e-05	4.82178
stx1a	-4.25249	2.55e-06	5.59406
SLC27A5	-4.24747	9.34e-08	7.02964
URM1	-4.24701	8.97e-31	30.0474
DOHH	-4.24569	1.58e-07	6.80109
C15orf62	-4.24562	4.57e-08	7.34032
TSPAN9	-4.24478	1.13e-33	32.9465
SBF1	-4.24293	2.6e-33	32.5844
CAPG	-4.24149	4.62e-08	7.33519
SH3TC1	-4.23983	3.65e-14	13.4376
CCDC71	-4.23873	2.6e-13	12.5844
MYADML2	-4.23801	2.91e-06	5.5363
PWWP2B	-4.23768	1.13e-06	5.9469
FITM1	-4.23612	2.06e-41	40.6855
LZTS2	-4.23557	1.83e-49	48.7378
KLF16	-4.23259	1.51e-09	8.8199
NECAB3	-4.23206	1.02e-24	23.9935
PCED1A	-4.23081	1.48e-24	23.8289
.	-4.22698	2.41e-16	15.6184
ADRB3	-4.22515	6.9e-05	4.16139
tas1r3	-4.22063	1.03e-05	4.98888
KATNB1	-4.21821	3.09e-13	12.5095
ZMYND19	-4.21812	2.34e-14	13.63
CACNA1G-AS1	-4.2176	1.64e-05	4.784
ARPP21	-4.21713	0.000179871	3.74504
VPS9D1	-4.21666	1.53e-19	18.8162
RALY	-4.21595	2.4e-62	61.6195
NUDT8	-4.21532	2.15e-06	5.66692
ITPA	-4.21527	7.21e-24	23.1421
N4BP3	-4.21483	6.24e-08	7.20514
COQ8B	-4.21411	2.29e-26	25.6402
LOC643733	-4.20914	3.64e-09	8.43879
ZSCAN1	-4.20803	4.99e-06	5.30232
C21orf58	-4.20793	4.47e-08	7.34971
MAPK11	-4.20473	3.57e-10	9.44731
KDM4A-AS1	-4.20389	3.45e-06	5.46223
YIPF2	-4.20352	3.18e-23	22.4971
KLK11	-4.20303	5.56e-06	5.25511
CCDC102A	-4.20285	7.75e-11	10.1106
FOSB	-4.20189	3.53e-07	6.45268
E4F1	-4.20189	1.47e-18	17.8331
MRGPRF	-4.1987	1.47e-06	5.83351
HIST1H4E	-4.19763	8.66e-28	27.0624
PRR22	-4.19463	1.46e-05	4.83424
FRS3	-4.19296	6.46e-12	11.1899
dgcr6	-4.19252	3.21e-06	5.49318
GRID1	-4.19126	2.14e-06	5.66875
LOC100505502	-4.19101	2.26e-06	5.64576
FOXM1	-4.1896	1.26e-16	15.8985
LOC391322	-4.18755	4.87e-06	5.31281
MMP14	-4.1875	2.55e-25	24.5938
ANKRD36BP2	-4.18724	2.87e-06	5.54234
TRIM65	-4.18574	1.33e-20	19.8771
ASTN1	-4.182	8.83e-15	14.0538
DACH2	-4.18142	1.94e-05	4.71255
C6orf48	-4.17504	5.33e-80	79.2734
DPM2	-4.17386	9.17e-13	12.0375
CBX2	-4.1705	8.6e-15	14.0653
KANK3	-4.1702	1.3e-13	12.8854
SFRP5	-4.1691	5.34e-17	16.2727
NAA38	-4.1655	3.39e-38	37.4703
RFC2	-4.16416	1.22e-22	21.9119
PDXP	-4.1624	3.64e-17	16.4392
LOC100288778	-4.15613	2.33e-06	5.63203
CCDC78	-4.15523	5.57e-05	4.25427
MROH5	-4.15431	2.3e-06	5.63891
LCN12	-4.1541	1.23e-07	6.9111
GPAA1	-4.1523	2.36e-21	20.6266
LOXL1	-4.15152	1.8e-14	13.7457
FMC1	-4.15095	4.75e-28	27.3233
COX8A	-4.15061	6.19e-58	57.2081
CDCA3	-4.14939	5.46e-14	13.2628
NARFL	-4.148	1.72e-19	18.7649
ZNF496	-4.14364	9.93e-29	28.003
RPS18	-4.14338	6.81e-86	85.1668
DDX12P	-4.14224	2.01e-06	5.69774
EPHB4	-4.14014	2.46e-48	47.6086
AKR1A1	-4.13904	2.85e-55	54.5454
LOC100130503	-4.13672	1.78e-05	4.74852
GSG1	-4.13603	1.88e-05	4.72489
SNAPC2	-4.13406	2.25e-13	12.6477
COL21A1	-4.13179	2.66e-42	41.5752
BUB1	-4.13149	1.38e-18	17.86
TMEM8A	-4.12978	1.14e-21	20.944
SOX4	-4.12949	8.21e-27	26.0859
NDC80	-4.12924	4.52e-21	20.3448
B4GALNT3	-4.12745	9.88e-40	39.0053
SCYL1	-4.12687	4.83e-30	29.3158
RNVU1-18	-4.1268	0.000253192	3.59655
CACTIN	-4.12679	9.69e-20	19.0137
amigo3	-4.12397	3.34e-10	9.47629
CSPG5	-4.12157	1.33e-11	10.8771
TAX1BP3	-4.11982	1.53e-46	45.814
PIEZO1	-4.11969	2.32e-35	34.6337
ACBD7	-4.11925	6.59e-08	7.18109
CRIP1	-4.11913	5.66e-43	42.2473
LOC728392	-4.1165	2.07e-20	19.6837
ARFGAP2	-4.1147	5.56e-80	79.2546
EIF6	-4.11436	1.9e-51	50.7222
CD151	-4.11346	1.13e-28	27.9457
hsd11b1l	-4.11285	2.09e-07	6.68022
PTPRT	-4.11025	3.26e-09	8.48721
AP5Z1	-4.10824	5.21e-18	17.2835
ANGPTL6	-4.1061	8.58e-06	5.06644
COL23A1	-4.10545	4.77e-17	16.3216
Snord13	-4.1043	3.66e-09	8.43621
TNC	-4.10161	2.73e-29	28.5631
ATP2A1	-4.10128	2.15e-05	4.66671
MPG	-4.10026	1.1e-23	22.9597
endog	-4.10023	2.11e-07	6.67606
.	-4.09968	2.91e-08	7.53684
TTLL12	-4.09896	5.81e-22	21.2356
mrc2	-4.0983	7.46e-40	39.1272
CHRNG	-4.09721	3.61e-05	4.44256
ASGR1	-4.09582	2.25e-05	4.64724
slc26a6	-4.09543	7e-15	14.1551
ALDH16A1	-4.09534	8.23e-12	11.0847
NKD2	-4.0946	1.57e-06	5.80336
TPI1	-4.09046	4.02e-147	146.396
RASA4CP	-4.09019	1.21e-05	4.91862
BORCS6	-4.08856	8.33e-13	12.0796
HRAT92	-4.08745	8.4e-29	28.0759
GABRB2	-4.08458	2.82e-20	19.5494
MEST	-4.07945	6.2e-22	21.2074
NDOR1	-4.07311	2.65e-11	10.5773
DNAJC22	-4.06832	1.41e-05	4.85159
CCDC24	-4.06596	7.44e-06	5.12838
CD2BP2	-4.06256	6.97e-40	39.1565
PNKP	-4.06097	8.42e-24	23.0749
LOC100130856	-4.05938	6.19e-06	5.20851
CENPX	-4.05853	5.18e-19	18.2856
.	-4.05804	7.23e-06	5.14061
COL9A2	-4.05803	1.68e-06	5.77584
YDJC	-4.05739	2.97e-06	5.52794
YIF1B	-4.056	5.4e-14	13.2673
TNNC1	-4.05546	7.59e-55	54.1198
NRK	-4.05536	1.53e-20	19.816
NUDT18	-4.05415	5.03e-06	5.29859
ZNF787	-4.0537	1.96e-13	12.7073
MRPL23-AS1	-4.05196	3.45e-05	4.46265
STRA6	-4.05138	2.35e-05	4.62895
ENKD1	-4.05089	3.66e-13	12.4364
NPHS1	-4.04762	1.48e-05	4.82903
LOC100129917	-4.04716	9.44e-23	22.0251
.	-4.04634	3.44e-07	6.46292
Snora23	-4.04292	7.69e-13	12.1139
.	-4.04223	1.02e-08	7.98941
C19orf57	-4.04038	1.22e-05	4.91215
MED22	-4.03881	1.38e-31	30.8609
NPEPL1	-4.03826	2.46e-38	37.6098
.	-4.03742	6.14e-07	6.21182
NUBP2	-4.03566	5.23e-15	14.2816
SNX32	-4.03493	6.43e-06	5.19174
ATP13A2	-4.03388	2.22e-18	17.6539
ZBTB12	-4.03365	1.81e-09	8.74174
TMEM26	-4.03333	2.16e-07	6.66508
CAPN14	-4.03319	1.72e-06	5.76324
MRAP2	-4.03292	3.24e-12	11.489
RNH1	-4.03151	1.02e-29	28.9928
PPP2R5B	-4.02706	1.77e-21	20.752
LBH	-4.02613	2.99e-18	17.5242
neurl4	-4.02553	3.18e-31	30.497
RUNDC3A	-4.02528	6.95e-05	4.1581
UBB	-4.02463	5.9e-71	70.2291
ASPG	-4.02375	3.19e-25	24.4959
LOC729162	-4.02313	8.44e-05	4.07376
CROCC	-4.0231	1.06e-20	19.9745
PROB1	-4.02236	2.03e-15	14.6924
UBE2M	-4.0215	1.32e-29	28.8791
MRPL10	-4.02092	4.29e-22	21.3672
RPL18	-4.02067	4.04e-43	42.394
VPS37B	-4.01616	3.55e-17	16.4499
mtg2	-4.01418	8.19e-21	20.0867
EVI5L	-4.01299	7.79e-21	20.1084
ZNF628	-4.01143	1.26e-05	4.89897
NUDT16L1	-4.01056	2.19e-29	28.6586
KLHL25	-4.00996	5.34e-09	8.27281
TUBB3	-4.00947	3.14e-07	6.50365
AGTRAP	-4.00833	6.95e-14	13.1581
POLR2E	-4.00776	2.53e-38	37.5974
CDCA4	-4.00684	1.91e-19	18.7184
SLC6A4	-4.00535	3.75e-12	11.4259
Snora16a	-4.00529	0.000148861	3.82722
BICDL1	-4.00424	1.85e-08	7.73249
hist1h4k	-4.00404	2.31e-05	4.63562
SLC17A8	-4.00296	8.94e-05	4.04875
BTBD2	-4.00232	3.8e-33	32.4206
FLJ37453	-4.002	6.36e-16	15.1966
CDC42EP1	-4.00065	5.24e-21	20.2805
MCM2	-4.00033	1.38e-15	14.8609
CCDC85B	-3.99725	2.48e-11	10.6054
ATG101	-3.99474	2.59e-18	17.5873
RAB26	-3.99429	1.95e-05	4.71099
CLCN7	-3.99421	1.86e-21	20.7315
FANCG	-3.99415	2.63e-13	12.5807
C14orf180	-3.99069	1.59e-19	18.7991
MRPL55	-3.98735	5.34e-21	20.2724
SAMD14	-3.98719	1.15e-05	4.93902
MIR637	-3.98544	4.65e-05	4.33294
H2AFX	-3.98486	4.16e-10	9.38072
GUK1	-3.98239	3.16e-50	49.5
SH3BP5L	-3.98017	4.63e-35	34.3345
STK11IP	-3.97848	2.43e-19	18.6152
SLC41A1	3.27265	4.26e-91	90.3705
NLRP2	-3.97706	4.38e-05	4.35829
SOCS1	-3.97692	2.04e-05	4.69072
AAMP	-3.97521	5.37e-71	70.2698
GPR161	-3.97347	6.28e-17	16.2023
SHANK1	-3.96845	9.88e-06	5.00526
ZC3H10	-3.96672	2e-15	14.7
HS1BP3	-3.9667	2.54e-21	20.5947
PEMT	-3.96298	4.48e-13	12.349
LGALS8-AS1	-3.96146	0.000254032	3.59511
MRPL14	-3.9592	1e-28	27.9996
MXRA8	-3.95799	2.25e-22	21.6475
TRABD	-3.95501	1.83e-18	17.7381
THEM6	-3.95349	3.3e-13	12.4811
SIRT4	-3.952	1.08e-07	6.96649
PRDX5	-3.95183	4.02e-95	94.3955
SH2B1	-3.95149	2.18e-66	65.662
SNHG20	-3.95081	9.16e-12	11.0379
TIPARP-AS1	-3.94944	5.88e-05	4.23038
RELN	-3.94815	1.98e-07	6.70259
NDUFS7	-3.94669	1.21e-18	17.9164
Snora81	-3.94538	2.56e-07	6.59192
GRHL3	-3.94388	0.000127892	3.89316
UBOX5	-3.94272	2.4e-16	15.6205
ODF3B	-3.94263	2.19e-05	4.65976
MIR924HG	-3.94226	8.13e-06	5.08971
ARHGAP45	-3.93781	1.05e-06	5.98088
C1QTNF6	-3.93731	4.18e-15	14.3792
PEBP1	-3.93604	1.99e-27	26.7008
.	-3.93574	3.56e-05	4.44798
IGFLR1	-3.93453	1.53e-05	4.81587
MAFG-AS1	-3.93419	8.62e-05	4.06441
adck5	-3.93321	1.69e-08	7.7721
NELFB	-3.93281	1.75e-26	25.7564
EGFEM1P	-3.93209	6.09e-22	21.2151
TGIF2	-3.93109	3.36e-39	38.4741
NOXA1	-3.9302	2.61e-10	9.5836
DLGAP5	-3.92866	2.67e-15	14.5733
CEP131	-3.9258	7.88e-18	17.1032
STRN4	-3.9229	5.37e-22	21.2703
PHRF1	-3.92287	2.61e-16	15.5837
SMARCD3	-3.92236	2.23e-19	18.6511
EFNA3	-3.91557	1.19e-05	4.92305
TENM4	-3.91461	1.39e-20	19.8565
SDHAF1	-3.91316	3.97e-10	9.40073
NEDD8	-3.91118	1.65e-59	58.7821
IQGAP3	-3.91101	3.9e-09	8.40874
PPP1R32	-3.91038	6.73e-05	4.17197
LENG9	-3.91015	1.34e-06	5.8743
IFT140	-3.90927	2.68e-37	36.5718
USP32P1	-3.90893	6.44e-29	28.1914
NFKBIL1	-3.90809	1.03e-15	14.9854
IFI35	-3.90758	4.2e-10	9.37725
CYB561D2	-3.90753	6.06e-08	7.21767
SMPD3	-3.90752	2.17e-13	12.6641
FREM1	-3.90596	2.41e-23	22.6172
BIK	-3.90518	4.23e-05	4.37353
AAK1	3.20903	1.01e-74	73.9968
U2AF2	-3.90142	3.54e-53	52.4512
FLNA	-3.90051	2.67e-38	37.5729
ARHGAP39	-3.89955	1.37e-09	8.86409
ABTB1	-3.89952	1.71e-15	14.7671
ANO4	-3.89768	5.74e-08	7.24083
TMEM121	-3.89719	3.63e-05	4.44069
TUBB	-3.89703	2.51e-41	40.6012
ASF1B	-3.89634	1.14e-07	6.94414
ACBD4	-3.89616	2e-10	9.6984
SGSM3	-3.89583	6.29e-33	32.201
TXNRD2	-3.89476	3.13e-13	12.5043
SLC35E2	-3.89409	9.04e-08	7.0438
JUNB	-3.89365	9.05e-15	14.0434
bcam	-3.89081	1.96e-70	69.7085
SNCAIP	-3.8905	4.92e-39	38.3079
NR1H3	-3.8901	1.8e-36	35.7438
cdh24	-3.88731	1.21e-07	6.9159
LINC00896	-3.88724	7.34e-05	4.13415
RSG1	-3.88645	1.56e-07	6.80801
GRAMD4	-3.8861	8.37e-20	19.0772
FAM53B	-3.88579	2.68e-22	21.5718
RBM38	-3.88526	1.29e-61	60.8882
Snora65	-3.88451	0.000176905	3.75226
UPF1	-3.88413	1.17e-40	39.9327
TMEM134	-3.88413	8.8e-14	13.0555
POLRMT	-3.88299	1.34e-16	15.8744
PPP4C	-3.88288	9.67e-22	21.0146
c1orf35	-3.88246	1.27e-15	14.8954
ARSA	-3.8819	1.18e-17	16.9297
ITGB7	-3.88176	1.58e-05	4.80224
ATP6V0E2-AS1	-3.88153	4.27e-09	8.36954
BST2	-3.8808	3.6e-09	8.44375
SLC45A2	-3.88012	7.65e-07	6.11625
EXTL1	-3.8799	2.03e-07	6.69145
HBM	-3.87984	0.000236859	3.62551
.	-3.87938	0.000194191	3.71177
kcnh3	-3.87914	2.47e-05	4.60766
GPRC5C	-3.8791	1.1e-18	17.9584
RNU4ATAC	-3.87864	6.78e-05	4.16857
ARL16	-3.87347	2.76e-17	16.5597
PLXNB2	-3.87287	4.37e-56	55.36
SPOUT1	-3.87206	3.7e-17	16.4319
TRAIP	-3.87184	2.04e-07	6.68973
SLC26A1	-3.87127	2.57e-06	5.58955
SLITRK3	-3.8707	7.65e-15	14.1165
CDH11	-3.86987	2.17e-34	33.6636
C17orf107	-3.86941	1.92e-11	10.7157
EFNB3	-3.86746	5.92e-11	10.2279
LLGL1	-3.86725	2.65e-12	11.5769
CNIH2	-3.86587	0.000136484	3.86492
GATA6-AS1	-3.86431	2.6e-45	44.5849
RPL27A	-3.86234	2.96e-98	97.5294
WDR83	-3.85776	1.07e-11	10.9709
ROMO1	-3.85687	4.92e-41	40.3084
NYAP1	-3.85597	3.77e-05	4.42398
ARMC5	-3.85514	1.1e-11	10.9585
SERTAD1	-3.85477	3.38e-13	12.471
EEF1G	-3.85211	9.1e-121	120.041
TMED3	-3.84789	1.61e-44	43.7945
LRP3	-3.84774	3.09e-15	14.5098
TMEM256	-3.84544	2.47e-28	27.6074
COL6A4P2	-3.84473	1.11e-05	4.95518
BRSK2	-3.84423	3.58e-05	4.44619
PDLIM2	-3.84329	6.62e-14	13.1793
GADD45GIP1	-3.84297	1.29e-33	32.8896
RECQL5	-3.8402	1.4e-30	29.8524
LPAR2	-3.83982	4.49e-05	4.3474
ZNF213-AS1	-3.83901	9.12e-08	7.04007
SMIM5	-3.83655	4.03e-12	11.3943
DLL4	-3.83464	1.96e-13	12.7073
LINC00116	-3.83401	6.37e-15	14.1956
TEKT2	-3.83281	0.000395903	3.40241
KIF22	-3.83176	2.19e-29	28.6586
GCAT	-3.83102	1.31e-16	15.8819
RPS3	-3.82818	1.11e-62	61.9532
PPM1F	-3.82768	1.09e-28	27.9615
YIF1A	-3.82585	3.5e-15	14.4559
ZNF646	-3.82527	1.58e-25	24.8013
SPTBN2	-3.82409	3.59e-11	10.4449
ITGA10	-3.82327	1.05e-12	11.977
MAN1B1	-3.82325	1.67e-45	44.7786
TSPY26P	-3.82312	5.43e-07	6.26527
FCHSD1	-3.82281	5.41e-10	9.26649
MAPK15	-3.82195	4.74e-05	4.32446
SPAG5	-3.82084	3.3e-09	8.48143
DOLPP1	-3.82063	1.43e-13	12.8434
SNORD33	-3.81763	2.66e-05	4.5749
TNFAIP8L1	-3.81627	2.43e-20	19.6136
ULBP3	-3.81589	6.8e-05	4.16775
ADCK2	-3.8146	2.11e-12	11.6758
YJEFN3	-3.81378	2.26e-05	4.64588
LMNB1	-3.8111	1.17e-30	29.9334
HELLS	-3.81093	7.59e-14	13.1197
CLCNKB	-3.81014	9.58e-08	7.01846
OLFM3	-3.80833	0.000580957	3.23586
TTC5	-3.80737	2.02e-19	18.6944
PITPNM1	-3.80265	1.31e-26	25.8812
TMEM219	-3.8006	7.04e-30	29.1522
PAQR4	-3.79942	1.89e-07	6.7244
NCKAP5L	-3.79934	3.19e-37	36.4958
EEF1A2	-3.79858	3.08e-79	78.5119
CHCHD6	-3.79783	2.63e-12	11.5807
MYRF	-3.79673	7.55e-14	13.1219
DNASE1L2	-3.79198	0.000265677	3.57565
LOC100506571	-3.7905	0.000111387	3.95317
SGSM2	-3.78984	4.09e-61	60.3888
HSD17B10	-3.78794	2.9e-44	43.5382
EEF1D	-3.78707	1.66e-149	148.78
LGI1	-3.78463	0.000153213	3.8147
LAMA5	-3.78442	1.87e-46	45.7285
ARAP1	-3.78418	4.66e-20	19.3316
MICALL2	-3.78275	1.41e-08	7.85146
LIMK1	-3.78189	5.33e-14	13.2736
PRSS53	-3.78134	0.000120041	3.92067
KHK	-3.78114	3.26e-05	4.48699
MAPKBP1	-3.78063	5.84e-31	30.2334
RACK1	-3.77818	7.38e-164	163.132
TPGS1	-3.77781	3.94e-05	4.4049
RINL	-3.7777	1.29e-08	7.89065
PTPA	-3.77675	1.85e-57	56.7322
fxyd2	-3.77536	4.23e-05	4.37404
APBA2	-3.77527	1.5e-05	4.82425
TEX22	-3.7741	0.000180965	3.74241
arhgap33	-3.77373	2.58e-16	15.5884
KIF18B	-3.7731	4.08e-08	7.38931
TFF3	-3.7729	0.000124516	3.90477
.	-3.77224	9.7e-06	5.01307
VARS2	-3.772	1.2e-19	18.9225
CYP4F35P	-3.7714	0.0020527	2.68767
DNAAF3	-3.76938	3.13e-05	4.50459
ADAP1	-3.76664	2.3e-05	4.63785
MAP3K10	-3.76657	6e-12	11.2216
gaa	-3.76481	4.38e-20	19.3582
ZNF835	-3.7645	2.46e-07	6.60948
LOC100507351	-3.76396	1.82e-16	15.7391
PLAC1	-3.76322	9.51e-05	4.02162
HIST1H4I	-3.76137	0.000507671	3.29442
APBB1	-3.76086	1.88e-49	48.7268
ADPRHL2	-3.76045	2.05e-26	25.6876
DHX58	-3.75867	5.15e-06	5.28838
SNORA2A	-3.75866	0.000341704	3.46635
R3HCC1	-3.75853	5.7e-36	35.2443
CCDC8	-3.75831	2.36e-47	46.6279
P3H4	-3.75525	6.41e-10	9.19335
TFPI2	-3.75146	4.12e-14	13.3851
ZDHHC1	-3.7512	2.9e-08	7.53781
AATK	-3.75086	1.46e-05	4.8358
CCDC85C	-3.74954	6.54e-25	24.1842
TRAF4	-3.74771	2.32e-14	13.6338
nhp2	-3.74743	4.54e-18	17.3431
PEX11G	-3.74503	3.22e-05	4.49197
LINC00176	-3.74432	3.18e-05	4.49757
SH3GL1	-3.73958	1.8e-44	43.7457
HIST1H2AD	-3.73828	0.000149478	3.82542
TRIM28	-3.73809	7.54e-35	34.1225
HAPLN3	-3.73779	2.65e-06	5.57714
QTRT1	-3.73755	1.36e-19	18.868
PRG2	-3.73692	0.000663472	3.17818
SPAG4	-3.73609	2.53e-05	4.59677
CA9	-3.73601	0.000111256	3.95368
GPX1	-3.73549	1.29e-32	31.8895
2005-09-01	-3.73401	8.57e-66	65.0669
PMEL	-3.73083	1.25e-05	4.90286
FBXO24	-3.73011	0.000131624	3.88066
OGFOD2	-3.72995	3.48e-17	16.458
phospho1	-3.72949	0.000263583	3.57908
FRAS1	-3.72618	2.34e-86	85.6315
GLYCTK	-3.7258	1.18e-08	7.9279
SNHG8	-3.7255	5.83e-15	14.2341
RYR3	-3.72494	3.34e-08	7.47651
LYZ	3.11782	1.81e-07	6.74326
TNRC18	-3.72259	1.61e-47	46.7944
RTKN2	-3.72245	1.26e-10	9.89964
SLC27A4	-3.72174	3.26e-14	13.4874
SLC34A2	-3.72163	0.000234565	3.62974
Snora21	-3.72155	4.75e-05	4.32367
FCGRT	-3.72041	2.37e-48	47.6254
ITGA2B	-3.71976	9.35e-05	4.02898
R3HDM4	-3.71925	3.52e-21	20.4531
DTL	-3.71406	4.56e-08	7.34116
MADCAM1	-3.71342	0.000371048	3.43057
NSMF	-3.71339	7.9e-27	26.1023
ADAMTS10	-3.71306	4.87e-18	17.3124
DCC	-3.70951	2.85e-10	9.54455
POLR2G	-3.70945	1.25e-19	18.9017
TMEM54	-3.70852	7.39e-05	4.13141
FAM98C	-3.70608	1.38e-11	10.8614
CLCN2	-3.70561	2.78e-08	7.5559
ARHGEF25	-3.70535	4.47e-20	19.35
SNORA84	-3.70496	0.000496882	3.30375
HGS	-3.70334	3.43e-31	30.4642
FASTK	-3.70316	2.95e-05	4.53047
ZNF74	-3.70302	1.01e-17	16.997
PIGQ	-3.7028	3.46e-16	15.4605
vash1	-3.70058	1.05e-32	31.9791
DAPK3	-3.69901	7.93e-29	28.1005
FBXW5	-3.69865	3.02e-19	18.5199
MRPS12	-3.69805	2.11e-12	11.6756
TRIL	-3.69738	2.58e-18	17.5881
CUTA	-3.69554	3.98e-64	63.3996
osbpl5	-3.69407	2.81e-28	27.5519
MMP17	-3.69382	0.000397576	3.40058
.	-3.69315	0.00011764	3.92944
TSNAXIP1	-3.69209	3.94e-06	5.40504
SNORD114-3	-3.69101	0.000153828	3.81296
EVA1A	-3.6895	9.63e-05	4.01652
GAS2L1	-3.68892	1.19e-09	8.92463
cemip	-3.68885	4.67e-18	17.3308
TMSB10P1	-3.68877	0.000766899	3.11526
SLC12A9	-3.68877	3.61e-14	13.4426
TSPAN5	-3.68866	3.24e-11	10.4901
ECI1	-3.68588	1.35e-47	46.8689
FUK	-3.68517	2.78e-19	18.5559
STAG3L2	-3.68261	5.92e-05	4.22765
ACTG1	-3.6826	1.54e-48	47.8127
LOC100128653	-3.68145	1.29e-07	6.89007
ABHD17A	-3.68132	6.62e-07	6.17929
GALNT9	-3.67914	0.000186976	3.72821
C8orf82	-3.67871	4.84e-20	19.3155
PCSK4	-3.67789	0.000415608	3.38132
LAMTOR4	-3.67488	1.8e-36	35.7438
FER1L5	-3.67427	2.57e-05	4.59008
ABCB9	-3.67337	2.16e-08	7.66629
SLC7A4	-3.67302	0.000689922	3.1612
CLN6	-3.67254	3.45e-12	11.4621
nbl1	-3.67236	8.23e-16	15.0846
EXOSC5	-3.66958	3.96e-08	7.40257
TMEM9	-3.66856	1.44e-50	49.8419
ZNF768	-3.66777	9.44e-16	15.0249
NAT9	-3.66638	5.22e-28	27.2823
NTMT1	-3.66597	3.85e-11	10.415
FER1L4	-3.66571	5.15e-05	4.28827
TMEM176B	-3.66467	4.24e-48	47.3723
CLDN5	-3.6646	5.15e-06	5.28849
CHRM3	-3.66385	0.000342911	3.46482
SIPA1	-3.66247	6.75e-16	15.1709
FAM84B	-3.66203	1.17e-20	19.9326
SSR4P1	-3.66154	8.63e-06	5.06378
KYAT1	-3.66103	4.48e-13	12.349
MYL6B	-3.66084	2.87e-19	18.5427
TRAPPC2L	-3.6604	5.37e-29	28.2702
FGF13	-3.66039	3.59e-12	11.4449
NRXN2	-3.65962	1.74e-05	4.75994
TBC1D16	-3.65942	2.12e-11	10.6745
LINC01341	-3.65919	7.79e-05	4.10837
DGCR2	-3.65899	1.39e-37	36.8573
BEAN1	-3.65725	4.68e-09	8.3298
RRP1	-3.65594	2.01e-20	19.6971
MOV10L1	-3.65506	0.000262787	3.5804
ZNF408	-3.65505	1.89e-09	8.72382
CBX8	-3.65324	5.59e-10	9.25234
cds1	-3.65147	2.54e-09	8.59493
PTOV1	-3.64944	1.72e-47	46.7638
SARS2	-3.64844	3.75e-15	14.4254
XYLT2	-3.64836	2.95e-35	34.5309
CMTM3	-3.64654	5.43e-10	9.26503
UBXN6	-3.64507	4e-41	40.3983
PRMT2	-3.64503	6.65e-49	48.1771
TRIM3	-3.64347	7.07e-15	14.1504
BLVRB	-3.64111	1.05e-42	41.9771
CEL	-3.6404	8.32e-05	4.07997
EFEMP2	-3.63916	4.98e-31	30.3025
SEMA4C	-3.63747	3.1e-25	24.5088
CENPA	-3.63587	3.13e-05	4.50446
CEND1	-3.63452	0.000516939	3.28656
SNAP91	-3.6339	2.98e-14	13.5263
TYK2	-3.63384	1.52e-43	42.8194
SEC61B	-3.63354	7.79e-39	38.1082
ATXN7L2	-3.63302	3.32e-07	6.47935
SNORD116-22	-3.63253	0.000186451	3.72944
TMCC2	-3.63188	1.39e-20	19.8584
ANKRD13D	-3.62961	7.02e-17	16.1534
ZBTB8B	-3.62891	3.38e-05	4.4714
PPP1R35	-3.62862	4.03e-14	13.3946
CENPK	-3.62766	1.1e-09	8.95998
DCAF15	-3.62608	2.27e-20	19.6432
MEPCE	-3.62591	1.02e-31	30.9898
ZNF837	-3.6252	0.000175413	3.75594
KCNB2	-3.62504	4.02e-05	4.39555
PIDD1	-3.62487	2.41e-09	8.61726
C14orf79	-3.62475	1.17e-11	10.9303
FLJ13224	-3.62447	3.95e-05	4.4029
CCDC183-AS1	-3.62382	2.1e-07	6.67738
AIP	-3.62316	4.17e-10	9.37953
ING4	-3.62251	2.37e-44	43.6249
OCEL1	-3.62249	9.06e-07	6.043
UBE2J2	-3.62168	2.38e-26	25.6243
PGAP3	-3.62077	6.29e-33	32.201
P3H1	-3.62051	3.38e-39	38.4713
TMEM159	-3.62006	2.25e-23	22.6469
MIR210HG	-3.61854	3.83e-15	14.4164
HMCN2	-3.61791	3.76e-12	11.4249
DNAJC5	-3.61769	2.42e-21	20.6163
FKBPL	-3.61464	1.87e-07	6.72837
MUTYH	-3.61464	3.12e-16	15.5053
TBC1D10B	-3.61456	1.52e-19	18.8171
unc93b1	-3.61425	1.32e-05	4.87841
SP6	-3.61189	0.00015483	3.81014
SPPL2B	-3.61164	9.77e-20	19.0102
C19orf24	-3.61103	4.06e-08	7.39133
clstn3	-3.61081	7.4e-17	16.1307
.	-3.61061	0.000109018	3.9625
DNM1P35	-3.61006	8.38e-06	5.07687
TRIM10	-3.60954	0.00132429	2.87802
VILL	-3.60925	1.14e-15	14.9416
EPHA2	-3.60702	4.2e-17	16.3765
COL20A1	-3.60585	0.000790055	3.10234
FAM78A	-3.60492	3.26e-38	37.4871
FBLN2	-3.60277	5.58e-38	37.2533
HJURP	-3.60147	5.83e-12	11.2345
LOC100129534	-3.60029	6.68e-05	4.17505
MVD	-3.59945	2.93e-10	9.53353
KIF14	-3.59887	7.43e-05	4.12875
H19	-3.59747	6.53e-40	39.1853
PRSS30P	-3.5972	0.000237427	3.62447
SLC26A7	-3.59712	1.01e-12	11.9945
.	-3.59672	0.000195622	3.70858
SHF	-3.5963	7.47e-17	16.1266
pmvk	-3.59456	2.29e-12	11.6406
GJC2	-3.59145	0.000197447	3.70455
RIBC2	-3.58989	0.000193164	3.71407
ddr1	-3.58923	8.65e-56	55.0628
STOML1	-3.58885	2.7e-12	11.5692
LOC100289333	-3.58836	2.01e-08	7.69692
FAM111B	-3.58831	3.16e-11	10.5002
PCDH8	-3.58618	0.00458316	2.33884
SNORD32A	-3.58592	0.000190614	3.71984
ADAMTSL1	-3.5838	4.01e-11	10.3973
CCDC183	-3.58336	5.85e-10	9.23305
SEZ6L2	-3.5827	5.2e-10	9.28413
PTPRF	-3.58249	3.34e-31	30.4768
CDH1	-3.5795	0.000160583	3.7943
HGFAC	-3.57807	0.000748806	3.12563
c11orf68	-3.57792	1.06e-13	12.9745
TRAPPC6A	-3.57742	2.4e-10	9.61905
MIR663A	-3.57614	0.000193156	3.71409
SELENOO	-3.57608	1.61e-18	17.7936
ADAMTS20	-3.576	0.000714404	3.14606
ATG2A	-3.57593	3.41e-29	28.4669
SEMA3B	-3.57443	8.34e-25	24.0789
CCDC9	-3.57142	2.5e-16	15.6026
H1FX-AS1	-3.57089	2.23e-06	5.65138
RNF215	-3.57056	1.31e-14	13.8816
PPP1R15A	-3.57048	2.04e-32	31.69
PRPF31	-3.5704	3.55e-48	47.4496
RRP9	-3.56915	8.26e-10	9.0831
Hist1h4h	-3.56609	1.71e-21	20.7663
ANKRD63	-3.56587	0.000245938	3.60917
ZNF788	-3.56324	2.54e-25	24.5953
CORO7	-3.56307	1.05e-12	11.9785
FARSA	-3.56248	3.66e-19	18.4366
DRAP1	-3.56102	7.44e-38	37.1283
CNTROB	-3.55995	4e-40	39.3984
LY6H	-3.55981	0.00178643	2.74801
CCDC107	-3.55854	0.00031806	3.49749
.	-3.55813	0.000328762	3.48312
MSC	-3.55753	8.03e-10	9.09546
SLC16A8	-3.55661	5.04e-05	4.29749
GGA1	-3.55617	3.57e-29	28.4475
MFNG	-3.55616	1.64e-07	6.78464
LRRTM1	-3.55579	0.000162923	3.78802
MAP1LC3A	-3.55375	4.87e-20	19.3123
PLK3	-3.55333	5.44e-08	7.26416
HYI	-3.55318	0.000108445	3.96479
C16orf74	-3.5529	0.000345446	3.46162
EDARADD	-3.55257	7.8e-05	4.10789
BRICD5	-3.55228	0.000270822	3.56732
RTEL1	-3.55208	5.44e-25	24.2641
KIF4A	-3.55198	1.61e-12	11.7925
ZNF497	-3.55141	5.54e-05	4.25658
KLC3	-3.55103	0.000126283	3.89866
DRP2	-3.55097	6.3e-07	6.20033
trim59	-3.54991	3.99e-14	13.3991
BIN1	-3.54917	8.38e-12	11.0766
MRPL38	-3.54826	5.48e-33	32.2613
METTL12	-3.54259	3.1e-07	6.5089
NELFA	-3.5421	1.13e-24	23.9459
KCTD19	-3.54196	0.000409908	3.38731
SFI1	-3.54098	3.56e-14	13.4483
LRRN4	-3.54028	3.71e-07	6.43094
LYPD6	-3.53979	4.02e-07	6.3957
VPS16	-3.53931	2.01e-22	21.6962
CCDC134	-3.53816	1.48e-10	9.82835
NUCB1	-3.53786	6.96e-57	56.1576
RAB42	-3.53705	0.000729585	3.13692
SLC28A1	-3.5359	0.000462948	3.33447
APOBEC3D	-3.53562	0.000273391	3.56322
.	-3.53352	0.000264403	3.57773
ILVBL	-3.53213	2.24e-21	20.6506
FHDC1	-3.53213	5.35e-08	7.27153
FLT4	-3.52996	1.91e-09	8.72002
HMBS	-3.5299	1.19e-07	6.92415
lsm11	-3.52899	2.36e-12	11.6271
NACA	3.09325	2.48e-57	56.6049
upk3b	-3.52722	0.00970274	2.01311
NHLRC4	-3.52713	0.000438234	3.35829
TMEM205	-3.52643	2.31e-25	24.6356
PABPC1L	-3.52505	4.16e-07	6.38121
APBB3	-3.52482	9.69e-19	18.0138
SNORA11	-3.52463	0.000380931	3.41915
MUM1	-3.52093	1.74e-16	15.7605
AP1M1	-3.51907	6.09e-30	29.2151
SNTA1	-3.51816	4.1e-28	27.387
CSNK1G2	-3.51791	4.1e-33	32.3873
c4orf48	-3.51621	0.000743475	3.12873
SCARNA9L	-3.51621	4.96e-06	5.30482
ZNF707	-3.51389	7.39e-07	6.13156
SH2D3A	-3.51383	0.000335417	3.47441
KLHDC8B	-3.51107	3.54e-33	32.4506
KRT19	-3.51036	0.00385845	2.41359
PKP2	3.04508	9.72e-94	93.0121
PTCH2	-3.50704	1.77e-05	4.75148
ADCY6	-3.50682	5.45e-81	80.2637
ZFPM1	-3.50649	2.7e-07	6.56864
NAT14	-3.50616	4.92e-16	15.3083
BMP3	-3.50583	0.000184755	3.7334
CNTNAP2	-3.50512	3.34e-12	11.4769
NME5	2.86907	4.93e-37	36.3075
GPC1	-3.50355	7.56e-24	23.1212
Snord22	-3.50338	8.95e-08	7.04806
PKD1P1	-3.5032	6.93e-05	4.15926
INTS5	-3.50305	2.78e-10	9.55651
WRAP73	-3.50221	1.65e-10	9.78154
PKDCC	-3.50169	2.3e-24	23.6389
HRAS	-3.50086	8.24e-23	22.084
DNAJB2	-3.50069	3.71e-43	42.4302
CENPF	-3.49987	4.61e-12	11.3362
MED16	-3.49987	2.62e-18	17.5811
PEX6	-3.49785	2.88e-27	26.5405
.	-3.49752	0.000104452	3.98108
.	-3.4971	0.000610838	3.21407
AKR7A2P1	-3.49543	0.000156334	3.80595
YBEY	-3.49496	6.85e-11	10.1641
GYPA	-3.49303	0.000141928	3.84793
PUSL1	-3.49184	1.89e-07	6.72458
ORMDL3	-3.4913	9.97e-32	31.0012
CNPY3	-3.48985	5.91e-26	25.2284
.	-3.48983	9.03e-05	4.04443
USP19	-3.48934	1.91e-30	29.7188
UBE2C	-3.4873	0.00222374	2.65292
CAPN15	-3.48685	5.47e-11	10.2624
SNX17	-3.48417	5.11e-51	50.2913
ZFPL1	-3.48072	3.59e-19	18.4445
PCYT2	-3.47577	5.36e-19	18.2705
.	-3.4757	0.00100793	2.99657
CLCF1	-3.47525	8.03e-06	5.09512
PNMAL2	-3.47525	1.78e-09	8.74864
CKAP2L	-3.47455	3.46e-12	11.4615
PRRX1	2.76121	2.8e-14	13.5531
PHF5A	-3.47325	3.3e-14	13.481
HIST1H1C	-3.47078	3.69e-63	62.4334
SIGIRR	-3.47054	3.8e-10	9.42032
PES1	-3.47019	2.24e-31	30.649
SLC30A2	-3.47012	0.00071449	3.146
SPATA25	-3.46967	1.58e-06	5.80231
SNX8	-3.46891	7.89e-06	5.10271
ZNF324	-3.46851	5.61e-21	20.2512
TOMM40	-3.46702	1.34e-15	14.8715
COLQ	-3.46679	2.89e-22	21.5395
KRT7	-3.46668	1.08e-05	4.96531
ICAM4	-3.46591	0.000689152	3.16169
.	-3.46313	0.000263881	3.57859
ZBTB48	-3.46152	5.47e-21	20.2617
C19orf38	-3.46117	0.000385308	3.41419
MVB12A	-3.45892	1.05e-16	15.98
STMN3	-3.45878	8.05e-18	17.0942
FIGNL2	-3.45576	0.000358059	3.44605
TMEM155	-3.45568	0.00117281	2.93077
PSAPL1	-3.45537	0.00216615	2.66431
IFI27L2	-3.45462	2.65e-24	23.5771
ZNF185	-3.45303	2.26e-18	17.6451
NAGK	-3.45244	5.88e-34	33.2309
ECSCR	-3.45201	5.6e-27	26.2516
GJA4	-3.45047	4.39e-40	39.3575
CDHR5	-3.45013	1.69e-05	4.77312
WNT3	-3.44982	0.000275287	3.56021
WDR81	-3.44897	9.17e-13	12.0377
RPL13	-3.44832	4.38e-99	98.3582
GTSE1	-3.44798	2.53e-06	5.59686
RPL23A	-3.44746	7.52e-59	58.1235
B3GALT5	-3.44746	0.000180812	3.74277
CAPS	-3.44705	1.89e-10	9.72434
URAHP	-3.44685	0.000731002	3.13608
CGN	-3.44681	3.1e-05	4.50911
LOC100507195	-3.4468	8.08e-08	7.09249
TSTD1	-3.44654	5.6e-36	35.2515
C7orf49	-3.44643	4.18e-20	19.3792
MST1	-3.44642	7.64e-11	10.1168
SCNN1D	-3.44598	3.61e-08	7.44256
SLC27A3	-3.44541	1.56e-12	11.8073
ZGPAT	-3.44373	1.25e-07	6.90328
DENND6B	-3.44369	8.57e-08	7.0671
CYHR1	-3.44146	9.85e-28	27.0066
P2RX1	-3.44127	4.15e-06	5.38151
MAPK12	-3.4402	5.32e-11	10.2737
.	-3.43849	7.45e-13	12.1279
RNU6ATAC	-3.43781	0.000949867	3.02234
rnf126	-3.43708	1.94e-11	10.7127
PLA2G15	-3.43579	4.96e-28	27.3042
KLHL40	-3.43465	0.000417242	3.37961
TTYH3	-3.43335	5.69e-26	25.245
.	-3.43322	0.000799743	3.09705
PRRX1	2.76121	2.8e-14	13.5531
SUSD3	-3.43258	0.000869521	3.06072
PIK3R2	-3.43251	4.7e-36	35.3281
SNRPD2	-3.43175	7.22e-75	74.1417
WDR25	-3.43148	1.76e-09	8.75329
.	-3.42942	0.000350828	3.45491
EFNA4	-3.42897	2.37e-07	6.62512
KLHL30	-3.42895	2.87e-20	19.5416
ERBB2	-3.4277	8.73e-50	49.0592
FAM53A	-3.42757	0.00200395	2.69811
PHF13	-3.4274	4.26e-21	20.3701
COMMD5	-3.42616	1.34e-13	12.8727
USP20	-3.42514	3.17e-09	8.49936
MRPL27	-3.42505	1.31e-32	31.8827
FAM89B	-3.42454	3.75e-29	28.4265
TBCC	-3.42451	3.82e-24	23.4177
GPR35	-3.42416	0.000890553	3.05034
SYNGR2	-3.42401	2.37e-32	31.6261
ERI3	-3.42385	5e-29	28.3009
NAPRT	-3.42381	6.26e-10	9.20321
scarf1	-3.42328	5.85e-14	13.2332
CCDC124	-3.423	1.83e-17	16.7386
josd2	-3.42278	8.83e-08	7.05408
TP73	-3.4198	0.000329398	3.48228
ACPT	-3.41948	0.000733595	3.13454
TCTEX1D2	-3.41897	2.49e-11	10.6034
ZDHHC12	-3.41585	1.31e-07	6.88367
PTH1R	-3.41375	9.03e-15	14.0442
OIT3	-3.41347	0.000347068	3.45959
KLC4	-3.41309	1.98e-14	13.7024
TWF2	-3.41214	1.96e-13	12.7082
EGFL8	-3.41029	5.02e-15	14.2993
RPS29	-3.4099	1.21e-35	34.9177
DBNL	-3.40989	2.25e-36	35.6487
GIPC1	-3.40984	4.12e-24	23.3848
Snord68	-3.40895	0.000787195	3.10392
MCEMP1	-3.40768	0.00025965	3.58561
BCAS4	-3.40648	4.29e-05	4.36778
RAD51-AS1	-3.40598	1.66e-07	6.7811
ZNF593	-3.40505	6.38e-06	5.1949
NIPAL1	-3.40473	0.000186926	3.72833
CCHCR1	-3.40437	8.36e-20	19.0779
PHLDA3	-3.40358	4.82e-08	7.31711
MYL7	-3.40197	2.68e-78	77.5714
TTK	-3.40078	0.00114423	2.94149
GRK6	-3.40039	1.57e-16	15.8054
PTTG1	-3.40012	3.37e-19	18.4724
SLC26A11	-3.39997	6.06e-17	16.2175
KRT8	-3.39907	4.26e-29	28.3702
ORAI1	-3.3989	1.85e-07	6.73382
CLPP	-3.39743	2.5e-21	20.6026
LYPLA2	-3.39694	2.6e-15	14.5843
PVRIG	-3.39691	9.06e-08	7.04298
STKLD1	-3.39691	3.74e-05	4.42741
KIFC2	-3.39547	3.38e-06	5.47105
EGLN2	-3.38683	1.28e-15	14.8922
DHX34	-3.38675	4.51e-24	23.3457
ABCC6	-3.38649	8.1e-06	5.09135
KLHL22	-3.38649	2.52e-29	28.5988
MXD4	-3.38618	4.64e-28	27.3334
AMPD2	-3.38514	1.66e-22	21.78
PI4KAP2	-3.3851	6.65e-07	6.17701
LLGL2	-3.38384	8.33e-06	5.07953
LMNB2	-3.38376	5.43e-18	17.2655
.	-3.38347	0.000146868	3.83307
EPHA1	-3.38273	0.00104712	2.98
DHX30	-3.38244	1.3e-18	17.8875
ZBTB22	-3.38177	2.55e-13	12.5942
SAP25	-3.38106	0.000301075	3.52132
CBLL1	2.65811	1.9e-110	109.722
UNC13D	-3.38038	5.12e-12	11.2907
HSPG2	-3.3797	1.65e-56	55.7818
dpf1	-3.37959	0.00140877	2.85116
il11ra	-3.37953	3.57e-60	59.4471
STARD4-AS1	-3.37884	5.49e-19	18.2604
EML2	-3.37873	1.21e-23	22.9169
DNLZ	-3.37861	1.08e-05	4.96761
NLE1	-3.37781	1.11e-13	12.9541
RSPH9	-3.37761	0.000445883	3.35078
DDX11	-3.3763	1.81e-11	10.743
GNG11	-3.37617	3.94e-23	22.4048
SDF4	-3.37513	2.13e-56	55.6713
SPNS3	-3.37385	0.00427065	2.36951
TTYH1	-3.37381	0.000166546	3.77847
FASN	-3.37369	6.03e-10	9.21986
UNKL	-3.37316	3.4e-26	25.4679
LOC100507131	-3.37291	7.05e-23	22.1518
LOC100289269	-3.3723	3.52e-12	11.4532
LINC00982	-3.36917	0.000610552	3.21428
FLJ20021	-3.36755	0.000519038	3.2848
MARCKSL1	-3.36715	3.08e-13	12.512
GGT1	-3.36675	0.000323701	3.48986
NGFR	-3.36639	5.06e-16	15.2956
IGF2-AS	-3.36613	0.00122444	2.91206
MMP11	-3.36518	3.47e-11	10.4602
SLC25A10	-3.3643	4.3e-06	5.36637
BOP1	-3.36374	0.00112519	2.94877
FAAP24	-3.36295	0.000816461	3.08806
KPTN	-3.36293	2.15e-05	4.66764
HSD17B8	-3.36143	6.93e-13	12.1593
PLN	2.524	6.17e-17	16.2097
DUSP2	-3.36132	0.00168492	2.77342
ZFP57	-3.36115	0.00449473	2.3473
CHEK2	-3.36099	5.85e-08	7.23278
TBRG4	-3.36006	4.55e-19	18.3419
LOC100507373	-3.3583	0.000205313	3.68758
RRP7BP	-3.35826	1.84e-16	15.7355
ADAM12	-3.35823	1.02e-16	15.9903
E2F4	-3.35809	6.71e-26	25.173
BBC3	-3.35753	0.000112661	3.94823
SPHK1	-3.35642	4.81e-05	4.31775
NEK2	-3.35566	2.25e-06	5.64715
COL9A3	-3.35455	1.64e-08	7.78571
ZNF581	-3.35429	3.69e-11	10.4329
C11ORF49	-3.35282	8.59e-27	26.0659
AFAP1L2	-3.35126	1.73e-23	22.7631
HMGN2	-3.35007	1.81e-27	26.7429
HCFC1R1	-3.34964	3.2e-20	19.4953
ARHGEF16	-3.34949	0.00127394	2.89485
ZNF843	-3.34948	0.000139133	3.85657
IL17RE	-3.34801	0.000487543	3.31199
KAT2A	-3.34639	2.13e-46	45.6712
NMRAL1	-3.34633	9.61e-10	9.01723
LOC100506242	-3.34593	0.00100763	2.9967
SLC1A7	-3.34568	1.85e-05	4.7318
AMH	-3.34559	0.00830064	2.08089
COL6A6	-3.34435	3.14e-31	30.5035
RCE1	-3.3426	8.63e-10	9.06418
LAMP5	-3.34229	0.000938875	3.02739
POSTN	-3.34142	2.92e-23	22.5343
PSMB8	-3.34141	2.59e-10	9.58619
.	-3.34063	0.00113524	2.94491
PLN	2.524	6.17e-17	16.2097
ZNF511	-3.33899	2.59e-16	15.5869
UHRF1	-3.33871	3.89e-05	4.41014
ZNF554	-3.33657	1.24e-18	17.9078
CBARP	-3.33612	0.00103253	2.9861
FAM95C	-3.3352	2.05e-15	14.6875
XKR8	-3.33469	4.41e-12	11.3555
TGM1	-3.33378	1.3e-07	6.8875
OSBPL7	-3.33247	9.79e-14	13.0094
Snord14d	-3.3323	0.000334775	3.47525
ZMYND10	-3.33107	9.96e-05	4.00174
SLFNL1	-3.33099	0.00391755	2.40699
FSCN2	-3.32969	0.000828981	3.08146
TP53I3	-3.32653	2.04e-31	30.6894
TNKS1BP1	-3.32615	5.47e-46	45.2617
SMIM1	-3.32614	7.86e-05	4.10449
RASIP1	-3.32561	2.12e-19	18.6738
FRMD8	-3.32511	4.92e-16	15.3084
TMEM208	-3.32486	1.58e-12	11.8024
PQLC1	-3.32422	1.55e-19	18.8091
CHST8	-3.3239	0.00275193	2.56036
PCBP4	-3.32353	8.2e-33	32.0864
GHDC	-3.3229	2.7e-10	9.56809
TOR4A	-3.3227	1.68e-11	10.7737
c9orf172	-3.32086	0.000657116	3.18236
GCK	-3.32064	1.05e-22	21.978
GFER	-3.31695	3.55e-06	5.45017
.	-3.31528	0.000215936	3.66567
ufsp1	-3.31512	0.00120405	2.91936
RPS11	-3.31506	4.62e-76	75.3357
SNORD116-23	-3.31433	0.000247621	3.60621
FBXL15	-3.31397	0.00183626	2.73607
IMPDH2	-3.31368	1.19e-44	43.9233
TIE1	-3.31179	2.32e-26	25.6354
ETHE1	-3.31168	3.23e-12	11.4902
NPDC1	-3.31134	4.72e-32	31.3257
THBS3	-3.30935	9.08e-25	24.0418
CAMK4	-3.30853	4.77e-07	6.32185
TNFRSF8	-3.30752	4.96e-05	4.30416
FUOM	-3.30623	1.51e-06	5.82106
NARF-IT1	-3.30552	0.00208067	2.6818
TMEM98	-3.30493	9.44e-60	59.025
CTXN1	-3.30359	0.0030448	2.51644
ELOF1	-3.30308	2.2e-16	15.6576
ZBTB32	-3.30276	0.000999289	3.00031
uba7	-3.3021	2.77e-31	30.5577
Snora44	-3.30188	0.000475014	3.32329
BANP	-3.30154	1.43e-20	19.8446
LOC100130987	-3.30081	0.00127665	2.89393
VWA1	-3.29934	8.48e-08	7.07172
HDAC6	-3.29825	2.62e-26	25.5824
NUMA1	-3.29614	1.19e-137	136.923
PTGES2	-3.29392	2.26e-30	29.6449
CCDC142	-3.29276	4.35e-11	10.361
SIRT2	-3.29264	1.12e-49	48.951
WDR46	-3.29229	2.35e-29	28.6289
DZIP1L	-3.29091	1.49e-28	27.8254
VPS25	-3.28947	3.48e-36	35.4582
SLC39A7	-3.28943	1.14e-39	38.9437
SMOC1	-3.28923	1.46e-07	6.8369
GBGT1	-3.2887	2.64e-06	5.57889
THAP7-AS1	-3.28765	0.00064113	3.19305
LINC01503	-3.28703	0.00114044	2.94293
DGCR14	-3.28657	1.18e-15	14.9287
NANOS3	-3.28628	0.00147576	2.83098
B3GALT4	-3.2854	9.51e-08	7.02193
PPAN	-3.28317	0.000609835	3.21479
KIF7	-3.28285	4.8e-15	14.3192
PRDX2	-3.28276	1.57e-65	64.8039
SPATA12	-3.28244	0.00198655	2.7019
CHRD	-3.279	8.59e-09	8.06603
SIX5	-3.27868	2.05e-15	14.688
GRWD1	-3.2783	6.97e-19	18.1565
RHOT2	-3.27821	1.96e-42	41.7082
PMPCA	-3.27818	2.47e-31	30.6068
PDZK1IP1	-3.27765	0.00433142	2.36337
MGAT4B	-3.27582	3.53e-34	33.4528
LOC100288123	-3.27577	0.000241429	3.61721
.	-3.27574	0.000326317	3.48636
COL4A5	-3.27567	3.91e-21	20.4079
TSPAN17	-3.27408	1.28e-17	16.8914
SNORD116-26	-3.27373	0.000821348	3.08547
PIWIL2	-3.27212	0.000156334	3.80595
ANKRD9	-3.27058	1.3e-13	12.8869
CTRL	-3.26698	0.000214236	3.66911
MCM10	-3.26628	7.22e-10	9.14145
CXXC1	-3.26551	6.47e-29	28.189
SELENOW	-3.26541	8.81e-89	88.0548
PUF60	-3.26467	2.19e-22	21.6597
GPRIN1	-3.26448	0.00157269	2.80336
SEMA3D	-3.26347	1.29e-21	20.8886
SERF2	-3.2632	6.7e-158	157.174
Cyc1	-3.26307	9.7e-44	43.0134
WASH3P	-3.25918	6.78e-10	9.16867
ACOT11	-3.25847	1.17e-39	38.9308
OPCML	-3.25773	1.14e-10	9.94165
DKFZP434H168	-3.25578	2.71e-06	5.56644
SMOX	-3.25573	5.58e-09	8.25302
HDAC5	-3.25441	8.07e-76	75.0929
SNORA37	-3.25429	0.000326012	3.48677
UAP1L1	-3.25384	8.96e-20	19.0476
CCM2	-3.25321	1.08e-20	19.9659
CLPTM1L	-3.25281	1.63e-26	25.7874
znf526	-3.25222	6.37e-14	13.1959
ITPRIPL1	-3.24963	0.000155477	3.80833
SLC35C2	-3.24831	3.21e-19	18.4938
APLNR	-3.24776	5.75e-16	15.2401
TTN	2.49207	3.63e-24	23.4397
tmem125	-3.24594	0.000766538	3.11547
PC	-3.24591	9.19e-09	8.03672
RNF40	-3.24575	2.86e-22	21.5434
.	-3.24506	0.000297567	3.52642
CTSZ	-3.24488	6.88e-65	64.1622
SLC16A5	-3.24472	2.21e-19	18.6562
ANLN	-3.24336	9.49e-09	8.02292
SNORD113-4	-3.24302	0.00128366	2.89155
TLE6	-3.24294	0.000944356	3.02486
NEURL2	-3.24223	2.31e-08	7.63729
PRKCSH	-3.24043	2.37e-37	36.6258
DMAP1	-3.23827	2.15e-23	22.6683
TAF6L	-3.23725	4.35e-14	13.3617
C16orf71	-3.23662	0.000608074	3.21604
MYOT	2.48887	1.56e-06	5.80819
SNX29P2	-3.23515	3.36e-05	4.47421
WRAP53	-3.23406	2.55e-09	8.59319
PCDH7	-3.23325	1.03e-24	23.9885
E2F7	-3.23045	1.64e-06	5.78437
SLC38A10	-3.22992	3.02e-19	18.5201
PKN3	-3.22878	1.67e-07	6.77832
CRNDE	-3.22813	3.63e-05	4.44069
ZDHHC8P1	-3.22731	0.00690216	2.16101
C8orf58	-3.22511	7.05e-19	18.1516
PLEC	-3.22483	3.35e-28	27.4749
AMBP	-3.22302	0.0100215	1.99907
PJA1	-3.22247	1.03e-55	54.9865
LOC374443	-3.22239	2.42e-19	18.6163
ASPN	-3.22132	1.06e-33	32.9743
CCDC153	-3.21994	0.0027532	2.56016
COL18A1-AS1	-3.21954	2.29e-06	5.64072
GINS2	-3.21944	3.75e-09	8.42588
RFX8	-3.21899	0.000890835	3.0502
BIN3	-3.21896	5.99e-15	14.2226
ORC1	-3.21556	1.39e-06	5.85738
TMEM222	-3.21503	2.8e-16	15.5535
HS6ST1	-3.21252	1.73e-10	9.76087
ZDHHC8	-3.21237	1.23e-11	10.9115
KIF18A	-3.2121	4.14e-08	7.38267
ptdss2	-3.2114	2.85e-13	12.5457
FOXD3	-3.21125	0.000672317	3.17243
DHPS	-3.21075	4.24e-31	30.3729
FAM85A	-3.21048	0.00449741	2.34704
MROH6	-3.20899	0.00176689	2.75279
SIVA1	-3.20832	1.64e-11	10.7842
TULP2	-3.20592	0.00111375	2.95321
MLST8	-3.20556	5.33e-16	15.2732
.	-3.20553	9.94e-09	8.00245
YPEL4	-3.20551	2.44e-06	5.61203
RAB1A	2.46626	1.46e-75	74.8345
CSK	-3.20468	2.95e-16	15.5306
SNORD34	-3.20362	0.00244266	2.61214
arhgef1	-3.20156	2.25e-30	29.6485
NPNT	-3.19945	8.87e-23	22.0518
LRRC75A	-3.19704	5.7e-15	14.2442
ICAM2	-3.19419	2.68e-08	7.57155
RPS6KB2	-3.19401	4.85e-23	22.3138
GDF10	-3.19308	4.66e-05	4.33125
Snora78	-3.19104	0.0022641	2.6451
ALOX15	-3.19013	0.0142742	1.84545
SESN2	-3.18869	6.81e-11	10.167
dhx37	-3.18809	5.4e-09	8.2677
TBC1D10A	-3.18795	2.28e-07	6.64117
PCDHA4	-3.18693	0.00204469	2.68937
MBOAT7	-3.18674	1.6e-17	16.7957
OTUB1	-3.18597	2.88e-31	30.5405
.	-3.1849	0.000114391	3.94161
COL7A1	-3.18296	1.08e-18	17.9649
LRRC75A-AS1	-3.1824	1.53e-45	44.8149
C1orf229	-3.18233	0.000967323	3.01443
ADAT3	-3.18229	0.00223304	2.6511
ZNF785	-3.18209	2.9e-14	13.5373
EXOC3L2	-3.18182	0.000174211	3.75892
LHFPL3-AS2	-3.18178	0.00242752	2.61484
REEP2	-3.18123	5.24e-14	13.2808
FGG	-3.18107	0.0261849	1.58195
CREG2	-3.18079	0.000850275	3.07044
SNORD50A	-3.18033	3.83e-05	4.417
PLPPR1	-3.18	0.00566565	2.24675
C17orf100	-3.17956	4.59e-06	5.33823
HIST1H2BC	-3.17932	6.25e-24	23.2044
DTX3	-3.17915	2.7e-32	31.5689
PFDN5	-3.17892	2.23e-46	45.651
DPH1	-3.1789	7.53e-18	17.123
KLK5	-3.17877	0.00366615	2.43579
TFEB	-3.17875	3.01e-26	25.5207
Fam90a1	-3.17838	0.00217148	2.66324
CIB1	-3.17697	2.69e-21	20.57
ITGA3	-3.17647	3.23e-33	32.4902
PPP6R2	-3.17639	1.06e-27	26.9748
PTPRCAP	-3.17605	0.000470944	3.32703
LOC100130876	-3.17302	0.00490187	2.30964
CELSR1	-3.17232	5.75e-30	29.24
MRPL12	-3.17126	5.02e-23	22.2989
ARSE	-3.17043	0.0017328	2.76125
MAP4K2	-3.17022	2.89e-17	16.5396
mir26b	-3.17014	0.00383221	2.41655
RHBDL1	-3.1691	0.000406701	3.39072
ZNF212	-3.16874	1.63e-16	15.7881
TFR2	-3.16868	0.00244527	2.61167
DHRS4L2	-3.16838	7.2e-06	5.1427
BUB1B	-3.16833	1.68e-08	7.77552
BMP5	-3.16788	0.000638255	3.19501
HN1	-3.16774	1.63e-10	9.78875
TGFB1I1	-3.16735	7.86e-21	20.1047
GDPGP1	-3.16693	1.06e-06	5.97558
CCL4	-3.16613	0.00688354	2.16219
PPCDC	-3.16559	1.12e-08	7.95104
IZUMO4	-3.16552	0.000280229	3.55249
ZBTB46	-3.16413	4.7e-22	21.3284
EEF2KMT	-3.16387	7.26e-05	4.13894
PLCH2	-3.16193	0.00231013	2.63636
ALDOA	-3.16162	4.74e-67	66.3242
PLIN3	-3.16014	6.63e-23	22.1784
SPIRE2	-3.15945	5.55e-05	4.25585
Snora26	-3.15909	0.000565948	3.24722
CCDC167	-3.15909	2.46e-15	14.6089
TEAD4	-3.15637	1.61e-15	14.7919
.	-3.1555	2.84e-19	18.5474
CCDC22	-3.15477	7.1e-18	17.1488
HUNK	-3.15459	9.04e-07	6.04385
DDX39A	-3.15364	8.65e-26	25.0628
LOC100291105	-3.15223	4.84e-11	10.315
CROCCP2	-3.15211	1.08e-08	7.9666
CAPN1	-3.15109	5.68e-34	33.2459
FBXL8	-3.14668	0.00255683	2.5923
SBF1P1	-3.14558	0.00251815	2.59892
AFMID	-3.14492	1.06e-18	17.9754
DALRD3	-3.14431	5.24e-13	12.2806
TMEM108	-3.14393	1.71e-28	27.7681
AKR7A2	-3.14268	9.71e-38	37.0129
TSR3	-3.14264	6.15e-21	20.2108
SPOCK3	-3.14245	0.00708869	2.14943
NOC4L	-3.14221	1.53e-07	6.81493
SKA1	-3.14039	3.78e-07	6.42272
CASKIN2	-3.13957	1.11e-16	15.9555
LOC100507670	-3.13919	0.00241426	2.61722
ANAPC15	-3.13891	5.04e-05	4.29766
SDHAF4	-3.1388	5.49e-08	7.2602
GPANK1	-3.13867	1.58e-18	17.8019
[truncated: 8,140 more rows]

## Sheet: Fig. 5e,g
		hom	hom	hom	hom	hom	hom			wt	wt	wt	wt	wt
	normalized	A3	A4	A6	A8	A9	A13	B2 HOM	B3 HOM	A1	A2	A5	A7	A10	B1 WT	B4 WT
	gja1	20.8386	18.742	21.515	18.0325	23.4147	22.8889	20.9905	16.4773	28.2266	27.4175	33.5659	21.4371	32.6033	22.017	16.4311
	serinc1	1.00682	1.38472	1.76748	1.81442	1.86586	1.19779	3.29142	1.69466	1.80195	1.35386	1.71633	2.08865	1.8317	2.57349	2.1553
	hsf2	0.259569	0.254564	0.185752	0.225552	0.291236	0.361515	0.146122	0.277557	0.231181	0.273424	0.268917	0.261935	0.215093	0.223603	0.189981
	pln	56.7456	57.5863	41.7727	67.8368	36.5648	58.6717	34.3792	40.8514	45.1701	75.2929	32.6808	39.0856	48.4486	42.8549	32.7668
	eefie1	0.21407	0.275794	0.211506	0.268898	0.26983	0.305933	1.45044	1.48875	0.226155	0.292544	0.133022	0.291069	0.345938	1.5743	1.49095
	hprt	4.67138	3.6259	4.728	3.71889	3.70603	3.26869	0.549562	0.511251	4.42175	3.41828	7.51754	3.43561	2.89069	0.425698	0.509049
		WT	stdev wt	SEM	HOM	std hom	SEM
	gja1	25.9569	6.27227	2.3707	20.3624	2.41417	0.85354
	serinc1	1.93161	0.385927	0.145867	1.7529	0.695653	0.24595
	hsf2	0.237733	0.0312715	0.0118195	0.250233	0.0660341	0.0233466
	pln	45.1857	14.5507	5.49965	49.3011	12.3543	4.3679
	eefie1	0.621997	0.626101	0.236644	0.560652	0.56199	0.198694
	hprt	3.23123	2.42431	0.916305	3.09746	1.66396	0.588297
	Figures with datapoints
		data# 1	data# 2	data# 3	data# 4	data# 5	data# 6	data# 7	data# 8	average
	gja1 wt	28.2266	27.4175	33.5659	21.4371	32.6033	22.017	16.4311		25.9569
	gaj1 hom	20.8386	18.742	21.515	18.0325	23.4147	22.8889	20.9905	16.4773	20.3624
	serinc1 wt	1.80195	1.35386	1.71633	2.08865	1.8317	2.57349	2.1553		1.93161
	serinc1 hom	1.00682	1.38472	1.76748	1.81442	1.86586	1.19779	3.29142	1.69466	1.7529
	hsf2 wt	0.231181	0.273424	0.268917	0.261935	0.215093	0.223603	0.189981		0.237733
	hsf2 hom	0.259569	0.254564	0.185752	0.225552	0.291236	0.361515	0.146122	0.277557	0.250233
	pln wt	45.1701	75.2929	32.6808	39.0856	48.4486	42.8549	32.7668		45.1857
	pln hom	56.7456	57.5863	41.7727	67.8368	36.5648	58.6717	34.3792	40.8514	49.3011
	eef1e1 wt	0.226155	0.292544	0.133022	0.291069	0.345938	1.5743	1.49095		0.621997
	eef1e1 hom	0.21407	0.275794	0.211506	0.268898	0.26983	0.305933	1.45044	1.48875	0.560652
	hprt wt	4.42175	3.41828	7.51754	3.43561	2.89069	0.425698	0.509049		3.23123
	hprt hom	4.67138	3.6259	4.728	3.71889	3.70603	3.26869	0.549562	0.511251	3.09746
		hom	hom	hom	hom	hom	hom			wt	wt	wt	wt	wt
	fold change	A3	A4	A6	A8	A9	A13	B2 HOM	B3 HOM	A1	A2	A5	A7	A10	B1 WT	B4 WT
	gja1	0.727351	0.654168	0.750957	0.629404	0.817266	0.798911	1.09189	0.857119	0.98522	0.956977	1.17158	0.748237	1.13798	1.14528	0.854716
	serinc1	0.572544	0.787443	1.00511	1.0318	1.06105	0.681146	1.39208	0.716742	1.02471	0.769895	0.976021	1.18775	1.04162	1.08843	0.911567
	eefie1	0.830546	1.07002	0.8206	1.04327	1.04689	1.18696	1.02146	0.967383	0.877433	1.13501	0.516099	1.12929	1.34217	0.941097	0.965954
	hprt	1.07715	0.836081	1.09021	0.857524	0.85456	0.753714	0.927893	1.10957	1.01959	0.788208	1.73344	0.792205	0.666552	1.19788	1.11437
	hsf2	1.09185	1.0708	0.781347	0.94876	1.22505	1.52068	0.614647	1.16751	0.972439	1.15013	1.13117	1.1018	0.904764	0.940562	0.799134
	pln	1.25583	1.27444	0.924467	1.50129	0.809211	1.29846	0.760843	0.904078	0.999655	1.6663	0.723255	0.864999	1.07221	0.948418	0.725158
		WT	stdev wt	SEM	HOM	std hom	SEM	ttest fold change
	gja1	1	0.161322	0.060974	0.790883	0.144494	0.0510862	0.0200242
	serinc1	1	0.13339	0.0504166	0.90599	0.266616	0.0942629	0.414757
	hsf2	1	0.13154	0.0497176	1.05258	0.277766	0.0982049	0.655565
	pln	1	0.32202	0.121712	1.09108	0.273412	0.0966656	0.563457
	eef1e1	0.986722	0.259679	0.0981496	0.998391	0.123248	0.0435746	0.911189
	hprt	1.04461	0.359594	0.135914	0.938339	0.136203	0.0481549	0.450546
			2.64575			2.82843
	figures with datapoints
		data# 1	data# 2	data# 3	data# 4	data# 5	data# 6	data# 7	data# 8	average
	gja wt	0.98522	0.956977	1.17158	0.748237	1.13798	1.14528	0.854716		1
	gja1 hom	0.727351	0.654168	0.750957	0.629404	0.817266	0.798911	1.09189	0.857119	0.790883
	serinc1 wt	1.02471	0.769895	0.976021	1.18775	1.04162	1.08843	0.911567		1
	serinc1 hom	0.572544	0.787443	1.00511	1.0318	1.06105	0.681146	1.39208	0.716742	0.90599
	hsf2 wt	0.972439	1.15013	1.13117	1.1018	0.904764	0.940562	0.799134		1
	hsf2 hom	1.09185	1.0708	0.781347	0.94876	1.22505	1.52068	0.614647	1.16751	1.05258
	pln wt	0.999655	1.6663	0.723255	0.864999	1.07221	0.948418	0.725158		1
	pln hom	1.25583	1.27444	0.924467	1.50129	0.809211	1.29846	0.760843	0.904078	1.09108
	eef1e1 wt	0.877433	1.13501	0.516099	1.12929	1.34217	0.941097	0.965954		0.986722
	eef1e1 hom	0.830546	1.07002	0.8206	1.04327	1.04689	1.18696	1.02146	0.967383	0.998391
	hprt wt	1.01959	0.788208	1.73344	0.792205	0.666552	1.19788	1.11437		1.04461
	hprt hom	1.07715	0.836081	1.09021	0.857524	0.85456	0.753714	0.927893	1.10957	0.938339

## Sheet: Fig. 5f,h
		hom	hom	hom	hom	hom	hom			wt	wt	wt	wt	wt	brain
	normalized	A3	A4	A6	A8	A9	A13	B2 HOM	B3 HOM	A1	A2	A5	A7	A10	B1 WT	B4 WT
	gja1	4.59269	5.36385	2.7709	2.69917	3.32799	3.12969	4.18984	4.21943	3.59964	3.04212	2.99395	2.6914	3.12643	5.291	5.40747
	serinc1	1.35611	1.86445	1.62212	1.73131	1.12196	1.35065	1.00326	2.25024	1.66706	1.56143	1.58699	1.72189	1.70164	0.235533		6.17445
	hsf2							0.13272	0.137789						0.110441	0.150386
	pln							0.038318	0.0409446						0.0346158	0.0441414
	eefie1	0.778659	1.02984	0.930066	0.556127	0.532075	0.793315	1.42256	1.47284	0.632337	0.7052	0.679211	0.551038	0.755272	1.44557	1.43089
	hprt	1.28426	0.971027	1.07519	1.79815	1.87943	1.26053	0.577442	0.527162	1.58144	1.41804	1.4723	1.81476	1.32403	0.554428	0.569107
	Average	WT	stdev		HOM	stdev
	gja1	3.736	1.1347		3.7867	0.951947
	serinc1	1.41242	0.58		1.53751	0.411532
	hsf2	0.130413	0.0282453		0.135255	0.00358433
	pln	0.0393786	0.00673564		0.0396313	0.00185724
	eefie1	0.885646	0.382777		0.939434	0.35582
	hprt	1.24773	0.493175		1.17165	0.497428
	Figure with datapoints
	gja1 wt	3.59964	3.04212	2.99395	2.6914	3.12643	5.291	5.40747		3.736
	gaj1 hom	4.59269	5.36385	2.7709	2.69917	3.32799	3.12969	4.18984	4.21943	3.7867
	serinc1 wt	1.66706	1.56143	1.58699	1.72189	1.70164	0.235533			1.41242
	serinc1 hom	1.35611	1.86445	1.62212	1.73131	1.12196	1.35065	1.00326	2.25024	1.53751
	hsf2 wt	0.110441	0.150386							0.130413
	hsf2 hom	0.13272	0.137789							0.135255
	pln wt	0.0346158	0.0441414							0.0393786
	pln hom	0.038318	0.0409446							0.0396313
	eef1e1 wt	0.632337	0.7052	0.679211	0.551038	0.755272	1.44557	1.43089		0.885646
	eef1e1 hom	0.778659	1.02984	0.930066	0.556127	0.532075	0.793315	1.42256	1.47284	0.939434
	hprt wt	1.58144	1.41804	1.4723	1.81476	1.32403	0.554428	0.569107		1.24773
	hprt hom	1.28426	0.971027	1.07519	1.79815	1.87943	1.26053	0.577442	0.527162	1.17165
	fold change	B1 WT	B4 WT	A1	A2	A5	A7	A10	B2 HOM	B3 HOM	A3	A4	A6	A8	A9	A13
	gja1	0.989114	1.01089	1.16467	0.984278	0.968694	0.870805	1.01156	0.783259	0.788792	1.48597	1.73547	0.896527	0.873318	1.07677	1.01261
1.92651	serinc	0.0734894		1.01169	0.947586	0.963093	1.04496	1.03267	0.313031	0.702103	0.822983	1.13148	0.984417	1.05068	0.680882	0.81967
	hsf2	0.846853	1.15315						1.01769	1.05656
	pln	0.879051	1.12095						0.973067	1.03977
	hprt	1.0051	0.994897	0.951438	1.06107	1.02197	0.829113	1.13641	0.989102	1.02406	1.1716	1.54953	1.39941	0.83677	0.800581	1.19365
	eefie	0.986935	1.01307	1.03898	0.931625	0.967273	1.19226	0.869863	1.0279	0.938398	0.843736	0.637948	0.706382	1.18135	1.23476	0.828149
	Average	WT	stdev wt	hom	stdev hom
	gja1	1	0.0869906	1.08159	0.348102	0.55799
	serinc	1	0.380181	0.813155	0.258338	0.851968
	hsf2	1	0.216583	1.03712	0.0274844	0.83236
	pln	1	0.171048	1.00642	0.0471635	0.963859
	hprt	1	0.0952476	1.12059	0.261654	0.270869
	eefie	1	0.101248	0.924828	0.213344	0.411023
	Figure with datapoints
	gja1 wt	0.989114	1.01089	1.16467	0.984278	0.968694	0.870805	1.01156		1
	gaj1 hom	0.783259	0.788792	1.48597	1.73547	0.896527	0.873318	1.07677	1.01261	1.08159
	serinc1 wt			1.01169	0.947586	0.963093	1.04496	1.03267		1
	serinc1 hom	0.313031	0.702103	0.822983	1.13148	0.984417	1.05068	0.680882	0.81967	0.813155
	hsf2 wt	0.846853	1.15315							1
	hsf2 hom	1.01769	1.05656							1.03712
	pln wt	0.879051	1.12095							1
	pln hom	0.973067	1.03977							1.00642
	eef1e1 wt	0.986935	1.01307	1.03898	0.931625	0.967273	1.19226	0.869863		1
	eef1e1 hom	1.0279	0.938398	0.843736	0.637948	0.706382	1.18135	1.23476	0.828149	0.924828
	hprt wt	1.0051	0.994897	0.951438	1.06107	1.02197	0.829113	1.13641		1
	hprt hom	0.989102	1.02406	1.1716	1.54953	1.39941	0.83677	0.800581	1.19365	1.12059

## Sheet: Fig. 6f
luciferase assay
		renilla			renilla min background				luciferase			luciferase min background				average norm				av norm 3x		stdev 1	SEM	average
	empty	2508	2394	2303					201	124	47
	ANF	10830	20390	35810	8322	17996	33507		1991000	1819000	1911000	1990799	1818876	1910953		239.221	101.071	57.0315		132.441		95.0597	67.2173	17788.5
	pgl2	32550	88070	60500	30042	85676	58197		461	644	490	260	520	443		0.00865455	0.00606938	0.00761208		0.00744533		0.00130063	0.000919682	1
	rs2177843 C	35830	47710	45650	33322	45316	43347		8800	4002	3643	8599	3878	3596		0.258058	0.0855768	0.0829585		0.142198		0.100346	0.0709555	19.0989
	rs2177843 T	24910	27950	38340	22402	25556	36037		4100	2333	2394	3899	2209	2347		0.174047	0.0864376	0.0651275		0.108537		0.0577249	0.0408176	14.5779
	rs9481825 A	9013	8509	9214	6505	6115	6911		825	410	434	624	286	387		0.0959262	0.0467702	0.0559977		0.0662314		0.0261271	0.0184746	8.89569
	rs9481825 G	25700	23010	22640	23192	20616	20337		1336	749	499	1135	625	452		0.0489393	0.0303163	0.0222255		0.033827		0.0136986	0.00968635	4.54338
	rs939601 C	17470	14950	22950	14962	12556	20647		8743	6790	8267	8542	6666	8220		0.570913	0.530902	0.398121		0.499978		0.0904514	0.0639588	67.1533
	rs939601 T	23500	23390	21900	20992	20996	19597		7852	5716	5292	7651	5592	5245		0.364472	0.266336	0.267643		0.299484		0.0562853	0.0397997	40.2244
	rs7312625 G	60570	46880	45430	58062	44486	43127		7582	6319	5659	7381	6195	5612		0.127123	0.139257	0.130127		0.132169		0.0063197	0.0044687	17.7519
	rs7312625 A	19800	23870	35530	17292	21476	33227		3723	3838	7037	3522	3714	6990		0.203678	0.172937	0.210371		0.195662		0.0199628	0.0141158	26.2798
	rs2270188 G	50080	55400	53020	47572	53006	50717		2369	1154	1709	2168	1030	1662		0.045573	0.0194318	0.0327701		0.0325916		0.0130715	0.00924298	4.37746
	rs2270188 T	28560	14200	21740	26052	11806	19437		1115	329	533	914	205	486		0.0350837	0.0173641	0.0250039		0.0258172		0.00888777	0.0062846	3.46757
	rs10786775 G	39420	33050	45050	36912	30656	42747		1388	811	885	1187	687	838		0.0321576	0.02241	0.0196037		0.0247237		0.006589	0.00465913	3.3207
	rs10786775 G	31000	42370	27730	28492	39976	25427		998	583	602	797	459	555		0.0279728	0.0114819	0.0218272		0.0204273		0.00833409	0.00589309	2.74364
	rs2595104 A	53600	62520	53520	51092	60126	51217		1869	1842	1392	1668	1718	1345		0.032647	0.0285733	0.0262608		0.0291604		0.00323331	0.00228629	3.9166
	rs2595104 G	63240	79430	61450	60732	77036	59147		2138	1611	1721	1937	1487	1674		0.0318942	0.0193027	0.0283024		0.0264998		0.00648644	0.00458661	3.55924
	rs9302644 G	60250	40520	52020	57742	38126	49717		5372	3145	3629	5171	3021	3582		0.0895535	0.0792373	0.0720478		0.0802795		0.00879929	0.00622204	10.7825
	rs9302644 C	93800	60060	64850	91292	57666	62547		7324	6687	8175	7123	6563	8128		0.0780244	0.113811	0.12995		0.107262		0.0265752	0.0187915	14.4066
	rs2739197 G	122100	102900	108500	119592	100506	106197		35830	47710	45650	35629	47586	45603		0.297921	0.473464	0.429419		0.400268		0.09133	0.06458	53.7609
	rs2739197 C	124000	106900	86230	121492	104506	83927		24910	27950	38340	24709	27826	38293		0.20338	0.266262	0.456266		0.308636		0.13166	0.093098	41.4536
	rs10821415 A	34690	36230	35460	32182	33836	33157		9013	8509	9214	8812	8385	9167		0.273818	0.247813	0.276473		0.266034		0.0158359	0.0111977	35.7317
	rs10821415 C	59670	46840	57430	57162	44446	55127		25700	23010	22640	25499	22886	22593		0.446083	0.514917	0.409835		0.456945		0.0533762	0.0377427	61.3734
	rs2278933 A	109700	79600	92780	107192	77206	90477		17470	14950	22950	17269	14826	22903		0.161103	0.192032	0.253136		0.20209		0.0468336	0.0331164	27.1432
	rs2278933 C	102300	80940	75610	99792	78546	73307		23500	23390	21900	23299	23266	21853		0.233476	0.296209	0.298103		0.275929		0.0367778	0.0260058	37.0606
			av norm 3x			stdev 1	stdev 2	pvalue
		empty
		ANF	132.441			95.0597
		pgl2	0.00744533			0.00130063
		rs2177843 C/T	0.142198	0.108537		0.100346	0.0577249	0.641
		rs9481825 A/G	0.0662314	0.033827		0.0261271	0.0136986	0.129856
		rs939601 C/T	0.499978	0.299484		0.0904514	0.0562853	0.0310902
		rs7312625 G/A	0.132169	0.195662		0.0063197	0.0199628	0.00628862
		rs2270188 G/T	0.0325916	0.0258172		0.0130715	0.00888777	0.499122
		rs10786775 G/C	0.0247237	0.0204273		0.006589	0.00833409	0.522246
		rs2595104 A/G	0.0291604	0.0264998		0.00323331	0.00648644	0.55944
		rs9302644 G/C	0.0802795	0.107262		0.00879929	0.0265752	0.170352
		rs2739197 G/C	0.400268	0.308636		0.09133	0.13166	0.378004
		rs10821415 A/C	0.266034	0.456945		0.0158359	0.0533762	0.0040302
		rs2278933 A/C	0.20209	0.275929		0.0468336	0.0367778	0.0982345
		Figure with datapoints
			data#1	data#2	data#3	average
		ANF	239.221	101.071	57.0315	132.441
		pgl2	0.00865455	0.00606938	0.00761208	0.00744533
		rs2177843 C	0.258058	0.0855768	0.0829585	0.142198
		rs2177843 T	0.174047	0.0864376	0.0651275	0.108537
		rs9481825 A	0.0959262	0.0467702	0.0559977	0.0662314
		rs9481825 G	0.0489393	0.0303163	0.0222255	0.033827
		rs939601 C	0.570913	0.530902	0.398121	0.499978
		rs939601 T	0.364472	0.266336	0.267643	0.299484
		rs7312625 G	0.127123	0.139257	0.130127	0.132169
		rs7312625 A	0.203678	0.172937	0.210371	0.195662
		rs2270188 G	0.045573	0.0194318	0.0327701	0.0325916
		rs2270188 T	0.0350837	0.0173641	0.0250039	0.0258172
		rs10786775 G	0.0321576	0.02241	0.0196037	0.0247237
		rs10786775 G	0.0279728	0.0114819	0.0218272	0.0204273
		rs2595104 A	0.032647	0.0285733	0.0262608	0.0291604
		rs2595104 G	0.0318942	0.0193027	0.0283024	0.0264998
		rs9302644 G	0.0895535	0.0792373	0.0720478	0.0802795
		rs9302644 C	0.0780244	0.113811	0.12995	0.107262
		rs2739197 G	0.297921	0.473464	0.429419	0.400268
		rs2739197 C	0.20338	0.266262	0.456266	0.308636
		rs10821415 A	0.273818	0.247813	0.276473	0.266034
		rs10821415 C	0.446083	0.514917	0.409835	0.456945
		rs2278933 A	0.161103	0.192032	0.253136	0.20209
		rs2278933 C	0.233476	0.296209	0.298103	0.275929

## Sheet: Suppl. Fig. 5c,d
geo div 4										geo div 4
P21 Atria	wt	wt	wt	wt	wt	wt	wt	wt		hom	hom	hom	hom	hom	hom	hom	hom	hom
ABS CORR	kka2a-1	kka2a-6	kka2a-7	kka2b-2	kka2c-2	kka2c-7	kka2c-8	kka2c-9		kka2a-2	kka2a-3	kka2a-9	kka2b-4	kka2b-5	kka2c-1	kka2c-3	kka2c-5	kka2c-6			WT avg	Hom avg		WT sd	Hom sd		ttest
hprt	0.119656	0.113825	0.122117	0.138426	0.0916518	0.108729	0.105838	0.125784		0.130274	0.12761	0.133473	0.140141	0.13802		0.103122	0.11518	0.111098		hprt	0.115753	0.124865		0.0141554	0.0134874		0.208638
ctni	6.62618	7.40431	7.0047	7.61824	7.64824	7.25767	6.7547	7.77595		6.54412	6.50168	6.95318	7.29316	8.14752		7.46721	8.40736	8.65601		ctni	7.26125	7.49628		0.429006	0.830839		0.488804
ube2q1	0.0597546	0.0658215	0.063895	0.0768728	0.0561239	0.0695247	0.0537993	0.0573901		0.0677015	0.0613237	0.0651199	0.0755124	0.0834389		0.0552412	0.0506081	0.0531305		ube2q1	0.0628977	0.0640095		0.00772419	0.0113812		0.822472
chrnb2																				chrnb2
adar	0.00624565	0.00817912	0.00784699	0.00868951	0.0102804	0.0157794	0.0118222	0.0142636		0.0058744	0.00484152	0.00587279	0.0079022	0.00896408		0.00970359	0.00878776	0.0083755		adar	0.0103884	0.00754023		0.00332816	0.00177002		0.050724
kcnn3	0.000612891	0.00104721	0.00114352	0.000535091	0.000404558	0.000236414	0.000700605	0.000525988		0	0	0	0	0		0	0	0		kcnn3	0.000650785	0		0.000308255	0		3.41937e-05
pmvk	0.0210905	0.0210602	0.0219242	0.0141149	0.0282865	0.0312867	0.0341808	0.0418607		0.0155942	0.0159605	0.0229092	0.0131211	0.0144323		0.0240386	0.0250044	0.0216088		pmvk	0.0267256	0.0190836		0.00889481	0.00477696		0.0503695
pbxip1	0.00362104	0.00502009	0.00493153	0.00795903	0.00478909	0.00418017	0.00578857	0.00637893		0.0044513	0.0042591	0.00511423	0.00696912	0.00747798		0.00383511	0.00469339	0.003459		pbxip1	0.00533356	0.0050324		0.00136341	0.00144904		0.675082
shc1	0.0271475	0.0312941	0.029457	0.0785907	0.0246006	0.029964	0.0326184	0.0285549		0.0315438	0.0241427	0.0257055	0.0694771	0.0732524		0.0199883	0.020354	0.0229164		shc1	0.0352784	0.0359225		0.0176731	0.0221913		0.949703
flad1	0.0984049	0.0918214	0.111198	0.0557007	0.120108	0.1166	0.0968619	0.106174		0.0928303	0.0982886	0.0778172	0.0552519	0.0548248		0.105704	0.0925841	0.0745073		flad1	0.0996085	0.0814761		0.0202974	0.0192054		0.0877815
zbtb7b	0.0065442	0.00869435	0.0101585	0.0112573	0.0135821	0.0105524	0.00917035	0.0123221		0.00696613	0.00732771	0.00724475	0.0101542	0.0122961		0.0106646	0.00580265	0.00605313		zbtb7b	0.0102852	0.00831366		0.00219806	0.00239404		0.108243			dpm3	pygo2b	slc50a1	krtcap2
adam15	0.00528768	0.00455632	0.00634287	0.00595148	0.0130258	0.00943211	0.00931358	0.00794238		0.00607459	0.00426166	0.00424608	0.00483432	0.00642403		0.00666205	0.00925437	0.00824124		adam15	0.00773153	0.00624979		0.00279336	0.00182034		0.229325			0.0888499	0.00232977	0.149239	0.343524
efna1	0.0459917	0.0585671	0.0317652	0.0326089	0.0397979	0.0472122	0.0445341	0.0426509		0.0433895	0.0347875	0.0474427	0.0284221	0.0362418		0.0333164	0.0367816	0.0358258		efna1	0.042891	0.0370259		0.00858452	0.005903		0.133637			0.0962729	0.00389734	0.141324	0.297723
pygo2	0.00188579	0.00213962	0.00223704	0.00191781	0.000999997	0.000886576	0.0012999	0.00129621		0.00254171	0.00167666	0.00223759	0.00213084	0.00262108		0.00039388	0.000158461	0.000299077		pygo2	0.00158287	0.00150741		0.000524904	0.00105426		0.858795
dpm3	0.0888499	0.0962729		0.11658	0.134486	0.126402	0.100842			0.100586	0.101035	0.0950747	0.114847	0.120346	0.131788	0.12862	0.123652	0.116218		dpm3	0.110572	0.114685		0.018053	0.013092		0.616106			0.11658	0.0051928	0.151477	0.497069
pygo2b	0.00232977	0.00389734		0.0051928	0.00337018	0.00304396	0.00387069			0.00305568	0.00226904	0.00251056	0.00358568	0.00544379	0.00337376	0.00193269	0.000301109	0.00156445		pygo2b	0.00361746	0.00267075		0.000966678	0.00144655		0.18504			0.134486	0.00337018	0.167237	0.555015
slc50a1	0.149239	0.141324		0.151477	0.167237	0.176451	0.16285			0.144102	0.127742	0.129185	0.143091	0.154819	0.169889	0.156216	0.149702	0.149308		slc50a1	0.158096	0.147117		0.0130125	0.0132022		0.136618			0.126402	0.00304396	0.176451	0.545794
krtcap2	0.343524	0.297723		0.497069	0.555015	0.545794	0.410441			0.402146	0.43385	0.355994	0.431775	0.517954	0.491918	0.499972	0.474782	0.469574		krtcap2	0.441595	0.453107		0.107783	0.0518442		0.784503			0.100842	0.00387069	0.16285	0.410441
P21 Atria
FOLD CNG																					WT avg	Hom avg		WT sd	Hom sd		ttest	ttest VENT		1.0867	0.981411	0.991883	1.25426
hprt	1.00948	0.960286	1.03024	1	0.848623	1.00675	0.979974	1.16466		1.09906	1.07658	1.12605	1.01239	0.997068		0.95483	1.06648	1.02868		hprt	1	1.04514		0.0870586	0.056955		0.239962	0.0129148		1.09154	0.728762	0.879276	1.35314
ctni	0.945014	1.05599	0.998998	1	1.03928	0.986212	0.917865	1.05664		0.93331	0.927257	0.99165	0.957328	1.06948		1.01468	1.14244	1.17623		ctni	1	1.02655		0.0504927	0.0943991		0.494576	0.00160376		1.02715	0.806333	0.889204	1.11032
ube2q1	0.946128	1.04219	1.01168	1	0.947887	1.17422	0.908626	0.969272		1.07195	0.970972	1.03108	0.982303	1.08541		0.932979	0.85473	0.897331		ube2q1	1	0.978345		0.0820963	0.0819229		0.6057	0.767359		0.985138	0.690511	0.94464	0.868641
chrnb2																				chrnb2										1.0323	1.04833	1.02206	1.04202
adar	0.841288	1.10173	1.05699	1	0.788593	1.21041	0.906861	1.09414		0.79128	0.652152	0.791063	0.909395	1.0316		0.744343	0.674092	0.642468		adar	1	0.779549		0.144067	0.135246		0.00701483	0.00804286		1.09298	0.984097	1.00618	0.976511
kcnn3	0.655821	1.12056	1.22361	1	0.866493	0.506357	1.50057	1.12658								0	0	0		kcnn3	1	0		0.318726	0		0.000524271	3.53705e-08		1.06671	0.56375	0.9252	0.992501
pmvk	0.987462	0.986043	1.02649	1	0.83432	0.922811	1.00817	1.2347		0.730125	0.747272	1.07261	0.929591	1.02248		0.709026	0.737514	0.637359		pmvk	1	0.823247		0.113144	0.161502		0.0237876	0.00025047		1.0255	0.087831	0.986619	0.942495
pbxip1	0.800367	1.1096	1.09003	1	0.906305	0.791071	1.09545	1.20717		0.983883	0.941401	1.13041	0.875624	0.939559		0.72577	0.888195	0.654594		pbxip1	1	0.89243		0.153266	0.148449		0.175803	0.738936		0.963855	0.456336	0.884284	0.932157
shc1	0.926552	1.06807	1.00537	1	0.850216	1.03558	1.12732	0.986882		1.0766	0.823997	0.877335	0.884037	0.932074		0.690812	0.703452	0.79201		shc1	1	0.84754		0.0846348	0.12581		0.0130041	0.522198
flad1	0.979399	0.913875	1.10673	1	1.09253	1.06062	0.881077	0.965779		0.923916	0.978241	0.774495	0.991943	0.984276		0.96151	0.842165	0.677735		flad1	1	0.891785		0.0817505	0.115876		0.0487531	0.701537
zbtb7b	0.773027	1.02701	1.19996	1	1.19071	0.925101	0.80394	1.08025		0.822867	0.865578	0.855779	0.902007	1.09227		0.934939	0.508703	0.530661		zbtb7b	1	0.814101		0.159951	0.199205		0.058695	0.661902
adam15	0.979994	0.844447	1.17556	1	1.31196	0.950007	0.938069	0.799961		1.12584	0.789836	0.786949	0.812289	1.0794		0.671005	0.932105	0.830062		adam15	1	0.878436		0.168646	0.156039		0.156724	0.45956
efna1	1.01211	1.28885	0.699038	1	0.91387	1.08412	1.02263	0.979382		0.954846	0.765547	1.04404	0.871605	1.11141		0.765036	0.844607	0.822658		efna1	1	0.897469		0.164574	0.127922		0.185857	0.0545402
pygo2	0.90338	1.02497	1.07165	1	0.892319	0.791111	1.15993	1.15664		1.21759	0.803199	1.07191	1.11108	1.36671		0.351468	0.141399	0.266873		pygo2	1	0.791278		0.131168	0.475816		0.251522	0.232943
dpm3	0.959903	1.0401		1	1.11536	1.04831	0.836332			1.0867	1.09154	1.02715	0.985138	1.0323	1.09298	1.06671	1.0255	0.963855		dpm3	1	1.04132		0.0955448	0.0468837		0.281274
pygo2b	0.748267	1.25173		1	0.983053	0.887898	1.12905			0.981411	0.728762	0.806333	0.690511	1.04833	0.984097	0.56375	0.087831	0.456336		pygo2b	1	0.705263		0.176775	0.305349		0.0535423
slc50a1	1.02724	0.972759		1	0.990471	1.04504	0.964487			0.991883	0.879276	0.889204	0.94464	1.02206	1.00618	0.9252	0.986619	0.884284		slc50a1	1	0.947705		0.0311925	0.0559653		0.0591233
krtcap2	1.07143	0.928575		1	1.10177	1.08346	0.814772			1.25426	1.35314	1.11032	0.868641	1.04202	0.976511	0.992501	0.942495	0.932157		krtcap2	1	1.05245		0.111207	0.159808		0.498979

## Sheet: Suppl. Fig. 5c
P21 Ventr	wt	wt	wt	wt	wt	wt	wt	wt		hom	hom	hom	hom	hom	hom	hom	hom	hom
ABS CORR	kka2a-1	kka2a-6	kka2a-7	kka2b-2	kka2c-2	kka2c-7	kka2c-8	kka2c-9		kka2a-2	kka2a-3	kka2a-9	kka2b-4	kka2b-5	kka2c-1	kka2c-3	kka2c-5	kka2c-6			WT avg	Hom avg		WT sd	Hom sd		ttest
hprt	0.125738	0.123454	0.114797	0.136666	0.197213	0.194152	0.210189	0.199258		0.128369	0.14582	0.133727	0.143519	0.143516		0.197154	0.219126	0.207322		hprt	0.162683	0.164819		0.0407973	0.036577		0.913774
ctni	8.92881	9.33282	9.50279	8.03985	8.89134	8.00153	8.56687	8.36593		10.0366	9.48767	10.3685	9.37155	9.35081		8.54336	9.04916	10.2732		ctni	8.70374	9.5601		0.558924	0.628877		0.0121386
ube2q1	0.043587	0.0469206	0.0379431	0.0603257	0.0536539	0.0621557	0.0540031	0.0549815		0.0414181	0.0433952	0.0421636	0.064223	0.0655901		0.0547633	0.0573932	0.055711		ube2q1	0.0516963	0.0530822		0.00829399	0.00969528		0.763193
chrnb2																				chrnb2
adar	0.0100687	0.00850014	0.00894609	0.00934169	0.00912565	0.010393	0.00950812	0.00824265		0.0079668	0.00716275	0.0081312	0.00950844	0.00693989		0.00922655	0.00737559	0.00561409		adar	0.00926576	0.00774066		0.000730438	0.00126307		0.0104124
kcnn3	0.000817269	0.000352009	0.000783337	0.00104147	0.000565015	0.000709405	0.000807544	0.0011509		0	0	0	0	0		0	0	0		kcnn3	0.000778369	0		0.00025141	0		4.70907e-07
pmvk	0.0131508	0.0132108	0.0120341	0.0078003	0.0130284	0.0126374	0.0129908	0.0139701		0.00885758	0.00924785	0.00814719	0.00597424	0.00690539		0.0107372	0.0115185	0.00879585		pmvk	0.0123528	0.00877298		0.00191833	0.00182607		0.00186397
pbxip1	0.00432408	0.00472398	0.00524163	0.00871638	0.00948452	0.0110001	0.0132281	0.012243		0.00418395	0.00521703	0.00504798	0.00742763	0.00686065		0.0137029	0.00951188	0.0108299		pbxip1	0.00862022	0.00784774		0.00350163	0.00327935		0.65578
shc1	0.0221806	0.0208776	0.0201182	0.0527981	0.0375246	0.0503921	0.047338	0.0332558		0.0257048	0.0196316	0.0217094	0.0474744	0.052516		0.0413184	0.0404778	0.0332872		shc1	0.0355606	0.0352649		0.0136176	0.0121535		0.964101
flad1	0.0863861	0.0875353	0.0957898	0.0693317	0.220637	0.208323	0.220152	0.200842		0.101096	0.0868112	0.082388	0.0743852	0.0794934		0.212631	0.197812	0.185478		flad1	0.148625	0.127512		0.0689483	0.0598406		0.523647
zbtb7b	0.00776791	0.00793498	0.00991072	0.0127323	0.0130165	0.0141167	0.0109081	0.011343		0.00786714	0.00917942	0.00932106	0.0149129	0.0148227		0.0109672	0.0153156	0.00836099		zbtb7b	0.0109663	0.0113434		0.00232765	0.00317397		0.790362		dpm3	pygo2b	slc50a1	krtcap2
adam15	0.00552826	0.00445531	0.005791	0.00530206	0.0116402	0.0151136	0.00951628	0.0125215		0.00593499	0.00608244	0.0051937	0.00470613	0.00563102		0.00884249	0.0123719	0.0092127		adam15	0.00873353	0.00724692		0.00402005	0.00264669		0.397068		0.0998899	0.00374232	0.133694	0.307092
efna1	0.0263694	0.0375264	0.0310334	0.0258539	0.0879173	0.104554	0.0868145	0.0862632		0.029365	0.0310934	0.0291492	0.0272615	0.026416		0.0711448	0.0653574	0.059252		efna1	0.0607915	0.0423799		0.0334008	0.019255		0.198207		0.0990821	0.00307156	0.126136	0.260595
pygo2	0.00204612	0.00156415	0.00195199	0.00198649	0.00291192	0.0033855	0.00277379	0.00198948		0.00352883	0.00254597	0.00226389	0.00254434	0.00266419		0.00265609	0.0022509	0.00235419		pygo2	0.00232618	0.00260105		0.00062031	0.000409051		0.313148
dpm3	0.0998899	0.0990821		0.108754	0.14831	0.147572	0.131436			0.103948	0.0979169	0.0966079	0.101151	0.0902188	0.138452	0.137641	0.134403	0.121732		dpm3	0.122507	0.113563		0.0229048	0.0194422		0.43019		0.108754	0.00417374	0.118967	0.344892
pygo2b	0.00374232	0.00307156		0.00417374	0.00652799	0.00538915	0.00774077			0.00431602	0.00493349	0.0038328	0.00435449	0.00416194	0.00444639	0.00683836	0.00746641	0.0055981		pygo2b	0.00510759	0.00510533		0.00178392	0.00127381		0.997753		0.14831	0.00652799	0.188849	0.493381
slc50a1	0.133694	0.126136		0.118967	0.188849	0.189982	0.147653			0.120738	0.123121	0.107449	0.120742	0.108599	0.16241	0.166167	0.164515	0.137326		slc50a1	0.15088	0.134563		0.0313276	0.023983		0.272955		0.147572	0.00538915	0.189982	0.454383
krtcap2	0.307092	0.260595		0.344892	0.493381	0.454383	0.379441			0.327275	0.339638	0.283959	0.303682	0.311685	0.421793	0.443023	0.430662	0.372011		krtcap2	0.373297	0.359303		0.0882319	0.0598101		0.718525		0.131436	0.00774077	0.147653	0.379441
P21 Ventr
FOLD CNG																					WT avg	Hom avg		WT sd	Hom sd		ttest
hprt	1.03633	1.01751	0.946157	1	0.985064	0.969779	1.04988	0.995278		1.05802	1.20185	1.10218	1.05015	1.05012		0.984773	1.09452	1.03556		hprt	1	1.07215		0.0341682	0.0636575		0.0135143		1.04485	1.26683	0.929361	1.15301
ctni	0.964775	1.00843	1.0268	1	1.05143	0.946208	1.01306	0.9893		1.08448	1.02516	1.12033	1.16564	1.16306		1.01028	1.07009	1.21484		ctni	1	1.10673		0.0334955	0.07202		0.00194767		0.984228	1.44807	0.947706	1.19657
ube2q1	1.01799	1.09584	0.886171	1	0.954721	1.106	0.960934	0.978344		0.967332	1.01351	0.984744	1.0646	1.08727		0.97446	1.02126	0.991325		ube2q1	1	1.01306		0.0734342	0.0432371		0.671226		0.97107	1.125	0.82707	1.00041
chrnb2																				chrnb2									0.930088	1.04331	1.01492	0.880512
adar	1.09781	0.926784	0.975406	1	0.979424	1.11545	1.02047	0.884654		0.868633	0.780965	0.886558	1.01785	0.742895		0.990253	0.791596	0.60254		adar	1	0.835161		0.0783833	0.135568		0.00999133		0.829567	0.997172	0.912849	0.903716
kcnn3	1.25565	0.540827	1.20352	1	0.69909	0.877743	0.99917	1.424		0	0	0	0	0		0	0	0		kcnn3	1	0		0.293473	0		1.47245e-07		0.972006	0.678565	0.925442	0.953416
pmvk	1.02752	1.03221	0.940271	1	0.990249	0.960533	0.987393	1.06183		0.692076	0.72257	0.636571	0.765899	0.885273		0.816105	0.875486	0.668547		pmvk	1	0.757816		0.0396345	0.0939512		9.8191e-06		0.966317	1.0436	0.946851	1.0014
pbxip1	0.907804	0.99176	1.10044	1	0.825536	0.957449	1.15138	1.06563		0.878385	1.09527	1.05978	0.852146	0.787099		1.19271	0.827917	0.942634		pbxip1	1	0.954492		0.105646	0.145455		0.48577		0.943584	1.13945	0.937439	0.973464
shc1	1.05327	0.991394	0.955335	1	0.890736	1.19618	1.12368	0.789407		1.22062	0.932228	1.03089	0.899169	0.994656		0.98079	0.960838	0.790152		shc1	1	0.976168		0.128161	0.122947		0.70998		0.854625	0.854328	0.782509	0.84089
flad1	0.960874	0.973656	1.06547	1	1.03835	0.980397	1.03606	0.945191		1.12449	0.965602	0.916402	1.07289	1.14657		1.00067	0.930931	0.872884		flad1	1	1.0038		0.0425454	0.100909		0.923115
zbtb7b	0.909818	0.929386	1.1608	1	1.0543	1.14342	0.883528	0.918752		0.921441	1.07514	1.09173	1.17126	1.16418		0.888312	1.24053	0.677218		zbtb7b	1	1.02873		0.108667	0.186865		0.712649
adam15	1.05136	0.847309	1.10133	1	0.95428	1.23903	0.780158	1.02653		1.12871	1.15676	0.987735	0.887604	1.06204		0.724919	1.01426	0.75527		adam15	1	0.964663		0.143667	0.161929		0.651382
efna1	0.83334	1.18593	0.980733	1	0.96203	1.14408	0.949963	0.943931		0.928008	0.98263	0.921188	1.05444	1.02174		0.778498	0.71517	0.648362		efna1	1	0.881255		0.113744	0.149365		0.0952752
pygo2	1.10357	0.843625	1.0528	1	1.05307	1.22433	1.00312	0.719479		1.90327	1.37317	1.22103	1.28083	1.34116		0.960552	0.814016	0.851372		pygo2	1	1.21817		0.155753	0.353895		0.132815
dpm3	1.00406	0.99594		1	1.04122	1.03603	0.922752			1.04485	0.984228	0.97107	0.930088	0.829567	0.972006	0.966317	0.943584	0.854625		dpm3	1	0.944037		0.0424199	0.0662196		0.0912881
pygo2b	1.09844	0.901559		1	0.996239	0.822439	1.18132			1.26683	1.44807	1.125	1.04331	0.997172	0.678565	1.0436	1.13945	0.854328		pygo2b	1	1.06626		0.129461	0.222444		0.524208
slc50a1	1.02909	0.97091		1	1.0761	1.08255	0.841352			0.929361	0.947706	0.82707	1.01492	0.912849	0.925442	0.946851	0.937439	0.782509		slc50a1	1	0.913794		0.0888447	0.0690682		0.0541509
krtcap2	1.0819	0.918095		1	1.11523	1.02708	0.857685			1.15301	1.19657	1.00041	0.880512	0.903716	0.953416	1.0014	0.973464	0.84089		krtcap2	1	0.989265		0.0976551	0.118719		0.857361

## Sheet: Suppl. Fig. 5cd
geo div 2
P21 Cortex Br	wt	wt	wt	wt	wt	wt	wt	wt	wt		hom	hom	hom	hom	hom	hom	hom	hom
ABS CORR	kka2a-1	kka2a-6	kka2a-7	kka2b-2	kka2c-2	kka2c-7	kka2c-8	kka2c-9	kka2c-1		kka2a-2	kka2a-3	kka2a-9	kka2b-4	kka2b-5	kka2c-3	kka2c-5	kka2c-6			WT avg	Hom avg		WT sd	Hom sd		ttest
hprt																				hprt
ctni																				ctni										ube2q1	chrnb2	adar	kcnn3	pmvk	pbxip1	shc1	flad1	zbtb7b	adam15	efna1	pygo2	dpm3	pygo2b	krtcap2
ube2q1		0.0551336	0.0568101	0.0499714	0.0493785	0.0416932	0.0396862	0.0496149	0.0519115		0.055362	0.0573486	0.0551344	0.0474893	0.0513565	0.0582278	0.0556247	0.0618093		ube2q1	0.0492749	0.0552941		0.0059533	0.00433977		0.0365866															0.0750348	0.00281726	0.112046
chrnb2																				chrnb2										0.0551336		0.0213958	0.00118916	0.0280684		0.00571626	0.0248993			0.00335293		0.0554846	0.00210326	0.111888
adar		0.0213958	0.0199929	0.0145774	0.0117195	0.00843258	0.0119836	0.0178745	0.0173884		0.00715148	0.00748872	0.00728833	0.00617971	0.00551894	0.0135915	0.00733075	0.00668056		adar	0.0154206	0.00765375		0.00449694	0.00249145		0.000772763			0.0568101		0.0199929	0.00146115	0.0281546		0.00529754	0.0296781			0.00407309
kcnn3		0.00118916	0.00146115	0.00110446	0.000544701	0.00473049	0.000716408	0.00091011	0.000804232		0	0	0	0	0	0	0	0		kcnn3	0.00143259	0		0.00136345	0		0.0100993			0.0499714		0.0145774	0.00110446	0.0251845		0.00541685	0.0269217			0.00316658		0.0437377	0.00262521	0.111498
pmvk		0.0280684	0.0281546	0.0251845	0.02473	0.0228968	0.0244321	0.0230441	0.0278556		0.0331621	0.0321658	0.0312841	0.025525	0.0286095	0.0286249	0.0291366	0.0280497		pmvk	0.0255457	0.0295697		0.00219795	0.00248585		0.00406284			0.0493785		0.0117195	0.000544701	0.02473		0.00597755	0.0219761			0.00291779		0.056575	0.00226979	0.10633
pbxip1																				pbxip1										0.0416932		0.00843258	0.00473049	0.0228968		0.0061346	0.0181359			0.00203631		0.0635395	0.00259129	0.11369
shc1		0.00571626	0.00529754	0.00541685	0.00597755	0.0061346	0.00809965	0.00790233	0.00542803		0.00704343	0.00616753	0.00503587	0.0049282	0.00450278	0.00477116	0.00435073	0.00594774		shc1	0.0062466	0.00534343		0.00112127	0.000942716		0.103094			0.0396862		0.0119836	0.000716408	0.0244321		0.00809965	0.0200632			0.0038343			0.00245433	0.0991532
flad1		0.0248993	0.0296781	0.0269217	0.0219761	0.0181359	0.0200632	0.0229912	0.0290707		0.0299144	0.0281066	0.0282942	0.025967	0.027487	0.0261155	0.023987	0.0209307		flad1	0.024217	0.0263503		0.0041734	0.00282888		0.251271			0.0496149		0.0178745	0.00091011	0.0230441		0.00790233	0.0229912			0.00309826
zbtb7b																				zbtb7b										0.0519115		0.0173884	0.000804232	0.0278556		0.00542803	0.0290707			0.00373655
adam15																				adam15
efna1		0.00335293	0.00407309	0.00316658	0.00291779	0.00203631	0.0038343	0.00309826	0.00373655		0.00469524	0.00380385	0.00395644	0.00380012	0.00404286	0.0033283	0.00391125	0.00263005		efna1	0.00327698	0.00377101		0.000640733	0.000595445		0.132467
pygo2																				pygo2
dpm3	0.0750348	0.0554846		0.0437377	0.056575	0.0635395					0.0659116	0.0611199	0.0603306	0.0607753	0.0625724	0.0485949	0.0554126	0.0622248		dpm3	0.0588743	0.0596178		0.011498	0.0053242		0.24546
pygo2b	0.00281726	0.00210326		0.00262521	0.00226979	0.00259129	0.00245433				0.00300909	0.00290198	0.00214038	0.00305601	0.0033172	0.00235893	0.00322411	0.0027116		pygo2b	0.00247686	0.00283991		0.000258431	0.00041261		0.0565747
krtcap2	0.112046	0.111888		0.111498	0.10633	0.11369	0.0991532				0.127587	0.116844	0.113134	0.112111	0.122938	0.105865	0.109012	0.122867		krtcap2	0.109101	0.116295		0.00547492	0.00760121		0.0782375		1.09906	0.989105		0.345576	0	1.17966		1.27902	1.09622			1.26454		1.00999	1.22308	1.13951
																													1.07658	1.0246		0.361872	0	1.14422		1.11996	1.02997			1.02447		0.936564	1.17954	1.04356
P21 Cortex Br																													1.01239	0.985038		0.352189	0	1.11286		0.914465	1.03685			1.06556		0.924469	0.869983	1.01042
FOLD CNG																					WT avg	Hom avg		WT sd	Hom sd		ttest		0.95483	0.950329		0.423924	0	1.01352		0.90979	0.964539			1.20007		1.38954	1.1641	1.0055
hprt																				hprt									1.05802	1.02772		0.378595	0	1.136		0.831254	1.021			1.27673		1.43063	1.26359	1.10261
ctni																				ctni									1.10218	1.25337		1.00829	0	1.16401		0.711218	1.16341			1.06518		0.809144	0.967382	0.99506
ube2q1		0.985024	1.01498	1	1.06289	0.897461	0.85426	1.06798	1.11741		0.989105	1.0246	0.985038	0.950329	1.02772	1.25337	1.19734	1.33047		ube2q1	1	1.09475		0.0882892	0.143785		0.134551		1.05015	1.19734		0.543836	0	1.18481		0.648547	1.06859			1.25174		0.922663	1.32219	1.02464
chrnb2																				chrnb2									0.984773	1.33047		0.495601	0	1.14062		0.886607	0.932433			0.841711		1.03609	1.11201	1.15486
adar		1.03389	0.966106	1	0.869421	0.625576	0.889009	1.32603	1.28997		0.345576	0.361872	0.352189	0.423924	0.378595	1.00829	0.543836	0.495601		adar	1	0.488736		0.227482	0.221871		0.000453038
kcnn3		0.897371	1.10263	1	0.353429	3.06938	0.464841	0.590525	0.521826		0	0	0	0	0	0	0	0		kcnn3	1	0		0.878649	0		0.00618164
pmvk		0.998467	1.00153	1	1.00562	0.931077	0.99351	0.937067	1.13272		1.17966	1.14422	1.11286	1.01352	1.136	1.16401	1.18481	1.14062		pmvk	1	1.13446		0.0614178	0.0543543		0.000384344
pbxip1																				pbxip1
shc1		1.03802	0.961982	1	0.89105	0.914461	1.20738	1.17797	0.809136		1.27902	1.11996	0.914465	0.90979	0.831254	0.711218	0.648547	0.886607		shc1	1	0.912608		0.137938	0.205234		0.334468
flad1		0.912441	1.08756	1	0.979004	0.807927	0.893787	1.02422	1.29506		1.09622	1.02997	1.03685	0.964539	1.021	1.16341	1.06859	0.932433		flad1	1	1.03913		0.14716	0.0726416		0.511091
zbtb7b																				zbtb7b
adam15																				adam15
efna1		0.903022	1.09698	1	0.9338	0.651694	1.22712	0.991557	1.19583		1.26454	1.02447	1.06556	1.20007	1.27673	1.06518	1.25174	0.841711		efna1	1	1.12375		0.183035	0.151964		0.163329
pygo2																				pygo2
dpm3	1.14979	0.850212		1	0.942018	1.05798					1.00999	0.936564	0.924469	1.38954	1.43063	0.809144	0.922663	1.03609		dpm3	1	1.05739		0.113574	0.228152		0.449943
pygo2b	1.14511	0.854894		1	0.930827	1.06267	1.0065				1.22308	1.17954	0.869983	1.1641	1.26359	0.967382	1.32219	1.11201		pygo2b	1	1.13773		0.100862	0.151639		0.0462076
krtcap2	1.00071	0.999294		1	0.999428	1.0686	0.931969				1.13951	1.04356	1.01042	1.0055	1.10261	0.99506	1.02464	1.15486		krtcap2	1	1.05952		0.0432106	0.0635835		0.101127

## Sheet: Suppl. Fig 6c-g
ZFHX3 WT Corrected Expression
	Txnl4b atria P21	Dhx38 atria P21	Zfhx3 atria P21	Hprt atria P21		Txnl4b ventr P21	Dhx38 vent P21	Zfhx3 vent P21	Hprt vent P21		Txnl4b midbrain P21	Dhx38 midbrain P21	Zfhx3 midbrain P21	Hprt midbrain P21		Txnl4b heart E15.5	Dhx38 heart E15.5	Zfhx3 heart E15.5	Hprt heart E15.5		Txnl4b HL E15.5	Dhx38 HL E15.5	Zfhx3 HL E15.5	Hprt HL E15.5
Line A	0.00640031	0.00772326	0.00492848	0.107697		0.0107945	0.010949	0.013157	0.092831							0.0642289	0.0941	0.0125	1.8133		0.240306	0.2786	0.0753	1.00022
Line A	0.0101292	0.00727638	0.00624604	0.0959252		0.013646	0.015141	0.016737	0.131911							0.103861	0.1292	0.0213	1.5432		0.215364	0.2754	0.2053	1.00001
Line A	0.0104808	0.012762	0.0070399	0.106524		0.00859	0.011755	0.008387	0.10337							0.0947655	0.1521	0.0305	1.6475		0.28021	0.3126	0.1067	1.00027
Line A	0.0100261	0.0140837	0.00753284	0.102654		0.00922	0.011859	0.011702	0.100948							0.0892701	0.1523	0.0246	1.4728		0.203551	0.293	0.0709	1.00012
Line A	0.00819208	0.0118143	0.00313618	0.106967		0.0101671	0.011736	0.008334	0.095184							0.0779818	0.1086	0.0145	1.7501		0.303458	0.3897	0.1573	1.00003
Line A																0.0790467	0.1167	0.0188	1.6445		0.517302	0.3328	0.1295	1.00103
Line B	0.00580231	0.012015	0.009879	0.116505		0.0033103	0.018874	0.001042	0.150834		0.000807997	0.003587	0.002626	0.118868
Line B	0.00312268	0.00952	0.008012	0.119078		0.00566691	0.017887	0.001232	0.127053		0.000669342	0.003243	0.001	0.126301
Line B	0.0035325	0.010481	0.004343	0.123934		0.00704364	0.016256	0.000976	0.13864		0.0184171	0.013479	0.021825	0.206763
Line B	0.00553086	0.012843	0.007545	0.11268		0.00788052	0.019676	0.001445	0.118847		0.0194903	0.010528	0.016001	0.204235
Line B	0.00613303	0.011035	0.008029	0.106535		0.00984298	0.019371	0.001428	0.137035		0.0143332	0.013807	0.013126	0.183178
Line B	0.00702736	0.01117	0.009921	0.114692		0.00912305	0.021351	0.001639	0.123597		0.0121072	0.015266	0.009231	0.171828
Line B	0.0059586	0.011149	0.008512	0.107097		0.0077907	0.020897	0.001618	0.135796		0.0114453	0.01068	0.008279	0.164816
E15.5 Fold Change
	Txnl4b heart E15.5	Dhx38 heart E15.5	Zfhx3 heart E15.5	Hprt heart E15.5			Txnl4b HL	Dhx38 HL	Zfhx3 HL	Hprt HL
lineA hom1	0.9465	1.0829	1.013	0.9232			1.3159	1.1443	1.0742	0.999852
lineA hom2	0.8831	0.7723	1.0157	1.097			0.5974	1.1345	1.0936	0.999819
lineA hom3	1.0641	0.8295	0.8516	1.0308			1.0549	1.0528	0.9831	1.00246
lineA hom4	0.9478	1.1646	1.1023	0.8287			1.0371	1.1392	1.02
P21 atria Fold Change
	Txnl4b Atria	Dhx38 Atria	Zfhx3 Atria	Hprt Atria	Ctni Atria		Txnl4b Atria	Dhx38 Atria	Zfhx3 Atria	Hprt Atria	Ctni Atria
Lijn A hom1	1.09769	1.29012	1.0032	0.885143	0.947389
Lijn A hom2	1.04739	1.04496	1.32992	1.12698	0.941591
Lijn A hom3	0.916484	1.05795	1.15857	1.06287	1.07282
Lijn A hom4	0.830488	1.06209	1.29996	0.930978	0.966325
Lijn B hom1							1.45091	0.965842	1.26677	0.968522	0.774424
Lijn B hom2							1.03764	0.909941	1.25769	1.01482	1.18007
Lijn B hom3							0.654953	1.01167	0.936957	0.874833	0.979331
Lijn B hom4							0.945732	1.18941	1.00799	1.01374	0.970498
Lijn B hom5							0.845884	1.00388	1.14467	0.993343	0.858516
P21 ventricles Fold Change
	Txnl4b Vent	Dhx38 Vent	Zfhx3 Vent	Hprt Vent	Ctni Vent		Txnl4b Vent	Dhx38 Vent	Zfhx3 Vent	Hprt Vent	Ctni Vent
Lijn A hom1	0.849691	0.808207	0.702729	0.822194	0.822194
Lijn A hom2	0.749689	0.936699	0.948461	0.917108	0.917108
Lijn A hom3	1.09599	1.04985	0.994632	0.987027	0.987027
Lijn A hom4	0.738898	0.94169	1.0221	1.00973	1.00973
Lijn B hom1							0.899508	0.905821	0.986036	0.932863	0.997907
Lijn B hom2							0.953421	1.05659	1.01959	1.06004	1.05588
Lijn B hom3							0.953689	1.14794	0.86556	0.982981	0.999894
Lijn B hom4							1.36665	1.2509	0.842901	0.972503	1.06405
Lijn B hom5							0.987739	1.23068	0.850026	1.04903	1.0048
P21 Brain Fold Change
	Txnl4b Brain	Dhx38 Brain	Zfhx3 Brain	Hprt Brain		Txnl4b Brain	Dhx38 Brain	Zfhx3 Brain	Hprt Brain
Lijn A hom1	0.998417	0.746715	0.831798	0.916937
Lijn A hom2	0.877063	0.954944	0.973408	1.11583
Lijn A hom3	0.972723	0.916937	0.841857	0.891863
Lijn A hom4	0.893105	1.01582	1.19807	0.944297
Lijn B hom1						0.831798	0.998417	0.746715	0.944297
Lijn B hom2						0.973408	0.877063	0.754944	1.07866
Lijn B hom3						0.841857	0.972723	0.916937	0.891863
Lijn B hom4						1.19807	0.893105	1.21582	0.960811
